# Supplementary material for: Mythimna separata herbivory primes Coix resistance in systemic leaves
Source: PLoS One. 2024 Nov 4;19(11):e0313015. doi: 10.1371/journal.pone.0313015 (PMC11534230; doi:10.1371/journal.pone.0313015)
Supplement: S2 Table — (XLSX) [file pone.0313015.s003.xlsx]

## Sheet: 1h
S2 Table. All DEGs in Coix after simulated M. separata herbivory 1h and 6h
Gene id (1h)	MeanTPM (NP1)	MeanTPM (C)	log2FoldChange	pValue	qValue	result	GeneName	GeneDescription	GO	KEGG	KOG
Cl041620	0.0001	32.7484	-18.3211	9.28e-11	1.12e-09	down	Cl041620	-	-	-	-
Cl025417	0.143116	39.7382	-8.1172	6.18e-11	7.6e-10	down	Cl025417	-	-	-	-
Cl041019	0.423416	91.9912	-7.76328	2.23e-38	1.11e-36	down	Cl041019	-	GO:0005215,GO:0016021,GO:0055085	-	-
Cl030639	0.630632	101.013	-7.32352	7.98e-46	4.97e-44	down	Cl030639	-	GO:0004553,GO:0005975,GO:0042972	-	-
Cl019112	0.239452	24.8218	-6.69573	1.32e-37	6.43e-36	down	Cl019112	-	GO:0005829,GO:2000762	-	-
Cl022148	0.10286	6.71801	-6.02929	2.54e-10	2.94e-09	down	Cl022148	-	GO:0009733	-	-
Cl038871	0.2497	11.6237	-5.54073	1.59e-10	1.88e-09	down	Cl038871	-	GO:0005623,GO:0005634,GO:0005737,GO:0009055,GO:0015035,GO:0045454	-	KOG1752-Glutaredoxin and related proteins[O]
Cl044132	0.326751	15.122	-5.53232	2.36e-14	3.77e-13	down	Cl044132	-	GO:0001944,GO:0004674,GO:0005524,GO:0005886,GO:0010067,GO:0016021,GO:0030154	-	KOG0444-Cytoskeletal regulator Flightless-I (contains leucine-rich and gelsolin repeats)[Z]
Cl022341	0.538602	22.1633	-5.36281	9.07e-23	2.37e-21	down	Cl022341	-	-	-	-
Cl039216	0.160073	6.52733	-5.34969	1.12e-09	1.23e-08	down	Cl039216	-	-	-	-
Cl015116	0.44219	16.5699	-5.22776	8.78e-17	1.63e-15	down	Cl015116	-	GO:0005623,GO:0005737,GO:0009055,GO:0015035,GO:0045454	-	KOG1752-Glutaredoxin and related proteins[O]
Cl022340	0.550014	19.7504	-5.16627	5.02e-16	8.93e-15	down	Cl022340	-	-	-	-
Cl002367	1.02929	34.9937	-5.08738	4.35e-26	1.32e-24	down	Cl002367	-	GO:0004674,GO:0005516,GO:0005524,GO:0005886,GO:0006468,GO:0006952,GO:0009506,GO:0016021,GO:0030246,GO:0048544	-	-
Cl039524	0.166138	5.5605	-5.06476	0.000305753	0.00156816	down	Cl039524	-	-	-	-
Cl001721	1.63172	53.3941	-5.03222	1.62e-11	2.08e-10	down	Cl001721	-	-	-	-
Cl023275	1.67864	51.2478	-4.93213	1.66e-22	4.28e-21	down	Cl023275	-	GO:0000079,GO:0007049,GO:0051301	-	KOG1674-Cyclin[R]
Cl007412	0.199421	5.9078	-4.88873	9.48e-07	7.44e-06	down	Cl007412	-	-	-	-
Cl005024	0.24807	6.85437	-4.78821	6.08e-08	5.57e-07	down	Cl005024	-	-	-	-
Cl012357	2.2929	60.9039	-4.73129	3.23e-28	1.11e-26	down	Cl012357	-	-	-	-
Cl030044	0.272997	7.17452	-4.71592	5.73e-07	4.64e-06	down	Cl030044	-	-	-	-
Cl034535	1.4988	38.9985	-4.70154	7.86e-24	2.16e-22	down	Cl034535	-	GO:0003677,GO:0003700,GO:0005634,GO:0006351,GO:0006355,GO:0009734,GO:0010072,GO:0048527	-	-
Cl021485	0.476739	11.6668	-4.61307	1.9e-19	4.18e-18	down	Cl021485	-	GO:0004674,GO:0004675,GO:0005524,GO:0005768,GO:0005886,GO:0006898,GO:0010008,GO:0010359,GO:0016020,GO:0016021,GO:0016045,GO:0042742,GO:0052544	-	KOG0618-Serine/threonine phosphatase 2C containing leucine-rich repeats, similar to SCN circadian oscillatory protein (SCOP)[T]
Cl021744	0.683592	16.6879	-4.60952	8.24e-29	2.9e-27	down	Cl021744	-	GO:0005576,GO:0016042,GO:0016298,GO:0016788	-	-
Cl013002	0.809115	19.296	-4.57582	2.03e-12	2.8e-11	down	Cl013002	-	-	-	-
Cl012103	0.709786	16.7717	-4.5625	2.28e-26	7.03e-25	down	Cl012103	-	GO:0004497,GO:0005506,GO:0005789,GO:0016021,GO:0016705,GO:0020037	-	KOG0157-Cytochrome P450 CYP4/CYP19/CYP26 subfamilies[QI]
Cl021955	11.1235	258.324	-4.5375	7.19e-17	1.34e-15	down	Cl021955	-	GO:0005829,GO:0006541	-	-
Cl011046	0.255902	5.88803	-4.52412	7.21e-24	1.99e-22	down	Cl011046	-	GO:0004553,GO:0005576,GO:0005618,GO:0005886,GO:0005975,GO:0006952,GO:0009506,GO:0030247,GO:0031225,GO:0042973,GO:0046658,GO:0071555	-	-
Cl011452	0.705762	16.1495	-4.51617	1.99e-40	1.06e-38	down	Cl011452	-	GO:0004596,GO:0006474,GO:0031248	-	-
Cl004795	0.81444	17.627	-4.43584	4.54e-12	6.11e-11	down	Cl004795	-	-	-	-
Cl034741	0.483082	10.3997	-4.42813	5.23e-15	8.79e-14	down	Cl034741	-	-	-	-
Cl031341	5.57963	119.028	-4.41499	3.38e-40	1.78e-38	down	Cl031341	-	GO:0003677,GO:0046872	-	KOG1595-CCCH-type Zn-finger protein[R]
Cl044131	0.37179	7.89778	-4.40889	5.01e-11	6.2e-10	down	Cl044131	-	-	-	-
Cl043321	0.33053	6.94196	-4.39249	7.6e-17	1.42e-15	down	Cl043321	-	GO:0004672,GO:0004674,GO:0005524,GO:0005886,GO:0009506,GO:0016020,GO:0016021,GO:0090406	-	KOG0472-Leucine-rich repeat protein[S]
Cl012913	3.0981	64.1131	-4.37116	4.41e-10	5.01e-09	down	Cl012913	-	-	-	-
Cl036782	0.265463	5.26584	-4.31008	3.53e-10	4.03e-09	down	Cl036782	-	GO:0016491,GO:0046872	-	KOG0143-Iron/ascorbate family oxidoreductases[QR]
Cl037491	0.646768	12.325	-4.2522	5.63e-23	1.49e-21	down	Cl037491	-	GO:0016747,GO:0042617	-	-
Cl033851	0.773695	14.6162	-4.23966	2.64e-21	6.46e-20	down	Cl033851	-	GO:0004497,GO:0005506,GO:0016020,GO:0016021,GO:0016705,GO:0016709,GO:0020037,GO:0044550	-	KOG0156-Cytochrome P450 CYP2 subfamily[Q]
Cl021132	2.91781	55.06	-4.23805	4.68e-29	1.66e-27	down	Cl021132	-	-	-	-
Cl004710	0.664846	12.092	-4.18488	7.68e-07	6.1e-06	down	Cl004710	-	GO:0005886,GO:0005887,GO:0008271,GO:0015116,GO:0016021	-	KOG0236-Sulfate/bicarbonate/oxalate exchanger SAT-1 and related transporters (SLC26 family)[P]
Cl018746	1.00816	18.3121	-4.183	1.24e-19	2.75e-18	down	Cl018746	-	GO:0002764,GO:0004672,GO:0004674,GO:0005524,GO:0005886,GO:0009626,GO:0010204,GO:0010359,GO:0012505,GO:0016021,GO:0016045,GO:0019199	-	KOG0472-Leucine-rich repeat protein[S]
Cl036106	0.489724	8.73695	-4.15709	1.36e-25	4.03e-24	down	Cl036106	-	GO:0009958,GO:0016567,GO:0071944	-	-
Cl019097	1.06478	18.4732	-4.11681	1.51e-17	2.95e-16	down	Cl019097	-	GO:0008152,GO:0016758,GO:0035251	-	KOG1192-UDP-glucuronosyl and UDP-glucosyl transferase[GC]
Cl005541	1.09947	19.0515	-4.11502	8.2e-12	1.08e-10	down	Cl005541	-	GO:0004596,GO:0006474,GO:0031248	-	-
Cl041078	3.11071	51.2907	-4.04338	1.21e-18	2.52e-17	down	Cl041078	-	GO:0009718,GO:0009813,GO:0043231,GO:0047214,GO:0052696,GO:0080043,GO:0080044	-	KOG1192-UDP-glucuronosyl and UDP-glucosyl transferase[GC]
Cl024937	27.3463	443.049	-4.01805	4.99e-46	3.13e-44	down	Cl024937	-	GO:0005737,GO:0009414,GO:0009617,GO:0009644	-	-
Cl037486	1.20417	19.3963	-4.00967	2.99e-29	1.07e-27	down	Cl037486	-	GO:0016747,GO:0042617	-	-
Cl025445	0.418509	6.73823	-4.00904	5.41e-12	7.24e-11	down	Cl025445	-	GO:0005789,GO:0005886,GO:0016021,GO:0032586	-	-
Cl029020	3.13926	50.1198	-3.99688	1.27e-36	5.92e-35	down	Cl029020	-	GO:0005886,GO:0009507,GO:0009706,GO:0009941,GO:0015031,GO:0016491	-	KOG1208-Dehydrogenases with different specificities (related to short-chain alcohol dehydrogenases)[Q]
Cl005508	2.42438	38.5827	-3.99227	9.56e-18	1.89e-16	down	Cl005508	-	GO:0005506,GO:0016020,GO:0016709,GO:0020037,GO:0033773,GO:0044550	-	KOG0156-Cytochrome P450 CYP2 subfamily[Q]
Cl016454	4.86467	77.29	-3.98987	8.4e-49	5.84e-47	down	Cl016454	-	GO:0004674,GO:0005524,GO:0016021	-	-
Cl016538	1.30665	20.6011	-3.97878	1.34e-28	4.66e-27	down	Cl016538	-	GO:0004674,GO:0005524	-	KOG0192-Tyrosine kinase specific for activated (GTP-bound) p21cdc42Hs[T]
Cl043344	1.73992	26.8904	-3.95	4.54e-31	1.73e-29	down	Cl043344	-	-	-	-
Cl043829	0.427156	6.60077	-3.9498	1.58e-20	3.66e-19	down	Cl043829	-	GO:0004675,GO:0005524,GO:0005768,GO:0005886,GO:0006898,GO:0010008,GO:0010359,GO:0016020,GO:0016021,GO:0016045,GO:0042742,GO:0052544	-	KOG0618-Serine/threonine phosphatase 2C containing leucine-rich repeats, similar to SCN circadian oscillatory protein (SCOP)[T]
Cl020422	0.628019	9.44051	-3.90999	6.02e-07	4.86e-06	down	Cl020422	-	GO:0004842,GO:0008270,GO:0016021,GO:0016567,GO:0016874,GO:0043161,GO:0061630	-	KOG4628-Predicted E3 ubiquitin ligase[O]
Cl011088	0.982224	14.7279	-3.90636	1.14e-27	3.82e-26	down	Cl011088	-	GO:0008152,GO:0016787,GO:0052689	-	KOG1515-Arylacetamide deacetylase[V]
Cl023906	9.37291	140.166	-3.90249	7.59e-94	1.91e-91	down	Cl023906	-	GO:0005737,GO:0030001,GO:0046914,GO:0046916	-	-
Cl043122	2.17093	32.279	-3.89421	5.06e-28	1.72e-26	down	Cl043122	-	-	-	-
Cl009443	10.0736	149.453	-3.89105	3.76e-41	2.02e-39	down	Cl009443	-	GO:0008152,GO:0009813,GO:0043231,GO:0050505,GO:0052696,GO:0080043,GO:0080044	-	KOG1192-UDP-glucuronosyl and UDP-glucosyl transferase[GC]
Cl020126	1.8961	28.0056	-3.88461	4.65e-11	5.77e-10	down	Cl020126	-	-	-	-
Cl017342	0.739629	10.8246	-3.87137	5.93e-23	1.57e-21	down	Cl017342	-	GO:0001046,GO:0001228,GO:0003700,GO:0005634,GO:0006355,GO:0006366,GO:0048765,GO:0048767,GO:0080147	-	KOG1318-Helix loop helix transcription factor EB[K]
Cl041283	17.0222	245.069	-3.8477	3.48e-164	2.85e-161	down	Cl041283	-	GO:0031305,GO:0033617,GO:0097249	-	-
Cl036024	1.31617	18.4658	-3.81044	1.96e-20	4.52e-19	down	Cl036024	-	GO:0003677,GO:0003700,GO:0005618,GO:0005634,GO:0006351,GO:0006355,GO:0030154,GO:0044212,GO:0048481,GO:0080060	-	-
Cl028464	7.80575	109.406	-3.80901	3.45e-26	1.06e-24	down	Cl028464	-	GO:0004674,GO:0005524,GO:0005886,GO:0016021	-	KOG1187-Serine/threonine protein kinase[T]
Cl041459	0.448535	6.2448	-3.79936	1.3e-13	1.97e-12	down	Cl041459	-	GO:0005516,GO:0005634,GO:0009414,GO:0009651,GO:0010337	-	-
Cl043031	1.45691	20.1977	-3.7932	1.14e-27	3.82e-26	down	Cl043031	-	GO:0005215,GO:0006811,GO:0016021,GO:0055072	-	KOG1291-Mn2+ and Fe2+ transporters of the NRAMP family[P]
Cl010522	3.48804	47.9068	-3.77974	2.97e-68	3.87e-66	down	Cl010522	-	GO:0004672,GO:0004674,GO:0005524,GO:0005886,GO:0016021	-	KOG1187-Serine/threonine protein kinase[T]
Cl017421	0.558831	7.3767	-3.72249	2.5e-08	2.39e-07	down	Cl017421	-	GO:0006351,GO:0006355,GO:0019538	-	-
Cl012750	3.26581	43.0675	-3.72109	2.31e-22	5.91e-21	down	Cl012750	-	GO:0005215,GO:0006857,GO:0016021	-	KOG1237-H+/oligopeptide symporter[E]
Cl039340	10.3738	135.677	-3.70916	7.08e-18	1.41e-16	down	Cl039340	-	GO:0000302,GO:0004672,GO:0004674,GO:0005524,GO:0005886,GO:0006468,GO:0006952,GO:0009506,GO:0016021,GO:0042742	-	KOG1187-Serine/threonine protein kinase[T]
Cl009602	5.79547	75.04	-3.69466	7.63e-11	9.29e-10	down	Cl009602	-	GO:0003700,GO:0009845,GO:0043565,GO:0044212,GO:0046982	-	-
Cl041026	0.392055	5.06003	-3.69002	2.31e-07	1.97e-06	down	Cl041026	-	GO:0009718,GO:0009813,GO:0043231,GO:0047214,GO:0052696,GO:0080043,GO:0080044	-	-
Cl015664	3.24655	41.8781	-3.68922	2.71e-25	7.97e-24	down	Cl015664	-	GO:0006629,GO:0008374	-	KOG2369-Lecithin:cholesterol acyltransferase (LCAT)/Acyl-ceramide synthase[I]
Cl018713	6.60769	84.086	-3.66965	4.8e-21	1.15e-19	down	Cl018713	-	GO:0004674,GO:0005524,GO:0005886,GO:0016021	-	KOG0444-Cytoskeletal regulator Flightless-I (contains leucine-rich and gelsolin repeats)[Z]
Cl005682	5.43499	68.2177	-3.6498	1.05e-47	6.99e-46	down	Cl005682	-	GO:0003677,GO:0003700,GO:0005634,GO:0006351,GO:0009585,GO:0009693,GO:0010244,GO:0010600,GO:0010928	-	KOG1318-Helix loop helix transcription factor EB[K]
Cl000808	48.0417	602.886	-3.64953	1.97e-37	9.47e-36	down	Cl000808	-	GO:0005215,GO:0006811,GO:0016021,GO:0055072	-	KOG1291-Mn2+ and Fe2+ transporters of the NRAMP family[P]
Cl002233	12.9817	162.629	-3.64703	1.09e-64	1.29e-62	down	Cl002233	-	GO:0004176,GO:0008270	-	KOG4159-Predicted E3 ubiquitin ligase[O]
Cl028848	1.21552	15.2086	-3.64524	1.01e-28	3.55e-27	down	Cl028848	-	GO:0004674,GO:0005524,GO:0005886,GO:0006468,GO:0016021	-	KOG1187-Serine/threonine protein kinase[T]
Cl004178	0.768752	9.51729	-3.62996	1.63e-16	2.97e-15	down	Cl004178	-	GO:0005524,GO:0006952,GO:0043531	-	KOG4658-Apoptotic ATPase[T]
Cl003424	1.31159	16.1264	-3.62004	1.34e-20	3.12e-19	down	Cl003424	-	-	-	-
Cl004045	5.68737	69.5916	-3.61308	4.69e-13	6.82e-12	down	Cl004045	-	GO:0016021	-	-
Cl002427	1.73148	21.0588	-3.60435	4.87e-09	5.05e-08	down	Cl002427	-	GO:0000166,GO:0003677,GO:0003723,GO:0046872	-	-
Cl019364	10.2654	123.709	-3.59109	1.14e-22	2.95e-21	down	Cl019364	-	GO:0003677,GO:0005634,GO:0006351,GO:0006355	-	KOG0048-Transcription factor, Myb superfamily[K]
Cl032361	0.545196	6.55696	-3.58818	5.59e-09	5.76e-08	down	Cl032361	-	GO:0000139,GO:0005215,GO:0005886,GO:0015031	-	KOG1471-Phosphatidylinositol transfer protein SEC14 and related proteins[I]
Cl012081	4.48275	53.9084	-3.58806	5.55e-21	1.33e-19	down	Cl012081	-	GO:0000977,GO:0003677,GO:0003700,GO:0006351,GO:0006355,GO:0006357,GO:0010106,GO:0055072,GO:0090575	-	-
Cl022826	0.651709	7.74058	-3.57014	6.28e-09	6.44e-08	down	Cl022826	-	-	-	-
Cl036091	4.02044	47.0854	-3.54985	1.53e-30	5.71e-29	down	Cl036091	-	GO:0003677,GO:0003700,GO:0005634,GO:0006351,GO:0006355,GO:0009266,GO:0009740,GO:0010452,GO:0048579,GO:1903507	-	-
Cl029113	0.704761	8.20963	-3.54211	4.68e-19	1.01e-17	down	Cl029113	-	GO:0008270	-	-
Cl036107	9.97394	114.438	-3.52026	9.92e-07	7.74e-06	down	Cl036107	-	GO:0004190,GO:0005576,GO:0006508,GO:0030163	-	KOG1339-Aspartyl protease[O]
Cl020199	1.20613	13.749	-3.51086	0.00011312	0.000636975	down	Cl020199	-	GO:0005524,GO:0016887	-	-
Cl014157	27.3261	311.394	-3.51039	1.24e-25	3.67e-24	down	Cl014157	-	GO:0004672,GO:0005524,GO:0009507	-	-
Cl035943	26.7082	303.543	-3.50655	5.35e-12	7.18e-11	down	Cl035943	-	GO:0003700,GO:0005634,GO:0006351,GO:0043565	-	KOG0709-CREB/ATF family transcription factor[K]
Cl019363	2.45737	27.0062	-3.4581	3.76e-27	1.21e-25	down	Cl019363	-	-	-	-
Cl039912	3.07951	33.3382	-3.4364	1.77e-06	1.34e-05	down	Cl039912	-	GO:0004675,GO:0004714,GO:0005524,GO:0005789,GO:0005886,GO:0006468,GO:0007030,GO:0009556,GO:0009742,GO:0009793,GO:0010152,GO:0010227,GO:0016021,GO:0033612,GO:0042802,GO:0046777	-	KOG0444-Cytoskeletal regulator Flightless-I (contains leucine-rich and gelsolin repeats)[Z]
Cl041835	0.47183	5.06689	-3.42476	1.52e-08	1.49e-07	down	Cl041835	-	GO:0004672,GO:0004674,GO:0005524,GO:0005886,GO:0009506,GO:0016020,GO:0016021,GO:0090406	-	KOG0618-Serine/threonine phosphatase 2C containing leucine-rich repeats, similar to SCN circadian oscillatory protein (SCOP)[T]
Cl043030	7.34675	78.6993	-3.42117	4.84e-19	1.04e-17	down	Cl043030	-	GO:0005215,GO:0006811,GO:0016021,GO:0055072	-	KOG1291-Mn2+ and Fe2+ transporters of the NRAMP family[P]
Cl029649	3.80404	40.4347	-3.40999	1.59e-20	3.68e-19	down	Cl029649	-	GO:0005634,GO:0009658,GO:0010438	-	-
Cl017904	0.557503	5.91679	-3.40776	0.00921186	0.0314488	down	Cl017904	-	-	-	-
Cl031337	0.619993	6.56692	-3.40489	1.31e-18	2.72e-17	down	Cl031337	-	GO:0003677,GO:0003682,GO:0003700,GO:0003713,GO:0005634,GO:0006338,GO:0006351,GO:0006355,GO:0006357,GO:0008270,GO:0009908,GO:0016573,GO:0035066,GO:0048262	-	KOG0724-Zuotin and related molecular chaperones (DnaJ superfamily), contains DNA-binding domains[O]
Cl021853	23.5544	247.155	-3.39135	3.28e-32	1.31e-30	down	Cl021853	-	GO:0035091	-	KOG2502-Tub family proteins[R]
Cl015025	4.78845	50.1022	-3.38724	5.81e-33	2.38e-31	down	Cl015025	-	GO:0005783,GO:0005789,GO:0006633,GO:0009409,GO:0009416,GO:0009826,GO:0010025,GO:0016021,GO:0016747	-	-
Cl007522	1.6945	17.6449	-3.38031	2.03e-07	1.75e-06	down	Cl007522	-	GO:0004674,GO:0005524,GO:0005886,GO:0006468,GO:0006952,GO:0009506,GO:0016021,GO:0042742	-	KOG1187-Serine/threonine protein kinase[T]
Cl041059	16.1495	167.544	-3.37498	5.64e-26	1.7e-24	down	Cl041059	-	GO:0004066,GO:0005524,GO:0005829,GO:0006529,GO:0006541,GO:0042803,GO:0045335,GO:0070981	-	KOG0571-Asparagine synthase (glutamine-hydrolyzing)[E]
Cl027217	8.63522	88.2784	-3.35376	6.38e-26	1.92e-24	down	Cl027217	-	GO:0005737,GO:0016020,GO:0030001,GO:0046872,GO:0046914,GO:0046916	-	KOG1603-Copper chaperone[P]
Cl038974	0.864689	8.79944	-3.34716	1.06e-19	2.35e-18	down	Cl038974	-	GO:0005351,GO:0005354,GO:0005355,GO:0005365,GO:0005886,GO:0005887,GO:0010311,GO:0015145,GO:0015148,GO:0015168,GO:0015575,GO:0015576,GO:0015591,GO:0046323	-	KOG0254-Predicted transporter (major facilitator superfamily)[R]
Cl023397	0.961375	9.76113	-3.34388	3.44e-08	3.23e-07	down	Cl023397	-	-	-	-
Cl018739	159.239	1604.58	-3.33293	7.71e-25	2.21e-23	down	Cl018739	-	GO:0002764,GO:0004672,GO:0004674,GO:0005524,GO:0005886,GO:0009626,GO:0010204,GO:0010359,GO:0012505,GO:0016021,GO:0016045,GO:0019199	-	KOG0618-Serine/threonine phosphatase 2C containing leucine-rich repeats, similar to SCN circadian oscillatory protein (SCOP)[T]
Cl042500	2.6736	26.9019	-3.33085	1.9e-16	3.46e-15	down	Cl042500	-	-	-	-
Cl022177	0.602305	6.05613	-3.32983	9.66e-11	1.16e-09	down	Cl022177	-	GO:0003333,GO:0005886,GO:0006865,GO:0015171,GO:0015293,GO:0016020,GO:0016021	-	KOG1303-Amino acid transporters[E]
Cl004657	1.46131	14.6623	-3.32677	6.13e-26	1.85e-24	down	Cl004657	-	GO:0005886,GO:0016567	-	-
Cl032627	0.760114	7.60885	-3.32339	3.17e-13	4.65e-12	down	Cl032627	-	-	-	-
Cl000787	0.64321	6.40061	-3.31485	6.3e-06	4.41e-05	down	Cl000787	-	-	-	-
Cl032218	4.59426	45.5176	-3.30852	9.2e-08	8.25e-07	down	Cl032218	-	-	-	-
Cl004205	0.686981	6.77813	-3.30254	1.07e-05	7.21e-05	down	Cl004205	-	-	-	-
Cl000014	3.84438	37.7055	-3.29395	8.69e-18	1.72e-16	down	Cl000014	-	GO:0008643,GO:0015293,GO:0016021	-	KOG0254-Predicted transporter (major facilitator superfamily)[R]
Cl020183	18.695	182.015	-3.28334	4.71e-16	8.4e-15	down	Cl020183	-	GO:0006520,GO:0008483,GO:0009058,GO:0030170,GO:0033855	-	KOG0259-Tyrosine aminotransferase[E]
Cl005511	8.93802	86.9743	-3.28256	4.13e-22	1.05e-20	down	Cl005511	-	GO:0005506,GO:0016020,GO:0016709,GO:0020037,GO:0033773,GO:0042343,GO:0044550,GO:0098542	-	KOG0156-Cytochrome P450 CYP2 subfamily[Q]
Cl018228	15.6226	151.808	-3.28054	9.27e-21	2.18e-19	down	Cl018228	-	-	-	-
Cl028459	20.9623	203.378	-3.2783	1.91e-23	5.16e-22	down	Cl028459	-	GO:0004674,GO:0005524,GO:0005886,GO:0016021	-	KOG1187-Serine/threonine protein kinase[T]
Cl034561	0.991716	9.57197	-3.27082	1.26e-12	1.77e-11	down	Cl034561	-	GO:0005215,GO:0016021	-	-
Cl027979	2.27248	21.709	-3.25596	1.48e-35	6.59e-34	down	Cl027979	-	GO:0000324,GO:0000329,GO:0003333,GO:0005302,GO:0006865,GO:0007034,GO:0015186,GO:0015188,GO:0016021	-	KOG1303-Amino acid transporters[E]
Cl020744	1.88099	17.9147	-3.25158	7.16e-35	3.12e-33	down	Cl020744	-	GO:0016567,GO:0031463	-	KOG4441-Proteins containing BTB/POZ and Kelch domains, involved in regulatory/signal transduction processes[TR]
Cl001334	2.09179	19.8742	-3.24809	8.18e-12	1.07e-10	down	Cl001334	-	-	-	-
Cl030750	0.831319	7.86288	-3.24158	1.96e-08	1.89e-07	down	Cl030750	-	GO:0004842,GO:0008270,GO:0010200,GO:0016021,GO:0016567,GO:0016874,GO:0050832	-	KOG4628-Predicted E3 ubiquitin ligase[O]
Cl041465	11.4786	107.45	-3.22664	2.09e-10	2.44e-09	down	Cl041465	-	GO:0005509,GO:0012505	-	-
Cl036090	2.49271	23.288	-3.2238	5.71e-09	5.88e-08	down	Cl036090	-	-	-	-
Cl025673	1.33021	12.3523	-3.21505	6.1e-23	1.61e-21	down	Cl025673	-	-	-	-
Cl033499	6.86936	63.73	-3.21373	2.59e-23	6.93e-22	down	Cl033499	-	GO:0016021	-	-
Cl011119	2.68087	24.5547	-3.19523	7.46e-35	3.25e-33	down	Cl011119	-	GO:0008375,GO:0016020	-	-
Cl014382	4.93332	45.1294	-3.19344	1.15e-22	2.97e-21	down	Cl014382	-	GO:0003677,GO:0003700,GO:0005634,GO:0006351,GO:0006355,GO:0009751	-	KOG0048-Transcription factor, Myb superfamily[K]
Cl032716	9.70527	88.7068	-3.19221	1.94e-90	4.49e-88	down	Cl032716	-	GO:0008152,GO:0016597	-	-
Cl002215	7.96002	72.2909	-3.18297	2.3e-15	3.94e-14	down	Cl002215	-	GO:0046872	-	-
Cl028461	30.6132	277.339	-3.17943	9.19e-23	2.4e-21	down	Cl028461	-	GO:0004674,GO:0005524,GO:0005886,GO:0016021	-	KOG1187-Serine/threonine protein kinase[T]
Cl015115	2.05937	18.5964	-3.17475	0.00293507	0.0117172	down	Cl015115	-	GO:0005623,GO:0005737,GO:0009055,GO:0015035,GO:0045454	-	KOG1752-Glutaredoxin and related proteins[O]
Cl020511	3.02674	27.3165	-3.17394	6.8e-21	1.62e-19	down	Cl020511	-	GO:0004675,GO:0005524,GO:0005768,GO:0005886,GO:0006898,GO:0010008,GO:0010359,GO:0016020,GO:0016021,GO:0016045,GO:0042742,GO:0052544	-	KOG0444-Cytoskeletal regulator Flightless-I (contains leucine-rich and gelsolin repeats)[Z]
Cl040035	3.64725	32.7207	-3.16532	1.32e-24	3.75e-23	down	Cl040035	-	GO:0006777,GO:0008265,GO:0016740,GO:0016829,GO:0030151,GO:0030170,GO:0043545	-	KOG2142-Molybdenum cofactor sulfurase[H]
Cl040533	0.580963	5.21109	-3.16507	2.23e-06	1.65e-05	down	Cl040533	-	GO:0000028,GO:0003924,GO:0005525,GO:0005737,GO:0005789,GO:0016021,GO:0016787,GO:0019843,GO:0043024	-	KOG2203-GTP-binding protein[R]
Cl032219	11.6701	104.506	-3.1627	1.18e-05	7.92e-05	down	Cl032219	-	GO:0016021	-	-
Cl006983	0.849285	7.60311	-3.16227	6.21e-12	8.26e-11	down	Cl006983	-	GO:0004620,GO:0005737,GO:0006952,GO:0016020,GO:0016042,GO:0016787,GO:0047372	-	KOG0513-Ca2+-independent phospholipase A2[I]
Cl039339	8.0285	71.7017	-3.1588	2.77e-33	1.15e-31	down	Cl039339	-	GO:0004674,GO:0005524,GO:0005886,GO:0006468,GO:0006952,GO:0009506,GO:0016021	-	KOG1187-Serine/threonine protein kinase[T]
Cl033279	23.9351	213.397	-3.15634	3.86e-38	1.91e-36	down	Cl033279	-	-	-	-
Cl014540	0.911975	8.09915	-3.1507	1e-12	1.42e-11	down	Cl014540	-	GO:0016021	-	-
Cl044374	0.921872	8.14946	-3.14407	2.12e-07	1.82e-06	down	Cl044374	-	GO:0000325,GO:0005215,GO:0005773,GO:0005774,GO:0005794,GO:0009705,GO:0015031,GO:0015334,GO:0015833,GO:0016021,GO:0042937,GO:0042938,GO:0042939	-	KOG1237-H+/oligopeptide symporter[E]
Cl018491	4.60314	40.6856	-3.14383	1.79e-26	5.56e-25	down	Cl018491	-	-	-	-
Cl039281	12.6394	111.638	-3.14283	7.78e-29	2.75e-27	down	Cl039281	-	GO:0004674,GO:0005524,GO:0005886,GO:0016021	-	KOG0472-Leucine-rich repeat protein[S]
Cl026711	6.1175	53.7641	-3.13563	5.25e-57	4.88e-55	down	Cl026711	-	GO:0004190,GO:0005886,GO:0006508,GO:0030163,GO:0031225	-	KOG1339-Aspartyl protease[O]
Cl020127	11.2988	99.247	-3.13485	8.29e-44	4.89e-42	down	Cl020127	-	-	-	-
Cl032919	3.88183	34.0564	-3.13311	8.73e-08	7.84e-07	down	Cl032919	-	GO:0003677,GO:0005634,GO:0006351,GO:0006355	-	KOG0048-Transcription factor, Myb superfamily[K]
Cl029977	20.7839	180.737	-3.12036	1.68e-29	6.06e-28	down	Cl029977	-	-	-	-
Cl023389	0.634913	5.4981	-3.1143	3.11e-08	2.93e-07	down	Cl023389	-	GO:0006952,GO:0047501	-	KOG1205-Predicted dehydrogenase[Q]
Cl016598	8.76219	75.8249	-3.11331	1.96e-22	5.04e-21	down	Cl016598	-	GO:0016021	-	-
Cl041027	0.723183	6.25046	-3.11153	6.23e-05	0.000369276	down	Cl041027	-	-	-	-
Cl008937	35.5218	305.291	-3.10341	1.65e-37	7.97e-36	down	Cl008937	-	-	-	-
Cl023230	1.60622	13.7572	-3.09844	9.84e-24	2.68e-22	down	Cl023230	-	GO:0000166,GO:0005507,GO:0005524,GO:0005887,GO:0010273,GO:0016021,GO:0019829,GO:0030001,GO:0043231,GO:0043682,GO:0046688	-	KOG0207-Cation transport ATPase[P]
Cl024240	0.656411	5.60676	-3.0945	3.61e-11	4.51e-10	down	Cl024240	-	GO:0004252,GO:0005576,GO:0005618,GO:0009505,GO:0010214,GO:0048046,GO:0048359,GO:0080001	-	-
Cl005386	2.14227	18.1702	-3.08436	1.53e-09	1.66e-08	down	Cl005386	-	-	-	-
Cl020510	1.62346	13.657	-3.07249	1.92e-07	1.67e-06	down	Cl020510	-	-	-	-
Cl004283	338.685	2846.73	-3.07129	9.05e-43	5.18e-41	down	Cl004283	-	GO:0007275	-	-
Cl035183	8.97737	75.3274	-3.06881	1.37e-35	6.13e-34	down	Cl035183	-	GO:0003723,GO:0005634,GO:0005654,GO:0005737,GO:0005829,GO:0006915,GO:0007569,GO:0034393,GO:0043066,GO:0043508,GO:0045786,GO:0045892,GO:1904761	-	KOG0403-Neoplastic transformation suppressor Pdcd4/MA-3, contains MA3 domain[T]
Cl035437	8.40669	70.3154	-3.06423	5.31e-08	4.9e-07	down	Cl035437	-	-	-	-
Cl034866	3.52648	29.3756	-3.05832	4.23e-17	8.05e-16	down	Cl034866	-	GO:0009820,GO:0016614,GO:0050468,GO:0050660	-	KOG1231-Proteins containing the FAD binding domain[C]
Cl014370	163.25	1358.16	-3.0565	2.21e-51	1.71e-49	down	Cl014370	-	-	-	-
Cl012007	3.0235	24.9986	-3.04755	1.05e-32	4.24e-31	down	Cl012007	-	GO:0016021	-	-
Cl037455	0.68932	5.66487	-3.0388	8.84e-05	0.000508525	down	Cl037455	-	GO:0004674,GO:0005524,GO:0005886,GO:0006468,GO:0006952,GO:0009506,GO:0016021	-	KOG1187-Serine/threonine protein kinase[T]
Cl040727	0.926487	7.50701	-3.0184	1.65e-10	1.94e-09	down	Cl040727	-	GO:0002764,GO:0004672,GO:0004674,GO:0005524,GO:0005886,GO:0009626,GO:0010204,GO:0010359,GO:0012505,GO:0016021,GO:0016045,GO:0019199	-	KOG0444-Cytoskeletal regulator Flightless-I (contains leucine-rich and gelsolin repeats)[Z]
Cl018916	1.74925	14.1226	-3.0132	2.99e-10	3.44e-09	down	Cl018916	-	GO:0016567	-	-
Cl035096	0.944945	7.61823	-3.01115	6.98e-06	4.85e-05	down	Cl035096	-	GO:0005634	-	-
Cl015084	0.912197	7.3494	-3.01021	4.38e-14	6.88e-13	down	Cl015084	-	GO:0000785,GO:0005737,GO:0005829,GO:0006825,GO:0030001,GO:0046872,GO:0046914,GO:0046916	-	KOG1603-Copper chaperone[P]
Cl008440	1.53501	12.3636	-3.00977	4.08e-14	6.42e-13	down	Cl008440	-	GO:0016021	-	-
Cl028619	7.33646	58.9815	-3.00711	3.69e-14	5.83e-13	down	Cl028619	-	GO:0016021	-	-
Cl023861	4.97263	39.9666	-3.00671	3.45e-09	3.63e-08	down	Cl023861	-	GO:0004338,GO:0004553,GO:0004565,GO:0005576,GO:0005975,GO:0008422,GO:0016021,GO:0033907,GO:0047701,GO:0080083,GO:0102483,GO:1901657	-	KOG0626-Beta-glucosidase, lactase phlorizinhydrolase, and related proteins[G]
Cl022463	1.08334	8.69651	-3.00495	0.000245306	0.00128782	down	Cl022463	-	-	-	-
Cl035897	1.6849	13.5022	-3.00246	3.38e-09	3.57e-08	down	Cl035897	-	GO:0004674,GO:0005524,GO:0005886,GO:0007166,GO:0016021	-	-
Cl027565	0.771469	6.17442	-3.00062	2.38e-09	2.55e-08	down	Cl027565	-	GO:0004190,GO:0005886,GO:0006508,GO:0030163,GO:0031225	-	KOG1339-Aspartyl protease[O]
Cl022858	1.34356	10.7178	-2.99587	1.35e-20	3.14e-19	down	Cl022858	-	GO:0004842,GO:0008270,GO:0016021,GO:0016567,GO:0016874,GO:0043161,GO:0061630	-	KOG4628-Predicted E3 ubiquitin ligase[O]
Cl013889	0.935673	7.45112	-2.99338	1.29e-07	1.13e-06	down	Cl013889	-	-	-	-
Cl011577	0.691025	5.49851	-2.99223	3.61e-07	3.01e-06	down	Cl011577	-	-	-	-
Cl018290	0.766723	6.10069	-2.9922	4.37e-09	4.55e-08	down	Cl018290	-	-	-	-
Cl040865	6.57196	52.2314	-2.99052	3.35e-17	6.44e-16	down	Cl040865	-	GO:0003677,GO:0003746,GO:0005829,GO:0006355,GO:0006368,GO:0070449	-	KOG1105-Transcription elongation factor TFIIS/Cofactor of enhancer-binding protein Sp1[K]
Cl002785	1.60246	12.6905	-2.98539	6.15e-10	6.91e-09	down	Cl002785	-	GO:0030247	-	-
Cl014361	0.925384	7.21488	-2.96285	1.83e-10	2.14e-09	down	Cl014361	-	GO:0009707,GO:0010020,GO:0016021	-	-
Cl007663	1.16102	9.04466	-2.96167	2.21e-38	1.1e-36	down	Cl007663	-	GO:0003700,GO:0005634,GO:0006351,GO:0006355,GO:0043565	-	-
Cl011453	3.09167	24.0772	-2.96121	7.02e-11	8.59e-10	down	Cl011453	-	GO:0004674,GO:0005524,GO:0016021	-	-
Cl020601	2.55149	19.8462	-2.95945	2.75e-07	2.32e-06	down	Cl020601	-	GO:0004864,GO:0005634,GO:0005737,GO:0005886,GO:0009738,GO:0010427,GO:0042803,GO:0080163	-	-
Cl014905	5.52521	42.8574	-2.95544	4.31e-42	2.42e-40	down	Cl014905	-	GO:0006520,GO:0006807,GO:0009507,GO:0047661,GO:0047689	-	-
Cl032048	3.82739	29.5184	-2.94718	6.72e-17	1.26e-15	down	Cl032048	-	GO:0003677,GO:0003700,GO:0005634,GO:0006351,GO:0006355,GO:0009751	-	KOG0048-Transcription factor, Myb superfamily[K]
Cl016609	15.8858	122.518	-2.94718	1.52e-59	1.54e-57	down	Cl016609	-	GO:0005634,GO:0009507,GO:0010322,GO:0061077,GO:1902395	-	KOG0713-Molecular chaperone (DnaJ superfamily)[O]
Cl001141	2.65127	20.4168	-2.945	4.3e-38	2.13e-36	down	Cl001141	-	GO:0000910,GO:0002230,GO:0005635,GO:0005793,GO:0005813,GO:0005829,GO:0008104,GO:0009838,GO:0015031,GO:0019076,GO:0019904,GO:0030496,GO:0036258,GO:0045184,GO:0045862,GO:0046745,GO:0048672,GO:0051301,GO:0070062,GO:0090541,GO:0090543,GO:0098779,GO:0098792,GO:1904903	-	KOG2027-Spindle pole body protein[Z]
Cl028139	1.60379	12.3325	-2.94291	5.05e-25	1.46e-23	down	Cl028139	-	GO:0009813,GO:0016021,GO:0016131,GO:0043231,GO:0046527,GO:0050403,GO:0050502,GO:0052696,GO:0080043,GO:0080044,GO:0080046	-	KOG1192-UDP-glucuronosyl and UDP-glucosyl transferase[GC]
Cl009339	0.815502	6.25234	-2.93864	4.23e-09	4.42e-08	down	Cl009339	-	GO:0005773,GO:0005774,GO:0005794,GO:0005886,GO:0009506,GO:0016020,GO:0043424	-	KOG2620-Prohibitins and stomatins of the PID superfamily[C]
Cl001639	6.19778	47.1775	-2.92828	4.31e-26	1.31e-24	down	Cl001639	-	GO:0008270,GO:0016567,GO:0016874	-	KOG4628-Predicted E3 ubiquitin ligase[O]
Cl042887	12.0685	91.8568	-2.92814	0.000156895	0.000857884	down	Cl042887	-	-	-	-
Cl026639	8.93276	67.8228	-2.92459	5.17e-23	1.37e-21	down	Cl026639	-	GO:0005634,GO:0006952	-	-
Cl035461	6.10309	46.2958	-2.92327	4.32e-15	7.31e-14	down	Cl035461	-	GO:0006952,GO:0009506,GO:0016021,GO:0046658	-	-
Cl001678	3.39362	25.7109	-2.92148	2.51e-06	1.85e-05	down	Cl001678	-	GO:0004497,GO:0005506,GO:0016021,GO:0016705,GO:0020037	-	KOG0157-Cytochrome P450 CYP4/CYP19/CYP26 subfamilies[QI]
Cl008162	1.14324	8.58501	-2.9087	1.42e-08	1.4e-07	down	Cl008162	-	-	-	-
Cl004504	6.29816	47.2499	-2.90731	5.39e-14	8.42e-13	down	Cl004504	-	GO:0004252,GO:0005576,GO:0005618,GO:0009505,GO:0010214,GO:0048046,GO:0048359,GO:0080001	-	KOG1153-Subtilisin-related protease/Vacuolar protease B[O]
Cl035024	4.0445	30.3215	-2.90631	1.06e-09	1.17e-08	down	Cl035024	-	GO:0005506,GO:0016020,GO:0016021,GO:0016709,GO:0020037,GO:0036191,GO:0044550	-	KOG0156-Cytochrome P450 CYP2 subfamily[Q]
Cl007947	3.68402	27.5934	-2.90497	2.78e-07	2.35e-06	down	Cl007947	-	GO:0005623,GO:0005829,GO:0005886,GO:0006970,GO:0009637,GO:0009738,GO:0009787,GO:0009902,GO:0009903,GO:0010029,GO:0030048,GO:0031022,GO:1902265	-	-
Cl017155	100.292	750.298	-2.90326	1.25e-28	4.36e-27	down	Cl017155	-	GO:0003824	-	-
Cl036704	2.18292	16.2389	-2.89513	0.000130672	0.00072612	down	Cl036704	-	GO:0005623,GO:0005737,GO:0009055,GO:0015035,GO:0045454	-	KOG1752-Glutaredoxin and related proteins[O]
Cl022461	0.738302	5.47229	-2.88986	0.000339092	0.00172283	down	Cl022461	-	-	-	-
Cl000719	1.28484	9.52123	-2.88956	2.07e-08	2e-07	down	Cl000719	-	-	-	-
Cl016461	3.28907	24.3729	-2.88952	7.37e-11	9e-10	down	Cl016461	-	GO:0004672,GO:0004674,GO:0005516,GO:0005524,GO:0005886,GO:0006468,GO:0016021,GO:0030246,GO:0031625,GO:0046777	-	KOG1187-Serine/threonine protein kinase[T]
Cl015547	14.8772	110.191	-2.88883	2.27e-16	4.11e-15	down	Cl015547	-	-	-	-
Cl020568	12.2601	90.493	-2.88384	1.43e-38	7.2e-37	down	Cl020568	-	GO:0004674,GO:0005524,GO:0005886,GO:0016021	-	KOG1187-Serine/threonine protein kinase[T]
Cl008829	0.943239	6.95875	-2.88313	1.22e-08	1.22e-07	down	Cl008829	-	GO:0003735,GO:0005743,GO:0006412,GO:0006810,GO:0016021,GO:0055085	-	KOG0765-Predicted mitochondrial carrier protein[C]
Cl026756	8.07845	59.5964	-2.88307	5.03e-42	2.81e-40	down	Cl026756	-	GO:0016021	-	-
Cl025620	1.50234	11.0498	-2.87874	1.56e-17	3.05e-16	down	Cl025620	-	GO:0000145,GO:0005576,GO:0005618,GO:0005829,GO:0005856,GO:0005886,GO:0006887,GO:0009524	-	KOG2344-Exocyst component protein and related proteins[U]
Cl043768	9.60076	70.5982	-2.87841	2.32e-13	3.45e-12	down	Cl043768	-	GO:0004674,GO:0005524,GO:0016021,GO:0030246,GO:0046872	-	-
Cl039566	9.68421	71.0601	-2.87533	0.000315905	0.00161503	down	Cl039566	-	-	-	-
Cl026404	10.2702	75.1466	-2.87124	2.08e-41	1.13e-39	down	Cl026404	-	GO:0005247,GO:0005622,GO:0006821,GO:0010167,GO:0015112,GO:0015706,GO:0016021,GO:0034707	-	KOG0474-Cl- channel CLC-7 and related proteins (CLC superfamily)[P]
Cl013081	0.804549	5.83627	-2.85879	5.48e-05	0.0003279	down	Cl013081	-	GO:0005576,GO:0005618,GO:0009664,GO:0016020	-	-
Cl010926	1.89659	13.7399	-2.85689	9.51e-22	2.37e-20	down	Cl010926	-	GO:0004140,GO:0004595,GO:0005524,GO:0015937	-	KOG3351-Predicted nucleotidyltransferase[R]
Cl041425	0.715363	5.18097	-2.85647	0.000176935	0.00095689	down	Cl041425	-	-	-	-
Cl007440	2.20789	15.9822	-2.85572	2.51e-13	3.71e-12	down	Cl007440	-	-	-	KOG2353-L-type voltage-dependent Ca2+ channel, alpha2/delta subunit[PT]
Cl034173	0.778306	5.62204	-2.85269	3.42e-05	0.000210901	down	Cl034173	-	-	-	-
Cl028511	11.454	82.6786	-2.85166	3.72e-85	7.74e-83	down	Cl028511	-	GO:0004674,GO:0005509,GO:0005524,GO:0007166,GO:0016021,GO:0030247	-	KOG1187-Serine/threonine protein kinase[T]
Cl042893	0.857533	6.1795	-2.84923	0.00853091	0.0294427	down	Cl042893	-	-	-	-
Cl008060	0.921823	6.6366	-2.84788	4.52e-10	5.13e-09	down	Cl008060	-	GO:0003677,GO:0005634,GO:0006351,GO:0006355	-	KOG0048-Transcription factor, Myb superfamily[K]
Cl014103	2.13129	15.2842	-2.84224	7.95e-22	2e-20	down	Cl014103	-	GO:0003676,GO:0003677,GO:0005634,GO:0005737,GO:0008408,GO:0046872	-	KOG4373-Predicted 3'-5' exonuclease[R]
Cl018743	13.2808	95.1836	-2.84137	9.96e-39	5.04e-37	down	Cl018743	-	GO:0002764,GO:0004672,GO:0004674,GO:0005524,GO:0005886,GO:0009626,GO:0010204,GO:0010359,GO:0012505,GO:0016021,GO:0016045,GO:0019199	-	KOG0444-Cytoskeletal regulator Flightless-I (contains leucine-rich and gelsolin repeats)[Z]
Cl039626	0.959098	6.87336	-2.84127	1.91e-08	1.85e-07	down	Cl039626	-	GO:0004674,GO:0005524,GO:0005886,GO:0016021	-	KOG0444-Cytoskeletal regulator Flightless-I (contains leucine-rich and gelsolin repeats)[Z]
Cl006256	0.948102	6.76157	-2.83424	0.00174774	0.00741931	down	Cl006256	-	-	-	-
Cl027238	3.63099	25.8525	-2.83187	2.67e-21	6.54e-20	down	Cl027238	-	GO:0004842,GO:0005886,GO:0008270,GO:0016021,GO:0016567,GO:0016874,GO:0043161,GO:0048577,GO:0061630	-	KOG0802-E3 ubiquitin ligase[O]
Cl005495	8.59823	61.2084	-2.83162	0.00934856	0.0318435	down	Cl005495	-	GO:0004497,GO:0005506,GO:0016020,GO:0016021,GO:0016705,GO:0020037,GO:0033773	-	KOG0156-Cytochrome P450 CYP2 subfamily[Q]
Cl007092	1.77043	12.5995	-2.8312	3e-05	0.000187259	down	Cl007092	-	GO:0016021	-	-
Cl006498	4.7062	33.3512	-2.8251	4.04e-21	9.77e-20	down	Cl006498	-	GO:0000103,GO:0005623,GO:0006457,GO:0006662,GO:0009507,GO:0015035,GO:0016671,GO:0034599,GO:0045454,GO:0055114	-	KOG0907-Thioredoxin[O]
Cl006078	0.713737	5.05737	-2.82492	2.24e-07	1.91e-06	down	Cl006078	-	-	-	-
Cl035225	2.27444	16.0769	-2.8214	5.37e-21	1.29e-19	down	Cl035225	-	GO:0003677,GO:0003680,GO:0005634,GO:0005654,GO:0005730,GO:0005737,GO:0005739,GO:0006351,GO:0006355,GO:0043565,GO:0098687	-	-
Cl017134	7.14706	50.4579	-2.81966	7.78e-33	3.17e-31	down	Cl017134	-	GO:0005737,GO:0010041,GO:0031418,GO:0033760,GO:0046872,GO:0051213	-	KOG0143-Iron/ascorbate family oxidoreductases[QR]
Cl037426	2.08075	14.6211	-2.81287	3.67e-18	7.43e-17	down	Cl037426	-	GO:0003677,GO:0005634,GO:0006351,GO:0006355,GO:0046872	-	-
Cl028445	11.4996	80.7062	-2.8111	0.000205017	0.00109494	down	Cl028445	-	GO:0010260,GO:0016682,GO:0046872,GO:0051213	-	KOG0143-Iron/ascorbate family oxidoreductases[QR]
Cl008933	1.82853	12.8229	-2.80997	1.58e-10	1.86e-09	down	Cl008933	-	GO:0005737,GO:0007275,GO:0009733,GO:0009734,GO:0040008	-	-
Cl028103	28.2887	197.987	-2.80711	2.36e-05	0.000149922	down	Cl028103	-	GO:0003959,GO:0005622,GO:0006952,GO:0009695,GO:0010181,GO:0016629,GO:0031408,GO:0055114	-	KOG0134-NADH:flavin oxidoreductase/12-oxophytodienoate reductase[CR]
Cl025707	1.78316	12.475	-2.80654	3.28e-14	5.21e-13	down	Cl025707	-	-	-	-
Cl035935	0.850013	5.9445	-2.806	1.53e-05	0.000100854	down	Cl035935	-	-	-	-
Cl041422	2.52425	17.6024	-2.80185	9.29e-19	1.96e-17	down	Cl041422	-	GO:0004674,GO:0005524,GO:0005886,GO:0016021	-	KOG1187-Serine/threonine protein kinase[T]
Cl041245	6.66957	46.3097	-2.79565	5.84e-16	1.03e-14	down	Cl041245	-	GO:0000139,GO:0005794,GO:0016021,GO:0045492,GO:1990538	-	-
Cl039671	5.79453	40.2259	-2.79536	1.72e-27	5.65e-26	down	Cl039671	-	GO:0001558,GO:0001944,GO:0004674,GO:0005524,GO:0005739,GO:0005886,GO:0009664,GO:0009944,GO:0009965,GO:0010103,GO:0010148,GO:0016021,GO:0019199,GO:0030155,GO:0042277,GO:0042742,GO:0048281,GO:0050832,GO:0051302,GO:0070370,GO:2000027	-	KOG0618-Serine/threonine phosphatase 2C containing leucine-rich repeats, similar to SCN circadian oscillatory protein (SCOP)[T]
Cl035040	1.95862	13.566	-2.79209	3.77e-10	4.3e-09	down	Cl035040	-	GO:0005789,GO:0006004,GO:0006486,GO:0016021,GO:0016740,GO:0016757	-	KOG2246-Galactosyltransferases[G]
Cl023899	105.009	724.889	-2.78724	2.2e-19	4.81e-18	down	Cl023899	-	-	-	-
Cl036126	7.62021	52.3006	-2.77892	4.52e-22	1.14e-20	down	Cl036126	-	GO:0003700,GO:0006355,GO:0044212,GO:0046872,GO:0046982	-	-
Cl040770	3.83122	26.2539	-2.77666	9.38e-36	4.24e-34	down	Cl040770	-	GO:0005524,GO:0006952,GO:0043531	-	KOG4658-Apoptotic ATPase[T]
Cl032960	16.2543	111.322	-2.77584	9.71e-22	2.42e-20	down	Cl032960	-	GO:0003676,GO:0003677,GO:0003700,GO:0006351,GO:0006355,GO:0009507,GO:0046872	-	-
Cl022352	2.40027	16.3563	-2.76858	7.23e-28	2.44e-26	down	Cl022352	-	GO:0003677,GO:0003700,GO:0005634,GO:0006351,GO:0007275,GO:0009908,GO:0010073,GO:0010093,GO:0030154,GO:0048316,GO:0048481	-	-
Cl028649	4.56102	31.0533	-2.76732	4.13e-08	3.85e-07	down	Cl028649	-	GO:0005576,GO:0016042,GO:0016788	-	-
Cl013683	12.6041	85.5755	-2.7633	1.22e-24	3.48e-23	down	Cl013683	-	GO:0004252,GO:0005576,GO:0005618	-	-
Cl010022	8.57737	57.5738	-2.74681	2e-21	4.93e-20	down	Cl010022	-	GO:0004674,GO:0005524,GO:0005886,GO:0006468,GO:0006952,GO:0009506,GO:0016021,GO:0042742	-	KOG1187-Serine/threonine protein kinase[T]
Cl021282	16.811	112.832	-2.74669	1.74e-09	1.88e-08	down	Cl021282	-	GO:0005634,GO:0006355,GO:0009507,GO:0045036	-	-
Cl022504	7.10668	47.185	-2.73108	2.69e-07	2.28e-06	down	Cl022504	-	GO:0004674,GO:0005516,GO:0005524,GO:0005886,GO:0006468,GO:0006952,GO:0009506,GO:0030246,GO:0048544	-	KOG1187-Serine/threonine protein kinase[T]
Cl001963	1.50367	9.96855	-2.7289	2.62e-14	4.18e-13	down	Cl001963	-	-	-	-
Cl000465	0.862519	5.71595	-2.72837	1.57e-06	1.19e-05	down	Cl000465	-	GO:0005634,GO:0006792,GO:0010438	-	-
Cl010906	0.977472	6.47364	-2.72745	9.14e-11	1.1e-09	down	Cl010906	-	-	-	-
Cl028395	21.8493	144.561	-2.72602	9.69e-23	2.53e-21	down	Cl028395	-	GO:0008270,GO:0016567,GO:0016874	-	KOG4628-Predicted E3 ubiquitin ligase[O]
Cl003615	2.54822	16.8327	-2.7237	7.29e-17	1.36e-15	down	Cl003615	-	GO:0004674,GO:0005524,GO:0005886,GO:0009506	-	KOG1187-Serine/threonine protein kinase[T]
Cl040769	4.75444	31.3849	-2.72273	4.5e-47	2.9e-45	down	Cl040769	-	GO:0005524,GO:0006952,GO:0043531	-	KOG4658-Apoptotic ATPase[T]
Cl000530	5.33791	35.0968	-2.71699	2.05e-21	5.04e-20	down	Cl000530	-	GO:0003735,GO:0005743,GO:0006412,GO:0016021,GO:0055085	-	KOG0765-Predicted mitochondrial carrier protein[C]
Cl017133	0.932607	6.12411	-2.71516	8.78e-09	8.85e-08	down	Cl017133	-	GO:0008270,GO:0016021,GO:0016567,GO:0043161,GO:0061630	-	KOG4628-Predicted E3 ubiquitin ligase[O]
Cl039185	4.4702	29.3494	-2.71492	4.46e-18	9.02e-17	down	Cl039185	-	-	-	-
Cl043281	0.785746	5.13816	-2.70912	9.28e-13	1.32e-11	down	Cl043281	-	GO:0004675,GO:0005524,GO:0005768,GO:0005886,GO:0006898,GO:0010008,GO:0010359,GO:0016020,GO:0016021,GO:0016045,GO:0042742,GO:0052544	-	KOG0444-Cytoskeletal regulator Flightless-I (contains leucine-rich and gelsolin repeats)[Z]
Cl031444	1.86605	12.1931	-2.708	4.38e-12	5.9e-11	down	Cl031444	-	GO:0008152,GO:0009813,GO:0016758,GO:0043231,GO:0052696,GO:0080043,GO:0080044	-	KOG1192-UDP-glucuronosyl and UDP-glucosyl transferase[GC]
Cl016650	1.892	12.3458	-2.70604	1.02e-12	1.44e-11	down	Cl016650	-	GO:0005730,GO:0005829,GO:0006355,GO:0009507,GO:0016592	-	-
Cl025792	3.33938	21.7137	-2.70095	2.47e-14	3.94e-13	down	Cl025792	-	GO:0005524,GO:0007165,GO:0009816,GO:0042742,GO:0043531	-	-
Cl012580	3.07368	19.9631	-2.6993	2.7e-27	8.75e-26	down	Cl012580	-	GO:0004842,GO:0005765,GO:0005783,GO:0005789,GO:0006897,GO:0008270,GO:0010008,GO:0016021,GO:0016567,GO:0016874,GO:0031410	-	KOG1609-Protein involved in mRNA turnover and stability[A]
Cl001742	59.7356	387.898	-2.69902	3.67e-15	6.24e-14	down	Cl001742	-	-	-	-
Cl041544	0.832483	5.39945	-2.69732	2.46e-10	2.86e-09	down	Cl041544	-	GO:0004185,GO:0005576,GO:0005773,GO:0051603	-	KOG1282-Serine carboxypeptidases (lysosomal cathepsin A)[OE]
Cl033374	2.08856	13.5247	-2.69502	4.41e-22	1.12e-20	down	Cl033374	-	GO:0005886,GO:0016021	-	KOG0444-Cytoskeletal regulator Flightless-I (contains leucine-rich and gelsolin repeats)[Z]
Cl013659	19.0557	123.397	-2.69501	4.76e-11	5.91e-10	down	Cl013659	-	GO:0006952,GO:0009607	-	-
Cl021658	13.206	85.4944	-2.69464	2.45e-13	3.64e-12	down	Cl021658	-	GO:0005506,GO:0005783,GO:0005789,GO:0005794,GO:0006633,GO:0009640,GO:0016021,GO:0016491,GO:0046520	-	KOG0874-Sphingolipid hydroxylase[I]
Cl038908	2.00327	12.9642	-2.6941	7.83e-05	0.000454392	down	Cl038908	-	GO:0003777,GO:0005524,GO:0005794,GO:0005813,GO:0005871,GO:0005874,GO:0005915,GO:0007018,GO:0007030,GO:0007601,GO:0008569,GO:0016887,GO:0030659,GO:0045218,GO:0070062,GO:0090136	-	KOG0239-Kinesin (KAR3 subfamily)[Z]
Cl006826	21.5581	139.492	-2.69388	5.67e-07	4.6e-06	down	Cl006826	-	GO:0004740,GO:0005524,GO:0005739,GO:0009927,GO:0016310,GO:0016772,GO:0042803,GO:0046777	-	KOG0787-Dehydrogenase kinase[T]
Cl026114	14.7644	95.3988	-2.69185	4.78e-16	8.51e-15	down	Cl026114	-	-	-	-
Cl022488	4.70775	30.3233	-2.68732	2.24e-23	6.01e-22	down	Cl022488	-	-	-	-
Cl006530	10.7957	69.5049	-2.68666	2.98e-09	3.15e-08	down	Cl006530	-	GO:0003700,GO:0005634,GO:0006351,GO:0009751,GO:0009753,GO:0009862,GO:0009864,GO:0010200,GO:0031347,GO:0042742,GO:0043565,GO:0045892,GO:0050832,GO:1900056	-	-
Cl021020	0.796374	5.10942	-2.68164	6.4e-07	5.15e-06	down	Cl021020	-	-	-	-
Cl003325	3.90132	25.0258	-2.68138	3.3e-14	5.23e-13	down	Cl003325	-	GO:0000145,GO:0006887	-	-
Cl003926	10.3549	66.1674	-2.67581	2.68e-07	2.27e-06	down	Cl003926	-	GO:0043424	-	KOG1987-Speckle-type POZ protein SPOP and related proteins with TRAF, MATH and BTB/POZ domains[DR]
Cl037330	0.826531	5.27557	-2.67419	1.51e-07	1.32e-06	down	Cl037330	-	GO:0005215,GO:0006857,GO:0009705,GO:0016021	-	KOG1237-H+/oligopeptide symporter[E]
Cl028859	1.58577	10.1122	-2.67285	3.34e-18	6.78e-17	down	Cl028859	-	GO:0004674,GO:0005509,GO:0005524,GO:0007166,GO:0016021,GO:0030247	-	KOG1187-Serine/threonine protein kinase[T]
Cl042343	44.4241	283.058	-2.67168	1.32e-14	2.15e-13	down	Cl042343	-	GO:0005739,GO:0009651,GO:0045454,GO:0050897	-	-
Cl008001	12.4188	79.0045	-2.66941	6.48e-06	4.53e-05	down	Cl008001	-	GO:0005737,GO:0007275,GO:0009733,GO:0009734,GO:0009926,GO:0046620,GO:0046621,GO:2000012	-	-
Cl011000	9.63688	61.2663	-2.66846	3.92e-24	1.09e-22	down	Cl011000	-	-	-	-
Cl040718	8.37325	53.2094	-2.66782	5.63e-28	1.91e-26	down	Cl040718	-	GO:0004674,GO:0005524,GO:0005886,GO:0016021	-	-
Cl024903	5.23587	33.2053	-2.66491	2.03e-08	1.96e-07	down	Cl024903	-	-	-	-
Cl033831	8.62905	54.6506	-2.66296	1.59e-07	1.39e-06	down	Cl033831	-	GO:0005886,GO:0016021	-	-
Cl022418	28.1445	178.216	-2.66271	5.74e-13	8.29e-12	down	Cl022418	-	GO:0009523,GO:0009535,GO:0009611,GO:0009765,GO:0016021,GO:0016168,GO:0071486,GO:0071492	-	-
Cl041805	1.98695	12.5462	-2.65863	2.58e-36	1.18e-34	down	Cl041805	-	GO:0004674,GO:0005524,GO:0005634,GO:0006281,GO:0006303,GO:0007004,GO:0007049,GO:0009506,GO:0010044,GO:0010332,GO:0016301,GO:0032204,GO:0032504	-	KOG0890-Protein kinase of the PI-3 kinase family involved in mitotic growth, DNA repair and meiotic recombination[TBLD]
Cl041929	5.5604	35.0667	-2.65684	8.27e-51	6.2e-49	down	Cl041929	-	-	-	-
Cl027847	7.07468	44.4605	-2.65179	2.18e-09	2.34e-08	down	Cl027847	-	GO:0005249,GO:0005887,GO:0042391	-	KOG0498-K+-channel ERG and related proteins, contain PAS/PAC sensor domain[PT]
Cl006254	6.31121	39.6576	-2.65161	4.3e-05	0.000261798	down	Cl006254	-	GO:0005506,GO:0005789,GO:0010132,GO:0016020,GO:0016021,GO:0016709,GO:0020037,GO:0044550,GO:0047085,GO:0050592,GO:0098542	-	KOG0156-Cytochrome P450 CYP2 subfamily[Q]
Cl044395	3.90931	24.5539	-2.65096	1.07e-05	7.2e-05	down	Cl044395	-	-	-	-
Cl026253	5.88761	36.954	-2.64998	2.7e-27	8.74e-26	down	Cl026253	-	-	-	-
Cl001175	2.37628	14.8392	-2.64264	0.00344527	0.0134662	down	Cl001175	-	GO:0004129,GO:0005506,GO:0005507,GO:0005739,GO:0005743,GO:0005886,GO:0006119,GO:0009060,GO:0016021,GO:0020037,GO:0022900,GO:0070469	-	-
Cl035754	3.18897	19.8866	-2.64063	1.45e-21	3.6e-20	down	Cl035754	-	GO:0003677,GO:0005634,GO:0006351,GO:0006355,GO:0007275	-	-
Cl028394	31.753	197.93	-2.64003	4.96e-25	1.44e-23	down	Cl028394	-	-	-	-
Cl023157	2.13909	13.3098	-2.63742	6.41e-07	5.16e-06	down	Cl023157	-	GO:0004097,GO:0009543,GO:0046148,GO:0046872	-	-
Cl035436	9.92621	61.6636	-2.6351	4.19e-24	1.17e-22	down	Cl035436	-	GO:0005506,GO:0016020,GO:0016021,GO:0016709,GO:0020037,GO:0036191,GO:0044550	-	KOG0156-Cytochrome P450 CYP2 subfamily[Q]
Cl018398	1.79979	11.1592	-2.63234	6.79e-15	1.13e-13	down	Cl018398	-	GO:0005886,GO:0009526,GO:0015205,GO:0016021,GO:0031969,GO:0043100	-	KOG2466-Uridine permease/thiamine transporter/allantoin transport[FH]
Cl027757	3.74175	23.0904	-2.62551	4.43e-15	7.49e-14	down	Cl027757	-	GO:0003824,GO:0005777,GO:0006631,GO:0008152,GO:0016874	-	KOG1176-Acyl-CoA synthetase[I]
Cl013409	5.56958	34.2943	-2.62233	3.98e-21	9.63e-20	down	Cl013409	-	-	-	-
Cl025647	4.66192	28.6583	-2.61995	3.76e-07	3.13e-06	down	Cl025647	-	GO:0006979,GO:0007568,GO:0009507,GO:0009579,GO:0009611,GO:0009753	-	KOG1530-Rhodanese-related sulfurtransferase[P]
Cl020882	2.94995	18.1296	-2.61959	1.46e-08	1.43e-07	down	Cl020882	-	GO:0005524,GO:0016021,GO:0042626,GO:0055085	-	KOG0055-Multidrug/pheromone exporter, ABC superfamily[Q]
Cl037816	0.925628	5.68649	-2.61904	7.25e-05	0.000424508	down	Cl037816	-	GO:0004674,GO:0005509,GO:0005524,GO:0007166,GO:0016021,GO:0030247	-	KOG1187-Serine/threonine protein kinase[T]
Cl029996	1.40272	8.60454	-2.61687	2.43e-05	0.000153719	down	Cl029996	-	-	-	-
Cl034011	7.44593	45.623	-2.61524	3.01e-13	4.42e-12	down	Cl034011	-	-	-	-
Cl028162	13.1614	80.6092	-2.61464	1.27e-20	2.97e-19	down	Cl028162	-	GO:0004725	-	KOG1572-Predicted protein tyrosine phosphatase[V]
Cl018151	4.50625	27.5389	-2.61147	3.08e-09	3.26e-08	down	Cl018151	-	GO:0008270	-	-
Cl035940	1.22285	7.45127	-2.60724	1.19e-11	1.55e-10	down	Cl035940	-	GO:0005524,GO:0007165,GO:0009816,GO:0042742,GO:0043531	-	KOG0444-Cytoskeletal regulator Flightless-I (contains leucine-rich and gelsolin repeats)[Z]
Cl004445	12.842	78.1963	-2.60623	8.86e-10	9.79e-09	down	Cl004445	-	GO:0005506,GO:0016020,GO:0016021,GO:0016102,GO:0016709,GO:0020037,GO:0044550,GO:0055114	-	KOG0156-Cytochrome P450 CYP2 subfamily[Q]
Cl007994	20.672	125.658	-2.60375	1.56e-19	3.44e-18	down	Cl007994	-	GO:0004497,GO:0004499,GO:0009626,GO:0009627,GO:0009870,GO:0010204,GO:0042742,GO:0050660,GO:0050661,GO:0050832,GO:0051707,GO:0055114,GO:0071456	-	KOG1399-Flavin-containing monooxygenase[Q]
Cl007081	11.3231	68.7977	-2.60309	1.53e-27	5.05e-26	down	Cl007081	-	GO:0003700,GO:0005634,GO:0006351,GO:0006355,GO:0043565	-	KOG0869-CCAAT-binding factor, subunit A (HAP3)[K]
Cl036149	3.0076	18.2687	-2.60269	2.86e-19	6.2e-18	down	Cl036149	-	GO:0004675,GO:0005524,GO:0005768,GO:0005886,GO:0006898,GO:0010008,GO:0010359,GO:0016020,GO:0016021,GO:0016045,GO:0042742,GO:0052544	-	KOG0618-Serine/threonine phosphatase 2C containing leucine-rich repeats, similar to SCN circadian oscillatory protein (SCOP)[T]
Cl006273	12.4138	74.9605	-2.59418	1.12e-30	4.19e-29	down	Cl006273	-	-	-	-
Cl025889	1.20214	7.21918	-2.58623	9.08e-11	1.1e-09	down	Cl025889	-	-	-	-
Cl028998	39.5471	236.013	-2.57722	1.95e-17	3.79e-16	down	Cl028998	-	GO:0000786,GO:0003677,GO:0005634,GO:0006334	-	-
Cl022816	3.04882	18.1804	-2.57606	1.13e-12	1.59e-11	down	Cl022816	-	GO:0000325,GO:0005215,GO:0005773,GO:0005774,GO:0005794,GO:0009705,GO:0015031,GO:0015334,GO:0015833,GO:0016021,GO:0042937,GO:0042938,GO:0042939	-	KOG1237-H+/oligopeptide symporter[E]
Cl005315	2.55497	15.1764	-2.57045	3.06e-08	2.9e-07	down	Cl005315	-	GO:0005739,GO:0009651,GO:0045454,GO:0050897	-	-
Cl043256	1.24436	7.37995	-2.56821	2.65e-07	2.24e-06	down	Cl043256	-	GO:0008152,GO:0009813,GO:0016758,GO:0043231,GO:0052696,GO:0080043,GO:0080044	-	KOG1192-UDP-glucuronosyl and UDP-glucosyl transferase[GC]
Cl036330	16.0897	95.3402	-2.56694	8.86e-21	2.09e-19	down	Cl036330	-	-	-	-
Cl027783	23.2134	137.392	-2.56526	1.05e-27	3.52e-26	down	Cl027783	-	GO:0003700,GO:0005622,GO:0005634,GO:0006355,GO:0008270,GO:0016020	-	KOG1601-GATA-4/5/6 transcription factors[K]
Cl042923	1.09008	6.43083	-2.56057	0.000881743	0.00406276	down	Cl042923	-	-	-	-
Cl025982	61.1292	359.57	-2.55634	1.86e-29	6.69e-28	down	Cl025982	-	-	-	-
Cl011194	0.973452	5.71835	-2.55442	1.48e-11	1.91e-10	down	Cl011194	-	GO:0003676,GO:0003700,GO:0004527,GO:0005634,GO:0005730,GO:0006355,GO:0046872	-	KOG2249-3'-5' exonuclease[L]
Cl025761	2.3905	14.0267	-2.55279	2.83e-12	3.87e-11	down	Cl025761	-	GO:0003677,GO:0005634,GO:0006351,GO:0006355,GO:0046872	-	-
Cl001233	3.56455	20.8672	-2.54944	6.09e-13	8.79e-12	down	Cl001233	-	GO:0016021	-	-
Cl029061	53.8527	314.855	-2.5476	3.25e-35	1.43e-33	down	Cl029061	-	GO:0004842,GO:0008270,GO:0016567,GO:0016874,GO:0031624,GO:0043161,GO:0046621,GO:0048437,GO:0051865,GO:0061630	-	KOG4628-Predicted E3 ubiquitin ligase[O]
Cl012956	1.71453	10.0136	-2.54607	0.00178871	0.00757642	down	Cl012956	-	-	-	-
Cl005087	19.7059	114.758	-2.5419	1.08e-22	2.82e-21	down	Cl005087	-	GO:0003700,GO:0005622,GO:0005634,GO:0006355,GO:0008270,GO:0016020	-	KOG1601-GATA-4/5/6 transcription factors[K]
Cl016168	4.96025	28.8812	-2.54165	1.21e-10	1.45e-09	down	Cl016168	-	GO:0005618,GO:0009699,GO:0042349,GO:0048046	-	-
Cl022501	27.6919	160.788	-2.53762	1.82e-07	1.58e-06	down	Cl022501	-	GO:0004674,GO:0005516,GO:0005524,GO:0005886,GO:0006468,GO:0006952,GO:0009506,GO:0016021,GO:0030246,GO:0048544	-	KOG1187-Serine/threonine protein kinase[T]
Cl042699	7.84741	45.4989	-2.53554	1.89e-17	3.67e-16	down	Cl042699	-	-	-	-
Cl035400	40.0307	231.132	-2.52954	0.000229369	0.00121184	down	Cl035400	-	GO:0004497,GO:0005506,GO:0016020,GO:0016021,GO:0016102,GO:0016705,GO:0016709,GO:0020037,GO:0044550,GO:0055114	-	KOG0156-Cytochrome P450 CYP2 subfamily[Q]
Cl042114	7.8715	45.3169	-2.52534	0.00153222	0.00661793	down	Cl042114	-	-	-	-
Cl041685	9.33729	53.7435	-2.52502	3.01e-07	2.53e-06	down	Cl041685	-	-	-	-
Cl019070	2.52491	14.526	-2.52433	6.45e-08	5.9e-07	down	Cl019070	-	GO:0005351,GO:0005355,GO:0005887,GO:0016021,GO:0046323	-	KOG0254-Predicted transporter (major facilitator superfamily)[R]
Cl039633	1.83773	10.5518	-2.52148	3e-08	2.84e-07	down	Cl039633	-	GO:0004675,GO:0005524,GO:0005768,GO:0005886,GO:0006898,GO:0010008,GO:0010359,GO:0016020,GO:0016021,GO:0016045,GO:0042742,GO:0052544	-	KOG0444-Cytoskeletal regulator Flightless-I (contains leucine-rich and gelsolin repeats)[Z]
Cl016554	102.41	587.91	-2.52124	9.79e-08	8.75e-07	down	Cl016554	-	GO:0005737,GO:0016491	-	-
Cl024434	16.1498	92.3524	-2.51563	4.09e-17	7.81e-16	down	Cl024434	-	-	-	-
Cl035472	25.0468	143.195	-2.51528	8.83e-07	6.96e-06	down	Cl035472	-	GO:0016021,GO:0016491,GO:0046872,GO:0055114	-	KOG1619-Cytochrome b[C]
Cl012682	1.52787	8.73039	-2.51453	1.1e-05	7.43e-05	down	Cl012682	-	GO:0004672,GO:0004674,GO:0004713,GO:0005524,GO:0005886,GO:0009742,GO:0040007,GO:1900459	-	KOG1187-Serine/threonine protein kinase[T]
Cl004827	3.82864	21.858	-2.51326	2.58e-12	3.54e-11	down	Cl004827	-	GO:0004842,GO:0005634,GO:0006952,GO:0008270,GO:0016874,GO:0031347,GO:0043067,GO:0043161	-	KOG1100-Predicted E3 ubiquitin ligase[O]
Cl020709	2.80285	15.9795	-2.51126	4.47e-20	1.01e-18	down	Cl020709	-	-	-	-
Cl008122	9.96873	56.8145	-2.51078	6.79e-06	4.72e-05	down	Cl008122	-	GO:0005506,GO:0010154,GO:0016020,GO:0016021,GO:0016709,GO:0020037,GO:0040008,GO:0044550,GO:0048316	-	KOG0156-Cytochrome P450 CYP2 subfamily[Q]
Cl016599	1.14501	6.52463	-2.51053	0.000332891	0.00169463	down	Cl016599	-	GO:0016021	-	-
Cl031577	8.75646	49.7046	-2.50496	2.9e-13	4.27e-12	down	Cl031577	-	GO:0004185,GO:0005576,GO:0005773,GO:0051603	-	KOG1282-Serine carboxypeptidases (lysosomal cathepsin A)[OE]
Cl032783	7.80089	44.109	-2.49936	8.69e-11	1.05e-09	down	Cl032783	-	GO:0016491	-	KOG0725-Reductases with broad range of substrate specificities[R]
Cl016484	8.2787	46.7992	-2.49901	2.1e-08	2.02e-07	down	Cl016484	-	GO:0016021	-	-
Cl000728	1.25731	7.09776	-2.49703	2.94e-21	7.18e-20	down	Cl000728	-	GO:0005351,GO:0005354,GO:0005355,GO:0005365,GO:0005886,GO:0005887,GO:0010311,GO:0015145,GO:0015148,GO:0015168,GO:0015575,GO:0015576,GO:0015591,GO:0016021,GO:0046323	-	KOG0254-Predicted transporter (major facilitator superfamily)[R]
Cl001977	24.6594	139.125	-2.49617	4.37e-15	7.4e-14	down	Cl001977	-	GO:0004674,GO:0005524,GO:0005886	-	KOG1187-Serine/threonine protein kinase[T]
Cl042118	14.3188	80.7548	-2.49564	0.0015804	0.00679537	down	Cl042118	-	-	-	-
Cl001995	9.55506	53.8006	-2.49329	2.56e-28	8.83e-27	down	Cl001995	-	GO:0005506,GO:0005783,GO:0009718,GO:0016020,GO:0016709,GO:0020037,GO:0033772,GO:0044550	-	KOG0156-Cytochrome P450 CYP2 subfamily[Q]
Cl038022	3.09085	17.356	-2.48936	5.12e-19	1.1e-17	down	Cl038022	-	GO:0003677,GO:0003700,GO:0005634,GO:0006351,GO:0006355,GO:0009266,GO:0009740,GO:0010452,GO:0048579,GO:1903507	-	-
Cl042894	17.9655	100.682	-2.4865	0.00152401	0.00658944	down	Cl042894	-	-	-	-
Cl006441	1.62593	9.10174	-2.48487	4.23e-08	3.94e-07	down	Cl006441	-	GO:0005768,GO:0005794,GO:0005802,GO:0009506,GO:0010215,GO:0016049,GO:0031225,GO:0046658	-	-
Cl029345	1.15617	6.4649	-2.48327	2.69e-10	3.11e-09	down	Cl029345	-	GO:0030246	-	-
Cl006690	12.7526	71.3063	-2.48324	0.000106277	0.000601457	down	Cl006690	-	GO:0008152,GO:0016787,GO:0046872	-	KOG3085-Predicted hydrolase (HAD superfamily)[R]
Cl031158	1.65394	9.22526	-2.47968	8.9e-22	2.23e-20	down	Cl031158	-	GO:0000302,GO:0004672,GO:0004674,GO:0005524,GO:0005886,GO:0006468,GO:0006952,GO:0009506,GO:0016021,GO:0042742	-	KOG1187-Serine/threonine protein kinase[T]
Cl019299	1.56497	8.72776	-2.47947	9.3e-06	6.35e-05	down	Cl019299	-	GO:0008270,GO:0016021,GO:0016567	-	KOG4628-Predicted E3 ubiquitin ligase[O]
Cl014980	43.5939	242.627	-2.47654	0.00149494	0.00648332	down	Cl014980	-	-	-	-
Cl004402	1.00793	5.60743	-2.47594	1.59e-07	1.39e-06	down	Cl004402	-	GO:0002764,GO:0004672,GO:0004674,GO:0005524,GO:0005886,GO:0009626,GO:0010204,GO:0010359,GO:0012505,GO:0016021,GO:0016045,GO:0019199	-	KOG0472-Leucine-rich repeat protein[S]
Cl019608	12.754	70.9066	-2.47497	0.00192177	0.00808512	down	Cl019608	-	-	-	-
Cl024902	2.83117	15.7347	-2.47448	6.84e-07	5.48e-06	down	Cl024902	-	-	-	-
Cl037365	1.26998	7.05193	-2.47322	0.000109067	0.000616086	down	Cl037365	-	GO:0005215,GO:0005886,GO:0006857,GO:0009624,GO:0016021	-	KOG1237-H+/oligopeptide symporter[E]
Cl039403	3.7097	20.5631	-2.47069	1.66e-27	5.49e-26	down	Cl039403	-	-	-	-
Cl003451	5.79875	31.9279	-2.46101	8.27e-27	2.62e-25	down	Cl003451	-	GO:0009506,GO:0009585	-	-
Cl038714	25.8226	142.019	-2.45938	5.08e-14	7.94e-13	down	Cl038714	-	GO:0004674,GO:0005509,GO:0005524,GO:0007166,GO:0016021,GO:0030247	-	KOG1187-Serine/threonine protein kinase[T]
Cl037495	44.2646	243.119	-2.45744	1.02e-08	1.02e-07	down	Cl037495	-	GO:0016747,GO:0042617	-	-
Cl043678	20.6293	113.178	-2.45583	0.00200564	0.00840102	down	Cl043678	-	-	-	-
Cl005448	27.5506	151.077	-2.45513	2.43e-07	2.07e-06	down	Cl005448	-	GO:0007275,GO:0015031,GO:0015833,GO:0016021,GO:0055085	-	KOG2262-Sexual differentiation process protein ISP4[T]
Cl004861	2.35445	12.9103	-2.45505	3.33e-05	0.000205901	down	Cl004861	-	-	-	-
Cl005187	2.9677	16.2686	-2.45467	1.28e-12	1.79e-11	down	Cl005187	-	GO:0003677,GO:0003700,GO:0005634,GO:0006351,GO:0009414,GO:0009651,GO:0009723,GO:0009733,GO:0009737,GO:0009738,GO:0009739,GO:0009751,GO:0009753,GO:0010200,GO:0042742,GO:0046686,GO:0050832,GO:2000022,GO:2000031	-	KOG0048-Transcription factor, Myb superfamily[K]
Cl023242	8.49013	46.5144	-2.45382	1.21e-31	4.72e-30	down	Cl023242	-	GO:0003700,GO:0005634,GO:0006351,GO:0006355,GO:0007623,GO:0030154,GO:0043565,GO:0048768,GO:0051301	-	-
Cl025049	14.2292	77.948	-2.45365	3.06e-37	1.45e-35	down	Cl025049	-	GO:0004674,GO:0005524,GO:0005886,GO:0006468,GO:0016021,GO:0030246	-	-
Cl000777	26.7464	146.458	-2.45307	8.29e-52	6.45e-50	down	Cl000777	-	GO:0005634,GO:0005737,GO:0010223,GO:0016787,GO:1901601	-	-
Cl036930	42.0392	230.076	-2.4523	4.53e-16	8.08e-15	down	Cl036930	-	GO:0003723,GO:0005737,GO:0006417,GO:0009507	-	KOG2049-Translational repressor MPT5/PUF4 and related RNA-binding proteins (Puf superfamily)[J]
Cl016837	1.06537	5.81468	-2.44835	5.16e-15	8.66e-14	down	Cl016837	-	GO:0003677,GO:0003700,GO:0005634,GO:0006351,GO:0006355,GO:0009908,GO:0046872	-	-
Cl007717	1.32212	7.21545	-2.44824	1.89e-09	2.04e-08	down	Cl007717	-	GO:0008152,GO:0009813,GO:0016758,GO:0043231,GO:0052696,GO:0080043,GO:0080044	-	KOG1192-UDP-glucuronosyl and UDP-glucosyl transferase[GC]
Cl005899	3.56268	19.4246	-2.44685	4.9e-10	5.54e-09	down	Cl005899	-	GO:0003838,GO:0005768,GO:0005774,GO:0005802,GO:0006694,GO:0008168,GO:0008757,GO:0016126,GO:0032259	-	-
Cl025257	1.45828	7.94588	-2.44594	3.86e-09	4.05e-08	down	Cl025257	-	GO:0005768,GO:0005794,GO:0005802,GO:0009506,GO:0010215,GO:0016049,GO:0031225,GO:0046658	-	-
Cl010954	3.09274	16.8169	-2.44296	8.61e-26	2.58e-24	down	Cl010954	-	GO:0016787,GO:0046856	-	KOG0566-Inositol-1,4,5-triphosphate 5-phosphatase (synaptojanin), INP51/INP52/INP53 family[U]
Cl042888	34.5253	187.619	-2.44208	0.000538597	0.00262005	down	Cl042888	-	GO:0005739	-	-
Cl016453	22.1219	120.053	-2.44012	2.96e-19	6.43e-18	down	Cl016453	-	GO:0004674,GO:0005524,GO:0005886,GO:0016021,GO:0030247	-	KOG1187-Serine/threonine protein kinase[T]
Cl020689	6.58893	35.7379	-2.43934	4.72e-06	3.36e-05	down	Cl020689	-	-	-	-
Cl021296	2.42679	13.1472	-2.43763	1.17e-09	1.28e-08	down	Cl021296	-	-	-	-
Cl040233	12.9738	70.0472	-2.43273	8.48e-08	7.63e-07	down	Cl040233	-	-	-	-
Cl007521	11.5789	62.505	-2.43248	0.000880744	0.00405969	down	Cl007521	-	GO:0004674,GO:0005524,GO:0005886,GO:0006468,GO:0006952,GO:0009506,GO:0016021	-	KOG1187-Serine/threonine protein kinase[T]
Cl042117	13.4917	72.7918	-2.4317	0.000908122	0.00416691	down	Cl042117	-	GO:0005739	-	-
Cl011454	2.47369	13.3209	-2.42896	2.77e-10	3.19e-09	down	Cl011454	-	-	-	-
Cl020939	21.5275	115.846	-2.42796	1.78e-27	5.86e-26	down	Cl020939	-	GO:0008270,GO:0009809,GO:0045551,GO:0052747	-	KOG0023-Alcohol dehydrogenase, class V[Q]
Cl001967	3.9597	21.2712	-2.42544	3.28e-05	0.000202816	down	Cl001967	-	GO:0005886,GO:0006950,GO:0016208	-	-
Cl039109	1.77778	9.54342	-2.42443	1.13e-14	1.85e-13	down	Cl039109	-	GO:0008152,GO:0016758	-	KOG1192-UDP-glucuronosyl and UDP-glucosyl transferase[GC]
Cl023903	34.2887	183.754	-2.42197	3.54e-07	2.95e-06	down	Cl023903	-	GO:0005737,GO:0030001,GO:0046914,GO:0046916	-	-
Cl040478	15.6966	84.0669	-2.42108	6.04e-21	1.44e-19	down	Cl040478	-	-	-	-
Cl022492	1.30693	6.9836	-2.41779	1.19e-12	1.68e-11	down	Cl022492	-	GO:0004674,GO:0005516,GO:0005524,GO:0005886,GO:0006468,GO:0006952,GO:0009506,GO:0016021,GO:0030246,GO:0048544	-	KOG1187-Serine/threonine protein kinase[T]
Cl013021	24.5199	131.001	-2.41755	0.000583315	0.00281373	down	Cl013021	-	GO:0005739	-	-
Cl035549	1.48865	7.94798	-2.41659	0.000641642	0.00305748	down	Cl035549	-	-	-	-
Cl012395	40.6189	216.262	-2.41256	9.52e-24	2.6e-22	down	Cl012395	-	GO:0016021	-	-
Cl004770	3.68155	19.5189	-2.40649	2.72e-15	4.65e-14	down	Cl004770	-	-	-	-
Cl038101	1089.62	5776.9	-2.40647	1.72e-18	3.55e-17	down	Cl038101	-	-	-	KOG0571-Asparagine synthase (glutamine-hydrolyzing)[E]
Cl028073	3.46422	18.3616	-2.40609	1.33e-06	1.02e-05	down	Cl028073	-	GO:0004338,GO:0004553,GO:0005576,GO:0005737,GO:0005975,GO:0007163,GO:0016021,GO:0016477,GO:0031941,GO:0051015,GO:0051017,GO:0071555	-	-
Cl012880	17.6507	93.5314	-2.40573	4.97e-33	2.04e-31	down	Cl012880	-	GO:0005507,GO:0016722,GO:0046274,GO:0048046,GO:0052716	-	KOG1263-Multicopper oxidases[Q]
Cl020218	2.75567	14.5893	-2.40444	0.00562748	0.020528	down	Cl020218	-	-	-	-
Cl006255	5.95279	31.4185	-2.39998	0.00152021	0.00657598	down	Cl006255	-	GO:0004497,GO:0005506,GO:0016021,GO:0016705,GO:0020037	-	-
Cl014748	6.79964	35.8343	-2.39781	2.71e-09	2.89e-08	down	Cl014748	-	GO:0003677,GO:0003700,GO:0005634,GO:0006351,GO:0006355,GO:0010200	-	KOG1318-Helix loop helix transcription factor EB[K]
Cl021437	10.2687	54.1113	-2.39767	3.44e-06	2.49e-05	down	Cl021437	-	GO:0005783,GO:0005789,GO:0016021,GO:0016192	-	-
Cl040487	39.6782	209.057	-2.39748	2.76e-08	2.62e-07	down	Cl040487	-	-	-	-
Cl004114	4.65319	24.5157	-2.39741	1.17e-20	2.74e-19	down	Cl004114	-	GO:0005764,GO:0005768,GO:0006897,GO:0008270,GO:0016021,GO:0016567,GO:0016874,GO:0030659,GO:0031901	-	KOG1609-Protein involved in mRNA turnover and stability[A]
Cl040486	46.1546	242.549	-2.39373	4.57e-08	4.24e-07	down	Cl040486	-	-	-	-
Cl030335	2.39818	12.5923	-2.39253	1.21e-11	1.57e-10	down	Cl030335	-	-	-	-
Cl022940	6.32533	33.1608	-2.39027	1.31e-06	1e-05	down	Cl022940	-	GO:0003677,GO:0003700,GO:0005634,GO:0006351,GO:0006355,GO:0007623,GO:0009734,GO:0009851,GO:0010600	-	-
Cl004152	1.0173	5.33266	-2.39011	0.00266861	0.0108027	down	Cl004152	-	-	-	-
Cl032221	2.81672	14.7049	-2.3842	6.35e-06	4.44e-05	down	Cl032221	-	GO:0005773,GO:0033095,GO:0045735	-	-
Cl027559	1.12259	5.84164	-2.37954	0.000111575	0.000629263	down	Cl027559	-	GO:0016021	-	-
Cl004346	2.64146	13.7424	-2.37922	6.85e-14	1.06e-12	down	Cl004346	-	GO:0016020	-	-
Cl034779	10.3755	53.909	-2.37734	6.33e-05	0.000374456	down	Cl034779	-	-	-	-
Cl006222	2.00608	10.3951	-2.37345	1.65e-08	1.61e-07	down	Cl006222	-	-	-	-
Cl037418	10.986	56.9053	-2.3729	1.05e-12	1.48e-11	down	Cl037418	-	-	-	-
Cl042116	4.92613	25.4882	-2.37131	0.00196362	0.00824547	down	Cl042116	-	GO:0006810,GO:0009535,GO:0016021,GO:0016651,GO:0016655,GO:0019684,GO:0048038,GO:0051287	-	KOG2870-NADH:ubiquinone oxidoreductase, NDUFS2/49 kDa subunit[C]
Cl036831	4.13461	21.3731	-2.36997	2.37e-12	3.26e-11	down	Cl036831	-	-	-	-
Cl023244	5.60838	28.9429	-2.36756	3.07e-13	4.51e-12	down	Cl023244	-	GO:0003700,GO:0005634,GO:0006351,GO:0006355,GO:0007623,GO:0030154,GO:0043565,GO:0048768,GO:0051301	-	-
Cl044228	2.66961	13.7603	-2.36581	1.07e-17	2.11e-16	down	Cl044228	-	-	-	-
Cl020373	8.1636	42.0633	-2.36528	4.17e-39	2.14e-37	down	Cl020373	-	GO:0016021	-	-
Cl025611	20.1583	103.742	-2.36356	1.2e-13	1.82e-12	down	Cl025611	-	GO:0003677,GO:0003700,GO:0005634,GO:0006351,GO:0006355	-	-
Cl003515	6.75534	34.7506	-2.36294	1.64e-12	2.28e-11	down	Cl003515	-	-	-	-
Cl020672	8.27752	42.5424	-2.36163	7.9e-06	5.45e-05	down	Cl020672	-	GO:0016021	-	-
Cl037956	2.72444	13.9837	-2.35971	4.87e-06	3.45e-05	down	Cl037956	-	-	-	-
Cl017853	3.35699	17.2067	-2.35773	9.44e-09	9.49e-08	down	Cl017853	-	GO:0003723,GO:0003968,GO:0009615,GO:0010025,GO:0030422,GO:0031047,GO:0060148	-	KOG0988-RNA-directed RNA polymerase QDE-1 required for posttranscriptional gene silencing and RNA interference[A]
Cl001994	2.35029	12.0206	-2.3546	9.06e-07	7.13e-06	down	Cl001994	-	GO:0005506,GO:0009718,GO:0016020,GO:0016709,GO:0020037,GO:0033772,GO:0044550	-	KOG0156-Cytochrome P450 CYP2 subfamily[Q]
Cl040773	1.783	9.11344	-2.35369	7.63e-24	2.1e-22	down	Cl040773	-	GO:0005524,GO:0006952,GO:0043531	-	KOG4658-Apoptotic ATPase[T]
Cl005636	1.18612	6.05663	-2.35227	0.000151872	0.000832482	down	Cl005636	-	GO:0003677,GO:0003700,GO:0005634,GO:0005992,GO:0006351,GO:0006355,GO:0006561,GO:0009718,GO:0010120,GO:0010150,GO:0042538,GO:1900056	-	-
Cl032179	14.6358	74.6083	-2.34984	3.3e-07	2.76e-06	down	Cl032179	-	GO:0005886,GO:0006810,GO:0016021,GO:0022857	-	-
Cl018064	3.89899	19.8214	-2.34589	0.00656029	0.0234275	down	Cl018064	-	-	-	-
Cl025150	7.54208	38.309	-2.34465	3.88e-32	1.55e-30	down	Cl025150	-	GO:0016567	-	-
Cl041410	1.32967	6.75367	-2.3446	0.00399214	0.0152955	down	Cl041410	-	-	-	-
Cl043490	3.52162	17.8445	-2.34117	4.24e-14	6.68e-13	down	Cl043490	-	GO:0004674,GO:0005516,GO:0005524,GO:0005886,GO:0006468,GO:0016021,GO:0030246,GO:0048544	-	-
Cl033299	128.259	649.84	-2.34103	6.37e-08	5.82e-07	down	Cl033299	-	GO:0046872	-	-
Cl042892	18.614	94.1216	-2.33814	0.00133711	0.00587422	down	Cl042892	-	GO:0005739	-	-
Cl030106	12.7287	64.2544	-2.33571	6.75e-10	7.54e-09	down	Cl030106	-	GO:0005634,GO:0005829,GO:0016491	-	KOG1577-Aldo/keto reductase family proteins[R]
Cl001187	3.28862	16.5966	-2.33533	0.00854577	0.0294763	down	Cl001187	-	-	-	-
Cl023155	1.19671	6.03565	-2.33444	2.83e-11	3.56e-10	down	Cl023155	-	GO:0003677,GO:0003700,GO:0005634,GO:0006351,GO:0006355	-	-
Cl007517	29.9203	150.635	-2.33186	9.35e-06	6.37e-05	down	Cl007517	-	GO:0004553,GO:0005576,GO:0005886,GO:0005975,GO:0006952,GO:0009505,GO:0030247,GO:0031225,GO:0042973,GO:0046658,GO:0071555	-	-
Cl041600	2.63604	13.2653	-2.33122	3.63e-09	3.81e-08	down	Cl041600	-	GO:0004672,GO:0005524,GO:0005886,GO:0009505,GO:0009506,GO:0016021	-	KOG1187-Serine/threonine protein kinase[T]
Cl033549	3.53261	17.7006	-2.32499	0.00763096	0.0267077	down	Cl033549	-	-	-	-
Cl036807	18.3089	91.6491	-2.32358	0.00122004	0.00542469	down	Cl036807	-	GO:0005739	-	-
Cl042115	8.52392	42.6608	-2.32332	0.00134401	0.00589552	down	Cl042115	-	GO:0005739	-	-
Cl031306	1.65879	8.29107	-2.32142	6.25e-05	0.00036998	down	Cl031306	-	-	-	-
Cl038272	1.73635	8.67392	-2.32062	0.000654985	0.00311237	down	Cl038272	-	GO:0003677,GO:0003700,GO:0005634,GO:0006351,GO:0006355,GO:0009825,GO:0009835,GO:0009908,GO:0010150	-	-
Cl034261	1.21171	6.04909	-2.31967	4.75e-09	4.93e-08	down	Cl034261	-	-	-	-
Cl016591	1219.1	6075.6	-2.31721	1.21e-08	1.2e-07	down	Cl016591	-	-	-	-
Cl036488	1.22239	6.08808	-2.31628	0.00039275	0.00196656	down	Cl036488	-	-	-	-
Cl000788	13.2742	65.9817	-2.31345	5.2e-06	3.68e-05	down	Cl000788	-	GO:0016567	-	-
Cl002256	5.75296	28.5756	-2.31241	1.77e-09	1.91e-08	down	Cl002256	-	-	-	-
Cl004525	49.3155	244.941	-2.31232	3.27e-06	2.37e-05	down	Cl004525	-	GO:0009958,GO:0016567,GO:0071944	-	-
Cl018854	2.2069	10.9302	-2.30822	0.000715278	0.0033682	down	Cl018854	-	-	-	-
Cl014981	16.1206	79.493	-2.30193	0.00168474	0.00718694	down	Cl014981	-	-	-	-
Cl019948	1.53876	7.5714	-2.29879	1.79e-05	0.000116449	down	Cl019948	-	GO:0003677,GO:0003700,GO:0005634,GO:0006351,GO:0006355,GO:0010200	-	-
Cl003120	2.85531	14	-2.29371	7.44e-08	6.74e-07	down	Cl003120	-	GO:0004430,GO:0005524,GO:0016301	-	KOG2381-Phosphatidylinositol 4-kinase[T]
Cl009298	10.6658	52.2462	-2.29233	1.97e-09	2.12e-08	down	Cl009298	-	-	-	-
Cl004603	16.6201	81.3856	-2.29184	5.59e-11	6.9e-10	down	Cl004603	-	GO:0004190,GO:0005576	-	KOG1339-Aspartyl protease[O]
Cl027615	2.12905	10.4033	-2.28876	2.4e-07	2.05e-06	down	Cl027615	-	GO:0000159	-	KOG1354-Serine/threonine protein phosphatase 2A, regulatory subunit[T]
Cl011413	7.82568	38.0752	-2.28256	3.96e-11	4.93e-10	down	Cl011413	-	GO:0003677,GO:0003700,GO:0005634,GO:0006351,GO:0006355,GO:0009266,GO:0009740,GO:0010452,GO:0048579,GO:1903507	-	-
Cl031790	2.53554	12.3214	-2.2808	6.6e-09	6.74e-08	down	Cl031790	-	GO:0016491,GO:0016740	-	KOG2903-Predicted glutathione S-transferase[O]
Cl012377	3.87539	18.8232	-2.2801	3.15e-14	5e-13	down	Cl012377	-	GO:0004672,GO:0004674,GO:0005524,GO:0005886,GO:0016021	-	-
Cl042895	9.83852	47.6153	-2.27491	0.0015322	0.00661793	down	Cl042895	-	GO:0005739	-	-
Cl000913	1.15266	5.57265	-2.2734	2.14e-11	2.72e-10	down	Cl000913	-	GO:0004674,GO:0005516,GO:0005524,GO:0005886,GO:0006468,GO:0016021,GO:0030246,GO:0048544	-	-
Cl042040	2.01225	9.70606	-2.27008	4.48e-08	4.17e-07	down	Cl042040	-	GO:0004672,GO:0005524,GO:0005886,GO:0016021	-	KOG1187-Serine/threonine protein kinase[T]
Cl003861	3.357	16.1791	-2.26889	2.2e-05	0.000140715	down	Cl003861	-	GO:0005506,GO:0005783,GO:0005789,GO:0006633,GO:0016021,GO:0016491	-	-
Cl038564	1.13931	5.48309	-2.26683	6.17e-08	5.65e-07	down	Cl038564	-	-	-	-
Cl027374	4.25076	20.4244	-2.26451	3.26e-26	9.99e-25	down	Cl027374	-	GO:0004842,GO:0009507,GO:0016874	-	KOG4642-Chaperone-dependent E3 ubiquitin protein ligase (contains TPR repeats)[O]
Cl021220	4.94306	23.7491	-2.2644	5.14e-07	4.19e-06	down	Cl021220	-	GO:0004792,GO:0005737	-	KOG1530-Rhodanese-related sulfurtransferase[P]
Cl009704	3.17165	15.2154	-2.26222	0.0106073	0.0353876	down	Cl009704	-	-	-	-
Cl018976	37.2044	177.817	-2.25685	4.17e-15	7.07e-14	down	Cl018976	-	GO:0005737,GO:0030001,GO:0046914,GO:0046916	-	-
Cl001649	26.4117	125.873	-2.25272	5.05e-21	1.21e-19	down	Cl001649	-	GO:0000103,GO:0005623,GO:0006457,GO:0006662,GO:0009507,GO:0015035,GO:0016671,GO:0034599,GO:0045454,GO:0055114	-	KOG0907-Thioredoxin[O]
Cl043134	9.43235	44.8461	-2.24929	2.12e-20	4.86e-19	down	Cl043134	-	GO:0016021	-	KOG2886-Uncharacterized conserved protein[S]
Cl015409	3.53842	16.8205	-2.24904	6.2e-08	5.68e-07	down	Cl015409	-	GO:0005886,GO:0006950,GO:0016208	-	-
Cl033763	1.7665	8.39352	-2.24838	2.04e-07	1.76e-06	down	Cl033763	-	-	-	-
Cl025772	7.4838	35.5265	-2.24705	4.36e-05	0.000264595	down	Cl025772	-	GO:0016021,GO:0016866	-	KOG0497-Oxidosqualene-lanosterol cyclase and related proteins[I]
Cl043356	7.81278	37.0779	-2.24665	4.04e-20	9.17e-19	down	Cl043356	-	GO:0016021	-	KOG2886-Uncharacterized conserved protein[S]
Cl015878	1.3462	6.38746	-2.24635	0.000347207	0.00176001	down	Cl015878	-	GO:0005634,GO:0006351,GO:0045892	-	-
Cl038794	1.5721	7.45552	-2.24562	0.00251209	0.0102545	down	Cl038794	-	GO:0016021	-	-
Cl020180	3.10101	14.6866	-2.24369	0.00595895	0.0215862	down	Cl020180	-	-	-	-
Cl015209	42.1291	199.302	-2.24207	0.00272185	0.0109827	down	Cl015209	-	-	-	-
Cl043267	27.778	131.243	-2.24023	8.55e-08	7.7e-07	down	Cl043267	-	-	-	-
Cl035344	1.07316	5.05826	-2.23677	4.94e-06	3.5e-05	down	Cl035344	-	GO:0005634,GO:0006351,GO:0006355,GO:0009734	-	-
Cl006545	2.71373	12.7897	-2.23663	3.7e-08	3.47e-07	down	Cl006545	-	-	-	-
Cl042889	14.0839	66.0936	-2.23047	0.00276499	0.0111317	down	Cl042889	-	GO:0008137,GO:0009535,GO:0016021,GO:0042773,GO:0048038	-	KOG4845-NADH dehydrogenase, subunit 4[C]
Cl036424	86.6328	406.494	-2.23025	0.000235418	0.00123954	down	Cl036424	-	GO:0005737,GO:0006952,GO:0009607	-	-
Cl040041	5.23921	24.5719	-2.22959	1.6e-07	1.4e-06	down	Cl040041	-	-	-	-
Cl004056	7.77904	36.4555	-2.22847	1.34e-17	2.63e-16	down	Cl004056	-	GO:0004861,GO:0005634,GO:0007050	-	-
Cl032817	6.2996	29.4989	-2.22733	7.51e-06	5.19e-05	down	Cl032817	-	GO:0005524,GO:0005737,GO:0005886,GO:0009626,GO:0009814,GO:0043531	-	KOG4658-Apoptotic ATPase[T]
Cl017763	4.04617	18.9213	-2.22538	1.3e-27	4.33e-26	down	Cl017763	-	-	-	KOG0266-WD40 repeat-containing protein[R]
Cl001034	5.20398	24.315	-2.22416	4.72e-05	0.000285744	down	Cl001034	-	GO:0003700,GO:0006355,GO:0044212,GO:0046872	-	-
Cl013927	1.31013	6.10222	-2.21963	0.00432076	0.016371	down	Cl013927	-	GO:0005524,GO:0005739,GO:0005743,GO:0015986,GO:0015991,GO:0045261,GO:0046933,GO:0046961	-	KOG1353-F0F1-type ATP synthase, alpha subunit[C]
Cl042083	8.76172	40.7886	-2.21888	0.00420125	0.0159872	down	Cl042083	-	GO:0005506,GO:0009523,GO:0009535,GO:0009635,GO:0009772,GO:0010242,GO:0016021,GO:0016168,GO:0018298,GO:0045156	-	-
Cl004941	13.4048	62.3942	-2.21866	2.13e-20	4.89e-19	down	Cl004941	-	GO:0005777,GO:0016787,GO:0042372,GO:0051289	-	KOG3328-HGG motif-containing thioesterase[R]
Cl009238	9.83702	45.786	-2.21861	6.78e-15	1.13e-13	down	Cl009238	-	GO:0003824,GO:0005992,GO:0016757	-	KOG1050-Trehalose-6-phosphate synthase component TPS1 and related subunits[G]
Cl004521	6.04174	28.1195	-2.21853	1.39e-08	1.38e-07	down	Cl004521	-	GO:0006807,GO:0060776	-	-
Cl014149	3.51012	16.3276	-2.21772	2.76e-06	2.02e-05	down	Cl014149	-	GO:0003677,GO:0003700,GO:0005634,GO:0006351,GO:0009507,GO:0009751,GO:0009816,GO:0010150,GO:0010193,GO:0010200,GO:0031347,GO:0042542,GO:0043565,GO:0045893	-	-
Cl040917	20.3673	94.5317	-2.21455	1.05e-23	2.86e-22	down	Cl040917	-	GO:0006952,GO:0009506,GO:0016021,GO:0046658	-	-
Cl012014	1.89013	8.76847	-2.21384	4.7e-09	4.88e-08	down	Cl012014	-	GO:0008115,GO:0016491,GO:0046653	-	KOG2820-FAD-dependent oxidoreductase[R]
Cl004601	2.85982	13.265	-2.21362	5.27e-15	8.84e-14	down	Cl004601	-	GO:0005773,GO:0005774,GO:0006855,GO:0015238,GO:0015297,GO:0016021	-	KOG1347-Uncharacterized membrane protein, predicted efflux pump[R]
Cl031639	5.82991	27.0365	-2.21336	3.98e-10	4.53e-09	down	Cl031639	-	GO:0000977,GO:0001085,GO:0001228,GO:0003682,GO:0005634,GO:0005667,GO:0008270,GO:0009416,GO:0030154,GO:0048527	-	KOG1601-GATA-4/5/6 transcription factors[K]
Cl003988	4.78448	22.132	-2.2097	7.47e-15	1.24e-13	down	Cl003988	-	-	-	-
Cl032424	11.4882	53.0189	-2.20635	1.64e-29	5.92e-28	down	Cl032424	-	GO:0004553,GO:0004575,GO:0005576,GO:0005618,GO:0005975,GO:0042742,GO:0050832,GO:0052576	-	KOG0228-Beta-fructofuranosidase (invertase)[G]
Cl042248	28.8245	132.97	-2.20574	1.46e-10	1.73e-09	down	Cl042248	-	GO:0005506,GO:0016020,GO:0016021,GO:0016709,GO:0020037,GO:0036191,GO:0044550	-	KOG0156-Cytochrome P450 CYP2 subfamily[Q]
Cl022527	15.6926	72.2043	-2.202	1.59e-16	2.91e-15	down	Cl022527	-	GO:0000103,GO:0003756,GO:0005829,GO:0005886,GO:0006457,GO:0006662,GO:0015035,GO:0016671,GO:0034599,GO:0045454,GO:0055114	-	KOG0907-Thioredoxin[O]
Cl016471	11.6233	53.4676	-2.20164	9.29e-13	1.32e-11	down	Cl016471	-	-	-	-
Cl032416	1.92763	8.86707	-2.20163	2.2e-06	1.63e-05	down	Cl032416	-	GO:0005509	-	-
Cl027934	1.64777	7.57449	-2.20063	0.000559074	0.00270681	down	Cl027934	-	-	-	-
Cl015481	1.13953	5.23035	-2.19847	2.07e-05	0.00013285	down	Cl015481	-	-	-	-
Cl030703	1.79529	8.23066	-2.19679	7.2e-05	0.000421884	down	Cl030703	-	GO:0004601,GO:0005576,GO:0005829,GO:0006979,GO:0009505,GO:0009664,GO:0020037,GO:0042744,GO:0046872,GO:0048511,GO:0050832	-	-
Cl025108	1.43767	6.59099	-2.19677	6.72e-06	4.68e-05	down	Cl025108	-	-	-	-
Cl041728	8.0059	36.6804	-2.19588	0.000140385	0.000774995	down	Cl041728	-	GO:0004672,GO:0004674,GO:0005524,GO:0012505,GO:0016021,GO:0048765,GO:0090406	-	KOG1187-Serine/threonine protein kinase[T]
Cl029375	10.267	47.0004	-2.19466	1.57e-14	2.54e-13	down	Cl029375	-	GO:0003700,GO:0043565	-	-
Cl014380	27.6685	126.37	-2.19134	0.000116241	0.000652502	down	Cl014380	-	GO:0003677,GO:0003700,GO:0005634,GO:0006351,GO:0009723,GO:0009739,GO:0009751,GO:0009753,GO:0010200,GO:0046686	-	KOG0048-Transcription factor, Myb superfamily[K]
Cl033178	2.38038	10.871	-2.19122	2.3e-07	1.96e-06	down	Cl033178	-	GO:0005524,GO:0016021,GO:0016308	-	KOG0231-Junctional membrane complex protein Junctophilin and related MORN repeat proteins[R]
Cl008409	8.6588	39.4935	-2.18938	1.29e-13	1.96e-12	down	Cl008409	-	GO:0003677,GO:0003700,GO:0005634,GO:0006351,GO:0006355,GO:0040008	-	-
Cl035438	505.278	2299.87	-2.1864	1.47e-21	3.63e-20	down	Cl035438	-	GO:0005506,GO:0016020,GO:0016021,GO:0016709,GO:0020037,GO:0036191,GO:0044550	-	KOG0156-Cytochrome P450 CYP2 subfamily[Q]
Cl007080	2.42013	11.0108	-2.18576	4.56e-10	5.18e-09	down	Cl007080	-	GO:0008152,GO:0009860,GO:0016787,GO:0052689	-	KOG1515-Arylacetamide deacetylase[V]
Cl015951	14.1648	64.4336	-2.1855	0.000399211	0.00199577	down	Cl015951	-	GO:0000015,GO:0000287,GO:0004634,GO:0006096	-	KOG2670-Enolase[G]
Cl018747	2.01206	9.14391	-2.18414	1.04e-07	9.23e-07	down	Cl018747	-	GO:0016021	-	-
Cl015131	4.32549	19.6372	-2.18265	3.18e-05	0.000197818	down	Cl015131	-	GO:0004674,GO:0005524,GO:0005886,GO:0006468,GO:0006952,GO:0009506,GO:0016021,GO:0042742	-	KOG1187-Serine/threonine protein kinase[T]
Cl016905	4.5499	20.6114	-2.17954	3.87e-10	4.41e-09	down	Cl016905	-	GO:0005634,GO:0006351,GO:0006355,GO:0009742,GO:0080113	-	KOG1318-Helix loop helix transcription factor EB[K]
Cl019035	6.73773	30.3296	-2.17039	4.73e-10	5.35e-09	down	Cl019035	-	GO:0008152,GO:0016758,GO:0035251,GO:1900994	-	KOG1192-UDP-glucuronosyl and UDP-glucosyl transferase[GC]
Cl022682	5.53635	24.9165	-2.1701	1.35e-23	3.66e-22	down	Cl022682	-	GO:0015079,GO:0016020,GO:0016021	-	-
Cl038657	4.24634	19.1075	-2.16985	2.34e-08	2.24e-07	down	Cl038657	-	GO:0000166,GO:0005524,GO:0005886,GO:0009626,GO:0012505,GO:0019897,GO:0043531	-	KOG4658-Apoptotic ATPase[T]
Cl014689	4.55343	20.4868	-2.16967	5.3e-15	8.9e-14	down	Cl014689	-	GO:0005773,GO:0005774,GO:0005794,GO:0005886,GO:0009506,GO:0016020,GO:0043424	-	KOG2620-Prohibitins and stomatins of the PID superfamily[C]
Cl005289	12.6128	56.583	-2.16548	0.0106135	0.0353978	down	Cl005289	-	-	-	-
Cl016871	7.4924	33.6116	-2.16546	1.87e-16	3.41e-15	down	Cl016871	-	GO:0016021	-	-
Cl040526	2.902	13.0134	-2.16488	1.01e-14	1.65e-13	down	Cl040526	-	GO:0000166,GO:0005524,GO:0005886,GO:0009626,GO:0012505,GO:0019897,GO:0043531	-	KOG4658-Apoptotic ATPase[T]
Cl022903	15.3093	68.6128	-2.16407	2.4e-06	1.77e-05	down	Cl022903	-	-	-	-
Cl020907	5.21556	23.3722	-2.1639	1e-16	1.86e-15	down	Cl020907	-	GO:0005351,GO:0005355,GO:0005366,GO:0005886,GO:0005887,GO:0015798,GO:0016021,GO:0023052,GO:0046323,GO:0090406	-	KOG0254-Predicted transporter (major facilitator superfamily)[R]
Cl018975	17.8138	79.7605	-2.16268	6.38e-13	9.18e-12	down	Cl018975	-	GO:0030001,GO:0046872	-	-
Cl009887	4.01059	17.9417	-2.16143	9.76e-25	2.79e-23	down	Cl009887	-	GO:0007049,GO:0051301	-	KOG0656-G1/S-specific cyclin D[D]
Cl030547	3.7399	16.7106	-2.15969	6.8e-08	6.19e-07	down	Cl030547	-	GO:0004806,GO:0006629,GO:0008970,GO:0009507,GO:0016042,GO:0016787,GO:0047714	-	KOG4569-Predicted lipase[I]
Cl036234	10.6675	47.5711	-2.15687	6.36e-19	1.35e-17	down	Cl036234	-	-	-	-
Cl034174	15.3165	68.1129	-2.15285	1.31e-14	2.13e-13	down	Cl034174	-	GO:0005576,GO:0005618,GO:0005773,GO:0009737,GO:0016021	-	-
Cl021260	3.24025	14.4076	-2.15266	4.23e-13	6.17e-12	down	Cl021260	-	GO:0008270,GO:0016874,GO:0040008,GO:0043161,GO:0061630	-	KOG4628-Predicted E3 ubiquitin ligase[O]
Cl032524	2.44802	10.8809	-2.15212	1.52e-13	2.29e-12	down	Cl032524	-	GO:0005634,GO:0006970,GO:0016567,GO:0042631,GO:0071472	-	KOG4350-Uncharacterized conserved protein, contains BTB/POZ domain[R]
Cl002183	4.99302	22.1658	-2.15035	7.7e-15	1.28e-13	down	Cl002183	-	GO:0006855,GO:0015238,GO:0015297,GO:0016021	-	-
Cl014534	2.3237	10.3068	-2.1491	2.53e-12	3.48e-11	down	Cl014534	-	GO:0004630,GO:0005509,GO:0016020,GO:0016042,GO:0046470,GO:0070290	-	KOG1329-Phospholipase D1[I]
Cl027986	2.61082	11.5748	-2.14841	5.53e-09	5.71e-08	down	Cl027986	-	GO:0003677,GO:0003700,GO:0005634,GO:0006351,GO:0006355,GO:0008283,GO:0009735,GO:0009737,GO:0009739,GO:0010029,GO:0010229,GO:0031347	-	-
Cl044035	11.7766	52.0083	-2.14282	3.28e-10	3.75e-09	down	Cl044035	-	GO:0004674,GO:0005524,GO:0005886,GO:0016021	-	KOG1187-Serine/threonine protein kinase[T]
Cl022115	1.13767	5.01929	-2.1414	8.28e-11	1e-09	down	Cl022115	-	GO:0005634,GO:0005829,GO:0005875,GO:0005886,GO:0009737,GO:0009941	-	-
Cl021318	10.0824	44.4134	-2.13916	2.42e-27	7.87e-26	down	Cl021318	-	GO:0003677,GO:0005634,GO:0006351,GO:0006355	-	-
Cl033410	5.79615	25.5176	-2.13832	3.06e-06	2.22e-05	down	Cl033410	-	GO:0003677,GO:0005634,GO:0006351,GO:0006355,GO:0046872	-	-
Cl013998	2.72456	11.9811	-2.13667	4.15e-06	2.98e-05	down	Cl013998	-	GO:0016021	-	-
Cl012388	72.1574	316.621	-2.13353	1.2e-13	1.83e-12	down	Cl012388	-	GO:0005886	-	-
Cl036007	4.96913	21.8021	-2.1334	2.74e-06	2.01e-05	down	Cl036007	-	GO:0004674,GO:0005509,GO:0005524,GO:0005623,GO:0005886,GO:0007166,GO:0009311,GO:0009751,GO:0009826,GO:0009992,GO:0016021,GO:0030247	-	KOG1187-Serine/threonine protein kinase[T]
Cl020421	4.68038	20.5246	-2.13266	0.000114745	0.000645113	down	Cl020421	-	GO:0008270,GO:0016021,GO:0016567	-	KOG4628-Predicted E3 ubiquitin ligase[O]
Cl005176	4.6572	20.4214	-2.13255	0.000600489	0.0028827	down	Cl005176	-	GO:0005811,GO:0005829,GO:0006629,GO:0006633,GO:0008289,GO:0009966,GO:0016020,GO:0016298,GO:0016787,GO:0019369,GO:0019433,GO:0019898,GO:0045202,GO:0046464,GO:0047372,GO:0050727,GO:0051930	-	KOG1455-Lysophospholipase[I]
Cl035142	1.60317	7.02629	-2.13183	0.00246436	0.0100758	down	Cl035142	-	GO:0016021	-	-
Cl010276	1.80853	7.91636	-2.13002	1.2e-08	1.2e-07	down	Cl010276	-	-	-	-
Cl043683	17.2181	75.2669	-2.12809	0.0042619	0.01618	down	Cl043683	-	GO:0005506,GO:0009523,GO:0009535,GO:0009635,GO:0009772,GO:0010242,GO:0016021,GO:0016168,GO:0018298,GO:0045156	-	-
Cl037814	6.45518	28.1901	-2.12666	2.73e-06	2e-05	down	Cl037814	-	GO:0004674,GO:0005509,GO:0005524,GO:0007166,GO:0016021,GO:0030247	-	KOG1187-Serine/threonine protein kinase[T]
Cl032051	27.0428	117.689	-2.12167	0.000236632	0.00124548	down	Cl032051	-	GO:0003677,GO:0003700,GO:0005634,GO:0006351,GO:0009723,GO:0009739,GO:0009751,GO:0009753,GO:0010200,GO:0046686	-	KOG0048-Transcription factor, Myb superfamily[K]
Cl014310	6.04718	26.2156	-2.11609	4.82e-05	0.00029125	down	Cl014310	-	GO:0009658	-	-
Cl038894	14.4312	62.4787	-2.11418	7.46e-19	1.58e-17	down	Cl038894	-	GO:0016491	-	KOG0725-Reductases with broad range of substrate specificities[R]
Cl028888	6.02351	26.0615	-2.11325	8.3e-19	1.75e-17	down	Cl028888	-	GO:0016021,GO:0022857	-	-
Cl035085	4.60741	19.9229	-2.1124	1.72e-08	1.68e-07	down	Cl035085	-	GO:0005794	-	-
Cl000717	10.7564	46.4581	-2.11074	8.44e-10	9.35e-09	down	Cl000717	-	GO:0005886,GO:0005887,GO:0008271,GO:0015116,GO:0016021	-	KOG0236-Sulfate/bicarbonate/oxalate exchanger SAT-1 and related transporters (SLC26 family)[P]
Cl001980	6.50812	28.0643	-2.10842	7.57e-10	8.42e-09	down	Cl001980	-	GO:0003677,GO:0006368,GO:0070449	-	-
Cl027650	2.46286	10.6161	-2.10785	7.2e-05	0.000421884	down	Cl027650	-	GO:0007165,GO:0016021	-	-
Cl023859	2.09224	9.01678	-2.10757	0.00438602	0.0165876	down	Cl023859	-	GO:0004553,GO:0005576,GO:0005975,GO:0008422,GO:0102483	-	KOG0626-Beta-glucosidase, lactase phlorizinhydrolase, and related proteins[G]
Cl038765	1.76058	7.58464	-2.10703	1.15e-07	1.02e-06	down	Cl038765	-	-	-	-
Cl031875	98.2304	423.025	-2.1065	5.3e-09	5.48e-08	down	Cl031875	-	GO:0016747,GO:0042617	-	-
Cl016872	5.71705	24.6087	-2.10582	1.8e-06	1.36e-05	down	Cl016872	-	GO:0006351,GO:0006355,GO:0007623	-	-
Cl003636	17.8816	76.7477	-2.10165	8.36e-05	0.000483002	down	Cl003636	-	GO:0005886,GO:0015171,GO:0016021,GO:0032973,GO:0043090,GO:0080144	-	-
Cl043138	13.5918	58.2269	-2.09895	2.81e-10	3.24e-09	down	Cl043138	-	GO:0004674,GO:0005524,GO:0005886,GO:0016021	-	KOG1187-Serine/threonine protein kinase[T]
Cl042089	14.7382	63.0824	-2.09768	0.00515662	0.0190452	down	Cl042089	-	GO:0005506,GO:0009523,GO:0009535,GO:0009635,GO:0009772,GO:0010242,GO:0016021,GO:0016168,GO:0018298,GO:0045156	-	-
Cl042882	24.1086	103.156	-2.0972	0.0050295	0.0186573	down	Cl042882	-	GO:0005506,GO:0009523,GO:0009535,GO:0009635,GO:0009772,GO:0010242,GO:0016021,GO:0016168,GO:0018298,GO:0045156	-	-
Cl030019	1.59704	6.83313	-2.09714	2.36e-05	0.000149922	down	Cl030019	-	-	-	-
Cl025626	1.86341	7.97082	-2.09678	3.6e-05	0.000221244	down	Cl025626	-	GO:0000145,GO:0005576,GO:0005618,GO:0005829,GO:0005856,GO:0005886,GO:0006887,GO:0009524	-	KOG2344-Exocyst component protein and related proteins[U]
Cl004204	50.9478	217.894	-2.09653	8.37e-13	1.19e-11	down	Cl004204	-	-	-	-
Cl042875	12.926	55.253	-2.09578	0.00458488	0.0172217	down	Cl042875	-	GO:0005506,GO:0009507,GO:0009523,GO:0009535,GO:0009635,GO:0009772,GO:0010242,GO:0016021,GO:0016168,GO:0018298,GO:0045156,GO:0046872	-	-
Cl006211	30.2528	128.434	-2.08588	0.00458251	0.0172169	down	Cl006211	-	GO:0008757,GO:0009507,GO:0009941,GO:0018708	-	KOG1975-mRNA cap methyltransferase[A]
Cl029769	6.74371	28.6268	-2.08575	8.75e-11	1.06e-09	down	Cl029769	-	GO:0005524,GO:0005975,GO:0006633,GO:0009744,GO:0042128,GO:0043562	-	KOG1616-Protein involved in Snf1 protein kinase complex assembly[G]
Cl035959	1.72429	7.31242	-2.08435	3.76e-06	2.71e-05	down	Cl035959	-	GO:0004674,GO:0005524,GO:0005886,GO:0016021	-	KOG0444-Cytoskeletal regulator Flightless-I (contains leucine-rich and gelsolin repeats)[Z]
Cl000012	13.251	56.1544	-2.08329	1.33e-16	2.46e-15	down	Cl000012	-	GO:0008233	-	KOG0324-Uncharacterized conserved protein[S]
Cl002336	2.20577	9.3455	-2.08299	6.24e-05	0.000369343	down	Cl002336	-	-	-	-
Cl004534	5.18063	21.9158	-2.08077	5.62e-15	9.39e-14	down	Cl004534	-	GO:0000002,GO:0003697,GO:0005739,GO:0006260,GO:0045910,GO:0048046	-	-
Cl037691	126.35	533.962	-2.07931	7.28e-27	2.31e-25	down	Cl037691	-	GO:0003700,GO:0005634,GO:0006351,GO:0009751,GO:0009753,GO:0009862,GO:0009864,GO:0010200,GO:0031347,GO:0042742,GO:0043565,GO:0045892,GO:0050832,GO:1900056	-	-
Cl014589	124.895	527.357	-2.07806	0.00138953	0.00607848	down	Cl014589	-	GO:0009416,GO:0009522,GO:0009523,GO:0009535,GO:0009765,GO:0009768,GO:0009941,GO:0010287,GO:0015979,GO:0016021,GO:0016168,GO:0018298,GO:0031409,GO:0046872	-	-
Cl040506	2.60038	10.9769	-2.07768	4.88e-06	3.46e-05	down	Cl040506	-	GO:0005794,GO:0007623,GO:0016021,GO:0016413,GO:0071554	-	-
Cl016967	8.55744	36.0978	-2.07666	8.51e-07	6.72e-06	down	Cl016967	-	GO:0006355	-	-
Cl021221	25.3121	106.275	-2.06991	2.99e-08	2.83e-07	down	Cl021221	-	GO:0005737,GO:0008146,GO:0009812,GO:1990135	-	KOG1584-Sulfotransferase[R]
Cl001664	12.9798	54.482	-2.06951	1.51e-21	3.75e-20	down	Cl001664	-	GO:0004674,GO:0005524,GO:0016021	-	KOG1187-Serine/threonine protein kinase[T]
Cl014849	304.859	1277.6	-2.06722	1.46e-08	1.43e-07	down	Cl014849	-	GO:0008233,GO:0008234	-	KOG1348-Asparaginyl peptidases[O]
Cl003858	21.3324	89.3179	-2.0659	4.39e-09	4.56e-08	down	Cl003858	-	GO:0005215,GO:0009611,GO:0009737,GO:0009751,GO:0009753,GO:0016021,GO:0042538,GO:0042742,GO:0042937,GO:0042938,GO:0042939,GO:0043201,GO:0080052,GO:0080053	-	KOG1237-H+/oligopeptide symporter[E]
Cl038953	1.83186	7.66921	-2.06577	4.62e-08	4.29e-07	down	Cl038953	-	GO:0005524,GO:0006952,GO:0043531	-	KOG4658-Apoptotic ATPase[T]
Cl038648	27.3879	114.608	-2.0651	1.43e-09	1.56e-08	down	Cl038648	-	GO:0000166,GO:0005524,GO:0005886,GO:0009626,GO:0012505,GO:0019897,GO:0043531	-	KOG4658-Apoptotic ATPase[T]
Cl002444	4.20629	17.5961	-2.06464	7.26e-13	1.04e-11	down	Cl002444	-	GO:0015629,GO:0030042	-	KOG1735-Actin depolymerizing factor[Z]
Cl017973	15.7307	65.7458	-2.06332	0.00492105	0.0183189	down	Cl017973	-	GO:0004190,GO:0005886,GO:0006508,GO:0030163,GO:0031225	-	KOG1339-Aspartyl protease[O]
Cl018090	62.8003	262.463	-2.06327	0.000299146	0.00153977	down	Cl018090	-	GO:0009507,GO:0010287,GO:0016702,GO:0046872	-	KOG1285-Beta, beta-carotene 15,15'-dioxygenase and related enzymes[Q]
Cl028749	10.2719	42.8811	-2.06164	1.88e-19	4.15e-18	down	Cl028749	-	GO:0000815,GO:0005622,GO:0005886,GO:0007034,GO:0015031	-	KOG1656-Protein involved in glucose derepression and pre-vacuolar endosome protein sorting[U]
Cl038658	1.47924	6.16863	-2.06009	0.000785186	0.00366076	down	Cl038658	-	-	-	-
Cl031715	6.36817	26.5467	-2.05958	1.53e-06	1.17e-05	down	Cl031715	-	GO:0000785,GO:0005829,GO:0006825,GO:0030001,GO:0046872	-	KOG1603-Copper chaperone[P]
Cl020506	2.62584	10.9461	-2.05957	1.96e-05	0.000126344	down	Cl020506	-	GO:0005576,GO:0016614,GO:0050660	-	-
Cl023551	2.92915	12.2037	-2.05876	9.37e-14	1.43e-12	down	Cl023551	-	GO:0005351,GO:0005355,GO:0005366,GO:0005886,GO:0005887,GO:0015798,GO:0016021,GO:0023052,GO:0046323,GO:0090406	-	KOG0254-Predicted transporter (major facilitator superfamily)[R]
Cl013203	2.81145	11.7062	-2.05789	7.89e-11	9.59e-10	down	Cl013203	-	GO:0005886,GO:0006810,GO:0016021,GO:0022857	-	-
Cl021459	3.76097	15.6496	-2.05695	2.2e-05	0.000140467	down	Cl021459	-	GO:0005737	-	KOG0710-Molecular chaperone (small heat-shock protein Hsp26/Hsp42)[O]
Cl032064	12.1532	50.5654	-2.05682	1.07e-13	1.63e-12	down	Cl032064	-	GO:0008152,GO:0016597	-	-
Cl020965	34.917	145.009	-2.05414	9.19e-13	1.31e-11	down	Cl020965	-	GO:0004427,GO:0005774,GO:0009678,GO:0016021,GO:0046872	-	-
Cl006508	9.76958	40.5048	-2.05172	1.72e-37	8.3e-36	down	Cl006508	-	GO:0000166,GO:0003677,GO:0003723,GO:0046872	-	-
Cl005498	5.83722	24.1757	-2.0502	0.0134978	0.0434207	down	Cl005498	-	GO:0004497,GO:0005506,GO:0016020,GO:0016021,GO:0016705,GO:0020037,GO:0033773	-	KOG0156-Cytochrome P450 CYP2 subfamily[Q]
Cl032762	2.57794	10.6736	-2.04976	0.00017389	0.000942733	down	Cl032762	-	GO:0005886,GO:0016021	-	-
Cl019193	2.02663	8.36508	-2.04529	0.00250908	0.0102437	down	Cl019193	-	GO:0003756,GO:0005783,GO:0005788,GO:0006457,GO:0034976,GO:0045454	-	KOG0190-Protein disulfide isomerase (prolyl 4-hydroxylase beta subunit)[O]
Cl017884	21.6186	89.2161	-2.04503	1.88e-16	3.43e-15	down	Cl017884	-	GO:0003700,GO:0005622,GO:0005634,GO:0006355,GO:0008270,GO:0016020	-	KOG1601-GATA-4/5/6 transcription factors[K]
Cl005493	3.14427	12.9654	-2.04387	3.61e-07	3.01e-06	down	Cl005493	-	GO:0000502,GO:0043161	-	-
Cl026624	1.87459	7.72835	-2.04358	8.81e-06	6.04e-05	down	Cl026624	-	GO:0003824,GO:0005829,GO:0007623,GO:0009409,GO:0009809,GO:0016621,GO:0050662	-	KOG1502-Flavonol reductase/cinnamoyl-CoA reductase[V]
Cl016835	2.05732	8.47857	-2.04306	9.6e-08	8.59e-07	down	Cl016835	-	-	-	-
Cl032402	1.79132	7.38216	-2.04302	1.32e-05	8.78e-05	down	Cl032402	-	GO:0004674,GO:0005509,GO:0005524,GO:0005623,GO:0005886,GO:0007166,GO:0009311,GO:0009751,GO:0009826,GO:0009992,GO:0016021,GO:0030247	-	KOG1187-Serine/threonine protein kinase[T]
Cl009972	44.7832	184.424	-2.042	6.14e-07	4.95e-06	down	Cl009972	-	GO:0004672,GO:0004674,GO:0004842,GO:0005524,GO:0016874	-	KOG1187-Serine/threonine protein kinase[T]
Cl028507	5.28251	21.7383	-2.04094	9.31e-08	8.34e-07	down	Cl028507	-	GO:0004497,GO:0005506,GO:0005789,GO:0016021,GO:0016705,GO:0020037	-	KOG0157-Cytochrome P450 CYP4/CYP19/CYP26 subfamilies[QI]
Cl038896	4.41465	18.1619	-2.04054	5.77e-06	4.06e-05	down	Cl038896	-	GO:0016491	-	KOG0725-Reductases with broad range of substrate specificities[R]
Cl010097	9.18697	37.7603	-2.03921	0.0151125	0.0477639	down	Cl010097	-	GO:0016021	-	-
Cl038769	1.84089	7.56561	-2.03906	8.24e-06	5.67e-05	down	Cl038769	-	GO:0003700,GO:0005634,GO:0006351,GO:0006979,GO:0009408,GO:0009409,GO:0009416,GO:0009611,GO:0009631,GO:0009643,GO:0010200,GO:0010224,GO:0042538,GO:0043565,GO:0044212,GO:0046872	-	-
Cl000120	3.35769	13.7843	-2.03749	1.1e-15	1.93e-14	down	Cl000120	-	GO:0005524,GO:0016021,GO:0016887	-	KOG0743-AAA+-type ATPase[O]
Cl022069	12.5955	51.7049	-2.03739	6.58e-06	4.59e-05	down	Cl022069	-	GO:0004430,GO:0005524,GO:0016301,GO:0046777,GO:0046854	-	KOG2381-Phosphatidylinositol 4-kinase[T]
Cl031375	9.58623	39.3435	-2.03709	3.71e-08	3.47e-07	down	Cl031375	-	-	-	-
Cl009222	13.5891	55.7548	-2.03665	4.77e-13	6.94e-12	down	Cl009222	-	GO:0005777,GO:0006631,GO:0008152,GO:0016021,GO:0016874	-	KOG1175-Acyl-CoA synthetase[I]
Cl004547	3.07427	12.5914	-2.03413	0.00277581	0.011169	down	Cl004547	-	GO:0002229,GO:0005506,GO:0016491,GO:0046244,GO:0046872,GO:0051213	-	KOG0143-Iron/ascorbate family oxidoreductases[QR]
Cl007519	121.48	497.092	-2.03279	0.00568563	0.0207059	down	Cl007519	-	GO:0004553,GO:0005576,GO:0005886,GO:0005975,GO:0006952,GO:0009505,GO:0030247,GO:0031225,GO:0042973,GO:0046658,GO:0071555	-	-
Cl013515	3.60531	14.7455	-2.03208	0.000271251	0.0014101	down	Cl013515	-	GO:0003677,GO:0005634,GO:0006351,GO:0006355,GO:0007275	-	-
Cl016230	36.0376	147.221	-2.03041	7.12e-14	1.1e-12	down	Cl016230	-	-	-	-
Cl024799	2.38663	9.73797	-2.02865	0.00021939	0.00116433	down	Cl024799	-	-	-	-
Cl023289	1.44665	5.89873	-2.02769	1.89e-10	2.21e-09	down	Cl023289	-	GO:0004672,GO:0004674,GO:0005524,GO:0005634,GO:0005730,GO:0005737,GO:0005886,GO:0006468,GO:0009734,GO:0010540,GO:0016301,GO:0035556	-	KOG0610-Putative serine/threonine protein kinase[R]
Cl019292	10.9765	44.6894	-2.02551	9.17e-07	7.2e-06	down	Cl019292	-	GO:0006810,GO:0009507,GO:0009534,GO:0009535,GO:0009773,GO:0010598	-	-
Cl033277	2.80904	11.4247	-2.02401	3.83e-07	3.18e-06	down	Cl033277	-	-	-	-
Cl012870	1.32012	5.36744	-2.02356	7.34e-07	5.86e-06	down	Cl012870	-	GO:0004672,GO:0004674,GO:0004683,GO:0005516,GO:0005524,GO:0005737,GO:0009409,GO:0009651,GO:0009737,GO:0042542	-	KOG1187-Serine/threonine protein kinase[T]
Cl013642	20.8077	84.5515	-2.02271	9.94e-06	6.75e-05	down	Cl013642	-	GO:0009718,GO:0009813,GO:0016758,GO:0043231,GO:0052696,GO:0080043,GO:0080044	-	KOG1192-UDP-glucuronosyl and UDP-glucosyl transferase[GC]
Cl000459	2.99594	12.1631	-2.02143	4.54e-19	9.76e-18	down	Cl000459	-	GO:0000419,GO:0003677,GO:0004386,GO:0005524,GO:0005634,GO:0006306,GO:0031618,GO:0032776,GO:0035563,GO:0050832,GO:0060964,GO:0060966,GO:0060968,GO:0070829,GO:0071360,GO:0080188,GO:0090577,GO:1900111,GO:1900368,GO:1900370	-	KOG0390-DNA repair protein, SNF2 family[L]
Cl016948	1.71774	6.96617	-2.01985	1.76e-07	1.53e-06	down	Cl016948	-	GO:0016021	-	-
Cl043815	3.93778	15.9653	-2.01949	7.35e-06	5.09e-05	down	Cl043815	-	-	-	-
Cl043955	5.66736	22.9367	-2.01691	4.65e-13	6.77e-12	down	Cl043955	-	-	-	-
Cl014457	2.11465	8.5488	-2.0153	1.86e-05	0.00012026	down	Cl014457	-	GO:0016491	-	KOG1575-Voltage-gated shaker-like K+ channel, subunit beta/KCNAB[C]
Cl023533	2.21767	8.96237	-2.01484	5.38e-06	3.79e-05	down	Cl023533	-	-	-	-
Cl021568	6.37273	25.7374	-2.01388	3.53e-09	3.71e-08	down	Cl021568	-	-	-	-
Cl007646	2.77552	11.2011	-2.01281	1.58e-14	2.56e-13	down	Cl007646	-	GO:0005886,GO:0006810,GO:0016021,GO:0022857	-	-
Cl014707	35.3433	142.471	-2.01116	0.00125699	0.00555996	down	Cl014707	-	GO:0016021	-	-
Cl043463	8.29341	33.3494	-2.00762	2.35e-06	1.74e-05	down	Cl043463	-	-	-	-
Cl012863	15.1551	60.7615	-2.00335	7.95e-24	2.18e-22	down	Cl012863	-	GO:0006952	-	-
Cl013718	9.45534	37.9025	-2.00309	0.0061091	0.0220439	down	Cl013718	-	GO:0005524,GO:0006952,GO:0043531	-	KOG4658-Apoptotic ATPase[T]
Cl017627	16.3833	65.6259	-2.00203	9.43e-11	1.14e-09	down	Cl017627	-	-	-	-
Cl022877	21.0957	84.271	-1.99809	7.4e-08	6.71e-07	down	Cl022877	-	GO:0005524,GO:0008559,GO:0016021,GO:0042626	-	KOG0054-Multidrug resistance-associated protein/mitoxantrone resistance protein, ABC superfamily[Q]
Cl035275	2.24134	8.95103	-1.99769	0.0103162	0.0345772	down	Cl035275	-	GO:0016021	-	-
Cl013401	2.46751	9.85367	-1.99761	6.98e-12	9.23e-11	down	Cl013401	-	GO:0009506,GO:0009736,GO:0009914,GO:0010286	-	-
Cl007040	7.2049	28.7646	-1.99724	3.13e-11	3.93e-10	down	Cl007040	-	GO:0005773,GO:0005783,GO:0009058,GO:0009611,GO:0009753,GO:0016020,GO:0016788,GO:0016844	-	KOG1520-Predicted alkaloid synthase/Surface mucin Hemomucin[R]
Cl027056	4.05396	16.1518	-1.99429	0.000154855	0.000847698	down	Cl027056	-	-	-	-
Cl032368	1.85637	7.39586	-1.99424	1.77e-07	1.54e-06	down	Cl032368	-	GO:0005634,GO:0008171,GO:0008757,GO:0032259,GO:0046872	-	KOG1663-O-methyltransferase[Q]
Cl026652	1.48296	5.90673	-1.99388	5.04e-07	4.11e-06	down	Cl026652	-	GO:0003700,GO:0005634,GO:0006351,GO:0043565	-	-
Cl029673	2.15315	8.57235	-1.99324	7.89e-07	6.26e-06	down	Cl029673	-	GO:0006952,GO:0009813,GO:0035251,GO:0043231,GO:0047893,GO:0051707,GO:0052696,GO:0080043,GO:0080044	-	KOG1192-UDP-glucuronosyl and UDP-glucosyl transferase[GC]
Cl011905	4.55133	18.1121	-1.9926	2.42e-13	3.58e-12	down	Cl011905	-	GO:0016021	-	-
Cl023883	16.8715	67.0798	-1.99129	2.72e-18	5.56e-17	down	Cl023883	-	GO:0005887,GO:0015293,GO:0015800,GO:0015804,GO:0016021	-	KOG1303-Amino acid transporters[E]
Cl030334	1.59375	6.33541	-1.99101	0.00108629	0.00488906	down	Cl030334	-	-	-	-
Cl001421	3.50583	13.9311	-1.99048	1.85e-10	2.16e-09	down	Cl001421	-	GO:0004672,GO:0004674,GO:0004712,GO:0005524,GO:0005829,GO:0009658,GO:0016597	-	KOG0192-Tyrosine kinase specific for activated (GTP-bound) p21cdc42Hs[T]
Cl024454	3.5013	13.9059	-1.98973	1.12e-08	1.11e-07	down	Cl024454	-	-	-	-
Cl015724	4.34465	17.2387	-1.98834	6.39e-05	0.000377838	down	Cl015724	-	GO:0003677,GO:0003700,GO:0005634,GO:0006351,GO:0007275,GO:0009737,GO:0009739,GO:0009751,GO:0009753,GO:0009785	-	KOG0048-Transcription factor, Myb superfamily[K]
Cl010569	7.44258	29.5238	-1.988	2.25e-07	1.92e-06	down	Cl010569	-	-	-	-
Cl014918	8.92086	35.3581	-1.98679	0.00320851	0.0126511	down	Cl014918	-	GO:0009627,GO:0009696,GO:0009817,GO:0016788,GO:0080030,GO:0080031	-	KOG1454-Predicted hydrolase/acyltransferase (alpha/beta hydrolase superfamily)[R]
Cl033245	7.16534	28.383	-1.98592	4.84e-11	6e-10	down	Cl033245	-	GO:0004672,GO:0004674,GO:0005524,GO:0005886	-	KOG1187-Serine/threonine protein kinase[T]
Cl038643	2.74197	10.8445	-1.98368	2.96e-05	0.000184916	down	Cl038643	-	-	-	-
Cl016293	9.32904	36.8543	-1.98203	7.38e-12	9.73e-11	down	Cl016293	-	GO:0004674,GO:0005524,GO:0005886,GO:0007166,GO:0016021	-	KOG1187-Serine/threonine protein kinase[T]
Cl001603	8.50019	33.5706	-1.98163	3.68e-11	4.6e-10	down	Cl001603	-	-	-	-
Cl039386	4.4068	17.3685	-1.97867	1.16e-07	1.03e-06	down	Cl039386	-	-	-	-
Cl040312	6.69494	26.3322	-1.97569	1.04e-05	7.05e-05	down	Cl040312	-	GO:0008152,GO:0009860,GO:0016787,GO:0052689	-	KOG1515-Arylacetamide deacetylase[V]
Cl012278	3.16656	12.4459	-1.97469	1.26e-11	1.63e-10	down	Cl012278	-	GO:0004672,GO:0004674,GO:0005524,GO:0005886,GO:0007166,GO:0016021,GO:0030247	-	KOG1187-Serine/threonine protein kinase[T]
Cl009156	3.48064	13.6734	-1.97395	0.00015819	0.000863342	down	Cl009156	-	GO:0004439,GO:0016787,GO:0034485,GO:0034595,GO:0046856,GO:0071472,GO:2000369,GO:2000377	-	KOG0566-Inositol-1,4,5-triphosphate 5-phosphatase (synaptojanin), INP51/INP52/INP53 family[U]
Cl031989	2.74694	10.7802	-1.97248	4.55e-09	4.73e-08	down	Cl031989	-	GO:0005460,GO:0005887,GO:0010044,GO:0012506,GO:0015786,GO:0016021	-	-
Cl033249	1.50217	5.88746	-1.97059	0.00642821	0.0230217	down	Cl033249	-	GO:0004674,GO:0005524,GO:0005886,GO:0006468,GO:0006952,GO:0009506,GO:0016021	-	KOG1187-Serine/threonine protein kinase[T]
Cl011164	9.35857	36.6507	-1.96948	1.06e-23	2.88e-22	down	Cl011164	-	GO:0005351,GO:0005355,GO:0005366,GO:0005886,GO:0005887,GO:0015798,GO:0016021,GO:0023052,GO:0046323,GO:0090406	-	KOG0254-Predicted transporter (major facilitator superfamily)[R]
Cl034717	1.91947	7.51697	-1.96945	9.74e-07	7.61e-06	down	Cl034717	-	GO:0005524,GO:0006952,GO:0043531	-	KOG4658-Apoptotic ATPase[T]
Cl019185	1.78473	6.98585	-1.96873	0.000338154	0.00171898	down	Cl019185	-	GO:0000139,GO:0005794,GO:0009834,GO:0010417,GO:0015020,GO:0016021,GO:0016757,GO:0045492,GO:0046872,GO:0071555,GO:0080116	-	KOG1950-Glycosyl transferase, family 8 - glycogenin[G]
Cl028778	42.8614	167.374	-1.96532	4.38e-09	4.56e-08	down	Cl028778	-	GO:0016021	-	-
Cl001979	3.71097	14.4689	-1.96309	3.25e-05	0.000201536	down	Cl001979	-	GO:0005524,GO:0005783,GO:0016021,GO:0016887	-	-
Cl034793	1.91916	7.47767	-1.96212	1.5e-17	2.94e-16	down	Cl034793	-	GO:0005524,GO:0006952,GO:0043531	-	-
Cl038318	1.50931	5.8807	-1.9621	1.28e-07	1.13e-06	down	Cl038318	-	GO:0004672,GO:0004675,GO:0005524,GO:0005768,GO:0005886,GO:0006898,GO:0010008,GO:0010359,GO:0016020,GO:0016021,GO:0016045,GO:0042742,GO:0052544	-	KOG0444-Cytoskeletal regulator Flightless-I (contains leucine-rich and gelsolin repeats)[Z]
Cl025708	2.00663	7.81131	-1.96079	1.06e-09	1.17e-08	down	Cl025708	-	GO:0005739,GO:0009507	-	KOG4422-Uncharacterized conserved protein[S]
Cl022262	2.29545	8.93036	-1.95994	0.00323945	0.0127591	down	Cl022262	-	-	-	-
Cl036123	7.6233	29.6523	-1.95966	0.000422214	0.00210017	down	Cl036123	-	GO:0004674,GO:0005524,GO:0005886,GO:0016021	-	KOG0444-Cytoskeletal regulator Flightless-I (contains leucine-rich and gelsolin repeats)[Z]
Cl038192	102.125	396.861	-1.95829	7.1e-06	4.92e-05	down	Cl038192	-	GO:0005634,GO:0005737,GO:0009638,GO:0016567	-	-
Cl035399	4.54444	17.6551	-1.95791	2.17e-06	1.62e-05	down	Cl035399	-	GO:0043531	-	-
Cl022112	5.26005	20.3897	-1.95469	1.91e-27	6.26e-26	down	Cl022112	-	GO:0005634,GO:0005829,GO:0005875,GO:0005886,GO:0009737,GO:0009941	-	-
Cl028444	9.85306	38.1867	-1.95443	3.89e-27	1.25e-25	down	Cl028444	-	GO:0005506,GO:0010260,GO:0016682,GO:0046872,GO:0051213	-	KOG0143-Iron/ascorbate family oxidoreductases[QR]
Cl006238	1.75691	6.8052	-1.9536	5.9e-05	0.000350687	down	Cl006238	-	GO:0005886,GO:0007275,GO:0009860,GO:0010215,GO:0016324,GO:0017157,GO:0030833,GO:0040008,GO:0051650	-	-
Cl026227	2.22186	8.59701	-1.95207	6.26e-07	5.04e-06	down	Cl026227	-	GO:0005886,GO:0008272,GO:0008509,GO:0009705,GO:0010118,GO:0012505,GO:0015140,GO:0016021	-	KOG4711-Predicted membrane protein[R]
Cl033698	69.5943	268.778	-1.94937	5.52e-07	4.48e-06	down	Cl033698	-	-	-	-
Cl041627	392.973	1517.66	-1.94935	3.9e-17	7.44e-16	down	Cl041627	-	GO:0005773,GO:0005774,GO:0005794,GO:0005886,GO:0009506,GO:0016020,GO:0043424	-	KOG2620-Prohibitins and stomatins of the PID superfamily[C]
Cl009743	8.8435	34.1519	-1.94928	0.00516693	0.0190808	down	Cl009743	-	GO:0009627,GO:0009696,GO:0009817,GO:0016788,GO:0080030,GO:0080031	-	KOG1454-Predicted hydrolase/acyltransferase (alpha/beta hydrolase superfamily)[R]
Cl042017	19.0216	73.3518	-1.94719	2.59e-10	2.99e-09	down	Cl042017	-	GO:0003824,GO:0005524,GO:0008152,GO:0016021,GO:0016874	-	KOG1176-Acyl-CoA synthetase[I]
Cl015381	4.34905	16.7524	-1.9456	1.98e-18	4.09e-17	down	Cl015381	-	GO:0004721,GO:0004725,GO:0005737,GO:0008138,GO:0009737,GO:0009738,GO:0010119,GO:0010468,GO:0016301,GO:0043622	-	KOG1716-Dual specificity phosphatase[V]
Cl002043	8.84415	33.976	-1.94172	5.94e-11	7.32e-10	down	Cl002043	-	GO:0004497,GO:0005506,GO:0016021,GO:0016705,GO:0020037	-	KOG0157-Cytochrome P450 CYP4/CYP19/CYP26 subfamilies[QI]
Cl001663	10.9465	42.0401	-1.9413	2.21e-15	3.8e-14	down	Cl001663	-	GO:0004674,GO:0005524,GO:0016021	-	-
Cl012668	13.0417	50.0753	-1.94097	1.03e-05	6.95e-05	down	Cl012668	-	GO:0005506,GO:0016491,GO:0051213	-	KOG0143-Iron/ascorbate family oxidoreductases[QR]
Cl002366	133.132	511.075	-1.94068	1.25e-07	1.11e-06	down	Cl002366	-	GO:0009507,GO:0016021	-	-
Cl001298	3.14426	12.06	-1.93944	5.29e-05	0.00031749	down	Cl001298	-	GO:0003677,GO:0005634,GO:0006351,GO:0006355,GO:0046872	-	-
Cl025147	1.82143	6.98024	-1.9382	0.00016128	0.000878799	down	Cl025147	-	GO:0016020,GO:0016567	-	-
Cl007135	3.82394	14.6481	-1.93758	1.21e-06	9.35e-06	down	Cl007135	-	GO:0016491	-	KOG0725-Reductases with broad range of substrate specificities[R]
Cl016997	3.28177	12.5441	-1.93447	2.37e-11	3e-10	down	Cl016997	-	GO:0004842,GO:0005634,GO:0005737,GO:0005886,GO:0010115,GO:0010150,GO:0010271,GO:0010380,GO:0016874,GO:0070696,GO:0090359	-	-
Cl025873	28.6519	109.498	-1.9342	2.03e-07	1.75e-06	down	Cl025873	-	GO:0030246	-	-
Cl006941	19.1941	73.3041	-1.93323	2.15e-08	2.07e-07	down	Cl006941	-	GO:0004857,GO:0005576	-	-
Cl043651	7.66139	29.2554	-1.93302	0.000116045	0.000651654	down	Cl043651	-	GO:0004497,GO:0018669,GO:0019439,GO:0071949	-	KOG2614-Kynurenine 3-monooxygenase and related flavoprotein monooxygenases[CR]
Cl025756	4.12853	15.7501	-1.93166	8.79e-06	6.03e-05	down	Cl025756	-	GO:0003677,GO:0005634,GO:0006351,GO:0006355	-	-
Cl004863	3.96698	15.1257	-1.93089	1.67e-10	1.96e-09	down	Cl004863	-	-	-	-
Cl018237	9.51773	36.2749	-1.93028	5.41e-13	7.85e-12	down	Cl018237	-	GO:0002237,GO:0004672,GO:0004713,GO:0005524,GO:0005775,GO:0005886,GO:0006486,GO:0006952,GO:0009877,GO:0016021,GO:1900150,GO:1902290	-	-
Cl022855	34.5953	131.817	-1.92988	6.91e-10	7.71e-09	down	Cl022855	-	-	-	-
Cl028138	2.9281	11.1394	-1.92764	0.000175006	0.000947283	down	Cl028138	-	GO:0009813,GO:0016021,GO:0016131,GO:0043231,GO:0046527,GO:0050403,GO:0050502,GO:0052696,GO:0080043,GO:0080044,GO:0080046	-	KOG1192-UDP-glucuronosyl and UDP-glucosyl transferase[GC]
Cl012686	2.02113	7.667	-1.9235	3.57e-05	0.000219452	down	Cl012686	-	GO:0005886,GO:0008643,GO:0016021	-	KOG1623-Multitransmembrane protein[R]
Cl000599	16.1069	61.0702	-1.92279	5.4e-07	4.39e-06	down	Cl000599	-	GO:0003824,GO:0009813,GO:0045552,GO:0050662	-	KOG1502-Flavonol reductase/cinnamoyl-CoA reductase[V]
Cl009046	5.99205	22.7155	-1.92256	1.76e-09	1.9e-08	down	Cl009046	-	GO:0003677,GO:0005634,GO:0006351,GO:0006355,GO:0046872	-	-
Cl012833	1.72263	6.52723	-1.92186	0.00284471	0.0114142	down	Cl012833	-	GO:0005886,GO:0015207,GO:0015208,GO:0015210,GO:0015294,GO:0016021,GO:0035344,GO:0098702,GO:0098710,GO:0098721	-	KOG1292-Xanthine/uracil transporters[F]
Cl014616	12.7168	48.0879	-1.91894	5.93e-05	0.000352422	down	Cl014616	-	GO:0005634,GO:0005829,GO:0009640,GO:0009704,GO:0016787,GO:0080167	-	KOG1454-Predicted hydrolase/acyltransferase (alpha/beta hydrolase superfamily)[R]
Cl017289	9.65078	36.3596	-1.91362	0.0024525	0.0100377	down	Cl017289	-	GO:0004674,GO:0004683,GO:0005516,GO:0005524,GO:0005634,GO:0005737,GO:0005886,GO:0009416,GO:0009738,GO:0009931,GO:0018105,GO:0035556,GO:0046777,GO:0046898	-	KOG0032-Ca2+/calmodulin-dependent protein kinase, EF-Hand protein superfamily[T]
Cl043601	4.91166	18.4608	-1.91019	1.8e-10	2.11e-09	down	Cl043601	-	-	-	-
Cl038088	7.64824	28.7432	-1.91002	0.00753564	0.0264369	down	Cl038088	-	-	-	-
Cl027914	9.99382	37.5457	-1.90954	7.28e-12	9.61e-11	down	Cl027914	-	GO:0016021	-	-
Cl005116	16.2367	60.9347	-1.90801	0.000140558	0.000775796	down	Cl005116	-	GO:0009507	-	-
Cl020697	3.90401	14.6509	-1.90796	5.3e-05	0.000317976	down	Cl020697	-	-	-	-
Cl023988	5.73216	21.5112	-1.90794	0.000634288	0.00302705	down	Cl023988	-	GO:0004034,GO:0005737,GO:0005975,GO:0006006,GO:0006012,GO:0016853,GO:0030246,GO:0070062	-	KOG1604-Predicted mutarotase[G]
Cl028437	2.63402	9.88424	-1.90787	3.73e-05	0.000228758	down	Cl028437	-	-	-	-
Cl025081	17.1259	64.2351	-1.90718	7.69e-11	9.36e-10	down	Cl025081	-	GO:0000325,GO:0005524,GO:0005773,GO:0005774,GO:0005794,GO:0005886,GO:0006855,GO:0008559,GO:0009414,GO:0009506,GO:0009611,GO:0009624,GO:0010118,GO:0016021,GO:0042626	-	KOG0054-Multidrug resistance-associated protein/mitoxantrone resistance protein, ABC superfamily[Q]
Cl012263	9.6633	36.1174	-1.90211	1.67e-21	4.12e-20	down	Cl012263	-	GO:0005765,GO:0007041,GO:0015019,GO:0016021,GO:0016746,GO:0051259	-	KOG4683-Uncharacterized conserved protein[S]
Cl041610	25.0162	93.3291	-1.89946	0.00109996	0.00493896	down	Cl041610	-	GO:0003677,GO:0003700,GO:0003899,GO:0006352,GO:0009507,GO:0016987,GO:0071482,GO:2001141	-	-
Cl035919	7.93492	29.5793	-1.8983	2.7e-13	3.98e-12	down	Cl035919	-	GO:0004674,GO:0005524,GO:0006468	-	KOG0589-Serine/threonine protein kinase[R]
Cl000460	4.86483	18.1321	-1.89809	1.71e-06	1.29e-05	down	Cl000460	-	GO:0003677,GO:0003700,GO:0005634,GO:0006351,GO:0006355	-	KOG0773-Transcription factor MEIS1 and related HOX domain proteins[K]
Cl038667	2.15657	8.03626	-1.89779	4.45e-05	0.000270093	down	Cl038667	-	-	-	-
Cl001337	1.45556	5.41663	-1.89582	1.18e-12	1.66e-11	down	Cl001337	-	-	-	-
Cl026524	1.8824	7.0016	-1.89511	7.93e-09	8.03e-08	down	Cl026524	-	GO:0004497,GO:0005506,GO:0016021,GO:0016705,GO:0020037	-	KOG0156-Cytochrome P450 CYP2 subfamily[Q]
Cl035612	340.163	1264.55	-1.89433	0.00135935	0.0059601	down	Cl035612	-	GO:0005576	-	-
Cl003457	6.14075	22.7565	-1.88979	1.01e-11	1.31e-10	down	Cl003457	-	GO:0003677,GO:0003700,GO:0005634,GO:0006351,GO:0006355,GO:0009908,GO:0046872	-	-
Cl022523	25.4676	94.3405	-1.88921	2.02e-18	4.18e-17	down	Cl022523	-	GO:0009718,GO:0042406,GO:0045552,GO:0050662	-	KOG1502-Flavonol reductase/cinnamoyl-CoA reductase[V]
Cl020725	4.04364	14.9763	-1.88896	4.56e-08	4.23e-07	down	Cl020725	-	GO:0008152,GO:0009636,GO:0009813,GO:0010224,GO:0016758,GO:0035251,GO:0043231,GO:0050403,GO:0050502,GO:0052696,GO:0080043,GO:0080044	-	KOG1192-UDP-glucuronosyl and UDP-glucosyl transferase[GC]
Cl000254	3.62656	13.4244	-1.88818	7.06e-08	6.43e-07	down	Cl000254	-	GO:0008270	-	-
Cl014557	1.35924	5.03049	-1.8879	0.000335195	0.00170575	down	Cl014557	-	GO:0004672,GO:0004674,GO:0005524,GO:0005654,GO:0005694,GO:0006397,GO:0008380,GO:0071013	-	KOG0670-U4/U6-associated splicing factor PRP4[A]
Cl011455	28.9356	107.066	-1.88758	1.19e-10	1.42e-09	down	Cl011455	-	GO:0016021	-	-
Cl038187	10.6274	39.3095	-1.88709	7.75e-05	0.000450657	down	Cl038187	-	GO:0008270,GO:0016021,GO:0016567,GO:0043161,GO:0061630	-	KOG4628-Predicted E3 ubiquitin ligase[O]
Cl027896	2.13522	7.89253	-1.8861	0.000235057	0.00123809	down	Cl027896	-	GO:0005215,GO:0009624,GO:0016021	-	KOG1237-H+/oligopeptide symporter[E]
Cl041813	1.98045	7.30801	-1.88365	0.000216064	0.00114945	down	Cl041813	-	GO:0005886,GO:0016021	-	-
Cl017330	42.03	154.83	-1.8812	8.47e-08	7.63e-07	down	Cl017330	-	GO:0004497,GO:0019439,GO:0055114,GO:0071949	-	KOG2614-Kynurenine 3-monooxygenase and related flavoprotein monooxygenases[CR]
Cl017659	2.27986	8.39596	-1.88075	1.48e-12	2.06e-11	down	Cl017659	-	GO:0008152,GO:0009813,GO:0016021,GO:0035251,GO:0043231,GO:0052696,GO:0080043,GO:0080044	-	KOG1192-UDP-glucuronosyl and UDP-glucosyl transferase[GC]
Cl022778	16.3975	60.3754	-1.88049	6.29e-07	5.06e-06	down	Cl022778	-	GO:0008270,GO:0009908,GO:0010228,GO:0016874,GO:0040008,GO:0043161,GO:0061630	-	KOG4628-Predicted E3 ubiquitin ligase[O]
Cl026854	1.62887	5.99685	-1.88034	9.28e-06	6.33e-05	down	Cl026854	-	GO:0004650,GO:0005576,GO:0005975,GO:0016021,GO:0071555	-	-
Cl040869	4.16097	15.2819	-1.87683	9.85e-09	9.89e-08	down	Cl040869	-	GO:0044255,GO:0052689	-	KOG2205-Uncharacterized conserved protein[S]
Cl012568	2.70743	9.94297	-1.87676	5.12e-05	0.000308297	down	Cl012568	-	GO:0009718,GO:0009813,GO:0043231,GO:0047214,GO:0052696,GO:0080043,GO:0080044	-	-
Cl030651	1.74644	6.40345	-1.87443	0.00237231	0.00974769	down	Cl030651	-	-	-	-
Cl026193	2.45875	9.00037	-1.87206	0.0039254	0.0150881	down	Cl026193	-	-	-	-
Cl007003	3.37316	12.3474	-1.87204	1.52e-10	1.8e-09	down	Cl007003	-	-	-	-
Cl039314	2.16775	7.92709	-1.87059	1.2e-12	1.69e-11	down	Cl039314	-	GO:0005524,GO:0006952,GO:0043531	-	-
Cl023610	8.23518	30.1052	-1.87014	1.88e-09	2.02e-08	down	Cl023610	-	GO:0004842,GO:0005654,GO:0005737,GO:0005794	-	-
Cl008114	9.12736	33.3665	-1.87013	1.69e-19	3.72e-18	down	Cl008114	-	GO:0005576,GO:0008810,GO:0030245,GO:0071555	-	KOG0156-Cytochrome P450 CYP2 subfamily[Q]
Cl017479	27.0433	98.8026	-1.86928	3.02e-17	5.81e-16	down	Cl017479	-	GO:0004252,GO:0005773,GO:0005774,GO:0009505,GO:0010223,GO:0010260,GO:0048046	-	KOG1153-Subtilisin-related protease/Vacuolar protease B[O]
Cl026896	18.1005	66.1263	-1.8692	7.21e-06	5e-05	down	Cl026896	-	-	-	-
Cl041398	15.2055	55.5448	-1.86906	2.45e-11	3.1e-10	down	Cl041398	-	GO:0000394,GO:0004672,GO:0004674,GO:0005524,GO:0005886,GO:0009086,GO:0032880	-	KOG1187-Serine/threonine protein kinase[T]
Cl042341	24.3696	88.9723	-1.86828	5.4e-07	4.39e-06	down	Cl042341	-	-	-	-
Cl000344	3.05187	11.1354	-1.86739	8.8e-08	7.9e-07	down	Cl000344	-	-	-	-
Cl025205	2.35741	8.59422	-1.86617	1.57e-11	2.03e-10	down	Cl025205	-	GO:0009853,GO:0009854,GO:0016616,GO:0016618,GO:0030267,GO:0051287	-	KOG0069-Glyoxylate/hydroxypyruvate reductase (D-isomer-specific 2-hydroxy acid dehydrogenase superfamily)[C]
Cl033898	20.5483	74.7185	-1.86245	0.0133527	0.0430445	down	Cl033898	-	GO:0003700,GO:0009845,GO:0043565,GO:0044212,GO:0046982	-	-
Cl029970	1.59772	5.80693	-1.86176	5.53e-08	5.09e-07	down	Cl029970	-	GO:0005886	-	-
Cl035100	2.62849	9.54955	-1.8612	3.04e-05	0.000189126	down	Cl035100	-	GO:0009813,GO:0043231,GO:0052696,GO:0080043,GO:0080044	-	KOG1192-UDP-glucuronosyl and UDP-glucosyl transferase[GC]
Cl031441	123.102	447.225	-1.86115	8.57e-06	5.87e-05	down	Cl031441	-	-	-	-
Cl019173	7.96751	28.9159	-1.85966	0.000220114	0.00116753	down	Cl019173	-	GO:0000160,GO:0005622,GO:0005634,GO:0005829,GO:0006351,GO:0006355,GO:0009736	-	KOG0519-Sensory transduction histidine kinase[T]
Cl010085	13.619	49.3834	-1.85841	4.05e-09	4.24e-08	down	Cl010085	-	GO:0003700,GO:0005524,GO:0005634,GO:0006351,GO:0006952,GO:0007165,GO:0043531,GO:0043565	-	-
Cl038356	4.32865	15.6807	-1.857	1.26e-10	1.5e-09	down	Cl038356	-	GO:0008285,GO:0010102	-	KOG0327-Translation initiation factor 4F, helicase subunit (eIF-4A) and related helicases[J]
Cl036792	30.3634	109.958	-1.85655	9.52e-06	6.48e-05	down	Cl036792	-	GO:0005351,GO:0005354,GO:0005355,GO:0005365,GO:0005886,GO:0005887,GO:0010311,GO:0015145,GO:0015148,GO:0015168,GO:0015575,GO:0015576,GO:0015591,GO:0046323	-	KOG0254-Predicted transporter (major facilitator superfamily)[R]
Cl041220	13.5666	49.1177	-1.85618	1.62e-08	1.59e-07	down	Cl041220	-	GO:0019538	-	KOG1051-Chaperone HSP104 and related ATP-dependent Clp proteases[O]
Cl039236	2.08304	7.53911	-1.8557	1.11e-05	7.48e-05	down	Cl039236	-	GO:0000166,GO:0005524,GO:0005886,GO:0009626,GO:0012505,GO:0019897,GO:0043531	-	KOG4658-Apoptotic ATPase[T]
Cl019164	3.19255	11.5439	-1.85435	2.23e-16	4.03e-15	down	Cl019164	-	GO:0003723,GO:0005739	-	-
Cl003532	2.01064	7.26457	-1.85322	1.32e-06	1.02e-05	down	Cl003532	-	GO:0005634,GO:0016567,GO:0042802	-	KOG4350-Uncharacterized conserved protein, contains BTB/POZ domain[R]
Cl029651	3.44769	12.4468	-1.85207	1.95e-06	1.46e-05	down	Cl029651	-	GO:0008168,GO:0030488,GO:0031515	-	-
Cl024676	38.3649	138.466	-1.85168	1.15e-15	2e-14	down	Cl024676	-	GO:0003824,GO:0005524,GO:0005975,GO:0006633,GO:0009505,GO:0019887,GO:0042128	-	KOG1764-5'-AMP-activated protein kinase, gamma subunit[C]
Cl019034	11.3833	40.9576	-1.84722	7.37e-08	6.69e-07	down	Cl019034	-	GO:0005509,GO:0009654,GO:0015979,GO:0019898	-	-
Cl002261	5.19407	18.6665	-1.84551	1.78e-11	2.29e-10	down	Cl002261	-	GO:0003677	-	-
Cl034291	3.20797	11.526	-1.84515	0.000274434	0.00142484	down	Cl034291	-	GO:0016021,GO:0017022,GO:0030133	-	-
Cl041975	9.67897	34.7661	-1.84475	1.25e-08	1.24e-07	down	Cl041975	-	-	-	-
Cl011781	10.5065	37.7283	-1.84436	5.96e-09	6.12e-08	down	Cl011781	-	-	-	-
Cl006337	1.4374	5.16007	-1.84393	0.000984788	0.00448144	down	Cl006337	-	-	-	-
Cl008733	3.50512	12.56	-1.8413	1.29e-05	8.59e-05	down	Cl008733	-	-	-	-
Cl022462	2.61562	9.3637	-1.83993	9.3e-07	7.29e-06	down	Cl022462	-	-	-	-
Cl023623	3.03352	10.8532	-1.83905	1.31e-15	2.27e-14	down	Cl023623	-	GO:0015095,GO:0015693,GO:0016021	-	KOG2662-Magnesium transporters: CorA family[P]
Cl019416	8.74366	31.2729	-1.83861	9.19e-06	6.27e-05	down	Cl019416	-	GO:0004857,GO:0005576	-	-
Cl013912	19.967	71.3912	-1.83813	7.06e-11	8.63e-10	down	Cl013912	-	GO:0008270,GO:0016567,GO:0061630	-	KOG1940-Zn-finger protein[R]
Cl001954	26.2885	93.9501	-1.83747	9.59e-07	7.51e-06	down	Cl001954	-	GO:0003690,GO:0005739,GO:0006353,GO:0006355,GO:0009507,GO:0009793	-	KOG1267-Mitochondrial transcription termination factor, mTERF[KR]
Cl024530	6.31386	22.493	-1.83288	2.6e-08	2.47e-07	down	Cl024530	-	GO:0000166,GO:0003723	-	KOG4660-Protein Mei2, essential for commitment to meiosis, and related proteins[D]
Cl037815	5.84922	20.8207	-1.83171	2.68e-06	1.97e-05	down	Cl037815	-	GO:0004674,GO:0005524,GO:0005886,GO:0007166,GO:0016021,GO:0030247	-	-
Cl011290	2.65794	9.45305	-1.83047	1.54e-05	0.000101318	down	Cl011290	-	GO:0016567	-	-
Cl039224	15.7174	55.8611	-1.82949	5.39e-11	6.67e-10	down	Cl039224	-	GO:0004674,GO:0005524,GO:0005886,GO:0016021,GO:0016032,GO:0051607	-	-
Cl028776	3.43143	12.1863	-1.82838	4.85e-05	0.000292638	down	Cl028776	-	GO:0016021	-	-
Cl041612	5.20313	18.4618	-1.82709	3.37e-06	2.44e-05	down	Cl041612	-	GO:0004674,GO:0005524,GO:0005886,GO:0009505,GO:0009506,GO:0009555,GO:0016021	-	KOG1187-Serine/threonine protein kinase[T]
Cl003787	14.1495	50.2007	-1.82696	0.0075209	0.0263949	down	Cl003787	-	-	-	-
Cl034159	6.99644	24.8059	-1.82599	4.03e-06	2.89e-05	down	Cl034159	-	GO:0003824,GO:0005524,GO:0008152,GO:0009698,GO:0016207	-	KOG1176-Acyl-CoA synthetase[I]
Cl008956	1.76767	6.26081	-1.8245	7.45e-07	5.94e-06	down	Cl008956	-	GO:0005886,GO:0006810,GO:0016021,GO:0022857	-	-
Cl036068	1.94755	6.89192	-1.82325	2.14e-05	0.000136961	down	Cl036068	-	-	-	-
Cl033068	11.7042	41.4132	-1.82307	0.0024845	0.0101505	down	Cl033068	-	-	-	-
Cl041914	18.0216	63.7391	-1.82245	2.58e-05	0.00016277	down	Cl041914	-	GO:0000155,GO:0004674,GO:0005524,GO:0005634,GO:0005737,GO:0005773,GO:0005886,GO:0009638,GO:0009882,GO:0009898,GO:0009903,GO:0009904,GO:0009986,GO:0010119,GO:0010155,GO:0010181,GO:0010362,GO:0018298,GO:0035556,GO:0046777	-	KOG0610-Putative serine/threonine protein kinase[R]
Cl029369	16.6383	58.8331	-1.82212	1.35e-12	1.88e-11	down	Cl029369	-	GO:0003735,GO:0005347,GO:0005743,GO:0006412,GO:0016021,GO:0048653	-	KOG0749-Mitochondrial ADP/ATP carrier proteins[C]
Cl037327	3.19666	11.3021	-1.82196	0.000592545	0.00285298	down	Cl037327	-	-	-	-
Cl028858	10.5543	37.3073	-1.82162	1.86e-07	1.61e-06	down	Cl028858	-	GO:0004674,GO:0005509,GO:0005524,GO:0005623,GO:0007166,GO:0009311,GO:0009751,GO:0009826,GO:0009992,GO:0016021,GO:0030247	-	-
Cl034397	3.31222	11.7066	-1.82145	3.19e-10	3.66e-09	down	Cl034397	-	GO:0004109,GO:0006779,GO:0006782,GO:0009507,GO:0015995,GO:0042803	-	KOG1518-Coproporphyrinogen III oxidase CPO/HEM13[H]
Cl016462	13.1185	46.3569	-1.82118	2.34e-06	1.73e-05	down	Cl016462	-	GO:0004674,GO:0005524,GO:0005886,GO:0016021	-	-
Cl012410	4.2618	15.051	-1.82033	2.72e-05	0.000171074	down	Cl012410	-	GO:0005634,GO:0006281,GO:0007140,GO:0007143,GO:0009555,GO:0010165	-	-
Cl040870	5.0672	17.8771	-1.81885	1.9e-18	3.92e-17	down	Cl040870	-	GO:0000166,GO:0005524,GO:0005886,GO:0009626,GO:0012505,GO:0019897,GO:0043531	-	KOG4658-Apoptotic ATPase[T]
Cl011112	3.25626	11.4747	-1.81717	3.37e-07	2.81e-06	down	Cl011112	-	GO:0000723,GO:0000781,GO:0003697,GO:0010521,GO:0019827,GO:0048367,GO:1990879	-	-
Cl037150	3.29277	11.584	-1.81476	0.010942	0.0362932	down	Cl037150	-	-	-	-
Cl017903	155.024	545.169	-1.81421	4.96e-20	1.12e-18	down	Cl017903	-	GO:0003700,GO:0005634,GO:0006351,GO:0043565	-	KOG0483-Transcription factor HEX, contains HOX and HALZ domains[K]
Cl002760	4.24891	14.9318	-1.81323	6.05e-12	8.05e-11	down	Cl002760	-	-	-	-
Cl007712	3.62768	12.7396	-1.8122	4.47e-05	0.000271163	down	Cl007712	-	GO:0003677,GO:0005634,GO:0006351,GO:0006355,GO:0046872	-	-
Cl019737	6.92052	24.2937	-1.81163	7.03e-08	6.4e-07	down	Cl019737	-	-	-	-
Cl015827	4.1499	14.5516	-1.81003	6.29e-09	6.44e-08	down	Cl015827	-	-	-	-
Cl040751	2.83841	9.94564	-1.80898	4.23e-05	0.00025742	down	Cl040751	-	-	-	-
Cl022589	79.185	277.397	-1.80866	5.06e-10	5.72e-09	down	Cl022589	-	GO:0005777,GO:0008891,GO:0009853,GO:0009854,GO:0010109,GO:0010181,GO:0016491,GO:0019048,GO:0052852,GO:0052853,GO:0052854	-	KOG0538-Glycolate oxidase[C]
Cl007004	7.2303	25.2937	-1.80665	9.65e-15	1.59e-13	down	Cl007004	-	GO:0001666,GO:0004672,GO:0004674,GO:0004712,GO:0005524,GO:0005789,GO:0009686,GO:0009723,GO:0009744,GO:0009750,GO:0009873,GO:0010105,GO:0010182,GO:0046777,GO:0048510,GO:0071281,GO:2000035,GO:2000069	-	KOG0192-Tyrosine kinase specific for activated (GTP-bound) p21cdc42Hs[T]
Cl024993	4.32299	15.1084	-1.80525	0.0129274	0.041858	down	Cl024993	-	GO:0005887,GO:0006817,GO:0015293,GO:0016021,GO:0022857	-	KOG0252-Inorganic phosphate transporter[P]
Cl043362	4.09615	14.2823	-1.80189	0.000131462	0.000730088	down	Cl043362	-	-	-	-
Cl039299	5.33448	18.5937	-1.8014	3.37e-07	2.82e-06	down	Cl039299	-	GO:0009409,GO:0009414,GO:0009737,GO:0016021,GO:0042538	-	KOG1725-Protein involved in membrane traffic (YOP1/TB2/DP1/HVA22 family)[U]
Cl017633	26.1354	91.0072	-1.79998	4.76e-10	5.38e-09	down	Cl017633	-	GO:0005634,GO:0007049,GO:0051301	-	KOG0656-G1/S-specific cyclin D[D]
Cl012861	4.81613	16.7674	-1.79971	3.11e-08	2.94e-07	down	Cl012861	-	GO:0003677,GO:0005634,GO:0006351,GO:0006355,GO:0009908,GO:0048262	-	KOG0724-Zuotin and related molecular chaperones (DnaJ superfamily), contains DNA-binding domains[O]
Cl040211	20.0613	69.8111	-1.79904	2.46e-08	2.35e-07	down	Cl040211	-	GO:0009507	-	-
Cl036634	15.93	55.386	-1.79777	4.32e-06	3.08e-05	down	Cl036634	-	GO:0006355	-	-
Cl010388	6.01276	20.8922	-1.79686	2.94e-05	0.00018373	down	Cl010388	-	GO:0000506,GO:0005789,GO:0006506,GO:0008194,GO:0009893,GO:0016020,GO:0016021,GO:0016254,GO:0017176	-	KOG1111-N-acetylglucosaminyltransferase complex, subunit PIG-A/SPT14, required for phosphatidylinositol biosynthesis/Sulfolipid synthase[MOI]
Cl033532	7.16436	24.8862	-1.79644	2.14e-06	1.6e-05	down	Cl033532	-	GO:0005509,GO:0005543,GO:0005544,GO:0009408,GO:0009409,GO:0009414,GO:0009555,GO:0009639,GO:0009651,GO:0009846,GO:0009860,GO:0051015	-	KOG0819-Annexin[U]
Cl014101	6.14732	21.349	-1.79614	1.12e-10	1.34e-09	down	Cl014101	-	GO:0005886,GO:0016021	-	-
Cl038458	3.52393	12.2335	-1.79558	9.69e-12	1.27e-10	down	Cl038458	-	GO:0005524,GO:0006952,GO:0043531	-	KOG4658-Apoptotic ATPase[T]
Cl016586	13.8054	47.9219	-1.79545	1.31e-09	1.44e-08	down	Cl016586	-	GO:0005789,GO:0016021,GO:0016125,GO:0016126,GO:0047750	-	KOG4826-C-8,7 sterol isomerase[I]
Cl011696	48.9707	169.923	-1.79489	0.0100254	0.0337485	down	Cl011696	-	GO:0009555,GO:0043668	-	-
Cl040708	27.4993	95.3722	-1.79418	0.000839019	0.00388523	down	Cl040708	-	GO:0004575,GO:0005829,GO:0005987,GO:0009555,GO:0010311,GO:0033926,GO:0048510,GO:0080022	-	-
Cl002986	5.10674	17.6894	-1.79241	1e-05	6.8e-05	down	Cl002986	-	GO:0004180,GO:0005576,GO:0016747,GO:0019748	-	KOG1282-Serine carboxypeptidases (lysosomal cathepsin A)[OE]
Cl009334	11.2447	38.9105	-1.79092	2.32e-06	1.72e-05	down	Cl009334	-	GO:0016021	-	-
Cl015186	7.05467	24.3984	-1.79014	0.000158226	0.000863356	down	Cl015186	-	GO:0016021	-	-
Cl027198	11.6358	40.2369	-1.78995	2.01e-08	1.94e-07	down	Cl027198	-	-	-	-
Cl035847	6.4148	22.1638	-1.78873	2.7e-06	1.98e-05	down	Cl035847	-	GO:0003677,GO:0003700,GO:0005634,GO:0006351,GO:0006355,GO:0009734,GO:0010072,GO:0048527	-	-
Cl021621	1333.02	4596.93	-1.78597	2.93e-18	5.97e-17	down	Cl021621	-	GO:0004096,GO:0005739,GO:0006979,GO:0020037,GO:0042744,GO:0046872	-	KOG0047-Catalase[P]
Cl006879	5.62035	19.3662	-1.78481	4.28e-09	4.46e-08	down	Cl006879	-	GO:0000139,GO:0016021,GO:0016757,GO:0071555	-	-
Cl044469	5.09544	17.5494	-1.78414	4.2e-07	3.46e-06	down	Cl044469	-	-	-	-
Cl010329	1.50228	5.17036	-1.78311	2.15e-07	1.84e-06	down	Cl010329	-	GO:0003774,GO:0005524,GO:0005768,GO:0005886,GO:0006897,GO:0009506,GO:0016459,GO:0030048	-	-
Cl010283	10.1712	34.9966	-1.78272	5.9e-08	5.41e-07	down	Cl010283	-	GO:0004674,GO:0004675,GO:0005524,GO:0005773,GO:0005886,GO:0006468,GO:0006952,GO:0009506,GO:0016021,GO:0030246,GO:0031625,GO:0045087,GO:0048544	-	KOG1187-Serine/threonine protein kinase[T]
Cl006495	2.97506	10.2215	-1.78061	0.00105868	0.00478054	down	Cl006495	-	GO:0003677,GO:0003700,GO:0005634,GO:0006351,GO:0006355	-	-
Cl018222	4.78358	16.4173	-1.77905	1.51e-06	1.15e-05	down	Cl018222	-	-	-	-
Cl024735	9.88622	33.8742	-1.77669	1.42e-09	1.55e-08	down	Cl024735	-	-	-	-
Cl022939	3.48655	11.9209	-1.77362	9.84e-08	8.79e-07	down	Cl022939	-	GO:0004722,GO:0046872	-	KOG0700-Protein phosphatase 2C/pyruvate dehydrogenase (lipoamide) phosphatase[T]
Cl025839	8.64444	29.5342	-1.77254	3.89e-14	6.12e-13	down	Cl025839	-	GO:0005506,GO:0009570,GO:0016708,GO:0019133,GO:0019285,GO:0019439,GO:0051537	-	-
Cl016457	44.124	150.588	-1.77097	6.82e-34	2.88e-32	down	Cl016457	-	GO:0004674,GO:0005524,GO:0005886,GO:0016021,GO:0030247	-	KOG1187-Serine/threonine protein kinase[T]
Cl012544	16.8152	57.3285	-1.76949	4.93e-07	4.03e-06	down	Cl012544	-	GO:0010181,GO:0016491	-	-
Cl038400	4.96129	16.9136	-1.7694	1.21e-07	1.07e-06	down	Cl038400	-	-	-	-
Cl012408	1.53868	5.24247	-1.76855	1.51e-05	9.93e-05	down	Cl012408	-	-	-	-
Cl002847	10.4738	35.6584	-1.76746	3.88e-15	6.58e-14	down	Cl002847	-	GO:0009416	-	KOG0472-Leucine-rich repeat protein[S]
Cl026466	1.73202	5.89017	-1.76586	0.000487595	0.0023914	down	Cl026466	-	GO:0016021	-	-
Cl016272	3.65085	12.414	-1.76566	1.88e-06	1.41e-05	down	Cl016272	-	GO:0008152,GO:0016758,GO:0042802,GO:0050275	-	KOG1192-UDP-glucuronosyl and UDP-glucosyl transferase[GC]
Cl013954	2.47702	8.39099	-1.76024	0.00116033	0.00518569	down	Cl013954	-	-	-	-
Cl023204	9.8672	33.4197	-1.75998	2.28e-05	0.000144951	down	Cl023204	-	GO:0004252,GO:0005634,GO:0005737,GO:0006508,GO:0008236,GO:0016020,GO:0070008	-	KOG2237-Predicted serine protease[O]
Cl017036	13.6671	46.2837	-1.7598	5.61e-13	8.13e-12	down	Cl017036	-	-	-	-
Cl028443	17.3636	58.7961	-1.75966	2.5e-16	4.5e-15	down	Cl028443	-	GO:0010260,GO:0016682,GO:0046872,GO:0051213	-	KOG0143-Iron/ascorbate family oxidoreductases[QR]
Cl018802	6.05133	20.4906	-1.75964	0.00133172	0.00585416	down	Cl018802	-	GO:0005789,GO:0009733,GO:0009734,GO:0010252,GO:0010311,GO:0010329,GO:0016021,GO:0040009,GO:0055085	-	KOG2722-Predicted membrane protein[S]
Cl030320	2.32172	7.85158	-1.75779	1.15e-07	1.02e-06	down	Cl030320	-	GO:0003677,GO:0003700,GO:0005634,GO:0006351,GO:0006355	-	-
Cl002770	34.0298	115.07	-1.75764	8.59e-08	7.73e-07	down	Cl002770	-	GO:0005351,GO:0005355,GO:0005887,GO:0008643,GO:0015293,GO:0016021,GO:0046323	-	KOG0254-Predicted transporter (major facilitator superfamily)[R]
Cl026614	2.03219	6.87172	-1.75763	2.18e-11	2.78e-10	down	Cl026614	-	GO:0005886,GO:0009834,GO:0016021,GO:0016760,GO:0030244,GO:0046872,GO:0071555	-	-
Cl023947	3.87527	13.1018	-1.7574	1.17e-10	1.4e-09	down	Cl023947	-	GO:0016021	-	-
Cl028661	3.62441	12.2527	-1.75728	3.12e-11	3.91e-10	down	Cl028661	-	GO:0007275	-	KOG4341-F-box protein containing LRR[R]
Cl000203	1.77517	5.99649	-1.75617	0.0029906	0.0119064	down	Cl000203	-	-	-	-
Cl013641	16.4079	55.3428	-1.75401	3.85e-05	0.000235542	down	Cl013641	-	GO:0008152,GO:0016758	-	KOG1192-UDP-glucuronosyl and UDP-glucosyl transferase[GC]
Cl015390	61.1683	206.144	-1.75279	6.3e-09	6.44e-08	down	Cl015390	-	GO:0005737,GO:0005886,GO:0009506,GO:0010286,GO:0030001,GO:0031965,GO:0046872,GO:0046914,GO:0046916	-	KOG1603-Copper chaperone[P]
Cl000590	52.3726	176.49	-1.7527	3.58e-07	2.98e-06	down	Cl000590	-	-	-	-
Cl040750	2.74781	9.2549	-1.75194	4.08e-09	4.26e-08	down	Cl040750	-	GO:0005634,GO:0005694,GO:0051301,GO:0051455,GO:0051754	-	-
Cl024248	1.48634	5.00333	-1.75112	1.44e-05	9.53e-05	down	Cl024248	-	GO:0004674,GO:0005524,GO:0005886,GO:0016021,GO:0046777	-	KOG1187-Serine/threonine protein kinase[T]
Cl016850	10.421	35.0101	-1.74827	6.51e-09	6.66e-08	down	Cl016850	-	GO:0003677,GO:0005634,GO:0006351,GO:0006355,GO:0009908,GO:0048262	-	KOG0724-Zuotin and related molecular chaperones (DnaJ superfamily), contains DNA-binding domains[O]
Cl030841	3.39129	11.3902	-1.74789	1.93e-07	1.67e-06	down	Cl030841	-	-	-	-
Cl037755	5.68504	19.0599	-1.7453	1.39e-16	2.55e-15	down	Cl037755	-	GO:0004190,GO:0006508,GO:0030163	-	KOG1339-Aspartyl protease[O]
Cl030495	1.52652	5.11545	-1.74461	0.0011723	0.00522941	down	Cl030495	-	-	-	-
Cl042342	13.4091	44.9294	-1.74445	2.19e-06	1.63e-05	down	Cl042342	-	-	-	-
Cl019368	4.26939	14.3035	-1.74426	2.26e-16	4.1e-15	down	Cl019368	-	GO:0004674,GO:0005524,GO:0005634,GO:0005737,GO:0005829,GO:0009623,GO:0009814,GO:0012505,GO:0016020,GO:0051020,GO:0071369	-	KOG1187-Serine/threonine protein kinase[T]
Cl032888	22.6623	75.8618	-1.74308	1.01e-07	8.99e-07	down	Cl032888	-	GO:0004497,GO:0005506,GO:0010154,GO:0016020,GO:0016021,GO:0016705,GO:0016709,GO:0020037,GO:0040008,GO:0044550,GO:0048316	-	KOG0156-Cytochrome P450 CYP2 subfamily[Q]
Cl016282	1.68543	5.6351	-1.74133	0.00973684	0.0329593	down	Cl016282	-	GO:0030247	-	-
Cl029155	2.24046	7.48936	-1.74105	1.22e-05	8.14e-05	down	Cl029155	-	GO:0003824,GO:0005829,GO:0008152,GO:0050278	-	-
Cl010885	22.9854	76.6747	-1.73803	1.62e-16	2.97e-15	down	Cl010885	-	GO:0004674,GO:0005524,GO:0005829,GO:0006468,GO:0035556	-	KOG0584-Serine/threonine protein kinase[R]
Cl041646	1.66538	5.55492	-1.73792	1.63e-07	1.42e-06	down	Cl041646	-	-	-	-
Cl032785	5.49407	18.308	-1.73652	2.35e-08	2.25e-07	down	Cl032785	-	GO:0005634,GO:0016567,GO:0042802	-	KOG4350-Uncharacterized conserved protein, contains BTB/POZ domain[R]
Cl014210	4.8729	16.2296	-1.73578	0.0127749	0.0414719	down	Cl014210	-	GO:0016021	-	-
Cl015817	4.25284	14.1633	-1.73566	0.00186226	0.00786243	down	Cl015817	-	GO:0005787,GO:0006465,GO:0008233,GO:0016021	-	KOG3372-Signal peptidase complex subunit[U]
Cl026363	17.0294	56.6443	-1.73391	1.64e-14	2.65e-13	down	Cl026363	-	GO:0004180,GO:0004185,GO:0005764,GO:0006508,GO:0008236,GO:0008239	-	KOG2183-Prolylcarboxypeptidase (angiotensinase C)[OR]
Cl032780	18.6245	61.9445	-1.73378	1.64e-10	1.93e-09	down	Cl032780	-	GO:0005524,GO:0006952,GO:0043531	-	KOG4658-Apoptotic ATPase[T]
Cl023719	1.54184	5.10036	-1.72595	2.76e-12	3.78e-11	down	Cl023719	-	GO:0003676,GO:0031047	-	KOG1041-Translation initiation factor 2C (eIF-2C) and related proteins[J]
Cl022439	10.9487	36.2125	-1.72573	5.25e-10	5.93e-09	down	Cl022439	-	GO:0003700,GO:0005634,GO:0006351,GO:0009409,GO:0043565	-	-
Cl040523	1.52004	5.02224	-1.72422	0.00010216	0.000580267	down	Cl040523	-	GO:0000166,GO:0005524,GO:0005886,GO:0009626,GO:0012505,GO:0019897,GO:0043531	-	KOG4658-Apoptotic ATPase[T]
Cl024399	5.71798	18.879	-1.72321	0.0139401	0.0446186	down	Cl024399	-	GO:0004089,GO:0005783,GO:0006730,GO:0008270,GO:0009570	-	KOG0382-Carbonic anhydrase[R]
Cl010758	3.04164	10.0414	-1.72303	5.21e-09	5.39e-08	down	Cl010758	-	GO:0000302,GO:0003677,GO:0003700,GO:0005634,GO:0006351,GO:0009723,GO:0009873,GO:0035865,GO:0043565,GO:0048528	-	-
Cl042403	10.854	35.815	-1.72234	4.96e-12	6.67e-11	down	Cl042403	-	-	-	-
Cl019078	5.22313	17.218	-1.72093	7.09e-10	7.9e-09	down	Cl019078	-	GO:0004672,GO:0005524,GO:0005634,GO:0005737,GO:0006952,GO:0007623,GO:0009414,GO:0009416,GO:0009583,GO:0009637,GO:0009638,GO:0009640,GO:0009644,GO:0009646,GO:0009785,GO:0009882,GO:0010075,GO:0010114,GO:0010117,GO:0010118,GO:0010218,GO:0010244,GO:0010310,GO:0010343,GO:0010617,GO:0016301,GO:0016604,GO:0016605,GO:0018298,GO:0042752,GO:0042802,GO:0046283,GO:0046777,GO:0046872,GO:0051510,GO:0055114,GO:…	-	KOG0133-Deoxyribodipyrimidine photolyase/cryptochrome[LT]
Cl008734	7.3054	24.0741	-1.72045	0.000562939	0.00272185	down	Cl008734	-	GO:0003700,GO:0005634,GO:0006351,GO:0006355,GO:0009738,GO:0043565,GO:0044212	-	KOG4343-bZIP transcription factor ATF6[K]
Cl023886	20.7467	68.3538	-1.72014	1.46e-05	9.62e-05	down	Cl023886	-	GO:0016021	-	-
Cl019684	10.9778	36.1352	-1.71881	0.0136307	0.0437746	down	Cl019684	-	GO:0004177,GO:0005737,GO:0008235,GO:0009507,GO:0030145	-	KOG2597-Predicted aminopeptidase of the M17 family[R]
Cl013964	3.70243	12.1792	-1.71787	7.51e-05	0.000437552	down	Cl013964	-	GO:0000398,GO:0004004,GO:0005524,GO:0005681,GO:0005737,GO:0005739,GO:0005829,GO:0009506	-	-
Cl018672	100.541	330.432	-1.71657	5.91e-07	4.78e-06	down	Cl018672	-	GO:0005737,GO:0006559,GO:0009800,GO:0045548,GO:0052883	-	KOG0222-Phenylalanine and histidine ammonia-lyase[Q]
Cl040116	1.62754	5.3465	-1.7159	2.66e-11	3.35e-10	down	Cl040116	-	GO:0005524,GO:0005737,GO:0005886,GO:0009626,GO:0009814,GO:0043531	-	KOG4658-Apoptotic ATPase[T]
Cl025236	59.0563	193.497	-1.71215	0.00321963	0.012688	down	Cl025236	-	GO:0000287,GO:0002539,GO:0003824,GO:0004301,GO:0005777,GO:0005829,GO:0006954,GO:0009636,GO:0016791,GO:0019233,GO:0019439,GO:0033885,GO:0042577,GO:0043651,GO:0045777,GO:0046839	-	KOG4178-Soluble epoxide hydrolase[I]
Cl013217	2.951	9.66817	-1.71204	0.00348048	0.0135761	down	Cl013217	-	GO:0003677,GO:0003700,GO:0005634,GO:0005737,GO:0006351,GO:0010043,GO:0042538,GO:0043565	-	-
Cl031429	12.1208	39.6786	-1.71087	0.0028275	0.0113595	down	Cl031429	-	GO:0016747,GO:0042617	-	-
Cl037317	1.74873	5.72079	-1.70991	0.000757589	0.00354361	down	Cl037317	-	-	-	-
Cl020947	1.65311	5.384	-1.70349	1.57e-08	1.54e-07	down	Cl020947	-	GO:0000139,GO:0016021,GO:0016757,GO:0071555	-	KOG1021-Acetylglucosaminyltransferase EXT1/exostosin 1[GMW]
Cl004635	9.46945	30.8131	-1.70219	1.81e-05	0.000117473	down	Cl004635	-	GO:0005524,GO:0005886,GO:0016021,GO:0090416,GO:0090417,GO:2001142,GO:2001143	-	KOG0253-Synaptic vesicle transporter SV2 (major facilitator superfamily)[R]
Cl008926	2.80741	9.13499	-1.70217	0.0047644	0.017812	down	Cl008926	-	GO:0004970,GO:0005262,GO:0005622,GO:0005886,GO:0006816,GO:0008066,GO:0016021,GO:0019722,GO:0071230	-	KOG1052-Glutamate-gated kainate-type ion channel receptor subunit GluR5 and related subunits[PET]
Cl037807	2.31131	7.50413	-1.69897	0.000216901	0.00115368	down	Cl037807	-	GO:0004674,GO:0005516,GO:0005524,GO:0005886,GO:0006468,GO:0016021,GO:0030246,GO:0048544	-	KOG1187-Serine/threonine protein kinase[T]
Cl018612	5.19532	16.8537	-1.69778	1e-05	6.8e-05	down	Cl018612	-	GO:0005634,GO:0005737,GO:0005794,GO:0008284,GO:0032968,GO:0034243,GO:0034244	-	KOG3395-Uncharacterized conserved protein[S]
Cl012080	2.94313	9.54568	-1.6975	4.57e-06	3.26e-05	down	Cl012080	-	GO:0003909,GO:0051103	-	-
Cl003070	3.04034	9.84031	-1.69447	2.69e-06	1.97e-05	down	Cl003070	-	GO:0004672,GO:0004674,GO:0005524,GO:0005886,GO:0006468,GO:0009506,GO:0016021,GO:0042742	-	KOG1187-Serine/threonine protein kinase[T]
Cl031160	17.8926	57.8707	-1.69347	1.39e-08	1.37e-07	down	Cl031160	-	GO:0004674,GO:0005524,GO:0005886,GO:0006468,GO:0006952,GO:0009506,GO:0016021	-	-
Cl031886	2.36442	7.64263	-1.69259	1.86e-07	1.61e-06	down	Cl031886	-	GO:0004674,GO:0005524,GO:0009626	-	KOG1187-Serine/threonine protein kinase[T]
Cl022810	3.20609	10.3371	-1.68895	4.68e-10	5.3e-09	down	Cl022810	-	GO:0004674,GO:0005509,GO:0005524,GO:0005773,GO:0005886,GO:0009505,GO:0009615,GO:0009751,GO:0016021,GO:0016301,GO:0030247,GO:0050832	-	-
Cl002248	7.84534	25.294	-1.68889	2.62e-10	3.02e-09	down	Cl002248	-	GO:0003677,GO:0003700,GO:0006351,GO:0016602	-	KOG1561-CCAAT-binding factor, subunit B (HAP2)[K]
Cl005833	49.9937	161.15	-1.68859	9.5e-16	1.66e-14	down	Cl005833	-	GO:0000741,GO:0006810,GO:0009651,GO:0010197,GO:0016021	-	-
Cl037318	3.94991	12.7258	-1.68786	0.000587555	0.00283276	down	Cl037318	-	GO:0004553,GO:0005975,GO:0008422,GO:0009507,GO:0102483	-	KOG0626-Beta-glucosidase, lactase phlorizinhydrolase, and related proteins[G]
Cl002565	2.56429	8.26065	-1.68769	5.09e-07	4.16e-06	down	Cl002565	-	GO:0005773,GO:0005783,GO:0009058,GO:0009611,GO:0009753,GO:0016020,GO:0016788,GO:0016844	-	KOG1520-Predicted alkaloid synthase/Surface mucin Hemomucin[R]
Cl000557	9.08994	29.2461	-1.6859	0.000146546	0.000805442	down	Cl000557	-	-	-	-
Cl037438	17.4168	56.0351	-1.68585	1.65e-14	2.67e-13	down	Cl037438	-	GO:0000139,GO:0005794,GO:0005976,GO:0009808,GO:0016021,GO:0030775,GO:0045491,GO:0045492	-	-
Cl008390	5.91781	19.0309	-1.68521	1.55e-05	0.000101716	down	Cl008390	-	GO:0004497,GO:0005506,GO:0016021,GO:0016705,GO:0020037	-	-
Cl042721	2.81771	9.06094	-1.68514	0.00691402	0.0245047	down	Cl042721	-	GO:0004674,GO:0005524,GO:0005886,GO:0016021	-	KOG0472-Leucine-rich repeat protein[S]
Cl003269	3.55048	11.4081	-1.68397	0.00482681	0.0180031	down	Cl003269	-	GO:0004022,GO:0005737,GO:0008270,GO:0016491	-	KOG0022-Alcohol dehydrogenase, class III[Q]
Cl021547	35.4428	113.846	-1.68352	0.000122071	0.000682824	down	Cl021547	-	-	-	-
Cl003592	35.2331	113.159	-1.68335	1.04e-05	7e-05	down	Cl003592	-	GO:0009507,GO:0015996,GO:0031969,GO:0047746	-	-
Cl026724	6.6353	21.2921	-1.68209	4.35e-07	3.58e-06	down	Cl026724	-	GO:0005096,GO:0005543,GO:0005773,GO:0005794,GO:0005886,GO:0006886,GO:0016021,GO:0046872	-	KOG0703-Predicted GTPase-activating protein[T]
Cl030454	2.54526	8.16665	-1.68193	0.0123965	0.0404142	down	Cl030454	-	-	-	-
Cl032641	3.27364	10.4867	-1.67959	0.000611048	0.00292636	down	Cl032641	-	GO:0005829,GO:0006970,GO:0016567,GO:0042631,GO:0071472	-	-
Cl002982	2.17899	6.97791	-1.67914	8.94e-05	0.00051334	down	Cl002982	-	-	-	-
Cl006496	27.9117	89.3208	-1.67813	1.01e-05	6.85e-05	down	Cl006496	-	GO:0003677,GO:0003700,GO:0005634,GO:0006351,GO:0006355,GO:0009908,GO:0046872	-	-
Cl028465	4.34806	13.8934	-1.67596	6.5e-10	7.28e-09	down	Cl028465	-	-	-	-
Cl003786	58.3578	186.454	-1.67582	0.0131836	0.0426014	down	Cl003786	-	GO:0010260,GO:0016682,GO:0046872,GO:0051213	-	KOG0143-Iron/ascorbate family oxidoreductases[QR]
Cl042476	2.685	8.57377	-1.67501	6.74e-08	6.15e-07	down	Cl042476	-	-	-	-
Cl038391	6.20862	19.8073	-1.67369	0.00023703	0.00124734	down	Cl038391	-	GO:0004674,GO:0005524,GO:0005886,GO:0006468,GO:0006952,GO:0009506,GO:0016021,GO:0042742	-	KOG1187-Serine/threonine protein kinase[T]
Cl022015	8.63108	27.5327	-1.67353	1.52e-08	1.49e-07	down	Cl022015	-	GO:0005634,GO:0005794,GO:0006950,GO:0043209	-	KOG0548-Molecular co-chaperone STI1[O]
Cl029738	12.1721	38.7979	-1.6724	5.6e-06	3.94e-05	down	Cl029738	-	GO:0003677,GO:0003700,GO:0005634,GO:0006351,GO:0010043,GO:0043565	-	-
Cl012712	18.1561	57.8333	-1.67144	1.56e-06	1.19e-05	down	Cl012712	-	-	-	-
Cl034414	5.66016	18.0049	-1.66947	1.46e-07	1.28e-06	down	Cl034414	-	GO:0005385,GO:0005886,GO:0006829,GO:0016021,GO:0071577	-	KOG1558-Fe2+/Zn2+ regulated transporter[P]
Cl002518	8.62365	27.4285	-1.66931	5.96e-10	6.71e-09	down	Cl002518	-	-	-	-
Cl021675	3.0832	9.78813	-1.66661	1.12e-05	7.51e-05	down	Cl021675	-	GO:0005506,GO:0005789,GO:0016020,GO:0016021,GO:0016709,GO:0020037,GO:0044550	-	KOG0156-Cytochrome P450 CYP2 subfamily[Q]
Cl038454	24.5461	77.917	-1.66644	7.46e-11	9.1e-10	down	Cl038454	-	-	-	-
Cl042217	2.52163	8.00341	-1.66626	0.0101104	0.0339832	down	Cl042217	-	-	-	-
Cl031937	28.6757	90.9894	-1.66587	3.58e-05	0.000220294	down	Cl031937	-	GO:0000325,GO:0005385,GO:0005774,GO:0008324,GO:0010043,GO:0016020,GO:0016021,GO:0061088	-	KOG1482-Zn2+ transporter[P]
Cl016463	8.05471	25.5498	-1.66541	2.16e-07	1.85e-06	down	Cl016463	-	GO:0004674,GO:0005524,GO:0005886,GO:0007166,GO:0016021,GO:0030247,GO:0042631,GO:0048573,GO:0071215	-	-
Cl010624	1.9735	6.25656	-1.66462	0.000479729	0.00235765	down	Cl010624	-	GO:0005829,GO:0019762,GO:0080028	-	KOG0379-Kelch repeat-containing proteins[R]
Cl040981	13.6906	43.3893	-1.66415	4.31e-05	0.000262356	down	Cl040981	-	GO:0005737,GO:0006952,GO:0017148,GO:0030598,GO:0031640,GO:0050832	-	-
Cl008695	3.66364	11.6031	-1.66316	7.04e-09	7.16e-08	down	Cl008695	-	GO:0006952,GO:0008152,GO:0009501,GO:0016787,GO:0016829	-	KOG1515-Arylacetamide deacetylase[V]
Cl033194	23.9814	75.9197	-1.66256	5.22e-14	8.15e-13	down	Cl033194	-	-	-	-
Cl008435	6.83699	21.6342	-1.66188	1.25e-10	1.49e-09	down	Cl008435	-	-	-	-
Cl038837	3.62687	11.4675	-1.66075	0.00210485	0.00877304	down	Cl038837	-	GO:0003700,GO:0005634,GO:0006351,GO:0006355,GO:0043565	-	-
Cl002147	7.89622	24.9643	-1.66063	0.0133072	0.042923	down	Cl002147	-	GO:0005886,GO:0006810,GO:0016021,GO:0022857	-	-
Cl032414	91.853	290.382	-1.66055	8e-06	5.51e-05	down	Cl032414	-	GO:0005509	-	-
Cl019457	4.09647	12.929	-1.65816	0.0007332	0.0034413	down	Cl019457	-	GO:0016021	-	-
Cl012820	1.66794	5.2629	-1.65779	0.00507111	0.018768	down	Cl012820	-	GO:0016787	-	-
Cl000921	8.07662	25.4539	-1.65607	0.000298048	0.0015344	down	Cl000921	-	GO:0004497,GO:0005506,GO:0005789,GO:0016021,GO:0016705,GO:0020037	-	KOG0157-Cytochrome P450 CYP4/CYP19/CYP26 subfamilies[QI]
Cl021252	2.8164	8.87485	-1.65587	7.85e-05	0.00045545	down	Cl021252	-	-	-	-
Cl029201	14.9978	47.2542	-1.65569	1.15e-14	1.88e-13	down	Cl029201	-	GO:0000166,GO:0003676,GO:0003723	-	KOG4660-Protein Mei2, essential for commitment to meiosis, and related proteins[D]
Cl029051	7.23205	22.7734	-1.65487	0.00356301	0.0138566	down	Cl029051	-	-	-	-
Cl042006	2.43227	7.65793	-1.65465	0.00170019	0.0072421	down	Cl042006	-	-	-	-
Cl003227	27.5988	86.8409	-1.65377	4e-07	3.31e-06	down	Cl003227	-	GO:0000272,GO:0004338,GO:0004553,GO:0005576,GO:0005737,GO:0005975,GO:0007163,GO:0016477,GO:0031941,GO:0046872,GO:0051015,GO:0051017,GO:0071555	-	-
Cl015885	7.80413	24.5512	-1.65348	1.89e-06	1.42e-05	down	Cl015885	-	GO:0003677,GO:0016363	-	-
Cl034841	11.0652	34.7441	-1.65074	0.00476535	0.0178133	down	Cl034841	-	GO:0004497,GO:0005506,GO:0005789,GO:0009733,GO:0009813,GO:0016020,GO:0016021,GO:0016705,GO:0016711,GO:0020037,GO:0044550	-	KOG0156-Cytochrome P450 CYP2 subfamily[Q]
Cl010748	7.22025	22.647	-1.6492	1.12e-08	1.12e-07	down	Cl010748	-	-	-	-
Cl010997	12.6989	39.7977	-1.64798	3.55e-09	3.74e-08	down	Cl010997	-	-	-	-
Cl022910	22.3016	69.8523	-1.64716	0.000231801	0.00122319	down	Cl022910	-	GO:0005215,GO:0016021	-	-
Cl011232	9.45129	29.5735	-1.64572	4.45e-06	3.17e-05	down	Cl011232	-	GO:0003690,GO:0005739,GO:0006353,GO:0006355,GO:0009506,GO:0009507	-	KOG1267-Mitochondrial transcription termination factor, mTERF[KR]
Cl017854	3.31568	10.369	-1.6449	9.81e-05	0.000558855	down	Cl017854	-	GO:0003723,GO:0003968,GO:0009615,GO:0010025,GO:0030422,GO:0031047,GO:0060148	-	KOG0988-RNA-directed RNA polymerase QDE-1 required for posttranscriptional gene silencing and RNA interference[A]
Cl040290	5.85808	18.3078	-1.64396	0.00292251	0.0116758	down	Cl040290	-	GO:0005215,GO:0005886,GO:0006857,GO:0009624,GO:0016021	-	KOG1237-H+/oligopeptide symporter[E]
Cl025811	2.67856	8.36685	-1.64323	0.000653054	0.00310371	down	Cl025811	-	GO:0000166,GO:0005385,GO:0005524,GO:0005886,GO:0005887,GO:0008551,GO:0015086,GO:0016463,GO:0019829,GO:0043231,GO:0046872,GO:0055069	-	KOG0207-Cation transport ATPase[P]
Cl040782	2.62008	8.18412	-1.64321	8.52e-09	8.6e-08	down	Cl040782	-	GO:0005524,GO:0006952,GO:0043531	-	KOG4658-Apoptotic ATPase[T]
Cl032197	8.66782	27.0729	-1.64311	0.00361164	0.0140249	down	Cl032197	-	-	-	-
Cl033718	10.2142	31.8376	-1.64015	4.21e-06	3.01e-05	down	Cl033718	-	GO:0016021	-	-
Cl028240	27.5748	85.9194	-1.63963	8.71e-07	6.87e-06	down	Cl028240	-	-	-	-
Cl019251	7.47114	23.2583	-1.63835	0.000113896	0.000640713	down	Cl019251	-	-	-	-
Cl043342	172.571	537.218	-1.63832	6e-12	8e-11	down	Cl043342	-	-	-	-
Cl026895	1.81733	5.65658	-1.63811	0.00161487	0.0069249	down	Cl026895	-	GO:0006952,GO:0009813,GO:0035251,GO:0043231,GO:0047893,GO:0051707,GO:0052696,GO:0080043,GO:0080044	-	KOG1192-UDP-glucuronosyl and UDP-glucosyl transferase[GC]
Cl000899	2.28568	7.1134	-1.63791	7.52e-08	6.81e-07	down	Cl000899	-	GO:0004563,GO:0005886,GO:0005975,GO:0015929,GO:0035251	-	KOG2499-Beta-N-acetylhexosaminidase[G]
Cl003767	17.9923	55.8675	-1.63463	1.93e-07	1.67e-06	down	Cl003767	-	GO:0004842,GO:0005634,GO:0005737,GO:0006952,GO:0008134,GO:0008270,GO:0016567,GO:0016874,GO:1900425,GO:1901485	-	KOG1940-Zn-finger protein[R]
Cl036014	2.74075	8.49972	-1.63285	0.00213864	0.00888936	down	Cl036014	-	GO:0000502,GO:0043161	-	-
Cl043446	6.77345	21.0018	-1.63255	6.38e-11	7.84e-10	down	Cl043446	-	GO:0016788	-	-
Cl008427	5.37821	16.6667	-1.63177	0.000967627	0.00441033	down	Cl008427	-	GO:0008115,GO:0016491,GO:0046653	-	KOG2820-FAD-dependent oxidoreductase[R]
Cl011251	44.3318	137.362	-1.63157	0.0145554	0.0462836	down	Cl011251	-	GO:0004185,GO:0005773,GO:0051603	-	KOG1282-Serine carboxypeptidases (lysosomal cathepsin A)[OE]
Cl015196	2.79554	8.66033	-1.63129	0.00436467	0.0165221	down	Cl015196	-	-	-	-
Cl013645	7.08932	21.9323	-1.62934	7.31e-06	5.06e-05	down	Cl013645	-	-	-	-
Cl001019	15.8898	49.1485	-1.62905	2.21e-09	2.37e-08	down	Cl001019	-	GO:0016491	-	KOG1577-Aldo/keto reductase family proteins[R]
Cl041964	28.1238	86.9721	-1.62876	0.000164784	0.000896579	down	Cl041964	-	GO:0005887,GO:0008271,GO:0008272,GO:0009507,GO:0015116,GO:0015293,GO:0016021	-	KOG0236-Sulfate/bicarbonate/oxalate exchanger SAT-1 and related transporters (SLC26 family)[P]
Cl016818	18.5214	57.1939	-1.62667	1.01e-08	1.01e-07	down	Cl016818	-	-	-	-
Cl034715	3.25541	10.0499	-1.62627	0.0021704	0.00900445	down	Cl034715	-	GO:0005524,GO:0006952,GO:0043531	-	KOG4658-Apoptotic ATPase[T]
Cl035515	4.61668	14.2471	-1.62574	1.54e-12	2.15e-11	down	Cl035515	-	GO:0005886,GO:0005975,GO:0016021,GO:0016901,GO:0031225,GO:0046658,GO:0048038	-	-
Cl003662	6.58483	20.244	-1.62028	2.63e-11	3.33e-10	down	Cl003662	-	GO:0004618,GO:0006096,GO:0008176	-	KOG1367-3-phosphoglycerate kinase[G]
Cl036826	57.4455	176.592	-1.62016	5.46e-09	5.64e-08	down	Cl036826	-	GO:0005737,GO:0010041,GO:0031418,GO:0033760,GO:0046872,GO:0051213	-	KOG0143-Iron/ascorbate family oxidoreductases[QR]
Cl024371	467.487	1435.42	-1.61847	0.00292093	0.0116711	down	Cl024371	-	GO:0009507,GO:0009522,GO:0009535,GO:0009579,GO:0009767,GO:0009768,GO:0016021	-	-
Cl041234	18.7704	57.5785	-1.61707	2.82e-08	2.68e-07	down	Cl041234	-	GO:0004672,GO:0004674,GO:0005524,GO:0012505,GO:0016021,GO:0048765,GO:0090406	-	KOG1187-Serine/threonine protein kinase[T]
Cl011685	4.02037	12.32	-1.6156	4.67e-08	4.33e-07	down	Cl011685	-	GO:0004842,GO:0005886,GO:0019005,GO:0031146	-	-
Cl002988	20.5578	62.9947	-1.61554	0.0014627	0.00636654	down	Cl002988	-	GO:0004180,GO:0005576,GO:0006508,GO:0016747,GO:0019748	-	KOG1282-Serine carboxypeptidases (lysosomal cathepsin A)[OE]
Cl015884	4.76198	14.5905	-1.6154	0.00151495	0.0065554	down	Cl015884	-	-	-	-
Cl034854	1.82144	5.57646	-1.61427	0.000627756	0.00299886	down	Cl034854	-	GO:0004842,GO:0008270,GO:0010200,GO:0016567,GO:0016874,GO:0046686	-	KOG4628-Predicted E3 ubiquitin ligase[O]
Cl043268	261.426	800.005	-1.61361	0.0146976	0.0466427	down	Cl043268	-	-	-	-
Cl033434	4.65577	14.2418	-1.61304	2.18e-05	0.000139587	down	Cl033434	-	GO:0003677,GO:0003700,GO:0005634,GO:0006351,GO:0006355	-	-
Cl017014	7.69053	23.4719	-1.60978	9.33e-15	1.54e-13	down	Cl017014	-	GO:0003677,GO:0046872	-	KOG4791-Uncharacterized conserved protein[S]
Cl035732	2.16324	6.60188	-1.60968	3.03e-06	2.21e-05	down	Cl035732	-	GO:0016021	-	-
Cl033860	2.11811	6.46223	-1.60926	0.00398241	0.0152643	down	Cl033860	-	GO:0005737,GO:0006099,GO:0008964,GO:0015977,GO:0015979	-	-
Cl001055	19.4928	59.413	-1.60784	0.00237524	0.00975695	down	Cl001055	-	GO:0015629,GO:0030042	-	KOG1735-Actin depolymerizing factor[Z]
Cl038611	17.1696	52.3007	-1.60698	0.00103688	0.00468949	down	Cl038611	-	-	-	-
Cl034049	2.03252	6.17835	-1.60395	0.00389002	0.0149661	down	Cl034049	-	-	-	-
Cl001699	4.24343	12.8948	-1.60349	2.07e-06	1.55e-05	down	Cl001699	-	GO:0016021	-	KOG2568-Predicted membrane protein[S]
Cl013963	3.03041	9.2051	-1.60292	5.83e-05	0.000347384	down	Cl013963	-	-	-	-
Cl027554	201.825	612.646	-1.60195	0.0134531	0.0432965	down	Cl027554	-	GO:0004190,GO:0005886,GO:0006508,GO:0030163,GO:0031225	-	KOG1339-Aspartyl protease[O]
Cl028639	27.4345	83.0993	-1.59884	0.00153184	0.00661793	down	Cl028639	-	GO:0003824,GO:0004467,GO:0005524,GO:0005794,GO:0005886,GO:0006631,GO:0008152	-	KOG1256-Long-chain acyl-CoA synthetases (AMP-forming)[I]
Cl008628	50.1501	151.884	-1.59865	2.99e-15	5.1e-14	down	Cl008628	-	GO:0003700,GO:0005634,GO:0006351,GO:0043565	-	KOG0483-Transcription factor HEX, contains HOX and HALZ domains[K]
Cl042477	5.14298	15.5579	-1.59697	9.19e-07	7.22e-06	down	Cl042477	-	-	-	-
Cl003958	251.907	761.919	-1.59674	0.00181976	0.0076977	down	Cl003958	-	GO:0000287,GO:0002539,GO:0003824,GO:0004301,GO:0005777,GO:0005829,GO:0006954,GO:0009636,GO:0016791,GO:0019233,GO:0019439,GO:0033885,GO:0042577,GO:0043651,GO:0045777,GO:0046839	-	KOG4178-Soluble epoxide hydrolase[I]
Cl034513	4.0314	12.1928	-1.59667	0.000233138	0.00122889	down	Cl034513	-	GO:0005576,GO:0005618,GO:0005773,GO:0009737	-	-
Cl022706	20.5504	62.0974	-1.59537	0.000209534	0.00111761	down	Cl022706	-	GO:0000139,GO:0005509,GO:0015031,GO:0016021	-	KOG1214-Nidogen and related basement membrane protein proteins[MW]
Cl021659	3.20884	9.69391	-1.59503	0.000125665	0.00070047	down	Cl021659	-	GO:0004674,GO:0005509,GO:0005524,GO:0005886,GO:0007166,GO:0016021,GO:0030247	-	KOG1187-Serine/threonine protein kinase[T]
Cl035934	38.9672	117.7	-1.59478	0.00785515	0.0273639	down	Cl035934	-	GO:0009555,GO:0043668	-	-
Cl023034	1.82574	5.51248	-1.59422	0.00172497	0.00733456	down	Cl023034	-	GO:0005886,GO:0006820,GO:0006873,GO:0008308,GO:0008509,GO:0009270,GO:0009737,GO:0009738,GO:0010037,GO:0010118,GO:0010193,GO:0015698,GO:0015711,GO:0016021,GO:0019901,GO:0019903,GO:0050891,GO:0090332,GO:1902456	-	-
Cl005494	2.76702	8.35064	-1.59355	1.23e-05	8.23e-05	down	Cl005494	-	-	-	-
Cl001382	16.0203	48.27	-1.59123	1.89e-08	1.84e-07	down	Cl001382	-	GO:0016787	-	-
Cl035473	2.36561	7.12247	-1.59017	1.13e-06	8.75e-06	down	Cl035473	-	GO:0003677,GO:0004519,GO:0005634,GO:0006281,GO:0008821,GO:0046872	-	KOG2519-5'-3' exonuclease[L]
Cl020876	2.23888	6.72854	-1.58752	1.32e-06	1.02e-05	down	Cl020876	-	GO:0005524,GO:0016021,GO:0042626,GO:0055085	-	KOG0055-Multidrug/pheromone exporter, ABC superfamily[Q]
Cl016299	8.37233	25.1482	-1.58675	1.36e-06	1.04e-05	down	Cl016299	-	-	-	-
Cl026370	3.17993	9.55142	-1.58672	0.00261537	0.0106157	down	Cl026370	-	-	-	-
Cl012325	5.73687	17.1894	-1.58319	4.39e-08	4.09e-07	down	Cl012325	-	GO:0005524,GO:0005737,GO:0005886,GO:0009626,GO:0009814,GO:0043531	-	KOG4658-Apoptotic ATPase[T]
Cl032560	12.8439	38.4789	-1.58298	2.97e-05	0.000185648	down	Cl032560	-	-	-	-
Cl007501	15.7391	47.1492	-1.58288	3.77e-09	3.95e-08	down	Cl007501	-	GO:0003677,GO:0003700,GO:0005634,GO:0006351,GO:0006355	-	-
Cl004696	2.66127	7.9669	-1.58191	1.05e-05	7.1e-05	down	Cl004696	-	GO:0008375,GO:0016021	-	-
Cl011642	17.6603	52.818	-1.58052	0.000338682	0.00172136	down	Cl011642	-	GO:0004674,GO:0005524,GO:0005886,GO:0006468,GO:0006952,GO:0009506,GO:0009751,GO:0012501,GO:0016021,GO:0042742	-	-
Cl037478	6.94715	20.7688	-1.57992	2.53e-06	1.86e-05	down	Cl037478	-	GO:0003746,GO:0005853	-	KOG1668-Elongation factor 1 beta/delta chain[K]
Cl020563	5.23579	15.6414	-1.57889	0.00668887	0.0238097	down	Cl020563	-	-	-	-
Cl040432	4.31483	12.8841	-1.57821	0.000160867	0.00087693	down	Cl040432	-	-	-	-
Cl036627	2.26799	6.77174	-1.57811	1.11e-05	7.48e-05	down	Cl036627	-	GO:0000062,GO:0005634,GO:0005737,GO:0005829,GO:0006810,GO:0006869,GO:0008289,GO:0009416,GO:0009723,GO:0009753	-	KOG0379-Kelch repeat-containing proteins[R]
Cl022849	3.44787	10.2881	-1.5772	2.4e-12	3.3e-11	down	Cl022849	-	GO:0000795,GO:0005875,GO:0007131,GO:0009507	-	-
Cl041882	7.51667	22.3984	-1.57523	0.000778203	0.00363056	down	Cl041882	-	GO:0004672,GO:0004674,GO:0005524,GO:0005622,GO:0005886,GO:0007338,GO:0009506,GO:0009723,GO:0009738,GO:0009741,GO:0009742,GO:0009788,GO:0009791,GO:0009873,GO:0010483,GO:0016020,GO:0016021,GO:0030308,GO:0043680,GO:0046777,GO:0048364,GO:0050832	-	KOG1187-Serine/threonine protein kinase[T]
Cl039539	4.52568	13.4807	-1.57469	2.12e-07	1.82e-06	down	Cl039539	-	GO:0004674,GO:0005524	-	-
Cl003701	35.2763	105.043	-1.5742	7.07e-12	9.35e-11	down	Cl003701	-	GO:0004842,GO:0008270,GO:0051865	-	KOG1039-Predicted E3 ubiquitin ligase[O]
Cl013978	4.88636	14.5477	-1.57396	2.38e-05	0.000151252	down	Cl013978	-	GO:0000932,GO:0003723,GO:0005634,GO:0005737,GO:0005829,GO:0043488,GO:1903679,GO:1990247	-	KOG1901-Uncharacterized high-glucose-regulated protein[R]
Cl005720	5.90915	17.5772	-1.57268	3.66e-05	0.000224519	down	Cl005720	-	GO:0002764,GO:0004672,GO:0004674,GO:0005524,GO:0005886,GO:0009626,GO:0010204,GO:0010359,GO:0012505,GO:0016021,GO:0016045,GO:0019199	-	KOG0444-Cytoskeletal regulator Flightless-I (contains leucine-rich and gelsolin repeats)[Z]
Cl028645	21.46	63.7866	-1.57161	3.81e-12	5.17e-11	down	Cl028645	-	GO:0005576,GO:0005618,GO:0016042,GO:0016788	-	-
Cl015345	6.77053	20.1189	-1.57121	6.04e-05	0.000358346	down	Cl015345	-	GO:0008115,GO:0016491,GO:0046653	-	KOG2820-FAD-dependent oxidoreductase[R]
Cl043507	1.80641	5.36603	-1.57073	9.32e-06	6.35e-05	down	Cl043507	-	-	-	-
Cl033408	1.81281	5.38233	-1.57001	0.00017024	0.000924691	down	Cl033408	-	GO:0000139,GO:0005768,GO:0005794,GO:0005802,GO:0016021,GO:0016757,GO:0045489,GO:0071555	-	KOG1021-Acetylglucosaminyltransferase EXT1/exostosin 1[GMW]
Cl004126	3.22479	9.57296	-1.56976	6.48e-05	0.000382376	down	Cl004126	-	GO:0003677,GO:0005634,GO:0006351,GO:0006355,GO:0009734	-	-
Cl039261	35.4656	105.199	-1.56863	7.84e-17	1.46e-15	down	Cl039261	-	GO:0004674,GO:0005524,GO:0005886,GO:0016021	-	-
Cl002052	2.85114	8.45142	-1.56765	8.27e-13	1.18e-11	down	Cl002052	-	GO:0004722,GO:0005543,GO:0005634,GO:0005886,GO:0006355,GO:0007275,GO:0010074,GO:0046872	-	KOG0700-Protein phosphatase 2C/pyruvate dehydrogenase (lipoamide) phosphatase[T]
Cl018126	3.0846	9.13535	-1.56638	0.000363146	0.00183304	down	Cl018126	-	GO:0003865,GO:0005737,GO:0008202,GO:0016021,GO:0016132,GO:0047751,GO:0050213,GO:0055114,GO:0090377,GO:0090378	-	KOG1638-Steroid reductase[I]
Cl031583	21.0362	62.2917	-1.56616	9.22e-19	1.94e-17	down	Cl031583	-	-	-	-
Cl005557	241.505	714.461	-1.5648	6.94e-07	5.55e-06	down	Cl005557	-	GO:0005634,GO:0005829,GO:0009507,GO:0009793,GO:0010183,GO:0036033,GO:0050832	-	-
Cl017038	2.9919	8.84864	-1.5644	4.26e-06	3.04e-05	down	Cl017038	-	-	-	-
Cl005240	8.2385	24.3601	-1.56407	7.96e-08	7.19e-07	down	Cl005240	-	-	-	-
Cl043120	206.367	609.493	-1.5624	2.56e-08	2.44e-07	down	Cl043120	-	-	-	-
Cl011192	13.402	39.5643	-1.56175	0.00555194	0.0202911	down	Cl011192	-	-	-	-
Cl042376	1.99042	5.87565	-1.56168	7.47e-06	5.17e-05	down	Cl042376	-	-	-	-
Cl023390	22.5458	66.5136	-1.56079	5.21e-08	4.82e-07	down	Cl023390	-	GO:0009820,GO:0047037	-	KOG1205-Predicted dehydrogenase[Q]
Cl015193	4.86293	14.3443	-1.56058	1.31e-05	8.68e-05	down	Cl015193	-	GO:0016021	-	-
Cl041890	11.9948	35.369	-1.56008	3.38e-19	7.31e-18	down	Cl041890	-	GO:0005634,GO:0019538	-	KOG1051-Chaperone HSP104 and related ATP-dependent Clp proteases[O]
Cl014227	18.2137	53.6988	-1.55987	0.00308356	0.012228	down	Cl014227	-	GO:0005524,GO:0009651,GO:0016887	-	KOG0743-AAA+-type ATPase[O]
Cl016569	5.67412	16.7224	-1.55932	0.00080141	0.00372913	down	Cl016569	-	GO:0003677,GO:0003700,GO:0005634,GO:0006351,GO:0006355	-	-
Cl041032	2.43579	7.17696	-1.55898	0.000143892	0.000792372	down	Cl041032	-	-	-	-
Cl026612	21.1065	62.1365	-1.55775	7.64e-12	1e-10	down	Cl026612	-	-	-	-
Cl005841	2.8161	8.28983	-1.55764	3.79e-14	5.97e-13	down	Cl005841	-	GO:0003676,GO:0005730,GO:0005731,GO:0007140,GO:0007143,GO:0009561,GO:0031047,GO:0033169,GO:0035197,GO:0055046	-	KOG1041-Translation initiation factor 2C (eIF-2C) and related proteins[J]
Cl022970	2.10615	6.19843	-1.5573	0.000157376	0.000860354	down	Cl022970	-	GO:0005576,GO:0005618,GO:0009664,GO:0016020	-	-
Cl022378	3.13185	9.20518	-1.55543	8.15e-09	8.25e-08	down	Cl022378	-	-	-	-
Cl019439	1.98234	5.82616	-1.55534	0.00282387	0.0113468	down	Cl019439	-	GO:0004089,GO:0005783,GO:0006730,GO:0008270,GO:0009570	-	KOG0382-Carbonic anhydrase[R]
Cl008460	71.9766	211.35	-1.55403	8.8e-11	1.06e-09	down	Cl008460	-	GO:0003824,GO:0005829,GO:0007623,GO:0009409,GO:0009809,GO:0016621,GO:0050662	-	KOG1502-Flavonol reductase/cinnamoyl-CoA reductase[V]
Cl016483	3.73548	10.9663	-1.55372	0.00123	0.0054639	down	Cl016483	-	GO:0016021	-	-
Cl033073	4.02819	11.8236	-1.55346	9.66e-05	0.000551294	down	Cl033073	-	GO:0005524,GO:0005886,GO:0008361,GO:0009506,GO:0009624,GO:0009637,GO:0009639,GO:0009640,GO:0009733,GO:0009734,GO:0009926,GO:0009958,GO:0010315,GO:0010328,GO:0010329,GO:0016021,GO:0042626,GO:0043481,GO:0048443	-	KOG0055-Multidrug/pheromone exporter, ABC superfamily[Q]
Cl010756	51.4506	151.009	-1.55337	2.83e-18	5.78e-17	down	Cl010756	-	GO:0016021	-	-
Cl022954	20.4989	60.1478	-1.55297	1.59e-18	3.31e-17	down	Cl022954	-	-	-	-
Cl014212	21.5511	63.221	-1.55265	3.9e-12	5.28e-11	down	Cl014212	-	-	-	-
Cl029758	5.90499	17.2851	-1.54952	0.00155272	0.00669843	down	Cl029758	-	GO:0005524,GO:0006952,GO:0043531	-	KOG4658-Apoptotic ATPase[T]
Cl004969	9.59056	28.0692	-1.5493	1.66e-05	0.000108498	down	Cl004969	-	GO:0003735,GO:0005840,GO:0006412,GO:0008097,GO:0019843	-	-
Cl018844	7.64955	22.3834	-1.54898	3.62e-05	0.00022215	down	Cl018844	-	-	-	-
Cl004474	2.33206	6.8226	-1.54871	0.000458482	0.00226331	down	Cl004474	-	GO:0000209,GO:0005634,GO:0005737,GO:0008270,GO:0016874,GO:0043161,GO:0061630	-	KOG4628-Predicted E3 ubiquitin ligase[O]
Cl038612	2.42414	7.09036	-1.54839	0.0106429	0.0354804	down	Cl038612	-	GO:0016021	-	-
Cl029158	5.51229	16.12	-1.54812	0.000769148	0.00359182	down	Cl029158	-	GO:0003677,GO:0003700,GO:0005634,GO:0005829,GO:0006351,GO:0006355,GO:0009506	-	KOG0773-Transcription factor MEIS1 and related HOX domain proteins[K]
Cl017675	75.2958	220.166	-1.54795	1.83e-13	2.74e-12	down	Cl017675	-	-	-	-
Cl018095	5.51224	16.1129	-1.54751	0.000475561	0.00233918	down	Cl018095	-	GO:0016021	-	-
Cl029291	9.65749	28.2234	-1.54717	2.77e-06	2.03e-05	down	Cl029291	-	GO:0004795,GO:0005737,GO:0006520,GO:0009088,GO:0009507,GO:0030170	-	-
Cl015511	29.7428	86.828	-1.54562	3.53e-05	0.000217425	down	Cl015511	-	GO:0003677,GO:0005634,GO:0006351,GO:0006355	-	-
Cl006426	4.84874	14.1547	-1.5456	0.000483077	0.00237329	down	Cl006426	-	-	-	-
Cl014894	6.21669	18.1472	-1.54553	0.000932482	0.00426709	down	Cl014894	-	GO:0004641,GO:0005524,GO:0005737,GO:0005739,GO:0006189,GO:0009507	-	KOG0237-Glycinamide ribonucleotide synthetase (GARS)/Aminoimidazole ribonucleotide synthetase (AIRS)[F]
Cl017690	7.14564	20.8487	-1.54482	1.03e-12	1.45e-11	down	Cl017690	-	-	-	-
Cl029193	10.0689	29.3759	-1.54473	1.23e-08	1.22e-07	down	Cl029193	-	GO:0005381,GO:0005384,GO:0005783,GO:0005789,GO:0006880,GO:0010168,GO:0016020,GO:0016021,GO:0030026,GO:0071281	-	-
Cl011491	3.77326	11.0055	-1.54434	5.24e-07	4.27e-06	down	Cl011491	-	GO:0004674,GO:0005524,GO:0005886,GO:0016021	-	KOG1187-Serine/threonine protein kinase[T]
Cl001059	3.66274	10.6647	-1.54185	1.77e-05	0.00011475	down	Cl001059	-	GO:0005634,GO:0005737,GO:0018025	-	KOG3201-Uncharacterized conserved protein[S]
Cl040409	2.77326	8.07094	-1.54116	0.000168479	0.000915819	down	Cl040409	-	GO:0004497,GO:0005506,GO:0016020,GO:0016021,GO:0016705,GO:0020037,GO:0033773	-	KOG0156-Cytochrome P450 CYP2 subfamily[Q]
Cl002504	17.313	50.3757	-1.54087	6.82e-11	8.36e-10	down	Cl002504	-	GO:0008473,GO:0016491,GO:0019466	-	KOG3007-Mu-crystallin[E]
Cl032370	7.38231	21.4458	-1.53855	0.000677109	0.00320953	down	Cl032370	-	GO:0005634,GO:0008171,GO:0008757,GO:0032259,GO:0046872	-	KOG1663-O-methyltransferase[Q]
Cl022675	12.8306	37.2653	-1.53824	2.39e-11	3.03e-10	down	Cl022675	-	-	-	-
Cl039661	2.06385	5.99079	-1.5374	0.000703437	0.00332007	down	Cl039661	-	GO:0004497,GO:0005506,GO:0005789,GO:0010132,GO:0016021,GO:0016705,GO:0020037,GO:0047085,GO:0050592	-	KOG0156-Cytochrome P450 CYP2 subfamily[Q]
Cl031974	23.9813	69.5181	-1.53548	2.35e-07	2.01e-06	down	Cl031974	-	GO:0003677,GO:0003700,GO:0005634,GO:0006351,GO:0007275,GO:0009908,GO:0010073,GO:0010093,GO:0030154,GO:0048316,GO:0048481	-	-
Cl033541	13.1193	38.0254	-1.53527	1.95e-05	0.000125772	down	Cl033541	-	-	-	-
Cl036324	33.9889	98.4667	-1.53457	6.97e-05	0.000408997	down	Cl036324	-	GO:0003677,GO:0005634,GO:0006351,GO:0006355	-	KOG0048-Transcription factor, Myb superfamily[K]
Cl028644	44.997	130.293	-1.53386	2.99e-07	2.51e-06	down	Cl028644	-	GO:0005576,GO:0016042,GO:0016788	-	-
Cl023559	2.184	6.32287	-1.53361	0.000721657	0.00339268	down	Cl023559	-	-	-	-
Cl041626	2.17264	6.28799	-1.53315	2.12e-05	0.00013563	down	Cl041626	-	GO:0004674,GO:0005524,GO:0005886,GO:0016021	-	KOG1187-Serine/threonine protein kinase[T]
Cl003908	4.97544	14.3897	-1.53214	0.000321564	0.00164221	down	Cl003908	-	GO:0009506,GO:0009736,GO:0009914	-	-
Cl035205	12.0043	34.7148	-1.532	4.44e-05	0.000269421	down	Cl035205	-	GO:0005524,GO:0006952,GO:0016021,GO:0043531	-	KOG4658-Apoptotic ATPase[T]
Cl026163	1.78967	5.17206	-1.53104	2.14e-05	0.000137132	down	Cl026163	-	GO:0003697,GO:0003896,GO:0004003,GO:0005524,GO:0005739,GO:0006260,GO:0009507,GO:0043139,GO:0046872,GO:1990077	-	-
Cl002762	14.1115	40.6944	-1.52796	0.00191446	0.0080591	down	Cl002762	-	GO:0009733,GO:0009734,GO:0010087,GO:0010305	-	-
Cl003271	4.86403	14.0221	-1.52748	4.89e-05	0.000295087	down	Cl003271	-	GO:0004022,GO:0005737,GO:0008270,GO:0016491	-	KOG0022-Alcohol dehydrogenase, class III[Q]
Cl032536	22.5969	65.1402	-1.52742	1.82e-06	1.37e-05	down	Cl032536	-	GO:0004568,GO:0004601,GO:0005794,GO:0006032,GO:0006979,GO:0009408,GO:0009414,GO:0009651,GO:0009735,GO:0009825,GO:0009845,GO:0009873,GO:0010053,GO:0010167,GO:0010337,GO:0010431,GO:0016998,GO:0020037,GO:0030244,GO:0030247,GO:0048046	-	KOG4742-Predicted chitinase[R]
Cl020362	35.2475	101.565	-1.52681	0.000619368	0.00296255	down	Cl020362	-	GO:0004864,GO:0005634,GO:0005737,GO:0005886,GO:0009737,GO:0009738,GO:0009789,GO:0010427,GO:0042803,GO:0080163	-	-
Cl016624	26.91	77.4708	-1.52551	4.31e-06	3.08e-05	down	Cl016624	-	GO:0004497,GO:0005506,GO:0016021,GO:0016705,GO:0020037	-	KOG0157-Cytochrome P450 CYP4/CYP19/CYP26 subfamilies[QI]
Cl007579	20.9383	60.1243	-1.5218	0.0075837	0.0265795	down	Cl007579	-	GO:0004674,GO:0005524,GO:0009507,GO:0009570,GO:0016776	-	-
Cl003939	6.27985	18.0265	-1.52131	1.14e-10	1.37e-09	down	Cl003939	-	GO:0003677,GO:0004842,GO:0006355,GO:0008270,GO:0051865	-	KOG1039-Predicted E3 ubiquitin ligase[O]
Cl004673	5.25539	15.076	-1.52038	0.00124016	0.00549966	down	Cl004673	-	GO:0000291,GO:0000932,GO:0003697,GO:0003727,GO:0003899,GO:0005665,GO:0006367,GO:0031369,GO:0045948,GO:0060213	-	KOG3298-DNA-directed RNA polymerase subunit E'[K]
Cl009393	4.8417	13.8766	-1.51907	0.000652293	0.00310061	down	Cl009393	-	GO:0004674,GO:0005524,GO:0005886,GO:0016021	-	KOG1187-Serine/threonine protein kinase[T]
Cl014573	6.36115	18.2153	-1.51779	7.92e-05	0.000459106	down	Cl014573	-	GO:0005509	-	KOG0027-Calmodulin and related proteins (EF-Hand superfamily)[T]
Cl009392	3.91052	11.1894	-1.5167	0.00974193	0.0329721	down	Cl009392	-	GO:0004674,GO:0005524,GO:0005886,GO:0016021	-	KOG1187-Serine/threonine protein kinase[T]
Cl013712	3.56413	10.1952	-1.51627	0.0049848	0.0185298	down	Cl013712	-	GO:0001678,GO:0004340,GO:0004396,GO:0005524,GO:0005536,GO:0005623,GO:0005829,GO:0006096,GO:0008865,GO:0009707,GO:0016021,GO:0019158	-	KOG1369-Hexokinase[G]
Cl031994	5.49126	15.689	-1.51454	0.000459035	0.00226565	down	Cl031994	-	-	-	-
Cl004491	5.98872	17.1071	-1.51427	7.27e-10	8.1e-09	down	Cl004491	-	GO:0006071,GO:0006629,GO:0008889	-	KOG2258-Glycerophosphoryl diester phosphodiesterase[C]
Cl023150	3.0118	8.58346	-1.51093	2.5e-05	0.000158198	down	Cl023150	-	GO:0003677,GO:0003700,GO:0004674,GO:0005634,GO:0005829,GO:0006351,GO:0006355,GO:0006468,GO:0010078,GO:0010479,GO:0035556,GO:0045893,GO:0048364	-	-
Cl011996	5.61603	16.0015	-1.51059	6e-07	4.85e-06	down	Cl011996	-	-	-	-
Cl014702	4.1712	11.8659	-1.50828	0.00320931	0.0126525	down	Cl014702	-	-	-	-
Cl025062	4.99547	14.2019	-1.50739	3.86e-05	0.000236486	down	Cl025062	-	GO:0004674,GO:0005524,GO:0005886,GO:0006468,GO:0016021,GO:0030246	-	-
Cl022219	37.6552	107.043	-1.50727	0.000360186	0.0018197	down	Cl022219	-	GO:0016021	-	-
Cl023231	3.06248	8.70288	-1.50679	0.000186028	0.0010021	down	Cl023231	-	GO:0000166,GO:0005507,GO:0005524,GO:0005887,GO:0010273,GO:0016021,GO:0019829,GO:0030001,GO:0043231,GO:0043682,GO:0046688	-	KOG0207-Cation transport ATPase[P]
Cl011639	3.56132	10.1203	-1.50677	3.52e-10	4.03e-09	down	Cl011639	-	GO:0004842,GO:0019005,GO:0031146	-	-
Cl043121	67.5823	191.839	-1.50518	8.58e-08	7.72e-07	down	Cl043121	-	GO:0003924,GO:0005525,GO:0005789,GO:0007029,GO:0016021,GO:0016787	-	KOG2203-GTP-binding protein[R]
Cl006082	31.6379	89.7791	-1.50473	6.84e-07	5.48e-06	down	Cl006082	-	GO:0005783,GO:0070417	-	KOG1161-Protein involved in vacuolar polyphosphate accumulation, contains SPX domain[P]
Cl015217	3.2146	9.11362	-1.50338	2.82e-05	0.000176389	down	Cl015217	-	-	-	-
Cl001010	17.4173	49.3083	-1.50131	5.55e-05	0.000331856	down	Cl001010	-	GO:0000325,GO:0005215,GO:0005773,GO:0005774,GO:0005794,GO:0009705,GO:0015031,GO:0015334,GO:0015833,GO:0016021,GO:0042937,GO:0042938,GO:0042939	-	KOG1237-H+/oligopeptide symporter[E]
Cl026527	14.3956	40.7428	-1.50092	6.81e-05	0.0004003	down	Cl026527	-	GO:0004672,GO:0005524,GO:0016021	-	-
Cl003955	7.64522	21.6234	-1.49996	5.01e-07	4.1e-06	down	Cl003955	-	GO:0003677,GO:0003824,GO:0005634,GO:0008270,GO:0009867,GO:0010150	-	KOG4178-Soluble epoxide hydrolase[I]
Cl004589	1.8873	5.3372	-1.49976	1.6e-05	0.000104989	down	Cl004589	-	GO:0005634,GO:0016567,GO:0042802	-	KOG4350-Uncharacterized conserved protein, contains BTB/POZ domain[R]
Cl006658	14.7645	41.7355	-1.49915	2.71e-09	2.89e-08	down	Cl006658	-	GO:0004842,GO:0008270,GO:0051865	-	KOG1039-Predicted E3 ubiquitin ligase[O]
Cl009236	24.5458	69.3784	-1.49901	1.07e-13	1.63e-12	down	Cl009236	-	GO:0009507,GO:0015079,GO:0016020,GO:0016021	-	-
Cl019109	2.08038	5.87719	-1.49828	0.000314604	0.00160924	down	Cl019109	-	GO:0005737,GO:0030001,GO:0046914,GO:0046916	-	-
Cl038620	1.80187	5.08989	-1.49814	0.00131195	0.00577962	down	Cl038620	-	-	-	-
Cl022093	2.66642	7.52957	-1.49767	3.62e-05	0.000222035	down	Cl022093	-	GO:0003677,GO:0003700,GO:0005634,GO:0006351,GO:0006355	-	-
Cl035907	9.63676	27.1915	-1.49654	4.56e-13	6.64e-12	down	Cl035907	-	GO:0004075,GO:0004485,GO:0005524,GO:0005739,GO:0005759,GO:0006552,GO:0022626,GO:0046872,GO:0050897	-	KOG0238-3-Methylcrotonyl-CoA carboxylase, biotin-containing subunit/Propionyl-CoA carboxylase, alpha chain/Acetyl-CoA carboxylase, biotin carboxylase subunit[IE]
Cl032389	2.48043	6.99816	-1.49639	2.04e-06	1.53e-05	down	Cl032389	-	GO:0004722,GO:0046872	-	KOG0698-Serine/threonine protein phosphatase[T]
Cl026632	1.92567	5.43215	-1.49616	0.000649815	0.00309154	down	Cl026632	-	GO:0003723,GO:0005654,GO:0006468,GO:0007569,GO:0008270,GO:0009791,GO:0016032,GO:0016363,GO:0016605,GO:0018105,GO:0048147,GO:0050821,GO:0051457	-	KOG1845-MORC family ATPases[D]
Cl007825	10.6026	29.9014	-1.49579	0.00127148	0.00561947	down	Cl007825	-	GO:0004040,GO:0005829,GO:0016884	-	KOG1211-Amidases[J]
Cl008604	4.32677	12.2001	-1.49553	5.15e-06	3.64e-05	down	Cl008604	-	GO:0004430,GO:0005524,GO:0016301,GO:0046777,GO:0046854	-	KOG2381-Phosphatidylinositol 4-kinase[T]
Cl038758	2.66994	7.52543	-1.49497	0.000587328	0.00283214	down	Cl038758	-	GO:0003677,GO:0005634,GO:0006351,GO:0006355	-	KOG0048-Transcription factor, Myb superfamily[K]
Cl011947	14.8729	41.9044	-1.49442	0.00268853	0.010865	down	Cl011947	-	GO:0009507,GO:0009535,GO:0010190,GO:0016021	-	-
Cl016067	2.20732	6.21491	-1.49344	0.000920457	0.00421878	down	Cl016067	-	GO:0003677,GO:0003700,GO:0005634,GO:0006351,GO:0006355	-	KOG3561-Aryl-hydrocarbon receptor nuclear translocator[K]
Cl018800	4.78142	13.4551	-1.49264	0.000924215	0.00423304	down	Cl018800	-	GO:0003700,GO:0005634,GO:0006355,GO:0008270,GO:0009416,GO:0009909	-	KOG1601-GATA-4/5/6 transcription factors[K]
Cl040951	3.88857	10.9416	-1.49252	0.00028552	0.00147759	down	Cl040951	-	GO:0005634,GO:0006351,GO:0045892	-	-
Cl013460	20.8543	58.667	-1.49221	0.00295875	0.0117976	down	Cl013460	-	GO:0009507,GO:0009570,GO:0010275,GO:0016020	-	-
Cl005018	15.4973	43.5344	-1.49014	9.96e-14	1.52e-12	down	Cl005018	-	-	-	-
Cl040088	2.09383	5.88055	-1.4898	6.39e-07	5.14e-06	down	Cl040088	-	-	-	-
Cl010282	3.24499	9.11194	-1.48955	0.000566749	0.00273751	down	Cl010282	-	GO:0004842,GO:0005737,GO:0008270,GO:0009966,GO:0016874	-	KOG1100-Predicted E3 ubiquitin ligase[O]
Cl014667	3.6416	10.2244	-1.48937	3.36e-05	0.000207544	down	Cl014667	-	GO:0000145,GO:0003677,GO:0005634,GO:0006351,GO:0006355,GO:0006887,GO:0009734	-	KOG2344-Exocyst component protein and related proteins[U]
Cl022666	25.4864	71.5472	-1.48917	1.61e-06	1.23e-05	down	Cl022666	-	GO:0004674,GO:0005524,GO:0005886,GO:0016021	-	KOG1187-Serine/threonine protein kinase[T]
Cl015978	10.1951	28.6127	-1.48878	0.000161301	0.000878799	down	Cl015978	-	GO:0004672,GO:0004674,GO:0005524,GO:0005886,GO:0006952,GO:0016021,GO:0016032	-	KOG1187-Serine/threonine protein kinase[T]
Cl029473	1.80628	5.06857	-1.48856	9.99e-07	7.8e-06	down	Cl029473	-	GO:0009718,GO:0009813,GO:0016758,GO:0043231,GO:0052696,GO:0080043,GO:0080044	-	KOG1192-UDP-glucuronosyl and UDP-glucosyl transferase[GC]
Cl035936	80.0044	224.461	-1.48831	0.015564	0.0489656	down	Cl035936	-	GO:0009555,GO:0043668	-	-
Cl011697	29.684	83.2371	-1.48754	0.00370034	0.014346	down	Cl011697	-	GO:0009555,GO:0043668	-	-
Cl023333	14.4744	40.5651	-1.48673	1.49e-07	1.31e-06	down	Cl023333	-	GO:0016021,GO:0055085	-	-
Cl015732	7.80415	21.8625	-1.48615	1.15e-05	7.71e-05	down	Cl015732	-	GO:0003677,GO:0003700,GO:0005634,GO:0006351,GO:0009908,GO:0030154	-	-
Cl021284	3.17023	8.88026	-1.48601	0.000186556	0.00100457	down	Cl021284	-	-	-	-
Cl016283	3.68494	10.301	-1.48307	1.97e-05	0.000126691	down	Cl016283	-	GO:0004674,GO:0005524,GO:0005886,GO:0007166,GO:0016021,GO:0030247,GO:0042631,GO:0048573,GO:0071215	-	-
Cl035877	12.2754	34.3122	-1.48295	2.59e-12	3.55e-11	down	Cl035877	-	GO:0004180,GO:0004185,GO:0005576,GO:0016747,GO:0019748	-	KOG1282-Serine carboxypeptidases (lysosomal cathepsin A)[OE]
Cl034836	6.13725	17.1361	-1.48138	0.0134441	0.0432723	down	Cl034836	-	-	-	-
Cl003942	2.08917	5.82699	-1.47982	1.15e-05	7.69e-05	down	Cl003942	-	-	-	-
Cl043332	7.42465	20.7075	-1.47976	0.00325508	0.0128066	down	Cl043332	-	-	-	-
Cl025603	6.37666	17.7836	-1.47967	4.93e-08	4.57e-07	down	Cl025603	-	GO:0000139,GO:0005768,GO:0005774,GO:0005794,GO:0005802,GO:0016021,GO:0045489,GO:0047262,GO:0071555	-	-
Cl016052	2.69502	7.51498	-1.47947	1.6e-10	1.89e-09	down	Cl016052	-	GO:0005886,GO:0016021	-	KOG0472-Leucine-rich repeat protein[S]
Cl005265	4.6763	13.0246	-1.47781	0.000868665	0.00400635	down	Cl005265	-	-	-	-
Cl002355	4.86465	13.5424	-1.47708	0.00297059	0.0118382	down	Cl002355	-	-	-	-
Cl028699	70.8909	197.291	-1.47665	3.54e-09	3.73e-08	down	Cl028699	-	GO:0004124,GO:0005737,GO:0006535,GO:0016740	-	KOG1252-Cystathionine beta-synthase and related enzymes[E]
Cl027609	9.96313	27.7256	-1.47655	5.97e-06	4.19e-05	down	Cl027609	-	GO:0008270	-	KOG2353-L-type voltage-dependent Ca2+ channel, alpha2/delta subunit[PT]
Cl038666	5.27576	14.6597	-1.47441	9.01e-07	7.09e-06	down	Cl038666	-	GO:0005506,GO:0016020,GO:0016021,GO:0016709,GO:0020037,GO:0036191,GO:0044550	-	KOG0156-Cytochrome P450 CYP2 subfamily[Q]
Cl006176	81.5366	226.493	-1.47395	2.51e-07	2.13e-06	down	Cl006176	-	GO:0017038,GO:0042597	-	-
Cl000758	7.99008	22.1761	-1.47272	4.92e-14	7.7e-13	down	Cl000758	-	GO:0004553,GO:0005975,GO:0016021	-	-
Cl006876	11.6628	32.3511	-1.4719	1.23e-06	9.52e-06	down	Cl006876	-	-	-	-
Cl036891	1.83399	5.08599	-1.47154	0.00728453	0.0256532	down	Cl036891	-	-	-	-
Cl018593	2.22265	6.1627	-1.47128	9.94e-05	0.00056584	down	Cl018593	-	-	-	-
Cl030255	3.96045	10.9809	-1.47126	0.00132946	0.00584691	down	Cl030255	-	-	-	-
Cl036089	52.4531	145.43	-1.47123	8.08e-10	8.98e-09	down	Cl036089	-	GO:0004674,GO:0005524,GO:0005634,GO:0005737,GO:0006468,GO:0009738,GO:0035556	-	KOG0583-Serine/threonine protein kinase[T]
Cl022674	12.265	33.992	-1.47065	1.38e-10	1.64e-09	down	Cl022674	-	GO:0004620,GO:0005829,GO:0008374,GO:0009395	-	KOG2369-Lecithin:cholesterol acyltransferase (LCAT)/Acyl-ceramide synthase[I]
Cl033175	3.78142	10.4763	-1.47013	0.00211718	0.00881807	down	Cl033175	-	-	-	-
Cl020902	3.82272	10.5895	-1.46996	0.000206815	0.00110367	down	Cl020902	-	GO:0008152,GO:0016758	-	-
Cl018243	3.67816	10.1885	-1.46989	8.5e-09	8.58e-08	down	Cl018243	-	GO:0005096,GO:0005886,GO:0007165,GO:0007275,GO:0009531,GO:0009664	-	KOG4270-GTPase-activator protein[T]
Cl003189	5.04557	13.9716	-1.46941	2.47e-10	2.87e-09	down	Cl003189	-	GO:0005634,GO:0005737	-	-
Cl041704	10.836	29.9904	-1.46866	3.95e-10	4.5e-09	down	Cl041704	-	GO:0005524,GO:0005737,GO:0016567,GO:0016740,GO:0031625,GO:0061630	-	KOG0895-Ubiquitin-conjugating enzyme[O]
Cl005617	25.438	70.3765	-1.46811	1.98e-11	2.52e-10	down	Cl005617	-	GO:0005634,GO:0005737,GO:0007059,GO:0016226	-	KOG3381-Uncharacterized conserved protein[S]
Cl031836	6.63842	18.3636	-1.46794	0.00126804	0.00560512	down	Cl031836	-	-	-	-
Cl005942	6.81659	18.8499	-1.46744	0.000598626	0.00287716	down	Cl005942	-	-	-	-
Cl012006	18.0692	49.935	-1.46652	0.00984377	0.0332341	down	Cl012006	-	GO:0005506,GO:0009535,GO:0009706,GO:0010277,GO:0015995,GO:0016705,GO:0031969,GO:0042651,GO:0051537	-	-
Cl043467	7.13153	19.7078	-1.46648	0.000277604	0.00144078	down	Cl043467	-	GO:0005524,GO:0006952,GO:0016021,GO:0043531	-	KOG4658-Apoptotic ATPase[T]
Cl039269	13.2653	36.6054	-1.4644	0.00012408	0.000692577	down	Cl039269	-	GO:0000062,GO:0001676,GO:0003995,GO:0003997,GO:0005777,GO:0006635,GO:0009055,GO:0033539,GO:0050660,GO:0052890,GO:0055088	-	KOG0135-Pristanoyl-CoA/acyl-CoA oxidase[IQ]
Cl034229	13.502	37.2069	-1.46239	0.000566204	0.00273579	down	Cl034229	-	-	-	-
Cl040673	16.6022	45.7494	-1.46237	7.59e-08	6.87e-07	down	Cl040673	-	GO:0005618,GO:0009699,GO:0042349,GO:0048046	-	-
Cl000542	3.27212	9.01242	-1.46169	0.00534645	0.0196452	down	Cl000542	-	GO:0016021	-	-
Cl015541	5.2879	14.5603	-1.46128	0.000418183	0.00208228	down	Cl015541	-	GO:0007275,GO:0009416,GO:0009611,GO:0009694,GO:0009733,GO:0009864,GO:0040008,GO:0080123	-	-
Cl042380	6.34865	17.4653	-1.45997	1.85e-09	1.99e-08	down	Cl042380	-	GO:0003677,GO:0004842,GO:0006355,GO:0008270,GO:0051865	-	KOG1039-Predicted E3 ubiquitin ligase[O]
Cl023359	23.3734	64.2324	-1.45843	3.08e-06	2.24e-05	down	Cl023359	-	GO:0000326,GO:0004197,GO:0006624,GO:0008233,GO:0045735,GO:0051603,GO:1990019	-	KOG1348-Asparaginyl peptidases[O]
Cl023277	11.4506	31.4671	-1.45841	5.96e-05	0.000354317	down	Cl023277	-	GO:0000977,GO:0001085,GO:0001228,GO:0003682,GO:0003700,GO:0005634,GO:0005667,GO:0008270,GO:0030154,GO:0043565	-	KOG1601-GATA-4/5/6 transcription factors[K]
Cl004865	5.33132	14.6494	-1.45828	5.07e-09	5.25e-08	down	Cl004865	-	GO:0000977,GO:0001085,GO:0001228,GO:0003682,GO:0003700,GO:0005634,GO:0005667,GO:0008270,GO:0030154,GO:0043565	-	-
Cl032366	9.17771	25.2159	-1.45813	3.61e-09	3.79e-08	down	Cl032366	-	GO:0005829	-	KOG0272-U4/U6 small nuclear ribonucleoprotein Prp4 (contains WD40 repeats)[A]
Cl036281	19.7856	54.3428	-1.45764	0.00914488	0.0312386	down	Cl036281	-	-	-	-
Cl033706	4.67858	12.8497	-1.4576	4.06e-05	0.000247907	down	Cl033706	-	-	-	-
Cl043343	60.633	166.474	-1.45712	1.69e-06	1.28e-05	down	Cl043343	-	GO:0003924,GO:0005525,GO:0005789,GO:0007029,GO:0016021,GO:0016787	-	KOG2203-GTP-binding protein[R]
Cl022911	13.6511	37.4516	-1.45602	0.00349455	0.0136218	down	Cl022911	-	GO:0005215,GO:0005345,GO:0006863,GO:0016020,GO:0016021	-	-
Cl008635	18.9997	52.1222	-1.45592	2.29e-06	1.7e-05	down	Cl008635	-	GO:0016021	-	-
Cl014701	15.3737	42.1602	-1.45542	8.26e-14	1.27e-12	down	Cl014701	-	-	-	-
Cl023160	14.6967	40.2755	-1.45441	1.73e-06	1.31e-05	down	Cl023160	-	GO:0003676,GO:0003677,GO:0003700,GO:0006351,GO:0009507,GO:0046872	-	-
Cl032493	4.04293	11.0785	-1.45429	0.00638835	0.0229133	down	Cl032493	-	GO:0004672,GO:0004674,GO:0005509,GO:0005524,GO:0007166,GO:0016021,GO:0030247	-	KOG1187-Serine/threonine protein kinase[T]
Cl021828	46.398	127.021	-1.45293	3.28e-07	2.75e-06	down	Cl021828	-	GO:0004674,GO:0005524,GO:0005634,GO:0005737,GO:0006468,GO:0009738,GO:0035556	-	KOG0583-Serine/threonine protein kinase[T]
Cl039730	13.0036	35.5968	-1.45283	8.07e-08	7.28e-07	down	Cl039730	-	GO:0046872	-	KOG3399-Predicted Yippee-type zinc-binding protein[R]
Cl032208	2.03135	5.55807	-1.45215	0.00282395	0.0113468	down	Cl032208	-	GO:0004867,GO:0005615	-	KOG2392-Serpin[V]
Cl040263	39.6744	108.543	-1.45199	9.85e-06	6.7e-05	down	Cl040263	-	GO:0000166,GO:0005524,GO:0005886,GO:0009626,GO:0012505,GO:0019897,GO:0043531	-	KOG4658-Apoptotic ATPase[T]
Cl029322	74.1564	202.84	-1.4517	1.08e-05	7.27e-05	down	Cl029322	-	GO:0000139,GO:0005215,GO:0005622,GO:0005886,GO:0015031,GO:0016021	-	KOG1471-Phosphatidylinositol transfer protein SEC14 and related proteins[I]
Cl014770	35.8488	97.8976	-1.44935	9.85e-17	1.83e-15	down	Cl014770	-	GO:0000050,GO:0004087,GO:0004088,GO:0005524,GO:0005737,GO:0005951,GO:0006526,GO:0009507,GO:0009570,GO:0016020,GO:0044205,GO:0046872	-	KOG0370-Multifunctional pyrimidine synthesis protein CAD (includes carbamoyl-phophate synthetase, aspartate transcarbamylase, and glutamine amidotransferase)[R]
Cl013750	3.2008	8.72656	-1.44698	8.89e-07	7e-06	down	Cl013750	-	GO:0005829,GO:0005875,GO:0005886	-	-
Cl025518	12.2519	33.3989	-1.44679	2.16e-06	1.61e-05	down	Cl025518	-	GO:0000155,GO:0004674,GO:0005524,GO:0005622,GO:0005634,GO:0005737,GO:0005886,GO:0009882,GO:0018298,GO:0035556	-	-
Cl015735	6.55443	17.861	-1.44627	1.11e-11	1.44e-10	down	Cl015735	-	GO:0005634,GO:0006351,GO:0006355,GO:0009734	-	KOG0173-20S proteasome, regulatory subunit beta type PSMB7/PSMB10/PUP1[O]
Cl011643	4.16721	11.3556	-1.44625	0.00244759	0.0100226	down	Cl011643	-	GO:0004674,GO:0005524,GO:0005886,GO:0006468,GO:0009506,GO:0016021,GO:0042742	-	KOG1187-Serine/threonine protein kinase[T]
Cl027921	1.90818	5.19895	-1.44602	8.21e-05	0.000474765	down	Cl027921	-	GO:0005739	-	-
Cl023665	8.14532	22.1876	-1.44571	2.36e-06	1.75e-05	down	Cl023665	-	-	-	-
Cl028492	8.79348	23.9317	-1.44442	1.16e-05	7.78e-05	down	Cl028492	-	GO:0003824,GO:0005975,GO:0047274	-	-
Cl035322	40.0959	109.115	-1.44433	0.002773	0.0111608	down	Cl035322	-	GO:0000139,GO:0004348,GO:0005789,GO:0006680,GO:0008206,GO:0008422,GO:0016020,GO:0016021,GO:0016139,GO:0021954	-	KOG2119-Predicted bile acid beta-glucosidase[G]
Cl006956	13.0836	35.5997	-1.44411	4.21e-15	7.12e-14	down	Cl006956	-	GO:0001077,GO:0005634,GO:0043565,GO:0045944	-	KOG0520-Uncharacterized conserved protein, contains IPT/TIG domain[S]
Cl041308	10.0905	27.4274	-1.44262	8.49e-05	0.0004899	down	Cl041308	-	-	-	-
Cl000960	13.5798	36.8907	-1.4418	1.83e-07	1.59e-06	down	Cl000960	-	GO:0004842,GO:0016874,GO:0061630,GO:0071472,GO:1901001	-	-
Cl000045	16.3274	44.3463	-1.44152	0.00146901	0.0063882	down	Cl000045	-	-	-	-
Cl031198	9.08505	24.6729	-1.44136	6.97e-05	0.000408997	down	Cl031198	-	GO:0008270,GO:0016021	-	-
Cl006138	4.86056	13.1994	-1.44128	1.92e-08	1.86e-07	down	Cl006138	-	GO:0005886,GO:0006629,GO:0007405,GO:0016021,GO:0016787,GO:0019369,GO:0042136,GO:0043196,GO:0046340,GO:0046872,GO:0047372,GO:0071926	-	KOG2088-Predicted lipase/calmodulin-binding heat-shock protein[IOT]
Cl010086	10.6338	28.8698	-1.4409	5.24e-06	3.7e-05	down	Cl010086	-	-	-	-
Cl038128	219.133	594.628	-1.44018	9.43e-05	0.000539571	down	Cl038128	-	GO:0006869,GO:0008289	-	-
Cl031876	30.6687	83.2194	-1.44015	5.62e-10	6.33e-09	down	Cl031876	-	GO:0004674,GO:0005524,GO:0005634,GO:0005737,GO:0006468,GO:0007165,GO:0035556	-	KOG0583-Serine/threonine protein kinase[T]
Cl044421	13.899	37.7077	-1.43988	7e-05	0.00041058	down	Cl044421	-	GO:0008237,GO:0046872	-	-
Cl023680	2.17931	5.91105	-1.43955	0.00100332	0.00455645	down	Cl023680	-	-	-	-
Cl003657	4.13061	11.2036	-1.43954	1.93e-05	0.000124551	down	Cl003657	-	GO:0005215,GO:0005886,GO:0009624,GO:0010119,GO:0015293,GO:0016021,GO:0042128,GO:0080168,GO:0090440	-	KOG1237-H+/oligopeptide symporter[E]
Cl032290	8.10598	21.9827	-1.43931	0.000874222	0.00403134	down	Cl032290	-	-	-	-
Cl009495	2.11552	5.73539	-1.43888	0.000677894	0.00321219	down	Cl009495	-	GO:0005634,GO:0005737,GO:0007059,GO:0016226	-	KOG3381-Uncharacterized conserved protein[S]
Cl039338	5.79516	15.6738	-1.43544	6.76e-05	0.000397543	down	Cl039338	-	GO:0009627,GO:0009751,GO:0012501,GO:0048046	-	-
Cl019688	5.20891	14.0847	-1.43507	0.000487087	0.00238972	down	Cl019688	-	GO:0016757	-	KOG4698-Uncharacterized conserved protein[S]
Cl014493	12.3846	33.4838	-1.43491	7.88e-09	7.98e-08	down	Cl014493	-	GO:0005576,GO:0016042,GO:0016788	-	-
Cl032260	51.0362	137.951	-1.43456	0.00149338	0.00647945	down	Cl032260	-	GO:0004674,GO:0005509,GO:0005524,GO:0005623,GO:0007166,GO:0009311,GO:0009751,GO:0009826,GO:0009992,GO:0016021,GO:0030247	-	KOG1187-Serine/threonine protein kinase[T]
Cl016594	8.119	21.9416	-1.43429	8.46e-05	0.000487912	down	Cl016594	-	GO:0005789,GO:0016021,GO:0016125,GO:0016126,GO:0047750	-	KOG4826-C-8,7 sterol isomerase[I]
Cl014208	2.30731	6.2337	-1.43388	0.000174555	0.000945445	down	Cl014208	-	-	-	-
Cl042674	3.1078	8.39441	-1.43354	1.19e-05	7.98e-05	down	Cl042674	-	GO:0008270,GO:0016021	-	-
Cl043284	33.264	89.8371	-1.43335	0.000260445	0.0013586	down	Cl043284	-	GO:0005886,GO:0005887,GO:0006644,GO:0007165,GO:0008195,GO:0031969,GO:0046839	-	KOG3030-Lipid phosphate phosphatase and related enzymes of the PAP2 family[I]
Cl021338	12.1898	32.9187	-1.43323	4.33e-05	0.000263239	down	Cl021338	-	GO:0003712,GO:0004402,GO:0005634,GO:0006351,GO:0006355,GO:0008270	-	-
Cl013986	2.17763	5.87953	-1.43294	0.0151207	0.0477845	down	Cl013986	-	GO:0016021	-	-
Cl018536	7.7621	20.9454	-1.43211	1.43e-08	1.41e-07	down	Cl018536	-	GO:0003723,GO:0004386,GO:0004525,GO:0005524,GO:0005634,GO:0005737,GO:0016442,GO:0030422,GO:0046872	-	KOG0701-dsRNA-specific nuclease Dicer and related ribonucleases[A]
Cl002756	8.6984	23.4687	-1.43192	0.000237765	0.00125075	down	Cl002756	-	GO:0004222,GO:0005886,GO:0008270,GO:0031012,GO:0031225	-	KOG1565-Gelatinase A and related matrix metalloproteases[OW]
Cl012886	2.76685	7.46414	-1.43173	0.00244559	0.0100173	down	Cl012886	-	GO:0002238,GO:0005524,GO:0005634,GO:0005829,GO:0005886,GO:0006950,GO:0009507	-	-
Cl023272	3.0807	8.30521	-1.43076	0.00163541	0.00700461	down	Cl023272	-	GO:0000786,GO:0003677,GO:0005634,GO:0005730,GO:0005739,GO:0006334	-	KOG4012-Histone H1[B]
Cl028896	4.19656	11.3132	-1.43072	7.7e-05	0.000447678	down	Cl028896	-	GO:0005351,GO:0005355,GO:0005887,GO:0008643,GO:0015293,GO:0016021,GO:0046323	-	KOG0254-Predicted transporter (major facilitator superfamily)[R]
Cl028893	6.83825	18.4297	-1.43033	0.00377877	0.0146067	down	Cl028893	-	-	-	-
Cl037390	6.72995	18.1367	-1.43025	0.0124817	0.0406625	down	Cl037390	-	GO:0005777,GO:0006790,GO:0009150,GO:0047627	-	KOG3275-Zinc-binding protein of the histidine triad (HIT) family[T]
Cl033568	4.71542	12.7018	-1.42958	2.07e-05	0.00013285	down	Cl033568	-	-	-	-
Cl032666	4.55312	12.2644	-1.42955	0.00346165	0.0135174	down	Cl032666	-	GO:0003774,GO:0003777,GO:0005524,GO:0005737,GO:0005874,GO:0005875,GO:0007018,GO:0016887,GO:0030286	-	-
Cl013947	3.12642	8.41736	-1.42886	2.25e-05	0.000143589	down	Cl013947	-	GO:0000159,GO:0007165	-	KOG2085-Serine/threonine protein phosphatase 2A, regulatory subunit[T]
Cl018292	1.94374	5.22678	-1.42709	0.0107335	0.0357134	down	Cl018292	-	-	-	-
Cl003907	4.23789	11.3911	-1.42649	0.00168094	0.00717394	down	Cl003907	-	-	-	-
Cl021818	3.13048	8.40787	-1.42535	1.27e-05	8.44e-05	down	Cl021818	-	GO:0004402,GO:0005634,GO:0006351,GO:0006355,GO:0008080,GO:0008270,GO:0009506,GO:0010385,GO:0042393,GO:0043971,GO:0043972,GO:0044030,GO:0044154,GO:0080188	-	-
Cl002012	2.35977	6.33042	-1.42365	2.83e-09	3e-08	down	Cl002012	-	GO:0005777,GO:0010468	-	-
Cl035789	24.645	66.1089	-1.42355	5.94e-17	1.12e-15	down	Cl035789	-	GO:0005654,GO:0005730,GO:0005789,GO:0015031,GO:0016021,GO:0016032,GO:0070062	-	KOG0720-Molecular chaperone (DnaJ superfamily)[O]
Cl012703	30.8323	82.6499	-1.42257	0.0027377	0.0110314	down	Cl012703	-	GO:0009699,GO:0042349,GO:0048046	-	-
Cl041401	74.7754	200.319	-1.42166	3.58e-11	4.49e-10	down	Cl041401	-	GO:0000815,GO:0005622,GO:0007034,GO:0015031,GO:0070676	-	KOG1656-Protein involved in glucose derepression and pre-vacuolar endosome protein sorting[U]
Cl007921	5.13397	13.7384	-1.42007	1.54e-09	1.67e-08	down	Cl007921	-	GO:0005215,GO:0005345,GO:0006863,GO:0016020,GO:0016021	-	-
Cl032624	2.91323	7.79317	-1.41959	1.64e-06	1.25e-05	down	Cl032624	-	GO:0004672,GO:0005524,GO:0005576,GO:0006833,GO:0016021,GO:0030246	-	-
Cl018109	2.33198	6.2366	-1.4192	0.00508904	0.0188246	down	Cl018109	-	GO:0005887,GO:0015171,GO:0015203,GO:0015293,GO:0015297,GO:0015846	-	KOG1287-Amino acid transporters[E]
Cl018047	13.2306	35.3695	-1.41863	0.00682544	0.0242207	down	Cl018047	-	GO:0005634,GO:0005737,GO:0006508,GO:0007224,GO:0008270,GO:0008283,GO:0016322,GO:0016567,GO:0019005,GO:0019788,GO:0019915,GO:0022008,GO:0030178,GO:0031146,GO:0031462,GO:0031463,GO:0031467,GO:0043224,GO:0045116,GO:0061630,GO:0080008,GO:0097602	-	KOG2930-SCF ubiquitin ligase, Rbx1 component[O]
Cl027216	2.32789	6.22036	-1.41798	0.000814486	0.003782	down	Cl027216	-	GO:0003723,GO:0004004,GO:0004386,GO:0005524,GO:0010501	-	KOG0342-ATP-dependent RNA helicase pitchoune[A]
Cl000937	8.85511	23.6594	-1.41783	0.000485835	0.0023844	down	Cl000937	-	GO:0002229,GO:0004708,GO:0005524,GO:0005737,GO:0009862,GO:0009926,GO:0016301,GO:0042742	-	KOG0581-Mitogen-activated protein kinase kinase (MAP2K)[T]
Cl030503	19.2141	51.2428	-1.41519	0.000468429	0.00230723	down	Cl030503	-	GO:0000079,GO:0007049,GO:0051301	-	-
Cl009062	7.2764	19.3956	-1.41443	9.57e-08	8.57e-07	down	Cl009062	-	GO:0002020,GO:0003713,GO:0005634,GO:0005654,GO:0005737,GO:0005815,GO:0005829,GO:0006366,GO:0008270,GO:0016922,GO:0030331,GO:0030520,GO:0035035,GO:0044389,GO:0045893,GO:1901998	-	KOG2845-Activating signal cointegrator 1[K]
Cl040826	4.46279	11.8899	-1.41372	0.00646368	0.023123	down	Cl040826	-	GO:0004674,GO:0005524,GO:0005886,GO:0009554,GO:0009556,GO:0016021,GO:0048658	-	KOG1187-Serine/threonine protein kinase[T]
Cl021960	21.9386	58.4267	-1.41316	1.89e-07	1.64e-06	down	Cl021960	-	GO:0016021	-	-
Cl035200	5.04351	13.4286	-1.41281	0.00302484	0.012026	down	Cl035200	-	-	-	-
Cl000707	20.4101	54.343	-1.41281	0.0127329	0.041359	down	Cl000707	-	GO:0005886,GO:0009506,GO:0016021,GO:0046872,GO:0055114	-	KOG4293-Predicted membrane protein, contains DoH and Cytochrome b-561/ferric reductase transmembrane domains[T]
Cl034569	2.3428	6.22681	-1.41026	0.000145818	0.000802056	down	Cl034569	-	GO:0005634,GO:0016567	-	-
Cl041156	5.32051	14.1384	-1.40998	7.01e-06	4.87e-05	down	Cl041156	-	GO:0000287,GO:0005737,GO:0008897,GO:0019878,GO:0070062	-	KOG0945-Alpha-aminoadipic semialdehyde dehydrogenase-phosphopantetheinyl transferase[EH]
Cl018353	3.45379	9.17352	-1.4093	0.000684147	0.00323647	down	Cl018353	-	-	-	-
Cl033369	9.20979	24.4616	-1.40928	0.00174633	0.00741443	down	Cl033369	-	-	-	-
Cl019123	4.70912	12.5025	-1.40869	0.00782529	0.0272794	down	Cl019123	-	GO:0001046,GO:0001228,GO:0003700,GO:0005634,GO:0006355,GO:0006366,GO:0080147	-	-
Cl031343	13.6054	36.1214	-1.40867	3.56e-06	2.57e-05	down	Cl031343	-	-	-	-
Cl025848	17.9607	47.6701	-1.40824	0.00217403	0.00901689	down	Cl025848	-	GO:0000304,GO:0005524,GO:0005783,GO:0009737,GO:0016021,GO:0016887,GO:0051301	-	KOG0743-AAA+-type ATPase[O]
Cl038189	2.22773	5.89953	-1.40502	0.000672897	0.00319273	down	Cl038189	-	GO:0005524,GO:0006952,GO:0043531	-	KOG4658-Apoptotic ATPase[T]
Cl023306	2.05105	5.43138	-1.40495	0.00704846	0.0249258	down	Cl023306	-	-	-	-
Cl012094	5.28383	13.989	-1.40464	3.08e-12	4.19e-11	down	Cl012094	-	GO:0004386,GO:0005524,GO:0008270,GO:0009506	-	KOG1001-Helicase-like transcription factor HLTF/DNA helicase RAD5, DEAD-box superfamily[KL]
Cl034476	62.2759	164.874	-1.40462	0.000299961	0.00154286	down	Cl034476	-	GO:0008152,GO:0009813,GO:0016758,GO:0043231,GO:0052696,GO:0080043,GO:0080044	-	KOG1192-UDP-glucuronosyl and UDP-glucosyl transferase[GC]
Cl002588	5.37586	14.2318	-1.40455	9.68e-07	7.57e-06	down	Cl002588	-	GO:0005215,GO:0016021,GO:0055085	-	KOG2816-Predicted transporter ADD1 (major facilitator superfamily)[R]
Cl016003	28.3646	75.0764	-1.40427	1.14e-08	1.13e-07	down	Cl016003	-	GO:0016021	-	-
Cl026737	1.92579	5.09319	-1.40312	6.54e-06	4.57e-05	down	Cl026737	-	-	-	-
Cl016467	2.08661	5.51744	-1.40284	0.00328812	0.0129206	down	Cl016467	-	-	-	-
Cl031045	2.82039	7.45761	-1.40282	0.00416631	0.0158738	down	Cl031045	-	-	-	-
Cl041618	38.0679	100.57	-1.40155	0.000217339	0.00115558	down	Cl041618	-	GO:0008270	-	-
Cl014895	12.9557	34.2227	-1.40136	1.06e-08	1.06e-07	down	Cl014895	-	-	-	-
Cl000864	10.3867	27.4191	-1.40045	6.14e-07	4.96e-06	down	Cl000864	-	GO:0016021	-	KOG4249-Uncharacterized conserved protein[S]
Cl009559	33.3855	88.1248	-1.40033	1.14e-13	1.74e-12	down	Cl009559	-	GO:0003993,GO:0005886,GO:0005887,GO:0006644,GO:0008195,GO:0016021,GO:0046839	-	KOG3030-Lipid phosphate phosphatase and related enzymes of the PAP2 family[I]
Cl038230	2.32082	6.12605	-1.40032	0.00274455	0.0110556	down	Cl038230	-	GO:0004674,GO:0005524,GO:0005886,GO:0016021	-	KOG1187-Serine/threonine protein kinase[T]
Cl038373	4.12266	10.882	-1.4003	0.00083797	0.00388226	down	Cl038373	-	GO:0005886,GO:0009414,GO:0009630,GO:0009705,GO:0010540,GO:0016021,GO:0022821,GO:0048364,GO:0055085,GO:0080167,GO:0090333	-	KOG2615-Permease of the major facilitator superfamily[R]
Cl008117	21.5847	56.9525	-1.39975	7.82e-05	0.00045422	down	Cl008117	-	GO:0005622,GO:0005634,GO:0006351,GO:0006355,GO:0008270,GO:0010100	-	-
Cl024832	3.96833	10.4686	-1.39947	0.00522095	0.0192481	down	Cl024832	-	-	-	-
Cl017609	29.0006	76.4787	-1.39897	5.23e-06	3.69e-05	down	Cl017609	-	GO:0008285,GO:0016021	-	-
Cl021567	5.21386	13.7422	-1.39818	1.1e-06	8.51e-06	down	Cl021567	-	GO:0009536	-	-
Cl034587	160.234	422.298	-1.39808	2e-13	2.99e-12	down	Cl034587	-	GO:0000421,GO:0005874,GO:0006914,GO:0006995,GO:0015031,GO:0033110	-	KOG1654-Microtubule-associated anchor protein involved in autophagy and membrane trafficking[Z]
Cl001591	19.0951	50.3058	-1.39752	4.12e-06	2.95e-05	down	Cl001591	-	-	-	-
Cl001487	28.2474	74.2441	-1.39416	1.69e-05	0.000110315	down	Cl001487	-	-	-	-
Cl017041	4.12875	10.845	-1.39325	0.00266775	0.0108024	down	Cl017041	-	GO:0003677,GO:0003700,GO:0005634,GO:0006351,GO:0006355	-	-
Cl033494	19.5976	51.4728	-1.39313	0.00255443	0.0104022	down	Cl033494	-	GO:0000285,GO:0005524,GO:0016307,GO:0090332	-	KOG0230-Phosphatidylinositol-4-phosphate 5-kinase and related FYVE finger-containing proteins[T]
Cl038190	2.87694	7.55495	-1.39289	2.4e-08	2.29e-07	down	Cl038190	-	GO:0005524,GO:0006952,GO:0043531	-	KOG4658-Apoptotic ATPase[T]
Cl014317	4.35524	11.4291	-1.39188	0.00769104	0.0268704	down	Cl014317	-	GO:0005634,GO:0006351,GO:0006355,GO:0009733,GO:0009734	-	-
Cl005745	3.54517	9.30264	-1.39178	0.000865937	0.00399506	down	Cl005745	-	GO:0016021	-	-
Cl020976	7.90708	20.7393	-1.39115	1.38e-06	1.06e-05	down	Cl020976	-	-	-	-
Cl037199	2.1316	5.5893	-1.39073	0.0131344	0.0424613	down	Cl037199	-	-	-	-
Cl040882	19.3972	50.8482	-1.39035	7.34e-05	0.000429087	down	Cl040882	-	GO:0004672,GO:0004674,GO:0004712,GO:0005524,GO:0005829,GO:0009658,GO:0016597	-	KOG0192-Tyrosine kinase specific for activated (GTP-bound) p21cdc42Hs[T]
Cl014578	2.35103	6.16274	-1.39028	0.000126445	0.000704544	down	Cl014578	-	-	-	-
Cl005414	10.9171	28.5934	-1.38909	0.000844133	0.00390446	down	Cl005414	-	GO:0009507,GO:0009543,GO:0010206,GO:0010207	-	-
Cl010060	12.7865	33.4689	-1.3882	0.000584538	0.00281916	down	Cl010060	-	GO:0004197,GO:0005615,GO:0005764,GO:0007568,GO:0008234,GO:0009626,GO:0009733,GO:0009735,GO:0009744,GO:0009749,GO:0009750,GO:0009817,GO:0010150,GO:0010224,GO:0010282,GO:0010623,GO:0051603,GO:0080187,GO:1990169	-	KOG1542-Cysteine proteinase Cathepsin F[O]
Cl002252	38.4329	100.557	-1.3876	0.0019748	0.0082888	down	Cl002252	-	GO:0005385,GO:0005886,GO:0016020,GO:0016021,GO:0046873,GO:0071577	-	KOG1558-Fe2+/Zn2+ regulated transporter[P]
Cl025747	9.07171	23.7295	-1.38723	0.00619919	0.0223157	down	Cl025747	-	-	-	-
Cl002789	121.933	318.836	-1.38673	1.75e-06	1.32e-05	down	Cl002789	-	GO:0003677,GO:0005634,GO:0006351,GO:0006355,GO:0009908,GO:0048262	-	KOG0724-Zuotin and related molecular chaperones (DnaJ superfamily), contains DNA-binding domains[O]
Cl043716	4.34928	11.3722	-1.38667	0.00767368	0.0268163	down	Cl043716	-	GO:0000814,GO:0005198,GO:0042803,GO:0043328	-	KOG4068-Uncharacterized conserved protein[S]
Cl003992	31.143	81.4299	-1.38665	8.26e-09	8.35e-08	down	Cl003992	-	GO:0005975,GO:0009505,GO:0052692	-	KOG2366-Alpha-D-galactosidase (melibiase)[G]
Cl034559	14.3176	37.4251	-1.38621	0.000456283	0.00225362	down	Cl034559	-	-	-	-
Cl033903	69.8183	182.458	-1.38589	1.27e-18	2.66e-17	down	Cl033903	-	GO:0004518,GO:0005634	-	-
Cl021942	2.6365	6.88923	-1.38572	0.000459318	0.00226666	down	Cl021942	-	GO:0005765,GO:0006810,GO:0007165,GO:0016021,GO:0043123,GO:0070062	-	KOG1362-Choline transporter-like protein[I]
Cl008924	2.42067	6.3096	-1.38214	0.00781293	0.0272498	down	Cl008924	-	GO:0005215,GO:0005737,GO:0005739,GO:0005773,GO:0005774,GO:0005783,GO:0005794,GO:0005886,GO:0006629,GO:0006883,GO:0009408,GO:0009409,GO:0009414,GO:0009416,GO:0009506,GO:0009644,GO:0009735,GO:0009898,GO:0009941,GO:0010286,GO:0010431,GO:0030644,GO:0031969,GO:0042538,GO:0045735,GO:0050826,GO:1901002,GO:1901562,GO:1902884	-	-
Cl004507	2.13743	5.57038	-1.3819	0.0104112	0.0348305	down	Cl004507	-	GO:0003676,GO:0031047	-	KOG1041-Translation initiation factor 2C (eIF-2C) and related proteins[J]
Cl037461	9.40803	24.5175	-1.38185	4.18e-10	4.76e-09	down	Cl037461	-	GO:0007275,GO:0031047	-	-
Cl008581	135.647	353.3	-1.38104	6.68e-06	4.65e-05	down	Cl008581	-	GO:0016021	-	-
Cl026177	7.91109	20.5562	-1.37763	1.82e-06	1.37e-05	down	Cl026177	-	GO:0008234	-	KOG2605-OTU (ovarian tumor)-like cysteine protease[TO]
Cl014394	8.10859	21.0625	-1.37716	0.000194332	0.00104155	down	Cl014394	-	GO:0004497,GO:0005506,GO:0016021,GO:0016705,GO:0020037	-	KOG0157-Cytochrome P450 CYP4/CYP19/CYP26 subfamilies[QI]
Cl029192	11.0711	28.702	-1.37435	2.09e-07	1.8e-06	down	Cl029192	-	GO:0005768,GO:0005774,GO:0005789,GO:0005802,GO:0008757,GO:0016021,GO:0032259	-	-
Cl032061	41.1394	106.59	-1.37347	4.69e-12	6.31e-11	down	Cl032061	-	-	-	-
Cl001924	5.84367	15.1348	-1.37292	2.36e-08	2.26e-07	down	Cl001924	-	GO:0005773	-	KOG2233-Alpha-N-acetylglucosaminidase[U]
Cl013821	4.11352	10.6481	-1.37215	0.00232132	0.00956399	down	Cl013821	-	GO:0016021	-	-
Cl024817	9.61601	24.8883	-1.37196	1.24e-05	8.29e-05	down	Cl024817	-	-	-	-
Cl020781	6.68042	17.2851	-1.37152	0.0138438	0.0443449	down	Cl020781	-	-	-	-
Cl027159	6.46844	16.7355	-1.37142	0.00373481	0.0144582	down	Cl027159	-	-	-	-
Cl029564	28.4672	73.5643	-1.3697	9.44e-06	6.43e-05	down	Cl029564	-	GO:0005615,GO:0005618,GO:0005773,GO:0006541,GO:0008242,GO:0034722,GO:0046900	-	KOG1559-Gamma-glutamyl hydrolase[H]
Cl041090	11.076	28.6218	-1.36968	0.000100529	0.000571794	down	Cl041090	-	GO:0000419,GO:0000428,GO:0003677,GO:0003899,GO:0005634,GO:0006351	-	KOG3218-RNA polymerase, 25-kDa subunit (common to polymerases I, II and III)[K]
Cl014063	5.79535	14.9725	-1.36935	5.44e-05	0.00032567	down	Cl014063	-	-	-	-
Cl035460	57.9617	149.726	-1.36916	9.24e-07	7.25e-06	down	Cl035460	-	GO:0005737,GO:0016020,GO:0030001,GO:0046914,GO:0046916	-	KOG1603-Copper chaperone[P]
Cl030457	9.1955	23.7525	-1.36908	1.38e-10	1.64e-09	down	Cl030457	-	GO:0004497,GO:0005506,GO:0008395,GO:0009741,GO:0010268,GO:0016021,GO:0016131,GO:0016705,GO:0020037,GO:0040008	-	KOG0157-Cytochrome P450 CYP4/CYP19/CYP26 subfamilies[QI]
Cl023686	6.8358	17.6527	-1.36871	9.66e-07	7.56e-06	down	Cl023686	-	GO:0009908,GO:0030154	-	-
Cl036119	15.2523	39.3788	-1.36839	1.55e-06	1.18e-05	down	Cl036119	-	GO:0004497,GO:0005506,GO:0016020,GO:0016021,GO:0016705,GO:0016709,GO:0020037,GO:0044550	-	KOG0156-Cytochrome P450 CYP2 subfamily[Q]
Cl039474	3.59674	9.27884	-1.36726	9.71e-06	6.61e-05	down	Cl039474	-	GO:0009570	-	-
Cl027210	5.86221	15.117	-1.36665	0.000952465	0.00434675	down	Cl027210	-	-	-	-
Cl006327	279.51	720.534	-1.36616	0.001857	0.00784138	down	Cl006327	-	GO:0006417,GO:0009570,GO:0019843,GO:0044238	-	-
Cl003750	21.5753	55.6001	-1.3657	4.56e-07	3.75e-06	down	Cl003750	-	GO:0000326,GO:0004197,GO:0005773,GO:0006624,GO:0045735,GO:0051603,GO:1990019	-	KOG1348-Asparaginyl peptidases[O]
Cl000263	52.6636	135.578	-1.36424	4.9e-15	8.25e-14	down	Cl000263	-	GO:0000139,GO:0016757,GO:0071555	-	-
Cl032378	7.9347	20.4128	-1.36323	4.07e-06	2.92e-05	down	Cl032378	-	-	-	-
Cl037820	7.81925	20.1149	-1.36316	0.0086946	0.0299106	down	Cl037820	-	-	-	-
Cl003868	23.3973	60.1768	-1.36287	4.82e-06	3.42e-05	down	Cl003868	-	GO:0004861,GO:0005634,GO:0007050	-	-
Cl018555	5.84339	15.0243	-1.36242	6.56e-05	0.000386956	down	Cl018555	-	GO:0000712,GO:0009506	-	-
Cl036578	2.98796	7.68121	-1.36217	0.001064	0.00479949	down	Cl036578	-	GO:0006952,GO:0016042,GO:0016787	-	-
Cl039557	26.839	68.9722	-1.36168	0.0121209	0.0396176	down	Cl039557	-	GO:0004252,GO:0005576,GO:0005618	-	KOG1153-Subtilisin-related protease/Vacuolar protease B[O]
Cl036136	10.5907	27.2122	-1.36145	0.00416972	0.0158804	down	Cl036136	-	-	-	-
Cl025453	2.34695	6.02774	-1.36083	0.000661911	0.00314372	down	Cl025453	-	GO:0005509	-	KOG0027-Calmodulin and related proteins (EF-Hand superfamily)[T]
Cl036458	16.0515	41.2252	-1.36082	5.43e-12	7.26e-11	down	Cl036458	-	GO:0005524,GO:0005634,GO:0005741,GO:0005778,GO:0006626,GO:0008568,GO:0016021,GO:0016887,GO:0031122	-	KOG0737-AAA+-type ATPase[O]
Cl027626	9.97808	25.6132	-1.36005	3.76e-10	4.3e-09	down	Cl027626	-	GO:0007165,GO:0016021	-	-
Cl023354	13.2133	33.9177	-1.36005	1.78e-13	2.67e-12	down	Cl023354	-	GO:0005776,GO:0006914,GO:0015031,GO:0031410,GO:1990316	-	KOG4573-Phosphoprotein involved in cytoplasm to vacuole targeting and autophagy[U]
Cl034568	2.41084	6.18837	-1.36003	0.000229396	0.00121184	down	Cl034568	-	-	-	KOG4341-F-box protein containing LRR[R]
Cl026194	3.64177	9.3392	-1.35866	0.00976445	0.033021	down	Cl026194	-	-	-	-
Cl029044	4.03125	10.3374	-1.35857	0.0150135	0.0474981	down	Cl029044	-	GO:0004674,GO:0004683,GO:0005509,GO:0005516,GO:0005524,GO:0005634,GO:0005789,GO:0005886,GO:0009738,GO:0009931,GO:0018105,GO:0035556,GO:0046777	-	KOG0032-Ca2+/calmodulin-dependent protein kinase, EF-Hand protein superfamily[T]
Cl032351	15.0331	38.5325	-1.35794	0.00037175	0.0018712	down	Cl032351	-	GO:0016567	-	KOG4350-Uncharacterized conserved protein, contains BTB/POZ domain[R]
Cl025357	15.5209	39.7799	-1.35782	7.85e-09	7.96e-08	down	Cl025357	-	GO:0004842,GO:0008270,GO:0008299,GO:0009414,GO:0010025,GO:0010143,GO:0010345,GO:0016021,GO:0016874,GO:0042335,GO:1900490	-	KOG1609-Protein involved in mRNA turnover and stability[A]
Cl015730	15.3926	39.4127	-1.35643	1.81e-05	0.000117626	down	Cl015730	-	GO:0003677,GO:0003700,GO:0005634,GO:0006351,GO:0006355,GO:0044212,GO:0045893,GO:2000652	-	-
Cl034227	31.7736	81.3215	-1.35581	0.00444703	0.016794	down	Cl034227	-	-	-	-
Cl021752	3.17178	8.11673	-1.35561	0.000881635	0.00406276	down	Cl021752	-	GO:0008270,GO:0016021	-	KOG1609-Protein involved in mRNA turnover and stability[A]
Cl017403	22.2625	56.9493	-1.35506	2.03e-11	2.59e-10	down	Cl017403	-	GO:0008270,GO:0016567,GO:0016874	-	KOG4177-Ankyrin[M]
Cl043828	3.04022	7.77458	-1.35459	0.000408923	0.00203944	down	Cl043828	-	-	-	-
Cl006676	4.20882	10.7553	-1.35355	0.00128418	0.00566946	down	Cl006676	-	-	-	-
Cl030461	2.9808	7.61291	-1.35275	0.00492937	0.018338	down	Cl030461	-	-	-	-
Cl036429	17.8674	45.6238	-1.35245	0.000540227	0.00262673	down	Cl036429	-	GO:0005886,GO:0006629,GO:0007405,GO:0016021,GO:0016787,GO:0019369,GO:0042136,GO:0043196,GO:0046340,GO:0046872,GO:0047372,GO:0071926	-	KOG2088-Predicted lipase/calmodulin-binding heat-shock protein[IOT]
Cl028117	4.58015	11.6928	-1.35215	0.000157965	0.000862781	down	Cl028117	-	GO:0016021	-	-
Cl030742	36.4029	92.9093	-1.35177	8.37e-06	5.75e-05	down	Cl030742	-	-	-	-
Cl035431	7.31292	18.6556	-1.35109	7.95e-07	6.3e-06	down	Cl035431	-	-	-	-
Cl018519	9.62739	24.5556	-1.35084	0.000716441	0.00337248	down	Cl018519	-	GO:0000977,GO:0001085,GO:0001228,GO:0003682,GO:0003700,GO:0005634,GO:0005667,GO:0008270,GO:0030154,GO:0043565,GO:0045893	-	KOG1601-GATA-4/5/6 transcription factors[K]
Cl035053	2.1655	5.52324	-1.35081	2.05e-05	0.000131837	down	Cl035053	-	GO:0005634,GO:0006351,GO:0006355,GO:0008289,GO:0043565	-	KOG0483-Transcription factor HEX, contains HOX and HALZ domains[K]
Cl041233	13.3694	34.0931	-1.35055	0.000412652	0.00205653	down	Cl041233	-	-	-	-
Cl028351	23.8825	60.8834	-1.35009	1.19e-10	1.42e-09	down	Cl028351	-	-	-	-
Cl034525	6.87338	17.5192	-1.34985	3.37e-08	3.17e-07	down	Cl034525	-	GO:0005524,GO:0006952,GO:0043531	-	KOG4658-Apoptotic ATPase[T]
Cl043584	92.1391	234.805	-1.34958	8.41e-05	0.000485546	down	Cl043584	-	GO:0004364,GO:0005737,GO:0009072,GO:0016740	-	KOG0868-Glutathione S-transferase[O]
Cl019630	25.6446	65.3461	-1.34945	6.07e-06	4.26e-05	down	Cl019630	-	GO:0000287,GO:0003984,GO:0009097,GO:0009099,GO:0009507,GO:0009635,GO:0030976,GO:0050660	-	KOG4166-Thiamine pyrophosphate-requiring enzyme[EH]
Cl007842	5.96617	15.2001	-1.34921	0.000640474	0.00305345	down	Cl007842	-	GO:0004672,GO:0004674,GO:0004712,GO:0005524,GO:0005829,GO:0009658,GO:0016597	-	KOG0192-Tyrosine kinase specific for activated (GTP-bound) p21cdc42Hs[T]
Cl044160	2.08136	5.29849	-1.34805	0.00150408	0.0065166	down	Cl044160	-	-	-	-
Cl029177	4.60724	11.7142	-1.34628	1.61e-05	0.000105626	down	Cl029177	-	GO:0000918,GO:0005524,GO:0008152,GO:0009507,GO:0009570,GO:0009706,GO:0009941,GO:0010020,GO:0016887,GO:0030899,GO:0042802,GO:0042803	-	KOG3022-Predicted ATPase, nucleotide-binding[D]
Cl005704	14.6121	37.1408	-1.34584	3.12e-09	3.3e-08	down	Cl005704	-	GO:0003690,GO:0005634,GO:0005739,GO:0006353,GO:0006355,GO:0008270,GO:0009507,GO:0009793	-	KOG4765-Uncharacterized conserved protein[S]
Cl021784	22.3926	56.8428	-1.34396	0.000577088	0.00278557	down	Cl021784	-	GO:0008152,GO:0009636,GO:0016758,GO:0050412	-	KOG1192-UDP-glucuronosyl and UDP-glucosyl transferase[GC]
Cl007414	10.2374	25.9784	-1.34347	9.45e-08	8.46e-07	down	Cl007414	-	GO:0005789	-	KOG0439-VAMP-associated protein involved in inositol metabolism[U]
Cl002178	9.30755	23.603	-1.3425	2.78e-06	2.03e-05	down	Cl002178	-	GO:0004185,GO:0005576,GO:0051603	-	KOG1283-Serine carboxypeptidases[O]
Cl030707	4.49959	11.4002	-1.34119	6.77e-07	5.43e-06	down	Cl030707	-	GO:0004842,GO:0005634,GO:0009585,GO:0010099,GO:0048366,GO:0048573	-	-
Cl032139	7.82305	19.8137	-1.3407	0.00242333	0.00993598	down	Cl032139	-	-	-	-
Cl041327	42.9586	108.747	-1.33996	0.0125111	0.0407444	down	Cl041327	-	-	-	-
Cl006310	6.13742	15.5158	-1.33803	4.34e-08	4.05e-07	down	Cl006310	-	GO:0003677,GO:0008270	-	KOG0383-Predicted helicase[R]
Cl013368	4.67791	11.8217	-1.3375	1.41e-07	1.24e-06	down	Cl013368	-	GO:0016021,GO:0017022,GO:0030133	-	-
Cl024636	3.06239	7.73864	-1.33742	6.78e-07	5.43e-06	down	Cl024636	-	GO:0005524,GO:0006952,GO:0043531	-	KOG4658-Apoptotic ATPase[T]
Cl010063	42.0755	106.291	-1.33697	0.000100944	0.000573931	down	Cl010063	-	-	-	-
Cl038186	6.30589	15.925	-1.33652	0.0112779	0.0372268	down	Cl038186	-	-	-	-
Cl003796	19.2954	48.7235	-1.33636	9.35e-06	6.37e-05	down	Cl003796	-	-	-	-
Cl016466	3.99863	10.0955	-1.33613	0.000271993	0.00141345	down	Cl016466	-	-	-	-
Cl017367	6.27984	15.8491	-1.33561	4.5e-05	0.00027249	down	Cl017367	-	GO:0016021	-	-
Cl009519	43.7593	110.349	-1.33441	7.26e-05	0.000424508	down	Cl009519	-	GO:0005737,GO:0005829,GO:0006099,GO:0008964,GO:0009507,GO:0015977,GO:0015979,GO:0048046,GO:0048366	-	-
Cl006428	5.66662	14.2869	-1.33413	2.21e-07	1.89e-06	down	Cl006428	-	GO:0004839,GO:0004842,GO:0005524,GO:0005634,GO:0005829,GO:0008641,GO:0016567,GO:0019941	-	KOG2012-Ubiquitin activating enzyme UBA1[O]
Cl036140	4.68347	11.7983	-1.33293	0.00386909	0.0148936	down	Cl036140	-	GO:0000775,GO:0000780,GO:0005524,GO:0005634,GO:0005819,GO:0005876,GO:0007052,GO:0007059,GO:0016572,GO:0032133,GO:0032465,GO:0035174,GO:0035175,GO:0043987,GO:0043988,GO:0044022,GO:0048471,GO:0051233	-	-
Cl032819	17.4912	44.0366	-1.33207	2.04e-11	2.6e-10	down	Cl032819	-	GO:0005507,GO:0008131,GO:0009308,GO:0048038,GO:0052593,GO:0052594,GO:0052595,GO:0052596	-	KOG1186-Copper amine oxidase[Q]
Cl038893	8.22253	20.697	-1.33177	0.000220093	0.00116753	down	Cl038893	-	GO:0016021	-	-
Cl001309	35.3024	88.8539	-1.33167	1.63e-05	0.0001067	down	Cl001309	-	-	-	-
Cl019481	2.63827	6.63696	-1.33093	0.00270419	0.0109228	down	Cl019481	-	-	-	-
Cl043832	17.0625	42.9186	-1.33078	0.00536604	0.0197146	down	Cl043832	-	GO:0005509,GO:0005886,GO:0050832	-	KOG0027-Calmodulin and related proteins (EF-Hand superfamily)[T]
Cl021701	10.0731	25.3345	-1.3306	9.19e-07	7.22e-06	down	Cl021701	-	GO:0005783,GO:0005886,GO:0006457,GO:0009506,GO:0034605,GO:0034620,GO:0070417	-	-
Cl032821	14.1468	35.5738	-1.33034	8.7e-05	0.000500992	down	Cl032821	-	GO:0005524,GO:0005737,GO:0005886,GO:0009626,GO:0009814,GO:0043531	-	KOG4658-Apoptotic ATPase[T]
Cl021950	12.0348	30.2513	-1.32979	1e-09	1.1e-08	down	Cl021950	-	GO:0000439,GO:0004003,GO:0006289,GO:0006351,GO:0006355	-	KOG3471-RNA polymerase II transcription initiation/nucleotide excision repair factor TFIIH, subunit TFB2[KL]
Cl003793	8.08942	20.3328	-1.3297	0.0100381	0.0337832	down	Cl003793	-	-	-	-
Cl032603	32.0286	80.5039	-1.3297	9.46e-07	7.42e-06	down	Cl032603	-	GO:0005096	-	KOG1091-Ypt/Rab-specific GTPase-activating protein GYP6[U]
Cl029967	17.566	44.0945	-1.32781	8.27e-10	9.17e-09	down	Cl029967	-	GO:0004721	-	KOG1605-TFIIF-interacting CTD phosphatase, including NLI-interacting factor (involved in RNA polymerase II regulation)[K]
Cl017287	7.69138	19.3068	-1.32779	1.01e-06	7.91e-06	down	Cl017287	-	GO:0008270	-	KOG2353-L-type voltage-dependent Ca2+ channel, alpha2/delta subunit[PT]
Cl004805	7.46946	18.7462	-1.32753	4.81e-07	3.94e-06	down	Cl004805	-	GO:0016021	-	KOG4561-Uncharacterized conserved protein, contains TBC domain[TR]
Cl043603	3.09697	7.76684	-1.32647	0.00121327	0.00539628	down	Cl043603	-	GO:0000412,GO:0003755,GO:0005528,GO:0005730,GO:0005789,GO:0006457,GO:0061077	-	KOG0552-FKBP-type peptidyl-prolyl cis-trans isomerase[O]
Cl028242	12.2233	30.6512	-1.32631	0.00283823	0.0113946	down	Cl028242	-	GO:0009507	-	KOG4422-Uncharacterized conserved protein[S]
Cl023407	24.1056	60.4409	-1.32616	1.55e-09	1.68e-08	down	Cl023407	-	GO:0004842,GO:0005789,GO:0006970,GO:0008270,GO:0009409,GO:0009414,GO:0009611,GO:0009723,GO:0016021,GO:0016567,GO:0016874,GO:0043161	-	KOG0823-Predicted E3 ubiquitin ligase[O]
Cl013892	5.12204	12.833	-1.32507	0.000237443	0.00124929	down	Cl013892	-	GO:0005829,GO:0009637,GO:0009903,GO:0009904	-	-
Cl019600	3.03615	7.60598	-1.32489	8.83e-08	7.92e-07	down	Cl019600	-	GO:0000783,GO:0003691,GO:0031627	-	KOG0383-Predicted helicase[R]
Cl006324	8.2079	20.5595	-1.32472	6.1e-11	7.51e-10	down	Cl006324	-	GO:0000723,GO:0000784,GO:0003684,GO:0003690,GO:0004003,GO:0005524,GO:0006303,GO:0006310,GO:0032508,GO:0042162,GO:0043564,GO:0071480,GO:0071481	-	KOG2327-DNA-binding subunit of a DNA-dependent protein kinase (Ku70 autoantigen)[L]
Cl025609	12.3024	30.7537	-1.32182	1.53e-06	1.17e-05	down	Cl025609	-	GO:0005215,GO:0005829,GO:0005886,GO:0006810,GO:0009626,GO:0012501,GO:0012505,GO:0016021	-	KOG2641-Predicted seven transmembrane receptor - rhodopsin family[T]
Cl011985	1141.69	2853.57	-1.3216	0.000453499	0.00224257	down	Cl011985	-	-	-	-
Cl036729	3.75632	9.3852	-1.32107	0.00921736	0.03146	down	Cl036729	-	-	-	-
Cl007243	14.1834	35.4352	-1.32098	0.000193754	0.00103865	down	Cl007243	-	GO:0005351,GO:0005354,GO:0005355,GO:0005365,GO:0005886,GO:0005887,GO:0010311,GO:0015145,GO:0015148,GO:0015168,GO:0015575,GO:0015576,GO:0015591,GO:0016021,GO:0046323	-	KOG0254-Predicted transporter (major facilitator superfamily)[R]
Cl033510	10.6867	26.6978	-1.3209	0.00159996	0.00687432	down	Cl033510	-	GO:0003677,GO:0005634,GO:0006351,GO:0006355	-	KOG0048-Transcription factor, Myb superfamily[K]
Cl020184	4.25817	10.6282	-1.31959	0.000440481	0.00218497	down	Cl020184	-	-	-	-
Cl041894	2.45161	6.11215	-1.31795	0.00413426	0.0157747	down	Cl041894	-	-	-	-
Cl021952	2.73184	6.81059	-1.31791	0.00156176	0.00673136	down	Cl021952	-	GO:0003677,GO:0004842,GO:0006355,GO:0008270,GO:0051865	-	KOG1039-Predicted E3 ubiquitin ligase[O]
Cl000245	15.2051	37.9026	-1.31774	1.69e-06	1.28e-05	down	Cl000245	-	-	-	-
Cl027628	2.78417	6.93627	-1.31691	0.000523804	0.00255632	down	Cl027628	-	GO:0016021	-	-
Cl042763	4.839	12.0534	-1.31665	0.0004737	0.00233042	down	Cl042763	-	GO:0004846,GO:0005777,GO:0006144,GO:0007031,GO:0009877,GO:0019628	-	KOG1599-Uricase (urate oxidase)[Q]
Cl005363	292.513	728.404	-1.31624	0.000361922	0.00182782	down	Cl005363	-	GO:0000103,GO:0004020,GO:0004781,GO:0005524,GO:0009507,GO:0009570,GO:0009970,GO:0070206,GO:0070814	-	KOG4238-Bifunctional ATP sulfurylase/adenosine 5'-phosphosulfate kinase[F]
Cl027392	28.8053	71.7263	-1.31617	2.85e-08	2.7e-07	down	Cl027392	-	GO:0005506,GO:0009055,GO:0051539,GO:0055114	-	-
Cl026732	82.8996	206.386	-1.31591	0.000678237	0.00321329	down	Cl026732	-	GO:0004842,GO:0005634,GO:0005886,GO:0008270,GO:0009690,GO:0009850,GO:0016874,GO:0080148	-	KOG1327-Copine[T]
Cl003458	11.0298	27.456	-1.31572	2.12e-05	0.000135666	down	Cl003458	-	GO:0000287,GO:0004427,GO:0005634,GO:0005737,GO:0005829,GO:0006796,GO:0008270,GO:0016829,GO:0019915	-	KOG1626-Inorganic pyrophosphatase/Nucleosome remodeling factor, subunit NURF38[C]
Cl009216	63.2636	157.261	-1.31371	0.00291474	0.011648	down	Cl009216	-	GO:0016021	-	-
Cl003233	20.2267	50.2586	-1.31311	0.00492209	0.0183201	down	Cl003233	-	-	-	-
Cl004627	2.21265	5.49774	-1.31306	0.00345304	0.0134911	down	Cl004627	-	GO:0009733,GO:0009734,GO:0010087,GO:0010305	-	-
Cl030449	17.5473	43.5897	-1.31274	1.17e-10	1.4e-09	down	Cl030449	-	GO:0005737,GO:0005829,GO:0006152,GO:0006206,GO:0008477,GO:0015949,GO:0045437	-	KOG2938-Predicted inosine-uridine preferring nucleoside hydrolase[F]
Cl012937	7.09182	17.6148	-1.31256	0.000536241	0.0026108	down	Cl012937	-	-	-	-
Cl036706	23.4215	58.1502	-1.31195	2.1e-10	2.45e-09	down	Cl036706	-	GO:0004842,GO:0005634,GO:0005737,GO:0006952,GO:0008134,GO:0008270,GO:0016567,GO:0016874,GO:1900425,GO:1901485	-	KOG1940-Zn-finger protein[R]
Cl021779	4.714	11.7022	-1.31176	0.000439024	0.00217849	down	Cl021779	-	-	-	-
Cl007105	70.2814	174.375	-1.31098	3.64e-07	3.03e-06	down	Cl007105	-	GO:0005215,GO:0006857,GO:0009705,GO:0016021	-	KOG1237-H+/oligopeptide symporter[E]
Cl021203	11.8491	29.3878	-1.31044	2.04e-08	1.97e-07	down	Cl021203	-	-	-	-
Cl004157	4.53301	11.24	-1.3101	4.25e-07	3.51e-06	down	Cl004157	-	-	-	-
Cl002320	10.643	26.3877	-1.30996	0.0113251	0.0373353	down	Cl002320	-	-	-	-
Cl038772	25.6664	63.6092	-1.30935	0.0147057	0.0466581	down	Cl038772	-	GO:0003700,GO:0005634,GO:0006351,GO:0006355,GO:0010200,GO:0043565,GO:0044212,GO:0046872	-	-
Cl038220	2.98964	7.40525	-1.30858	2.39e-05	0.000151344	down	Cl038220	-	-	-	-
Cl004041	3.41799	8.46459	-1.30829	0.00166787	0.00712448	down	Cl004041	-	-	-	-
Cl023663	13.4062	33.1954	-1.30809	0.00014629	0.000804187	down	Cl023663	-	GO:0003677,GO:0005634,GO:0006351,GO:0006355	-	-
Cl043853	8.94464	22.1438	-1.30781	0.00103367	0.00467647	down	Cl043853	-	-	-	-
Cl029030	5.15551	12.7619	-1.30765	0.00521051	0.0192121	down	Cl029030	-	GO:0008270,GO:0016567,GO:0016874	-	KOG4177-Ankyrin[M]
Cl007072	3.91393	9.68759	-1.30752	0.000103835	0.000589148	down	Cl007072	-	GO:0003677,GO:0003700,GO:0006351,GO:0016602	-	KOG1561-CCAAT-binding factor, subunit B (HAP2)[K]
Cl012349	10.8963	26.9643	-1.30722	0.00110657	0.00496633	down	Cl012349	-	-	-	-
Cl026847	4.23348	10.4759	-1.30716	0.00105407	0.00476198	down	Cl026847	-	GO:0003723,GO:0006364,GO:0008757	-	-
Cl026118	16.8591	41.6863	-1.30604	1.09e-05	7.32e-05	down	Cl026118	-	GO:0003677,GO:0005634,GO:0006351,GO:0006355,GO:0009734	-	-
Cl012216	25.6946	63.5012	-1.30532	2.44e-07	2.07e-06	down	Cl012216	-	GO:0004806,GO:0006629,GO:0016042,GO:0016787,GO:0046872	-	KOG4569-Predicted lipase[I]
Cl036680	4.92748	12.1766	-1.30519	0.00145861	0.00635165	down	Cl036680	-	-	-	-
Cl007432	4.55045	11.2393	-1.30448	0.00933851	0.0318206	down	Cl007432	-	-	-	-
Cl040238	17.3253	42.7779	-1.30399	4.95e-06	3.5e-05	down	Cl040238	-	GO:0004672,GO:0004674,GO:0005524,GO:0005886,GO:0006468,GO:0006952,GO:0009506	-	KOG1187-Serine/threonine protein kinase[T]
Cl000863	3.1449	7.75837	-1.30274	5.46e-08	5.03e-07	down	Cl000863	-	-	-	-
Cl014563	29.9141	73.7458	-1.30174	6.87e-06	4.77e-05	down	Cl014563	-	GO:0005886,GO:0009793,GO:0010183,GO:0016021	-	-
Cl024322	15.4505	38.0868	-1.30164	4.41e-10	5.01e-09	down	Cl024322	-	-	-	-
Cl038217	11.0241	27.1689	-1.30129	0.00290726	0.0116197	down	Cl038217	-	-	-	-
Cl028377	3.39723	8.37029	-1.30092	0.000180692	0.000975187	down	Cl028377	-	-	-	-
Cl017239	2.0746	5.11128	-1.30085	9.71e-05	0.000553675	down	Cl017239	-	-	-	KOG4341-F-box protein containing LRR[R]
Cl014705	103.142	254.081	-1.30065	0.000239455	0.00125849	down	Cl014705	-	GO:0016021	-	-
Cl015400	9.8837	24.3409	-1.30026	1.53e-05	0.000100676	down	Cl015400	-	-	-	-
Cl031619	2.56586	6.319	-1.30025	0.00695514	0.0246383	down	Cl031619	-	-	-	-
Cl035776	7.26809	17.8991	-1.30024	5.82e-07	4.72e-06	down	Cl035776	-	GO:0003677,GO:0005634,GO:0006351,GO:0006355,GO:0009734	-	-
Cl016178	5.71676	14.0765	-1.30002	0.00414482	0.0158087	down	Cl016178	-	GO:0005886,GO:0009507,GO:0009706,GO:0009941,GO:0015031,GO:0016491	-	KOG1208-Dehydrogenases with different specificities (related to short-chain alcohol dehydrogenases)[Q]
Cl041261	3.25065	8.00192	-1.29962	0.00949522	0.032297	down	Cl041261	-	GO:0003676,GO:0008270	-	-
Cl016492	27.5829	67.89	-1.29942	9.26e-16	1.62e-14	down	Cl016492	-	GO:0000932,GO:0005829,GO:0006397,GO:0010606,GO:0017148,GO:0031087,GO:0033962,GO:0042803	-	KOG1073-Uncharacterized mRNA-associated protein RAP55[U]
Cl034493	36.3803	89.4852	-1.29849	1.74e-05	0.000113257	down	Cl034493	-	GO:0004672,GO:0004674,GO:0005524,GO:0005886,GO:0016021	-	KOG1187-Serine/threonine protein kinase[T]
Cl034491	90.616	222.881	-1.29843	5.15e-11	6.38e-10	down	Cl034491	-	GO:0005337,GO:0005774,GO:0016021	-	KOG1479-Nucleoside transporter[F]
Cl021246	4.45436	10.9368	-1.29589	6.05e-06	4.24e-05	down	Cl021246	-	GO:0005739,GO:0016021,GO:0071805	-	KOG4539-Uncharacterized conserved protein[S]
Cl034228	17.7096	43.4766	-1.29571	0.00422496	0.0160589	down	Cl034228	-	-	-	-
Cl006006	67.9685	166.822	-1.29537	5.24e-05	0.000314673	down	Cl006006	-	GO:0009813,GO:0045430	-	-
Cl024191	21.2794	52.1876	-1.29425	1.87e-08	1.81e-07	down	Cl024191	-	GO:0000785,GO:0003682,GO:0005085,GO:0005634,GO:0005829,GO:0009411,GO:0009649,GO:0009881,GO:0010224,GO:0018298,GO:0042803	-	KOG1427-Uncharacterized conserved protein, contains RCC1 domain[S]
Cl012909	3.2596	7.99269	-1.29399	0.000263895	0.0013751	down	Cl012909	-	GO:0005829,GO:0016491,GO:0046686	-	-
Cl021298	3.90406	9.56802	-1.29324	0.000226018	0.00119619	down	Cl021298	-	GO:0004197,GO:0005615,GO:0005764,GO:0008234,GO:0051603	-	-
Cl024022	12.6367	30.9524	-1.29244	3.43e-05	0.000211373	down	Cl024022	-	GO:0005351,GO:0005355,GO:0005887,GO:0046323	-	KOG0254-Predicted transporter (major facilitator superfamily)[R]
Cl030411	9.71433	23.7916	-1.29226	0.00211948	0.00882507	down	Cl030411	-	GO:0005886,GO:0006810,GO:0016021,GO:0022857	-	-
Cl012309	8.1214	19.8708	-1.29085	4.16e-06	2.98e-05	down	Cl012309	-	GO:0000139,GO:0016021,GO:0016757,GO:0071555	-	KOG1021-Acetylglucosaminyltransferase EXT1/exostosin 1[GMW]
Cl022669	6.27644	15.3565	-1.29083	1.22e-06	9.38e-06	down	Cl022669	-	GO:0005634,GO:0006355,GO:0008270	-	-
Cl032679	2.77089	6.77843	-1.2906	0.000719798	0.0033856	down	Cl032679	-	GO:0003677,GO:0006351,GO:0008270,GO:0016874,GO:0039548,GO:0039593,GO:0039648,GO:0075342	-	KOG0978-E3 ubiquitin ligase involved in syntaxin degradation[O]
Cl015736	5.10436	12.4844	-1.29032	0.0029034	0.0116059	down	Cl015736	-	GO:0005634,GO:0016491,GO:0046872	-	-
Cl043514	30.368	74.2632	-1.29009	1.86e-12	2.57e-11	down	Cl043514	-	GO:0005773,GO:0005794,GO:0005886,GO:0009506,GO:0009705,GO:0016020,GO:0016021,GO:0043621,GO:0046786	-	-
Cl040000	9.40303	22.9926	-1.28997	0.00313659	0.0124111	down	Cl040000	-	GO:0000209,GO:0005634,GO:0005737,GO:0008270,GO:0016874,GO:0043161,GO:0061630	-	KOG4628-Predicted E3 ubiquitin ligase[O]
Cl038115	20.1887	49.3658	-1.28997	1.63e-05	0.000106529	down	Cl038115	-	-	-	-
Cl040862	5.45409	13.3197	-1.28815	0.000500268	0.00244978	down	Cl040862	-	-	-	-
Cl009439	4.88013	11.9136	-1.28761	6.59e-05	0.000388657	down	Cl009439	-	GO:0000987,GO:0003700,GO:0005730,GO:0006351,GO:0006355,GO:0010200,GO:0043565,GO:0044212,GO:0048527	-	-
Cl029372	8.49218	20.7312	-1.2876	9.73e-09	9.77e-08	down	Cl029372	-	GO:0004553,GO:0004565,GO:0005773,GO:0005975,GO:0048046	-	KOG0496-Beta-galactosidase[G]
Cl028499	21.6256	52.7839	-1.28736	9.61e-06	6.54e-05	down	Cl028499	-	GO:0005829	-	KOG0271-Notchless-like WD40 repeat-containing protein[S]
Cl013707	99.8241	243.602	-1.28706	0.00389394	0.0149772	down	Cl013707	-	GO:0004471,GO:0004473,GO:0005737,GO:0006108,GO:0008948,GO:0046872,GO:0051287	-	KOG1257-NADP+-dependent malic enzyme[C]
Cl012423	2.95438	7.20918	-1.28698	0.000253899	0.00132784	down	Cl012423	-	-	-	-
Cl002517	26.5299	64.7273	-1.28675	2.05e-08	1.97e-07	down	Cl002517	-	GO:0000103,GO:0005623,GO:0006457,GO:0006662,GO:0009507,GO:0015035,GO:0016671,GO:0034599,GO:0045454,GO:0055114	-	KOG0907-Thioredoxin[O]
Cl028510	12.9459	31.5796	-1.2865	0.0014726	0.00640187	down	Cl028510	-	GO:0004674,GO:0005509,GO:0005524,GO:0005623,GO:0005886,GO:0007166,GO:0009311,GO:0009751,GO:0009826,GO:0009992,GO:0016021,GO:0030247	-	KOG1187-Serine/threonine protein kinase[T]
Cl014829	1318.56	3216.03	-1.28632	0.00504753	0.0186976	down	Cl014829	-	GO:0005829,GO:0006950,GO:0009228,GO:0009570,GO:0016491,GO:0046872,GO:0052837	-	KOG2960-Protein involved in thiamine biosynthesis and DNA damage tolerance[R]
Cl022221	9.27281	22.6138	-1.28613	0.000103872	0.000589175	down	Cl022221	-	GO:0005634,GO:0006355,GO:0008270	-	-
Cl001983	3.18269	7.76066	-1.28593	0.00207894	0.00867513	down	Cl001983	-	-	-	-
Cl029175	16.6614	40.6248	-1.28585	0.000113228	0.000637358	down	Cl029175	-	GO:0003677,GO:0003700,GO:0005634,GO:0006351,GO:0006355,GO:0009651,GO:0009723,GO:0009737,GO:0009739,GO:0009751,GO:0009753,GO:0046686	-	-
Cl036778	4.40832	10.7438	-1.2852	1.55e-05	0.000101787	down	Cl036778	-	GO:0003841,GO:0008152,GO:0016021,GO:0016024,GO:0016746	-	KOG1505-Lysophosphatidic acid acyltransferase LPAAT and related acyltransferases[I]
Cl028214	6.01554	14.6509	-1.28422	0.000178987	0.000966891	down	Cl028214	-	GO:0016021	-	-
Cl008531	7.17486	17.4735	-1.28415	1.63e-07	1.42e-06	down	Cl008531	-	GO:0005615,GO:0005773,GO:0005774,GO:0008289	-	KOG4160-BPI/LBP/CETP family protein[V]
Cl002513	3.32695	8.09393	-1.28264	0.00450161	0.0169597	down	Cl002513	-	-	-	-
Cl041917	2.97827	7.23967	-1.28145	6.47e-08	5.92e-07	down	Cl041917	-	GO:0003723,GO:0004526,GO:0004540,GO:0005655,GO:0008033,GO:0090502	-	KOG2363-Protein subunit of nuclear ribonuclease P (RNase P)[J]
Cl032417	115.75	281.362	-1.28142	0.00257252	0.0104655	down	Cl032417	-	GO:0004760,GO:0005777,GO:0005886,GO:0008453,GO:0008483,GO:0009507,GO:0009570,GO:0009853,GO:0016020,GO:0048046,GO:0050281	-	KOG2862-Alanine-glyoxylate aminotransferase AGT1[R]
Cl001806	11.7899	28.6559	-1.28128	1.08e-07	9.6e-07	down	Cl001806	-	GO:0005730,GO:0005737,GO:0006364	-	KOG4709-Uncharacterized conserved protein[S]
Cl016455	20.1478	48.9607	-1.281	2.04e-06	1.53e-05	down	Cl016455	-	GO:0004674,GO:0005524,GO:0005886,GO:0016021,GO:0030247	-	-
Cl033972	3.05703	7.42666	-1.28059	0.00028675	0.00148315	down	Cl033972	-	GO:0004674,GO:0005524,GO:0005829,GO:0006468,GO:0035556	-	KOG0584-Serine/threonine protein kinase[R]
Cl022875	2.38423	5.78895	-1.27978	0.0114792	0.0377783	down	Cl022875	-	-	-	-
Cl035276	5.97412	14.5035	-1.2796	2.15e-06	1.6e-05	down	Cl035276	-	GO:0005886,GO:0015098,GO:0016021	-	KOG4332-Predicted sugar transporter[G]
Cl013351	4.43218	10.7561	-1.27907	5.02e-06	3.55e-05	down	Cl013351	-	GO:0000785,GO:0003682,GO:0005085,GO:0005634,GO:0005829,GO:0009411,GO:0009649,GO:0009881,GO:0010224,GO:0018298,GO:0042803	-	KOG1427-Uncharacterized conserved protein, contains RCC1 domain[S]
Cl003795	7.62212	18.4865	-1.27821	3.56e-05	0.000218813	down	Cl003795	-	-	-	-
Cl040866	3.40722	8.26332	-1.27813	0.000227536	0.00120312	down	Cl040866	-	-	-	-
Cl024025	52.4835	127.193	-1.27708	0.000124697	0.00069575	down	Cl024025	-	GO:0004672,GO:0005524,GO:0005634,GO:0005737,GO:0006952,GO:0007623,GO:0009414,GO:0009416,GO:0009583,GO:0009637,GO:0009638,GO:0009640,GO:0009644,GO:0009646,GO:0009785,GO:0009882,GO:0010075,GO:0010114,GO:0010117,GO:0010118,GO:0010218,GO:0010244,GO:0010310,GO:0010343,GO:0010617,GO:0016301,GO:0016604,GO:0016605,GO:0018298,GO:0042752,GO:0042802,GO:0046283,GO:0046777,GO:0046872,GO:0051510,GO:0055114,GO:…	-	KOG0133-Deoxyribodipyrimidine photolyase/cryptochrome[LT]
Cl029141	2.55116	6.17096	-1.27434	0.00673254	0.0239502	down	Cl029141	-	GO:0004497,GO:0005506,GO:0005783,GO:0007275,GO:0009686,GO:0010268,GO:0016021,GO:0016125,GO:0016132,GO:0016705,GO:0020037,GO:0051777	-	KOG0157-Cytochrome P450 CYP4/CYP19/CYP26 subfamilies[QI]
Cl022337	9.72902	23.5289	-1.27407	0.00042017	0.00209109	down	Cl022337	-	GO:0000139,GO:0005794,GO:0009834,GO:0016021,GO:0045492	-	-
Cl032037	18.7014	45.1971	-1.27309	7.45e-13	1.07e-11	down	Cl032037	-	GO:0004563,GO:0005773,GO:0005829,GO:0005975,GO:0009505,GO:0015929	-	KOG2499-Beta-N-acetylhexosaminidase[G]
Cl040136	2.65059	6.40223	-1.27226	0.000137365	0.00075993	down	Cl040136	-	-	-	-
Cl009928	31.8544	76.9363	-1.27217	4.67e-05	0.000282834	down	Cl009928	-	GO:0004806,GO:0005615,GO:0016042	-	KOG2624-Triglyceride lipase-cholesterol esterase[I]
Cl031177	12.2451	29.5702	-1.27194	0.000715934	0.00337074	down	Cl031177	-	-	-	-
Cl035038	26.1383	63.0862	-1.27116	8.42e-11	1.02e-09	down	Cl035038	-	GO:0009055,GO:0046658,GO:0046872,GO:0055114	-	-
Cl011175	2.22375	5.36714	-1.27116	0.000464631	0.00229169	down	Cl011175	-	-	-	-
Cl004952	90.9523	219.504	-1.27106	1.63e-06	1.24e-05	down	Cl004952	-	-	-	-
Cl035725	3.27455	7.89846	-1.27027	8.12e-06	5.59e-05	down	Cl035725	-	GO:0005634,GO:0006338,GO:0006355,GO:0006952,GO:0007275,GO:0008283,GO:0009266,GO:0009910	-	KOG0680-Actin-related protein - Arp6p[Z]
Cl005933	20.2643	48.8181	-1.26848	4.17e-07	3.45e-06	down	Cl005933	-	GO:0016021	-	-
Cl042011	11.53	27.7602	-1.26762	9.27e-05	0.000530847	down	Cl042011	-	-	-	-
Cl023185	17.9838	43.2822	-1.26707	5.44e-13	7.89e-12	down	Cl023185	-	GO:0000139,GO:0005737,GO:0005768,GO:0005794,GO:0005802,GO:0016021,GO:0016757	-	-
Cl004275	20.2845	48.7905	-1.26622	0.000141732	0.000781677	down	Cl004275	-	-	-	-
Cl019723	3.88734	9.3439	-1.26524	1.74e-06	1.32e-05	down	Cl019723	-	GO:0003700,GO:0005634,GO:0005737,GO:0006351,GO:0043565	-	KOG0627-Heat shock transcription factor[K]
Cl037205	15.3675	36.9177	-1.26443	8.68e-05	0.000500285	down	Cl037205	-	-	-	-
Cl041157	7.02192	16.8627	-1.2639	0.00212655	0.00885066	down	Cl041157	-	-	-	-
Cl000874	52.285	125.548	-1.26378	0.00272706	0.0109991	down	Cl000874	-	GO:0000139,GO:0008643,GO:0015780,GO:0016021	-	KOG1444-Nucleotide-sugar transporter VRG4/SQV-7[GOU]
Cl034832	5.61541	13.4829	-1.26366	0.000865163	0.00399277	down	Cl034832	-	GO:0018024	-	-
Cl012721	14.2602	34.2318	-1.26334	1.96e-06	1.47e-05	down	Cl012721	-	GO:0005737,GO:0005930,GO:0006457,GO:0031514,GO:0036126	-	KOG0714-Molecular chaperone (DnaJ superfamily)[O]
Cl036922	12.8679	30.8881	-1.26328	0.00192551	0.00809968	down	Cl036922	-	GO:0006351,GO:0006355	-	KOG3227-Calcium-responsive transcription coactivator[K]
Cl021006	76.3184	183.165	-1.26304	1.21e-06	9.37e-06	down	Cl021006	-	GO:0004722,GO:0046872	-	KOG0699-Serine/threonine protein phosphatase[T]
Cl032484	8.63638	20.7268	-1.263	1.89e-06	1.42e-05	down	Cl032484	-	-	-	-
Cl019107	3.53	8.47082	-1.26283	0.0113269	0.0373369	down	Cl019107	-	GO:0005886,GO:0006952,GO:0009607,GO:0016021	-	-
Cl026132	18.7885	45.0778	-1.26257	0.00161056	0.00691264	down	Cl026132	-	GO:0004553,GO:0005975,GO:0030246	-	KOG1065-Maltase glucoamylase and related hydrolases, glycosyl hydrolase family 31[G]
Cl014290	16.4138	39.3731	-1.2623	1.16e-05	7.8e-05	down	Cl014290	-	GO:0005737,GO:0005739,GO:0010917,GO:0010940,GO:0035794,GO:0070062	-	-
Cl016516	16.5108	39.5976	-1.26201	0.000280668	0.00145537	down	Cl016516	-	GO:0000118,GO:0000122,GO:0000785,GO:0006351,GO:0006355,GO:0016021,GO:0016575	-	KOG4204-Histone deacetylase complex, SIN3 component[B]
Cl021562	26.6544	63.9202	-1.2619	0.000387318	0.00194173	down	Cl021562	-	-	-	-
Cl036239	17.8594	42.8239	-1.26173	0.0155888	0.0490263	down	Cl036239	-	-	-	-
Cl026236	70.67	169.431	-1.26152	3.02e-06	2.2e-05	down	Cl026236	-	GO:0000139,GO:0005509,GO:0015031,GO:0016021,GO:0030665,GO:0031902	-	KOG1214-Nidogen and related basement membrane protein proteins[MW]
Cl034859	4.53011	10.8595	-1.26134	0.00394772	0.0151536	down	Cl034859	-	-	-	-
Cl033034	4.80965	11.5292	-1.26129	0.00395451	0.0151777	down	Cl033034	-	-	-	-
Cl020164	2.63209	6.30934	-1.26128	1.38e-05	9.13e-05	down	Cl020164	-	GO:0003700,GO:0005634,GO:0006355,GO:0007275,GO:0046872	-	KOG1171-Metallothionein-like protein[P]
Cl001750	5.50701	13.1989	-1.26107	1.54e-06	1.17e-05	down	Cl001750	-	GO:0005215,GO:0006810,GO:0009626,GO:0016021	-	KOG2641-Predicted seven transmembrane receptor - rhodopsin family[T]
Cl008762	3.95102	9.46136	-1.25982	0.000581163	0.00280383	down	Cl008762	-	GO:0005635,GO:0005643,GO:0006606,GO:0006913,GO:0008139,GO:0051028	-	-
Cl035025	6.62281	15.8576	-1.25966	0.000185754	0.00100081	down	Cl035025	-	GO:0004842,GO:0005634,GO:0005737,GO:0016567,GO:0016874	-	KOG4642-Chaperone-dependent E3 ubiquitin protein ligase (contains TPR repeats)[O]
Cl014003	16.4682	39.4304	-1.25963	0.0144288	0.0459369	down	Cl014003	-	GO:0009570	-	-
Cl025605	91.1207	218.117	-1.25925	0.000118001	0.000661989	down	Cl025605	-	GO:0004096,GO:0005777,GO:0006979,GO:0020037,GO:0042744,GO:0046872	-	KOG0047-Catalase[P]
Cl001529	8.67982	20.7756	-1.25915	1.92e-05	0.000123872	down	Cl001529	-	GO:0003824,GO:0003987,GO:0005777,GO:0006083,GO:0006097,GO:0008152,GO:0019605,GO:0047760	-	KOG1176-Acyl-CoA synthetase[I]
Cl026032	2.86835	6.86511	-1.25906	7.37e-05	0.000430667	down	Cl026032	-	GO:0005975,GO:0008422,GO:0009505,GO:0102483,GO:1901657	-	KOG0626-Beta-glucosidase, lactase phlorizinhydrolase, and related proteins[G]
Cl021140	38.8993	93.065	-1.25849	0.00101302	0.00459534	down	Cl021140	-	GO:0000166,GO:0003677,GO:0003887,GO:0006287,GO:0006297,GO:0008296,GO:0043625,GO:0045004,GO:0046872,GO:0051539	-	KOG0969-DNA polymerase delta, catalytic subunit[L]
Cl040908	3.37062	8.0637	-1.25843	2.39e-06	1.76e-05	down	Cl040908	-	GO:0003677,GO:0003700,GO:0005634,GO:0006351,GO:0006355,GO:0010078,GO:0010479,GO:0045893,GO:0048364	-	-
Cl036633	47.7293	114.094	-1.25728	2.84e-06	2.07e-05	down	Cl036633	-	GO:0004612,GO:0005524,GO:0005737,GO:0006094	-	-
Cl031647	5.12256	12.2449	-1.25725	0.00305262	0.0121197	down	Cl031647	-	GO:0005634,GO:0006351,GO:0006355,GO:0043531	-	KOG4658-Apoptotic ATPase[T]
Cl016244	5.73296	13.6993	-1.25675	0.000255796	0.00133654	down	Cl016244	-	GO:0008152,GO:0016758,GO:0050645	-	KOG1192-UDP-glucuronosyl and UDP-glucosyl transferase[GC]
Cl017180	6.03357	14.4166	-1.25664	0.000124043	0.000692501	down	Cl017180	-	GO:0005739,GO:0008236,GO:0009543,GO:0009579,GO:0031977	-	-
Cl019138	2.3102	5.51997	-1.25664	0.0027225	0.0109833	down	Cl019138	-	-	-	-
Cl041952	6.86113	16.3921	-1.25648	1.66e-05	0.000108498	down	Cl041952	-	-	-	-
Cl028718	16.3285	39.0038	-1.25623	3.05e-06	2.22e-05	down	Cl028718	-	GO:0000166,GO:0000398,GO:0016607,GO:0017069	-	-
Cl042000	5.20063	12.4136	-1.25516	0.000314189	0.00160769	down	Cl042000	-	GO:0000103,GO:0006457,GO:0006662,GO:0009507,GO:0015035,GO:0016671,GO:0034599,GO:0045454,GO:0055114	-	KOG0907-Thioredoxin[O]
Cl013464	16.7146	39.889	-1.25488	0.00677693	0.0240769	down	Cl013464	-	GO:0003677,GO:0003700,GO:0005634,GO:0006351,GO:0006355,GO:0009965,GO:0030154,GO:0045962,GO:0048366	-	-
Cl039618	3.02691	7.22286	-1.25473	0.00351436	0.0136897	down	Cl039618	-	GO:0004364,GO:0005737,GO:0006749	-	-
Cl023108	10.8527	25.8944	-1.25459	0.00611608	0.0220636	down	Cl023108	-	GO:0004672,GO:0004674,GO:0005509,GO:0005524,GO:0007166,GO:0016021,GO:0030247	-	KOG1187-Serine/threonine protein kinase[T]
Cl039615	48.5348	115.73	-1.25368	4.11e-07	3.4e-06	down	Cl039615	-	GO:0005886,GO:0008270,GO:0009561,GO:0016567,GO:0016874,GO:0051603,GO:0051726,GO:0055046	-	-
Cl034043	90.57	215.931	-1.25347	9.77e-05	0.000556732	down	Cl034043	-	GO:0005886,GO:0015171,GO:0015293,GO:0016021,GO:0043090,GO:0080167	-	KOG1303-Amino acid transporters[E]
Cl040474	9.7782	23.3085	-1.25322	0.000951492	0.004343	down	Cl040474	-	GO:0005524,GO:0006952,GO:0043531	-	KOG4658-Apoptotic ATPase[T]
Cl017762	3.16046	7.53254	-1.253	0.000132591	0.000735928	down	Cl017762	-	-	-	-
Cl005797	2.46014	5.85981	-1.25211	0.00258823	0.0105175	down	Cl005797	-	-	-	KOG4675-Uncharacterized conserved protein, contains ENT domain[R]
Cl016722	8.03999	19.1446	-1.25167	2.35e-07	2.01e-06	down	Cl016722	-	GO:0008270	-	-
Cl000052	20.8607	49.6729	-1.25167	0.00245668	0.0100526	down	Cl000052	-	GO:0005634,GO:0006511,GO:0016567,GO:0019005	-	KOG1724-SCF ubiquitin ligase, Skp1 component[O]
Cl000978	6.3266	15.0495	-1.25021	0.00077228	0.00360468	down	Cl000978	-	GO:0000287,GO:0005524,GO:0005622,GO:0005783,GO:0032957,GO:0047325,GO:0047484,GO:0052725,GO:0052726	-	-
Cl014229	7.32355	17.408	-1.24913	2.35e-07	2e-06	down	Cl014229	-	GO:0016021	-	-
Cl004718	11.7055	27.8094	-1.24839	2.53e-05	0.000159661	down	Cl004718	-	GO:0016021,GO:0017022,GO:0030133	-	-
Cl009512	6.46509	15.3559	-1.24805	1.6e-05	0.000105024	down	Cl009512	-	GO:0003677,GO:0004364,GO:0005634,GO:0005737,GO:0006749,GO:0009407,GO:0009636	-	-
Cl023406	20.1976	47.9612	-1.24769	2.84e-05	0.00017803	down	Cl023406	-	-	-	-
Cl000900	5.37602	12.7658	-1.24767	1.77e-05	0.000115	down	Cl000900	-	GO:0003677,GO:0005634,GO:0005694,GO:0006281,GO:0006974,GO:0046872	-	KOG3931-Uncharacterized conserved protein[S]
Cl016912	5.63029	13.3684	-1.24754	0.00324762	0.0127878	down	Cl016912	-	GO:0016021	-	-
Cl026307	2.7259	6.47107	-1.24727	0.000371071	0.00186811	down	Cl026307	-	GO:0005794,GO:0005886,GO:0009506,GO:0016020,GO:0016021,GO:0050829	-	-
Cl005800	33.067	78.4969	-1.24724	0.000135431	0.00074981	down	Cl005800	-	-	-	-
Cl010274	238.74	566.679	-1.24709	3.47e-07	2.9e-06	down	Cl010274	-	GO:0005886,GO:0016021	-	-
Cl024682	20.857	49.5032	-1.24699	0.000641849	0.00305748	down	Cl024682	-	GO:0003924,GO:0005525,GO:0046872	-	-
Cl019931	3.68825	8.75346	-1.24692	0.0114371	0.0376526	down	Cl019931	-	-	-	-
Cl015537	2.60712	6.18666	-1.24671	0.000612499	0.00293233	down	Cl015537	-	-	-	-
Cl031087	16.8324	39.9204	-1.24588	0.000603423	0.00289468	down	Cl031087	-	-	-	-
Cl012299	8.14097	19.3074	-1.24588	0.00067354	0.00319472	down	Cl012299	-	-	-	-
Cl010689	5.20914	12.3389	-1.24409	0.0140232	0.0448447	down	Cl010689	-	GO:0006351,GO:0006355,GO:0009698,GO:0016020,GO:0016592,GO:2000762	-	-
Cl032278	39.0074	92.386	-1.24393	2.54e-08	2.42e-07	down	Cl032278	-	GO:0000049,GO:0001510,GO:0003723,GO:0005634,GO:0005730,GO:0005737,GO:0005819,GO:0007286,GO:0008168,GO:0016428,GO:0030488,GO:0033313,GO:0033391,GO:0051301	-	KOG2198-tRNA cytosine-5-methylases and related enzymes of the NOL1/NOP2/sun superfamily[J]
Cl013719	6.193	14.6656	-1.24373	0.011243	0.0371502	down	Cl013719	-	-	-	-
Cl005890	9.54323	22.5924	-1.24329	0.00183805	0.00776591	down	Cl005890	-	-	-	-
Cl023620	2.21806	5.24866	-1.24265	0.00418783	0.015941	down	Cl023620	-	GO:0016567,GO:0051260	-	KOG2714-SETA binding protein SB1 and related proteins, contain BTB/POZ domain[R]
Cl001021	7.20211	17.0381	-1.24227	0.0113008	0.0372682	down	Cl001021	-	-	-	-
Cl004493	30.3398	71.7415	-1.2416	2.07e-05	0.000133168	down	Cl004493	-	GO:0006071,GO:0006629,GO:0008889	-	KOG2258-Glycerophosphoryl diester phosphodiesterase[C]
Cl019014	65.7361	155.423	-1.24144	0.000364883	0.00184051	down	Cl019014	-	GO:0009523,GO:0009535,GO:0015979	-	-
Cl015102	11.7979	27.8854	-1.24098	0.011253	0.0371787	down	Cl015102	-	-	-	-
Cl031839	215.282	508.786	-1.24083	0.000598738	0.00287716	down	Cl031839	-	GO:0007338,GO:0016021	-	-
Cl028485	11.2531	26.5931	-1.24073	7.36e-06	5.09e-05	down	Cl028485	-	GO:0004722,GO:0016021,GO:0046872	-	-
Cl025036	163.195	385.61	-1.24054	0.00151023	0.00653869	down	Cl025036	-	-	-	-
Cl018505	7.36295	17.389	-1.23982	0.000713286	0.00335992	down	Cl018505	-	GO:0004176,GO:0004222,GO:0005524,GO:0005739,GO:0006508,GO:0008237,GO:0008270,GO:0009535,GO:0009941,GO:0016021	-	-
Cl013941	112.675	265.936	-1.23892	0.00408028	0.0155916	down	Cl013941	-	GO:0004683,GO:0005516,GO:0005524,GO:0005634,GO:0005737,GO:0005886,GO:0009738,GO:0009931,GO:0018105,GO:0035556,GO:0046777	-	-
Cl028841	3.86464	9.12125	-1.2389	0.00254246	0.0103608	down	Cl028841	-	-	-	-
Cl006546	62.9632	148.547	-1.23834	2.27e-05	0.00014457	down	Cl006546	-	GO:0004674,GO:0005524,GO:0007165,GO:0016021	-	KOG0583-Serine/threonine protein kinase[T]
Cl010414	20.3853	48.0899	-1.2382	0.0021407	0.00889534	down	Cl010414	-	-	-	-
Cl027682	54.2953	128.074	-1.23808	0.00654234	0.0233721	down	Cl027682	-	GO:0016021	-	-
Cl030920	3.49211	8.23605	-1.23785	0.0002316	0.00122249	down	Cl030920	-	GO:0003677,GO:0005634,GO:0006302,GO:0006310	-	-
Cl007620	31.9296	75.2823	-1.23742	0.000732724	0.00343963	down	Cl007620	-	GO:0016021	-	KOG4267-Predicted membrane protein[S]
Cl011527	14.955	35.2494	-1.23697	5.9e-12	7.87e-11	down	Cl011527	-	-	-	-
Cl039026	27.6656	65.1452	-1.23556	2.96e-07	2.49e-06	down	Cl039026	-	GO:0009734,GO:0010928,GO:0071470,GO:2000028	-	-
Cl000615	5.67543	13.3566	-1.23475	1.13e-06	8.77e-06	down	Cl000615	-	GO:0005737,GO:0005783,GO:0005886,GO:0016021,GO:0016055,GO:0033088,GO:0090090	-	KOG3620-Uncharacterized conserved protein[S]
Cl028695	10.5579	24.8346	-1.23403	5.04e-08	4.67e-07	down	Cl028695	-	GO:0045739,GO:0070531,GO:0070552	-	-
Cl025812	14.2465	33.5039	-1.23372	1.26e-11	1.64e-10	down	Cl025812	-	GO:0008375,GO:0016021	-	-
Cl035392	3.13649	7.37451	-1.2334	0.000547478	0.00265649	down	Cl035392	-	GO:0005524,GO:0009626,GO:0043531	-	KOG4658-Apoptotic ATPase[T]
Cl004094	31.0662	73.0299	-1.23314	8.69e-05	0.000500703	down	Cl004094	-	GO:0016021	-	-
Cl009802	6.61312	15.5403	-1.23261	0.000544373	0.00264411	down	Cl009802	-	GO:0000077,GO:0003677,GO:0003700,GO:0005634,GO:0006351,GO:0006355,GO:0010332,GO:0040020	-	-
Cl014299	8.06979	18.9584	-1.23224	0.000979622	0.00446005	down	Cl014299	-	GO:0005524,GO:0005737,GO:0031625,GO:0061630	-	KOG0895-Ubiquitin-conjugating enzyme[O]
Cl036381	62.6692	147.173	-1.23168	0.000433073	0.0021512	down	Cl036381	-	GO:0003700,GO:0005634,GO:0006351,GO:0043565	-	-
Cl007787	2.61173	6.13273	-1.23152	3.6e-05	0.000221244	down	Cl007787	-	-	-	-
Cl015727	37.9287	89.0121	-1.23071	2.09e-05	0.000133785	down	Cl015727	-	GO:0000062,GO:0003995,GO:0005739,GO:0006552,GO:0008470,GO:0009055,GO:0033539,GO:0050660,GO:0052890,GO:0055088	-	-
Cl004332	4.44922	10.4397	-1.23045	0.00143998	0.00627548	down	Cl004332	-	GO:0005506,GO:0005789,GO:0010132,GO:0016020,GO:0016021,GO:0016709,GO:0020037,GO:0044550,GO:0050370	-	KOG0156-Cytochrome P450 CYP2 subfamily[Q]
Cl000188	3.71933	8.7241	-1.22996	0.00114033	0.00510508	down	Cl000188	-	GO:0003677,GO:0003700,GO:0005634,GO:0006351,GO:0009908,GO:0030154	-	-
Cl028409	4.71792	11.0606	-1.2292	0.00343552	0.0134336	down	Cl028409	-	GO:0005743,GO:0006099,GO:0008177,GO:0022900,GO:0045273,GO:0050660	-	KOG2403-Succinate dehydrogenase, flavoprotein subunit[C]
Cl024243	2.82603	6.61848	-1.22773	0.00340944	0.0133371	down	Cl024243	-	GO:0004672,GO:0004674,GO:0005524,GO:0005886,GO:0016021	-	KOG1187-Serine/threonine protein kinase[T]
Cl017483	8.2289	19.2707	-1.22764	0.000187741	0.00101057	down	Cl017483	-	-	-	-
Cl006490	18.6083	43.549	-1.22669	0.000404359	0.00201835	down	Cl006490	-	GO:0006952,GO:0047501	-	KOG1208-Dehydrogenases with different specificities (related to short-chain alcohol dehydrogenases)[Q]
Cl020770	20.7854	48.6423	-1.22664	0.00179776	0.00761139	down	Cl020770	-	GO:0005739,GO:0009408	-	KOG0710-Molecular chaperone (small heat-shock protein Hsp26/Hsp42)[O]
Cl004075	6.61933	15.4859	-1.2262	0.00165796	0.00708958	down	Cl004075	-	GO:0016021	-	-
Cl011377	5.54708	12.9758	-1.22602	6.77e-05	0.00039794	down	Cl011377	-	GO:0005524,GO:0006952,GO:0043531	-	-
Cl000180	23.7521	55.5594	-1.22597	1.34e-08	1.33e-07	down	Cl000180	-	GO:0004674,GO:0005524,GO:0005776,GO:0006914,GO:0015031,GO:0031410	-	KOG0595-Serine/threonine-protein kinase involved in autophagy[OUT]
Cl030530	3.97998	9.30951	-1.22595	8.33e-07	6.58e-06	down	Cl030530	-	GO:0003677,GO:0004386,GO:0005524,GO:0005634	-	KOG0390-DNA repair protein, SNF2 family[L]
Cl023613	8.23185	19.2548	-1.22593	0.000377148	0.00189505	down	Cl023613	-	GO:0003676,GO:0008168	-	-
Cl027487	27.6834	64.7324	-1.22547	1.67e-08	1.63e-07	down	Cl027487	-	GO:0003677,GO:0005634,GO:0005829,GO:0006351,GO:0006355	-	-
Cl041109	11.324	26.4689	-1.22492	0.0010715	0.00482931	down	Cl041109	-	GO:0005773,GO:0005783,GO:0005886,GO:0009058,GO:0009505,GO:0009506,GO:0016020,GO:0016788,GO:0016844	-	KOG1520-Predicted alkaloid synthase/Surface mucin Hemomucin[R]
Cl043753	29.8155	69.6752	-1.22458	6.64e-05	0.000391185	down	Cl043753	-	GO:0005215,GO:0005622,GO:0009873,GO:0016021	-	KOG1291-Mn2+ and Fe2+ transporters of the NRAMP family[P]
Cl005505	23.8271	55.6136	-1.22284	0.00985142	0.033247	down	Cl005505	-	GO:0005506,GO:0016020,GO:0016709,GO:0020037,GO:0033773,GO:0044550	-	KOG0156-Cytochrome P450 CYP2 subfamily[Q]
Cl032381	23.0884	53.8766	-1.22249	0.000707952	0.00333809	down	Cl032381	-	GO:0003700,GO:0005634,GO:0006351,GO:0006355,GO:0009555,GO:0009942,GO:0030010,GO:0043565	-	-
Cl039235	3.0542	7.1179	-1.22066	0.00872617	0.0300012	down	Cl039235	-	GO:0005524,GO:0006952,GO:0043531	-	KOG4658-Apoptotic ATPase[T]
Cl002274	4.13922	9.64437	-1.22033	0.000284925	0.00147504	down	Cl002274	-	GO:0005886,GO:0006629,GO:0008081,GO:0046658	-	-
Cl040531	27.9473	65.1147	-1.22028	3.51e-07	2.93e-06	down	Cl040531	-	-	-	-
Cl027778	6.88287	16.0298	-1.21967	0.00150409	0.0065166	down	Cl027778	-	GO:0005215,GO:0016021,GO:0042128	-	KOG1237-H+/oligopeptide symporter[E]
Cl030567	2.81097	6.5439	-1.21908	0.00150929	0.00653618	down	Cl030567	-	GO:0016811	-	KOG3261-Uncharacterized conserved protein[S]
Cl025744	13.9859	32.5502	-1.21869	4.16e-05	0.0002536	down	Cl025744	-	-	-	-
Cl023032	144.146	335.456	-1.2186	0.0155516	0.0489404	down	Cl023032	-	GO:0000786,GO:0003677,GO:0005634,GO:0006334	-	KOG4012-Histone H1[B]
Cl043130	16.7049	38.8654	-1.21821	4.28e-05	0.000260132	down	Cl043130	-	GO:0016021	-	KOG2886-Uncharacterized conserved protein[S]
Cl000009	10.8434	25.21	-1.21717	0.000487398	0.00239084	down	Cl000009	-	GO:0005524,GO:0005886,GO:0005887,GO:0006754,GO:0008553,GO:0016021,GO:0043231,GO:0046872,GO:0051453,GO:1902600	-	KOG0205-Plasma membrane H+-transporting ATPase[P]
Cl001881	11.7367	27.2636	-1.21595	0.0013627	0.00597113	down	Cl001881	-	GO:0000418,GO:0000419,GO:0003677,GO:0003899,GO:0005665,GO:0005666,GO:0005736,GO:0006360,GO:0006366,GO:0006383,GO:0008270	-	KOG3497-DNA-directed RNA polymerase, subunit RPB10[K]
Cl010339	56.5095	131.248	-1.21573	0.00313782	0.0124133	down	Cl010339	-	GO:0004854,GO:0005506,GO:0005829,GO:0009055,GO:0009115,GO:0016614,GO:0016903,GO:0050660,GO:0051536	-	KOG0430-Xanthine dehydrogenase[F]
Cl019474	3.30482	7.66706	-1.2141	0.000312736	0.00160083	down	Cl019474	-	GO:0000822,GO:0005634,GO:0009734,GO:0010011,GO:0016567,GO:0019005	-	-
Cl024152	4.641	10.7647	-1.2138	5.22e-06	3.69e-05	down	Cl024152	-	-	-	-
Cl021448	3.60824	8.36545	-1.21315	1.07e-05	7.19e-05	down	Cl021448	-	GO:0006974,GO:0007050	-	-
Cl017950	12.5969	29.2022	-1.21301	0.000759599	0.00355243	down	Cl017950	-	GO:0003700,GO:0005622,GO:0005634,GO:0006355,GO:0007623,GO:0008270,GO:0048579	-	KOG1441-Glucose-6-phosphate/phosphate and phosphoenolpyruvate/phosphate antiporter[GE]
Cl033592	4.59588	10.6513	-1.21262	0.000329642	0.00168017	down	Cl033592	-	-	-	-
Cl015814	98.5278	228.319	-1.21245	0.000349832	0.00177227	down	Cl015814	-	-	-	-
Cl005958	28.9288	67.0261	-1.21222	6.78e-09	6.92e-08	down	Cl005958	-	GO:0008270,GO:0016567,GO:0016874	-	KOG4628-Predicted E3 ubiquitin ligase[O]
Cl016546	5.54192	12.8351	-1.21163	9.22e-05	0.000528065	down	Cl016546	-	-	-	-
Cl012326	4.56929	10.5799	-1.21128	3.05e-05	0.00018963	down	Cl012326	-	-	-	-
Cl043352	13.2263	30.6195	-1.21104	3.69e-05	0.000226565	down	Cl043352	-	GO:0016021	-	KOG2886-Uncharacterized conserved protein[S]
Cl008486	2.49278	5.76944	-1.21068	0.0107591	0.0357858	down	Cl008486	-	-	-	-
Cl010120	11.3781	26.3267	-1.21027	2.99e-05	0.000186305	down	Cl010120	-	GO:0016021	-	-
Cl006356	7.78264	18.0043	-1.21001	6.52e-08	5.95e-07	down	Cl006356	-	-	-	-
Cl040089	6.77466	15.6718	-1.20996	8.3e-06	5.7e-05	down	Cl040089	-	GO:0004842,GO:0019005,GO:0031146	-	-
Cl041068	21.0019	48.5497	-1.20895	5.89e-07	4.77e-06	down	Cl041068	-	GO:0003676	-	-
Cl026073	14.9596	34.5775	-1.20877	0.00233795	0.00962443	down	Cl026073	-	GO:0004970,GO:0005262,GO:0005886,GO:0006816,GO:0008066,GO:0009507,GO:0009536,GO:0009611,GO:0015276,GO:0016021,GO:0019722,GO:0070417,GO:0071230,GO:0071260,GO:0071311	-	KOG1052-Glutamate-gated kainate-type ion channel receptor subunit GluR5 and related subunits[PET]
Cl000705	3.4017	7.85237	-1.20687	7.39e-06	5.11e-05	down	Cl000705	-	-	-	-
Cl033359	4.06657	9.3857	-1.20665	0.0042154	0.016031	down	Cl033359	-	-	-	-
Cl016360	21.4691	49.5502	-1.20663	0.00217011	0.00900445	down	Cl016360	-	GO:0005507,GO:0005783,GO:0005789,GO:0010073,GO:0016036,GO:0016491,GO:0016682,GO:0016722,GO:0080167	-	-
Cl032202	8.37983	19.3274	-1.20566	3.14e-05	0.00019515	down	Cl032202	-	GO:0000911,GO:0005525,GO:0005768,GO:0005794,GO:0005829,GO:0005886,GO:0007264,GO:0009504,GO:0010008,GO:0015031	-	KOG0087-GTPase Rab11/YPT3, small G protein superfamily[U]
Cl041265	3.37485	7.78333	-1.20556	9.31e-05	0.000533074	down	Cl041265	-	-	-	KOG4341-F-box protein containing LRR[R]
Cl040106	9.06559	20.9025	-1.2052	9.5e-07	7.45e-06	down	Cl040106	-	GO:0005524,GO:0006952,GO:0043531	-	KOG4658-Apoptotic ATPase[T]
Cl010198	18.8436	43.4434	-1.20506	8.17e-05	0.000472695	down	Cl010198	-	GO:0004837,GO:0006520,GO:0016831,GO:0030170	-	KOG0628-Aromatic-L-amino-acid/L-histidine decarboxylase[E]
Cl013682	3.81513	8.79423	-1.20483	0.000484569	0.002379	down	Cl013682	-	-	-	-
Cl002983	12.709	29.2893	-1.20453	0.000894821	0.00411377	down	Cl002983	-	GO:0006952,GO:0047501	-	KOG1208-Dehydrogenases with different specificities (related to short-chain alcohol dehydrogenases)[Q]
Cl018426	11.4815	26.458	-1.2044	0.000146947	0.00080718	down	Cl018426	-	GO:0005783,GO:0005789,GO:0016021	-	KOG0439-VAMP-associated protein involved in inositol metabolism[U]
Cl007681	21.8941	50.4268	-1.20365	3.34e-05	0.000206602	down	Cl007681	-	GO:0005096,GO:0005737,GO:0005794,GO:0005811,GO:0005829,GO:0007420,GO:0010628,GO:0010807,GO:0017112,GO:0017137,GO:0021854,GO:0032483,GO:0034389,GO:0043010,GO:0043087,GO:0043547,GO:0048172,GO:0048489,GO:0050821,GO:0060079,GO:0060325,GO:0061646,GO:0070062,GO:0071782,GO:0097051,GO:0098794,GO:1903061,GO:1903233,GO:1903373,GO:2000786	-	KOG2390-Uncharacterized conserved protein[S]
Cl043764	6.25237	14.3999	-1.20358	0.00106256	0.00479507	down	Cl043764	-	GO:0000166,GO:0003677,GO:0003887,GO:0006287,GO:0006297,GO:0008296,GO:0043625,GO:0045004,GO:0046872,GO:0051539	-	KOG0969-DNA polymerase delta, catalytic subunit[L]
Cl025886	6.95973	16.0192	-1.2027	1.7e-06	1.29e-05	down	Cl025886	-	GO:0016021	-	-
Cl038331	3.01114	6.92874	-1.20229	0.0036075	0.0140107	down	Cl038331	-	GO:0004721,GO:0046872	-	-
Cl009213	3.39541	7.80984	-1.20171	0.00442968	0.0167417	down	Cl009213	-	-	-	-
Cl004551	7.00863	16.1201	-1.20165	0.000149312	0.000819544	down	Cl004551	-	GO:0003677,GO:0005634,GO:0006351,GO:0006355,GO:0046872	-	-
Cl001978	6.26336	14.4047	-1.20153	8.13e-06	5.59e-05	down	Cl001978	-	GO:0003779,GO:0005737,GO:0005856,GO:0007015,GO:0010119	-	-
Cl004711	11.6373	26.7534	-1.20097	0.00782952	0.0272845	down	Cl004711	-	-	-	-
Cl015087	11.1591	25.651	-1.2008	0.00830314	0.028743	down	Cl015087	-	-	-	-
Cl013181	2.65666	6.10049	-1.19931	3.23e-05	0.000200285	down	Cl013181	-	GO:0003700,GO:0005634,GO:0006351,GO:0043565	-	-
Cl039500	8.55966	19.6552	-1.19928	2.43e-05	0.000154172	down	Cl039500	-	GO:0004788,GO:0005524,GO:0006772,GO:0009229,GO:0030975	-	-
Cl033955	37.9769	87.1923	-1.19908	0.000159871	0.000871832	down	Cl033955	-	GO:0003993,GO:0005886,GO:0005887,GO:0006644,GO:0008195,GO:0016021,GO:0046839	-	KOG3030-Lipid phosphate phosphatase and related enzymes of the PAP2 family[I]
Cl033392	5.80797	13.3345	-1.19906	0.0122544	0.0400175	down	Cl033392	-	GO:0003676,GO:0003723,GO:0004535,GO:0005634,GO:0005737,GO:0006397,GO:0046872	-	-
Cl020234	5.05048	11.5952	-1.19904	0.00114276	0.00511275	down	Cl020234	-	-	-	-
Cl022404	23.3977	53.7134	-1.19891	2.7e-09	2.88e-08	down	Cl022404	-	GO:0000166,GO:0003676,GO:0003723,GO:0005737,GO:0016020	-	KOG0122-Translation initiation factor 3, subunit g (eIF-3g)[J]
Cl017296	10.9564	25.1474	-1.19863	6.82e-07	5.47e-06	down	Cl017296	-	GO:0005634,GO:0006351,GO:0006355,GO:0008198,GO:0032453,GO:0040010,GO:0045814,GO:0051213	-	KOG1246-DNA-binding protein jumonji/RBP2/SMCY, contains JmjC domain[R]
Cl030908	7.4924	17.1962	-1.19859	0.000787233	0.00366792	down	Cl030908	-	-	-	-
Cl000957	11.0225	25.2966	-1.19849	1.65e-07	1.44e-06	down	Cl000957	-	-	-	-
Cl016547	6.61189	15.1722	-1.1983	0.00268978	0.0108685	down	Cl016547	-	GO:0009506,GO:0009736,GO:0009914	-	-
Cl032211	3.37431	7.74035	-1.1978	3.11e-05	0.000193256	down	Cl032211	-	GO:0005525,GO:0005739	-	KOG1489-Predicted GTP-binding protein (ODN superfamily)[R]
Cl028647	14.9097	34.193	-1.19745	0.000656694	0.00311998	down	Cl028647	-	GO:0000145,GO:0005576,GO:0005618,GO:0005829,GO:0005856,GO:0005886,GO:0006887,GO:0009524	-	KOG2344-Exocyst component protein and related proteins[U]
Cl039048	3.40452	7.80589	-1.19711	3.59e-05	0.000220912	down	Cl039048	-	GO:0005524,GO:0006952,GO:0043531	-	KOG4658-Apoptotic ATPase[T]
Cl040524	2.61659	5.99159	-1.19525	0.0099895	0.0336434	down	Cl040524	-	GO:0000166,GO:0005524,GO:0005886,GO:0009626,GO:0012505,GO:0019897,GO:0043531	-	KOG4658-Apoptotic ATPase[T]
Cl027490	5.71882	13.0917	-1.19486	0.00967409	0.0327889	down	Cl027490	-	-	-	-
Cl040961	8.77516	20.085	-1.19462	0.00928267	0.0316641	down	Cl040961	-	GO:0043531	-	-
Cl028137	2.92645	6.69332	-1.19357	0.0107956	0.0358783	down	Cl028137	-	GO:0003700,GO:0005634,GO:0006351,GO:0006355,GO:0009738,GO:0043565,GO:0044212	-	KOG4343-bZIP transcription factor ATF6[K]
Cl041690	2.28026	5.21417	-1.19324	0.0107647	0.0357963	down	Cl041690	-	GO:0005737,GO:0006479,GO:0016279,GO:0018022,GO:0030544,GO:0051117	-	KOG2793-Putative N2,N2-dimethylguanosine tRNA methyltransferase[A]
Cl014660	11.7357	26.828	-1.19283	0.000389409	0.00195153	down	Cl014660	-	-	-	-
Cl007578	18.6261	42.5788	-1.19281	0.000525503	0.0025633	down	Cl007578	-	GO:0016021	-	-
Cl013172	3.12759	7.14862	-1.19261	0.00332988	0.0130579	down	Cl013172	-	GO:0005768,GO:0005802	-	-
Cl018596	7.00011	15.9955	-1.19222	4.04e-09	4.22e-08	down	Cl018596	-	GO:0016021	-	-
Cl007370	4.07909	9.32019	-1.19211	0.000222204	0.00117731	down	Cl007370	-	GO:0006355,GO:0008270	-	-
Cl028355	29.2425	66.7963	-1.1917	0.0152219	0.0480513	down	Cl028355	-	GO:0016021	-	-
Cl018619	17.6247	40.2576	-1.19166	4.09e-05	0.0002498	down	Cl018619	-	GO:0004185,GO:0005576,GO:0005773,GO:0009505,GO:0051603	-	KOG1282-Serine carboxypeptidases (lysosomal cathepsin A)[OE]
Cl021743	127.609	291.464	-1.19159	8.87e-05	0.000510242	down	Cl021743	-	GO:0005777,GO:0008465,GO:0009854,GO:0016616,GO:0051287	-	KOG0069-Glyoxylate/hydroxypyruvate reductase (D-isomer-specific 2-hydroxy acid dehydrogenase superfamily)[C]
Cl018409	38.1448	87.0603	-1.19053	0.000806828	0.00375191	down	Cl018409	-	GO:0003735,GO:0005381,GO:0005739,GO:0005743,GO:0006412,GO:0006810,GO:0016021,GO:0048250	-	-
Cl021067	7.23246	16.5071	-1.19053	3.38e-05	0.000208852	down	Cl021067	-	GO:0008375,GO:0016020	-	-
Cl009613	8.45168	19.289	-1.19047	6.46e-07	5.19e-06	down	Cl009613	-	GO:0003677,GO:0005634,GO:0006351,GO:0006355	-	-
Cl024850	16.7215	38.1397	-1.18959	0.000640503	0.00305345	down	Cl024850	-	GO:0005507,GO:0006809,GO:0008131,GO:0009308,GO:0009738,GO:0048038,GO:0052593,GO:0052594,GO:0052595,GO:0052596	-	KOG1186-Copper amine oxidase[Q]
Cl041476	42.4921	96.8679	-1.18882	1.47e-05	9.71e-05	down	Cl041476	-	GO:0000287,GO:0008152,GO:0010333	-	-
Cl010856	2.35413	5.36632	-1.18874	0.012711	0.0413157	down	Cl010856	-	GO:0000166,GO:0005524,GO:0005886,GO:0009626,GO:0012505,GO:0019897,GO:0043531	-	KOG4658-Apoptotic ATPase[T]
Cl000008	9.4772	21.6033	-1.18872	0.00123526	0.00547965	down	Cl000008	-	GO:0003755,GO:0006457,GO:0006979,GO:0016021	-	-
Cl010670	4.73897	10.8022	-1.18868	0.00152057	0.00657655	down	Cl010670	-	GO:0008171,GO:0008757,GO:0019438	-	KOG3178-Hydroxyindole-O-methyltransferase and related SAM-dependent methyltransferases[R]
Cl005025	3.4961	7.96795	-1.18846	0.000271318	0.0014102	down	Cl005025	-	GO:0005794,GO:0008643,GO:0016021	-	KOG1441-Glucose-6-phosphate/phosphate and phosphoenolpyruvate/phosphate antiporter[GE]
Cl027694	10.0586	22.9225	-1.18833	0.00486085	0.0181137	down	Cl027694	-	GO:0000469,GO:0000470,GO:0005730,GO:0005732,GO:0006412,GO:0030515,GO:0031118,GO:0031120,GO:0031429,GO:0034513	-	KOG3167-Box H/ACA snoRNP component, involved in ribosomal RNA pseudouridinylation[A]
Cl028974	13.9811	31.841	-1.18741	5.25e-09	5.43e-08	down	Cl028974	-	GO:0004674,GO:0005524,GO:0016021	-	KOG1187-Serine/threonine protein kinase[T]
Cl020945	22.8999	52.1521	-1.18739	0.000643506	0.00306442	down	Cl020945	-	GO:0003677,GO:0003723,GO:0004521,GO:0004534,GO:0005737,GO:0006364,GO:0008270,GO:0046872	-	KOG1137-mRNA cleavage and polyadenylation factor II complex, BRR5 (CPSF subunit)[A]
Cl041494	11.8548	26.9928	-1.18711	1.45e-06	1.11e-05	down	Cl041494	-	GO:0005524,GO:0005576,GO:0016787	-	-
Cl008898	37.0527	84.3354	-1.18656	0.0106974	0.0356263	down	Cl008898	-	GO:0046872	-	-
Cl005640	4.78799	10.8921	-1.18579	2.9e-08	2.75e-07	down	Cl005640	-	GO:0003700,GO:0008270	-	-
Cl025576	12.5997	28.6609	-1.18569	0.00191279	0.00805323	down	Cl025576	-	GO:0005524,GO:0006952,GO:0043531	-	KOG4658-Apoptotic ATPase[T]
Cl019075	4.09311	9.30826	-1.18532	0.00381513	0.0147234	down	Cl019075	-	-	-	-
Cl040644	13.8674	31.5355	-1.18528	0.00478981	0.0178884	down	Cl040644	-	-	-	KOG0274-Cdc4 and related F-box and WD-40 proteins[R]
Cl039133	21.8925	49.7685	-1.1848	5.6e-08	5.15e-07	down	Cl039133	-	GO:0003713,GO:0005634,GO:0006351,GO:0006355,GO:0008283,GO:0048366	-	KOG3227-Calcium-responsive transcription coactivator[K]
Cl023210	8.8525	20.1178	-1.18432	1.09e-06	8.47e-06	down	Cl023210	-	GO:0004560,GO:0005773,GO:0005975,GO:0048046	-	KOG3340-Alpha-L-fucosidase[G]
Cl007615	23.9893	54.5161	-1.18429	3.6e-07	2.99e-06	down	Cl007615	-	GO:0006886,GO:0009507,GO:0009570,GO:0009941,GO:0015031,GO:0090391	-	-
Cl027468	41.8562	95.1152	-1.18423	0.00855553	0.0295064	down	Cl027468	-	GO:0005739,GO:0008863,GO:0016616,GO:0042183,GO:0051287	-	KOG0069-Glyoxylate/hydroxypyruvate reductase (D-isomer-specific 2-hydroxy acid dehydrogenase superfamily)[C]
Cl004006	10.2428	23.2729	-1.18405	0.00054166	0.00263271	down	Cl004006	-	GO:0008237,GO:0046872	-	-
Cl034451	9.44281	21.4521	-1.18383	0.000274165	0.00142392	down	Cl034451	-	-	-	-
Cl039211	5.0384	11.4402	-1.18308	0.00258948	0.0105211	down	Cl039211	-	-	-	-
Cl013532	6.51408	14.7904	-1.18303	0.00134274	0.00589084	down	Cl013532	-	GO:0005783,GO:0006491,GO:0006952,GO:0016021	-	KOG2397-Protein kinase C substrate, 80 KD protein, heavy chain[T]
Cl031263	4.98284	11.3066	-1.18213	0.0118914	0.0389739	down	Cl031263	-	GO:0008270,GO:0016021	-	-
Cl029940	4.52084	10.2582	-1.18212	8.06e-07	6.39e-06	down	Cl029940	-	GO:0005768,GO:0005774,GO:0005789,GO:0005802,GO:0008168,GO:0008757,GO:0016021,GO:0032259	-	-
Cl017476	3.68855	8.36858	-1.18193	2.59e-05	0.000163156	down	Cl017476	-	GO:0000724,GO:0003677,GO:0005524,GO:0005634,GO:0005694,GO:0005737,GO:0006310,GO:0008026,GO:0009378,GO:0036310,GO:0043138,GO:0043140,GO:0046872	-	KOG0351-ATP-dependent DNA helicase[L]
Cl008521	8.21247	18.628	-1.18159	1.21e-07	1.07e-06	down	Cl008521	-	GO:0004842,GO:0005634,GO:0005737,GO:0009753,GO:0010150,GO:0016567,GO:0016874,GO:0030246,GO:0042542	-	KOG0939-E3 ubiquitin-protein ligase/Putative upstream regulatory element binding protein[OK]
Cl023491	3.9204	8.89106	-1.18135	0.00089355	0.00410858	down	Cl023491	-	GO:0004672,GO:0004674,GO:0005509,GO:0005524,GO:0007166,GO:0016021,GO:0030247	-	KOG1187-Serine/threonine protein kinase[T]
Cl009458	9.04125	20.502	-1.18117	0.000549612	0.00266595	down	Cl009458	-	-	-	-
Cl021393	4.44063	10.0639	-1.18036	0.00567924	0.0206853	down	Cl021393	-	GO:0000209,GO:0002495,GO:0004842,GO:0005764,GO:0005765,GO:0005768,GO:0005789,GO:0005886,GO:0006955,GO:0008270,GO:0016021,GO:0016874,GO:0030659,GO:0031901,GO:0031902,GO:0032588,GO:0042287,GO:0061630	-	KOG1609-Protein involved in mRNA turnover and stability[A]
Cl018091	9.63163	21.8259	-1.18019	0.00104917	0.0047406	down	Cl018091	-	GO:0005886,GO:0006810,GO:0016021,GO:0022857	-	-
Cl035639	2.21114	5.00821	-1.17951	0.00165231	0.00706858	down	Cl035639	-	GO:0005524,GO:0006952,GO:0043531	-	KOG4658-Apoptotic ATPase[T]
Cl030239	39.7017	89.9116	-1.1793	0.000226358	0.00119777	down	Cl030239	-	GO:0005215,GO:0006857,GO:0016021	-	KOG1237-H+/oligopeptide symporter[E]
Cl005034	25.0306	56.6772	-1.17908	0.00220074	0.00911582	down	Cl005034	-	GO:0004674,GO:0005524,GO:0005886,GO:0016021	-	KOG1187-Serine/threonine protein kinase[T]
Cl022150	11.59	26.2411	-1.17894	0.000100502	0.000571753	down	Cl022150	-	-	-	-
Cl011844	4.95091	11.2086	-1.17884	5.48e-05	0.000327925	down	Cl011844	-	GO:0006098,GO:0009045,GO:0042732,GO:0046872	-	-
Cl013037	11.2906	25.5611	-1.17883	4.45e-07	3.66e-06	down	Cl013037	-	GO:0051213	-	KOG0143-Iron/ascorbate family oxidoreductases[QR]
Cl032742	3.09982	7.01517	-1.17829	0.000981815	0.00446932	down	Cl032742	-	-	-	-
Cl004046	2.57285	5.82253	-1.17828	0.00875349	0.0300807	down	Cl004046	-	GO:0005768,GO:0005802,GO:0005886,GO:0008168	-	KOG1961-Vacuolar sorting protein VPS52/suppressor of actin Sac2[UZ]
Cl019479	5.1886	11.738	-1.17777	0.00172562	0.00733626	down	Cl019479	-	GO:0008270	-	-
Cl021309	3.12754	7.07408	-1.17752	7.45e-05	0.000434586	down	Cl021309	-	GO:0016021,GO:0016866	-	KOG0497-Oxidosqualene-lanosterol cyclase and related proteins[I]
Cl031622	4.85829	10.9871	-1.17729	0.00221484	0.0091676	down	Cl031622	-	GO:0005524,GO:0016021,GO:0016787,GO:0046872	-	-
Cl033498	15.9775	36.1295	-1.17714	2.51e-05	0.00015867	down	Cl033498	-	GO:0000786,GO:0003677,GO:0005634,GO:0005730,GO:0006334,GO:0006355,GO:0043565,GO:2000014	-	-
Cl014056	16.6351	37.6108	-1.17692	0.00718557	0.0253482	down	Cl014056	-	GO:0000209,GO:0008270,GO:0016874,GO:0043161,GO:0061630	-	KOG4628-Predicted E3 ubiquitin ligase[O]
Cl031909	9.85292	22.2745	-1.17677	0.000252734	0.00132295	down	Cl031909	-	GO:0005634,GO:0006810,GO:0040008	-	-
Cl022487	13.3946	30.2718	-1.17632	7.49e-12	9.86e-11	down	Cl022487	-	GO:0004674,GO:0005516,GO:0005524,GO:0005886,GO:0006468,GO:0006952,GO:0009506,GO:0016021,GO:0030246,GO:0048544	-	KOG1187-Serine/threonine protein kinase[T]
Cl021486	15.851	35.8202	-1.1762	9.61e-07	7.53e-06	down	Cl021486	-	GO:0000049,GO:0002940,GO:0003723,GO:0004809,GO:0005634,GO:0005739	-	KOG1253-tRNA methyltransferase[J]
Cl037149	3.78257	8.54539	-1.17578	0.00346032	0.013514	down	Cl037149	-	-	-	-
Cl031412	14.9833	33.8494	-1.17577	4.62e-06	3.29e-05	down	Cl031412	-	-	-	-
Cl033283	9.40071	21.2367	-1.17572	0.0127384	0.0413721	down	Cl033283	-	-	-	-
Cl030325	23.1444	52.2671	-1.17524	0.0079647	0.0277085	down	Cl030325	-	-	-	-
Cl002456	8.65603	19.5455	-1.17506	0.0155661	0.0489656	down	Cl002456	-	-	-	-
Cl017095	41.5092	93.6967	-1.17457	0.000109651	0.000619017	down	Cl017095	-	GO:0005215,GO:0005887,GO:0015446,GO:0015700,GO:0016021,GO:0098656	-	KOG2639-Sodium sulfate symporter and related arsenite permeases[P]
Cl039580	2.44199	5.51192	-1.1745	0.000212036	0.00113011	down	Cl039580	-	GO:0005789,GO:0016021	-	KOG0550-Molecular chaperone (DnaJ superfamily)[O]
Cl027484	2.9377	6.63045	-1.17442	0.000557244	0.00269932	down	Cl027484	-	-	-	-
Cl040244	42.1765	95.1752	-1.17415	2.52e-11	3.19e-10	down	Cl040244	-	-	-	-
Cl027463	21.7335	49.0308	-1.17377	7.64e-05	0.000444532	down	Cl027463	-	GO:0000118,GO:0000122,GO:0000785,GO:0006351,GO:0006355,GO:0016021,GO:0016575	-	KOG4204-Histone deacetylase complex, SIN3 component[B]
Cl018996	90.61	204.387	-1.17356	0.00245268	0.0100377	down	Cl018996	-	-	-	-
Cl001459	6.11517	13.792	-1.17337	0.00527168	0.0194102	down	Cl001459	-	GO:0005886,GO:0016021	-	-
Cl016256	2.82163	6.36216	-1.17299	8.56e-06	5.87e-05	down	Cl016256	-	-	-	-
Cl025481	3.56914	8.04245	-1.17206	0.00556073	0.0203103	down	Cl025481	-	GO:0004672,GO:0005524,GO:0005634,GO:0005783,GO:0005789,GO:0005829,GO:0005886,GO:0006605,GO:0016021	-	-
Cl021039	77.2858	174.144	-1.172	0.00208107	0.00868277	down	Cl021039	-	GO:0003677,GO:0005634,GO:0006351,GO:0006355,GO:0006950	-	-
Cl015233	9.82796	22.1425	-1.17185	0.00106404	0.00479949	down	Cl015233	-	GO:0003676,GO:0005730,GO:0005731,GO:0007140,GO:0007143,GO:0009561,GO:0031047,GO:0033169,GO:0035197,GO:0055046	-	KOG1041-Translation initiation factor 2C (eIF-2C) and related proteins[J]
Cl022282	10.0847	22.7195	-1.17177	0.00312744	0.0123808	down	Cl022282	-	GO:0009507,GO:0009535,GO:0010190,GO:0016021	-	-
Cl021919	6.5766	14.8093	-1.17109	8.94e-07	7.04e-06	down	Cl021919	-	-	-	-
Cl005874	39.3121	88.5117	-1.1709	0.00130184	0.00574127	down	Cl005874	-	GO:0005576,GO:0005618,GO:0030145,GO:0033609,GO:0045735,GO:0046564,GO:0048046	-	-
Cl044208	3.51458	7.9118	-1.17065	0.00344303	0.0134593	down	Cl044208	-	GO:0003700,GO:0005634,GO:0006351,GO:0043565,GO:0044212,GO:0045892	-	-
Cl035984	6.62359	14.9081	-1.17041	2.21e-05	0.00014077	down	Cl035984	-	GO:0005789,GO:0006506,GO:0016021,GO:0016254	-	-
Cl027938	5.74665	12.9321	-1.17016	0.0040854	0.0156069	down	Cl027938	-	-	-	-
Cl008808	14.6827	33.0377	-1.17	5.61e-09	5.78e-08	down	Cl008808	-	GO:0004329,GO:0005507,GO:0005524,GO:0005829,GO:0005886,GO:0009396,GO:0009507,GO:0009735,GO:0016021,GO:0035999,GO:0042626,GO:0046686,GO:0048046	-	-
Cl037777	17.8964	40.2444	-1.16912	1.53e-13	2.31e-12	down	Cl037777	-	-	-	-
Cl006537	38.3037	86.1314	-1.16906	0.000368862	0.00185797	down	Cl006537	-	GO:0005773,GO:0005975,GO:0009505,GO:0048046,GO:0052692,GO:0071555	-	KOG2366-Alpha-D-galactosidase (melibiase)[G]
Cl037399	17.7813	39.9831	-1.16903	4.77e-05	0.000288661	down	Cl037399	-	GO:0003677,GO:0003700,GO:0005634,GO:0006351,GO:0009908,GO:0030154	-	-
Cl016991	27.0875	60.8985	-1.16878	0.000937762	0.00428783	down	Cl016991	-	GO:0003700,GO:0005634,GO:0006355,GO:0043565,GO:0043621,GO:2000028	-	KOG4343-bZIP transcription factor ATF6[K]
Cl000007	7.27018	16.3437	-1.16867	0.000537671	0.00261643	down	Cl000007	-	GO:0000014,GO:0000110,GO:0000712,GO:0000724,GO:0003684,GO:0003697,GO:0006281,GO:0006289,GO:0006296,GO:0006979,GO:0009314,GO:1901255	-	KOG0442-Structure-specific endonuclease ERCC1-XPF, catalytic component XPF/ERCC4[L]
Cl014613	5.17964	11.6437	-1.16863	0.00151941	0.00657351	down	Cl014613	-	GO:0008270,GO:0016021	-	KOG1609-Protein involved in mRNA turnover and stability[A]
Cl018754	2.36975	5.31884	-1.16638	0.0102484	0.0343821	down	Cl018754	-	-	-	-
Cl013256	29.7926	66.8597	-1.16618	0.000719156	0.00338313	down	Cl013256	-	GO:0003857,GO:0005777,GO:0006631,GO:0008691,GO:0019605,GO:0070403	-	KOG2304-3-hydroxyacyl-CoA dehydrogenase[I]
Cl025137	4.8831	10.9581	-1.16613	0.00486561	0.018129	down	Cl025137	-	-	-	-
Cl035868	3.96845	8.90379	-1.16584	0.000140365	0.000774995	down	Cl035868	-	-	-	-
Cl020458	32.037	71.8701	-1.16565	0.00134192	0.00588908	down	Cl020458	-	GO:0004672,GO:0004674,GO:0005524,GO:0016021	-	KOG1187-Serine/threonine protein kinase[T]
Cl036725	8.67329	19.457	-1.16564	0.00366167	0.0142095	down	Cl036725	-	-	-	-
Cl036335	2.33539	5.238	-1.16535	0.0126846	0.0412392	down	Cl036335	-	-	-	-
Cl043211	14.596	32.7357	-1.1653	0.000305609	0.00156798	down	Cl043211	-	GO:0003676,GO:0031047	-	KOG1041-Translation initiation factor 2C (eIF-2C) and related proteins[J]
Cl035246	6.64175	14.8636	-1.16215	0.000814294	0.00378173	down	Cl035246	-	GO:0016021	-	-
Cl028999	4.11412	9.20628	-1.16203	0.00943832	0.0321225	down	Cl028999	-	GO:0003677,GO:0005634,GO:0006351,GO:0006355	-	-
Cl022619	2.88219	6.44931	-1.16198	0.0143473	0.0457027	down	Cl022619	-	GO:0004842,GO:0005737,GO:0008270,GO:0009966	-	-
Cl000981	2.43197	5.44149	-1.16188	0.0148542	0.0470796	down	Cl000981	-	-	-	-
Cl027670	10.9956	24.5943	-1.1614	0.000132807	0.000736865	down	Cl027670	-	GO:0006366,GO:0006397,GO:0008270,GO:0016020,GO:0070063	-	KOG0825-PHD Zn-finger protein[R]
Cl018980	5.95205	13.3107	-1.16113	0.000190704	0.00102479	down	Cl018980	-	GO:0005739	-	-
Cl022794	28.5787	63.8456	-1.15964	0.000158085	0.000863137	down	Cl022794	-	GO:0005509,GO:0009536	-	-
Cl021301	20.3188	45.3871	-1.15947	7.93e-08	7.16e-07	down	Cl021301	-	GO:0005524,GO:0005737,GO:0005829,GO:0009506,GO:0009702,GO:0016021,GO:0016301,GO:0016773	-	KOG0631-Galactokinase[G]
Cl029098	24.4623	54.5947	-1.1582	1.87e-06	1.4e-05	down	Cl029098	-	-	-	-
Cl034833	7.69578	17.1729	-1.158	8.87e-05	0.00051011	down	Cl034833	-	GO:0018024	-	-
Cl033837	4.51006	10.0611	-1.15756	0.000289629	0.00149669	down	Cl033837	-	GO:0003690,GO:0005739,GO:0006353,GO:0006355,GO:0009506,GO:0009507	-	KOG1267-Mitochondrial transcription termination factor, mTERF[KR]
Cl028719	73.1912	163.273	-1.15755	2.06e-06	1.54e-05	down	Cl028719	-	GO:0004674,GO:0004708,GO:0005524,GO:0005737,GO:0005886,GO:0009409,GO:0009631,GO:0009651,GO:0009814,GO:0010051,GO:0045087,GO:0060918	-	KOG0581-Mitogen-activated protein kinase kinase (MAP2K)[T]
Cl036641	5.5127	12.2813	-1.15563	0.000599669	0.00288052	down	Cl036641	-	GO:0005634,GO:0006355,GO:0008270	-	-
Cl039619	5.63165	12.5429	-1.15524	0.000166529	0.00090573	down	Cl039619	-	GO:0000712,GO:0003677,GO:0003689,GO:0005524,GO:0005634,GO:0005663,GO:0006260,GO:0006281,GO:0006974,GO:0009737,GO:0031935,GO:0051570	-	-
Cl032555	3.82612	8.5212	-1.15517	0.00263447	0.0106827	down	Cl032555	-	GO:0016021	-	-
Cl019235	7.61755	16.9646	-1.15513	0.000124958	0.00069707	down	Cl019235	-	GO:0000156,GO:0005737,GO:0006935,GO:0008757,GO:0008984	-	-
Cl026003	8.26739	18.4089	-1.1549	1.88e-06	1.41e-05	down	Cl026003	-	GO:0005509,GO:0005743,GO:0005758,GO:0005777,GO:0016491,GO:0055114	-	KOG2495-NADH-dehydrogenase (ubiquinone)[C]
Cl026645	13.9656	31.0964	-1.15487	0.000454848	0.00224769	down	Cl026645	-	GO:0005886,GO:0005887,GO:0006644,GO:0007165,GO:0008195,GO:0031969,GO:0046839	-	KOG3030-Lipid phosphate phosphatase and related enzymes of the PAP2 family[I]
Cl041703	4.02468	8.95948	-1.15454	0.000294884	0.00152111	down	Cl041703	-	GO:0016021	-	-
Cl036110	16.53	36.7955	-1.15444	3.51e-09	3.69e-08	down	Cl036110	-	GO:0006811,GO:0016021	-	KOG1134-Uncharacterized conserved protein[R]
Cl006616	96.5418	214.781	-1.15364	2.22e-06	1.65e-05	down	Cl006616	-	GO:0006098,GO:0009045,GO:0042732,GO:0046872	-	-
Cl040861	414.879	922.055	-1.15216	0.000537286	0.00261544	down	Cl040861	-	GO:0006950	-	-
Cl019682	3.70141	8.2204	-1.15113	0.000455417	0.00225011	down	Cl019682	-	GO:0005524,GO:0006952,GO:0043531	-	KOG4658-Apoptotic ATPase[T]
Cl038552	3.61561	8.02969	-1.15111	0.000203151	0.00108558	down	Cl038552	-	GO:0001666,GO:0004672,GO:0004674,GO:0004712,GO:0005524,GO:0005789,GO:0009686,GO:0009723,GO:0009744,GO:0009750,GO:0009873,GO:0010105,GO:0010182,GO:0046777,GO:0048510,GO:0071281,GO:2000035,GO:2000069	-	KOG0192-Tyrosine kinase specific for activated (GTP-bound) p21cdc42Hs[T]
Cl017154	67.7694	150.487	-1.15093	0.000489569	0.00239985	down	Cl017154	-	GO:0004497,GO:0005506,GO:0009507,GO:0009941,GO:0010291,GO:0016117,GO:0016123,GO:0016705,GO:0020037,GO:0031969	-	KOG0157-Cytochrome P450 CYP4/CYP19/CYP26 subfamilies[QI]
Cl043838	3.63776	8.06821	-1.1492	0.00186912	0.00788559	down	Cl043838	-	GO:0000785,GO:0003682,GO:0005085,GO:0005634,GO:0005829,GO:0009411,GO:0009649,GO:0009881,GO:0010224,GO:0018298,GO:0042803	-	KOG1427-Uncharacterized conserved protein, contains RCC1 domain[S]
Cl037463	7.80085	17.2995	-1.14903	1.63e-05	0.000106529	down	Cl037463	-	GO:0005525,GO:0009707,GO:0016021,GO:0016787,GO:0016817,GO:0019031,GO:0045036,GO:0046872	-	-
Cl023541	4.97727	11.0377	-1.14901	3.43e-08	3.22e-07	down	Cl023541	-	GO:0005524,GO:0006952,GO:0043531	-	KOG4658-Apoptotic ATPase[T]
Cl022336	572.683	1269.59	-1.14856	2.85e-08	2.71e-07	down	Cl022336	-	GO:0004197,GO:0005615,GO:0005764,GO:0008234,GO:0051603	-	KOG1543-Cysteine proteinase Cathepsin L[O]
Cl041468	9.97295	22.1015	-1.14805	0.000520281	0.00254042	down	Cl041468	-	GO:0005524,GO:0005576,GO:0016787	-	-
Cl027521	6.31681	13.9962	-1.14777	0.00503337	0.0186631	down	Cl027521	-	GO:0016567	-	KOG0511-Ankyrin repeat protein[R]
Cl037021	2.72571	6.03882	-1.14763	0.00168309	0.00718095	down	Cl037021	-	GO:0004672,GO:0004674,GO:0005524,GO:0005634,GO:0005737,GO:0005886,GO:0016301,GO:0035556	-	KOG0610-Putative serine/threonine protein kinase[R]
Cl017522	79.004	175.033	-1.14763	0.00719313	0.0253655	down	Cl017522	-	GO:0009507,GO:0009523,GO:0009535,GO:0015979,GO:0016021	-	-
Cl032246	4.16416	9.22322	-1.14725	0.00382267	0.0147466	down	Cl032246	-	GO:0005576,GO:0080167	-	-
Cl036808	9.49911	21.0219	-1.14603	0.0140549	0.044931	down	Cl036808	-	-	-	-
Cl010573	9.01239	19.9446	-1.14601	9.13e-05	0.000523321	down	Cl010573	-	GO:0016021	-	-
Cl004342	57.5635	127.351	-1.14558	5.71e-09	5.88e-08	down	Cl004342	-	GO:0003993,GO:0005576,GO:0046872	-	KOG1378-Purple acid phosphatase[G]
Cl002579	10.7538	23.7877	-1.14537	4.16e-05	0.000253373	down	Cl002579	-	GO:0005634,GO:0005737,GO:0016567,GO:0080008	-	KOG1334-WD40 repeat protein[R]
Cl022383	13.0099	28.7762	-1.14526	0.000138674	0.000766432	down	Cl022383	-	-	-	KOG2561-Adaptor protein NUB1, contains UBA domain[OT]
Cl000892	10.3657	22.9237	-1.14502	0.000974626	0.00444082	down	Cl000892	-	GO:0001708,GO:0005634,GO:0009880,GO:0046872,GO:0090421	-	-
Cl022579	3.7954	8.39316	-1.14496	0.000219343	0.0011643	down	Cl022579	-	GO:0008270,GO:0009809,GO:0016491,GO:0045551,GO:0052747	-	-
Cl014182	35.8823	79.3484	-1.14493	7.85e-06	5.41e-05	down	Cl014182	-	GO:0005576,GO:0005618,GO:0016042,GO:0016788	-	-
Cl021329	10.2089	22.5722	-1.14472	0.00211422	0.00880698	down	Cl021329	-	GO:0003677,GO:0003713,GO:0005634,GO:0006351,GO:0009585,GO:0009867,GO:0009908,GO:0009909,GO:0009911,GO:0010114,GO:0010218,GO:0016592,GO:0031349,GO:0045893,GO:0050832	-	-
Cl028842	5.34048	11.8018	-1.14397	0.00502803	0.0186543	down	Cl028842	-	-	-	-
Cl023170	2.9128	6.43675	-1.14393	0.0105868	0.0353358	down	Cl023170	-	GO:0005783,GO:0006888,GO:0006890,GO:0015031,GO:0016021,GO:0016192,GO:0031201	-	KOG3894-SNARE protein Syntaxin 18/UFE1[U]
Cl026763	4.57946	10.119	-1.14381	4.46e-06	3.18e-05	down	Cl026763	-	-	-	-
Cl006103	2.60627	5.75517	-1.14287	0.00109827	0.00493296	down	Cl006103	-	GO:0004674,GO:0005524,GO:0016021	-	-
Cl012016	4.22331	9.32566	-1.14283	0.000694804	0.00328256	down	Cl012016	-	GO:0005524,GO:0006952,GO:0043531	-	KOG4658-Apoptotic ATPase[T]
Cl022813	48.0054	105.997	-1.14276	0.00465908	0.0174661	down	Cl022813	-	-	-	-
Cl032265	69.2426	152.867	-1.14254	1.6e-06	1.22e-05	down	Cl032265	-	-	-	-
Cl008339	12.924	28.5187	-1.14185	7.43e-05	0.000433542	down	Cl008339	-	GO:0005886,GO:0008270,GO:0016021,GO:0019706	-	KOG1311-DHHC-type Zn-finger proteins[R]
Cl011923	25.362	55.9327	-1.14102	0.000519711	0.00253807	down	Cl011923	-	GO:0016021	-	-
Cl021676	24.1378	53.2304	-1.14096	2.75e-05	0.000172771	down	Cl021676	-	-	-	-
Cl023346	9.7976	21.5965	-1.1403	5.03e-05	0.000303049	down	Cl023346	-	GO:0000977,GO:0001085,GO:0001228,GO:0003682,GO:0003700,GO:0005634,GO:0005667,GO:0008270,GO:0030154	-	KOG1601-GATA-4/5/6 transcription factors[K]
Cl020434	9.65987	21.2722	-1.1389	0.00227377	0.00938986	down	Cl020434	-	GO:0000462,GO:0003723,GO:0005634,GO:0005730,GO:0006364,GO:0032040	-	KOG2874-rRNA processing protein[JD]
Cl004273	4.08623	8.99723	-1.13871	7.2e-06	4.99e-05	down	Cl004273	-	GO:0003677,GO:0004386,GO:0005524,GO:0006281,GO:0016020	-	KOG0387-Transcription-coupled repair protein CSB/RAD26 (contains SNF2 family DNA-dependent ATPase domain)[KL]
Cl010241	16.8171	37.0277	-1.13868	0.0154183	0.0485859	down	Cl010241	-	GO:0004553,GO:0005975,GO:0009506,GO:0016021,GO:0046658	-	-
Cl007863	13.2371	29.1346	-1.13814	1.28e-10	1.52e-09	down	Cl007863	-	GO:0004521,GO:0004540,GO:0004672,GO:0004674,GO:0005524,GO:0005783,GO:0006351,GO:0006355,GO:0006397,GO:0008380,GO:0009751,GO:0009816,GO:0016021,GO:0030968,GO:0042406,GO:0046777,GO:0046872	-	KOG1027-Serine/threonine protein kinase and endoribonuclease ERN1/IRE1, sensor of the unfolded protein response pathway[T]
Cl020898	2.61642	5.75832	-1.13805	0.0012024	0.00535205	down	Cl020898	-	-	-	-
Cl024170	9.55115	21.0178	-1.13787	1.58e-05	0.000103802	down	Cl024170	-	GO:0005634,GO:0006351,GO:0006355,GO:0008270,GO:0016021	-	KOG1632-Uncharacterized PHD Zn-finger protein[R]
Cl006677	15.7993	34.7265	-1.13618	0.00149676	0.00649017	down	Cl006677	-	-	-	-
Cl018759	70.1962	154.288	-1.13616	0.000916279	0.00420232	down	Cl018759	-	GO:0004842,GO:0005654,GO:0005737,GO:0005794	-	-
Cl033312	2.56919	5.64271	-1.13507	0.00103628	0.00468752	down	Cl033312	-	-	-	-
Cl010658	10.3517	22.7344	-1.13501	6.72e-07	5.39e-06	down	Cl010658	-	GO:0000775,GO:0003677,GO:0005634,GO:0005694,GO:0008270,GO:0018024,GO:0040029	-	KOG1082-Histone H3 (Lys9) methyltransferase SUV39H1/Clr4, required for transcriptional silencing[BK]
Cl021820	4.68997	10.2998	-1.13497	0.000624596	0.00298527	down	Cl021820	-	GO:0005634,GO:0005694,GO:0005730,GO:0008270,GO:0009506,GO:0018024	-	KOG1082-Histone H3 (Lys9) methyltransferase SUV39H1/Clr4, required for transcriptional silencing[BK]
Cl020446	5.0714	11.1349	-1.13463	0.000890475	0.00409641	down	Cl020446	-	GO:0008285,GO:0010102	-	-
Cl016921	3.68238	8.08045	-1.1338	0.0070566	0.0249463	down	Cl016921	-	GO:0003700,GO:0005634,GO:0006351,GO:0043565,GO:0044212,GO:0045892	-	-
Cl016212	3.76398	8.25569	-1.13313	0.00337533	0.0132199	down	Cl016212	-	-	-	-
Cl039914	11.2793	24.7378	-1.13304	0.00718838	0.025355	down	Cl039914	-	GO:0005773	-	-
Cl038057	3.04189	6.66493	-1.13162	0.0113626	0.0374416	down	Cl038057	-	-	-	-
Cl038535	14.749	32.3126	-1.13148	1.54e-05	0.000101222	down	Cl038535	-	GO:0000151,GO:0000209,GO:0004842,GO:0005737,GO:0008270,GO:0016874,GO:0031624,GO:0032436,GO:0046872,GO:0061630	-	KOG1815-Predicted E3 ubiquitin ligase[O]
Cl032078	39.5324	86.5927	-1.13121	0.000171763	0.000932258	down	Cl032078	-	GO:0004842,GO:0008270,GO:0016874,GO:0042742,GO:0051865	-	KOG4177-Ankyrin[M]
Cl004761	34.7432	76.1007	-1.13118	9.9e-05	0.000563671	down	Cl004761	-	GO:0009055,GO:0009507,GO:0022900,GO:0046872,GO:0051537	-	-
Cl011645	2.43059	5.32259	-1.13082	0.00252806	0.0103109	down	Cl011645	-	GO:0004842,GO:0019005,GO:0031146	-	-
Cl037083	3.67689	8.04117	-1.12892	3.52e-07	2.93e-06	down	Cl037083	-	GO:0000977,GO:0003677,GO:0003700,GO:0005634,GO:0006351,GO:0006357,GO:0009791,GO:0046872	-	-
Cl001836	2.98999	6.53536	-1.12813	0.00122607	0.00544728	down	Cl001836	-	GO:0005509,GO:0005544,GO:0005773,GO:0009408,GO:0009409,GO:0009414,GO:0009651	-	KOG0819-Annexin[U]
Cl040028	4.61159	10.0792	-1.12805	0.00146013	0.00635729	down	Cl040028	-	-	-	-
Cl016867	30.9274	67.5864	-1.12785	7.83e-06	5.41e-05	down	Cl016867	-	GO:0004674,GO:0005524,GO:0005886,GO:0008289,GO:0009556,GO:0009742,GO:0010152,GO:0016021,GO:0019199,GO:0033612	-	-
Cl019005	6.15062	13.437	-1.12741	3.66e-05	0.000224548	down	Cl019005	-	-	-	-
Cl024290	2.54102	5.55079	-1.12728	0.000418153	0.00208228	down	Cl024290	-	GO:0008168	-	-
Cl008402	5.18318	11.3197	-1.12693	0.00467766	0.017522	down	Cl008402	-	GO:0000027,GO:0003735,GO:0005737,GO:0005762,GO:0005840,GO:0006412,GO:0019843,GO:0032543	-	KOG3257-Mitochondrial/chloroplast ribosomal protein L11[J]
Cl017409	3.65483	7.98155	-1.12687	0.0154932	0.0487845	down	Cl017409	-	-	-	-
Cl008420	3.8101	8.31973	-1.12671	0.0138228	0.0442955	down	Cl008420	-	-	-	-
Cl014655	7.70034	16.8131	-1.12659	0.000344286	0.00174613	down	Cl014655	-	GO:0003677,GO:0005634,GO:0006351,GO:0006355	-	-
Cl039869	2.92719	6.39125	-1.12658	0.00175648	0.0074531	down	Cl039869	-	-	-	-
Cl041236	3.89802	8.5105	-1.1265	0.0060864	0.0219758	down	Cl041236	-	-	-	-
Cl022668	10.9155	23.8251	-1.1261	0.00744385	0.0261436	down	Cl022668	-	GO:0016021,GO:0022857	-	-
Cl038401	26.1171	56.9864	-1.12562	9.73e-11	1.17e-09	down	Cl038401	-	GO:0016021	-	-
Cl028977	12.8807	28.1019	-1.12545	0.00426788	0.0162006	down	Cl028977	-	-	-	-
Cl036037	209.361	456.374	-1.12423	8.93e-05	0.000512988	down	Cl036037	-	GO:0004518,GO:0005634	-	-
Cl029576	3.54824	7.73288	-1.1239	0.00427174	0.0162131	down	Cl029576	-	-	-	-
Cl025748	33.6037	73.2233	-1.12368	0.000558722	0.00270557	down	Cl025748	-	GO:0000139,GO:0005768,GO:0005794,GO:0005802,GO:0006024,GO:0006486,GO:0007275,GO:0009737,GO:0009738,GO:0010087,GO:0010401,GO:0015012,GO:0016021,GO:0035251,GO:0046872	-	KOG1022-Acetylglucosaminyltransferase EXT2/exostosin 2[GMW]
Cl010142	77.2979	168.387	-1.12328	2.23e-05	0.000141928	down	Cl010142	-	GO:0005783,GO:0005789,GO:0006672,GO:0016021,GO:0035339,GO:0090156,GO:1900060	-	KOG3319-Predicted membrane protein[S]
Cl001319	5.47963	11.9362	-1.12319	0.000599913	0.00288073	down	Cl001319	-	GO:0004402,GO:0005634,GO:0006351,GO:0006355,GO:0008080,GO:0008270,GO:0009506,GO:0010385,GO:0042393,GO:0043971,GO:0043972,GO:0044030,GO:0044154,GO:0080188	-	-
Cl009640	4.38038	9.53728	-1.12252	2.16e-06	1.61e-05	down	Cl009640	-	GO:0005737,GO:0005885,GO:0008270,GO:0030041,GO:0034314,GO:0042995	-	KOG1876-Actin-related protein Arp2/3 complex, subunit ARPC4[Z]
Cl039616	3.2239	7.01722	-1.12209	0.00648376	0.0231802	down	Cl039616	-	-	-	-
Cl013922	10.6291	23.126	-1.12149	0.0127219	0.0413373	down	Cl013922	-	-	-	-
Cl041276	6.26281	13.6104	-1.11983	2.94e-05	0.000183879	down	Cl041276	-	-	-	-
Cl031705	3.8055	8.26714	-1.1193	0.00210771	0.00878369	down	Cl031705	-	GO:0005634,GO:0005737,GO:0007275,GO:0008270,GO:0016874,GO:0043161,GO:0061630	-	KOG3002-Zn finger protein[R]
Cl003616	8.15797	17.7216	-1.11923	0.0134082	0.0431721	down	Cl003616	-	GO:0003955,GO:0005886,GO:0010181,GO:0016491,GO:0045892	-	KOG3135-1,4-benzoquinone reductase-like; Trp repressor binding protein-like/protoplast-secreted protein[R]
Cl038480	17.9653	39.0234	-1.11912	1.5e-06	1.14e-05	down	Cl038480	-	GO:0003725,GO:0004525,GO:0005634,GO:0030422,GO:0031053,GO:0031054,GO:0090502	-	-
Cl017132	4.54224	9.86495	-1.11891	0.000124656	0.000695654	down	Cl017132	-	GO:0005929,GO:0016055,GO:0060027,GO:0060271,GO:0090090,GO:2000095	-	KOG1840-Kinesin light chain[Z]
Cl018499	12.6869	27.5527	-1.11885	1.32e-09	1.44e-08	down	Cl018499	-	GO:0004674,GO:0005524,GO:0005886	-	KOG1187-Serine/threonine protein kinase[T]
Cl017959	2.47828	5.37965	-1.11817	0.00404585	0.0154744	down	Cl017959	-	GO:0003333,GO:0005886,GO:0006865,GO:0015171,GO:0015293,GO:0016020,GO:0016021	-	KOG1303-Amino acid transporters[E]
Cl006574	9.68141	21.0144	-1.11809	6.04e-05	0.000358567	down	Cl006574	-	GO:0005789,GO:0009734,GO:0016021,GO:0055085	-	KOG2722-Predicted membrane protein[S]
Cl001009	6.36028	13.8024	-1.11776	5.86e-08	5.38e-07	down	Cl001009	-	GO:0000325,GO:0005215,GO:0005773,GO:0005774,GO:0005794,GO:0006857,GO:0009705,GO:0015031,GO:0015334,GO:0015833,GO:0016021,GO:0042937,GO:0042938,GO:0042939	-	KOG1237-H+/oligopeptide symporter[E]
Cl006491	7.05655	15.3093	-1.11737	0.00315225	0.0124652	down	Cl006491	-	GO:0005524,GO:0005634,GO:0008152,GO:0016887,GO:0048364,GO:0050355	-	-
Cl020567	4.98158	10.8033	-1.11679	0.000389782	0.0019528	down	Cl020567	-	-	-	-
Cl020135	19.4362	42.149	-1.11675	9.06e-06	6.2e-05	down	Cl020135	-	GO:0005776,GO:0006914,GO:0015031,GO:0031410	-	KOG4493-Uncharacterized conserved protein[S]
Cl012884	6.96021	15.093	-1.11668	0.011722	0.0384992	down	Cl012884	-	-	-	-
Cl001244	3.46636	7.51105	-1.11559	9.74e-07	7.61e-06	down	Cl001244	-	-	-	-
Cl021799	6.34709	13.7491	-1.11517	5.25e-05	0.000315617	down	Cl021799	-	-	-	-
Cl004723	3.3693	7.29793	-1.11504	0.000103846	0.000589148	down	Cl004723	-	GO:0005886,GO:0006810,GO:0016021	-	KOG1362-Choline transporter-like protein[I]
Cl033855	3.70623	8.02525	-1.1146	4.25e-05	0.00025836	down	Cl033855	-	GO:0000139,GO:0005794,GO:0016021,GO:0045489,GO:0047262,GO:0071555	-	-
Cl014381	5.96515	12.9142	-1.11433	0.00295148	0.0117719	down	Cl014381	-	GO:0004674,GO:0005524,GO:0005737	-	KOG0581-Mitogen-activated protein kinase kinase (MAP2K)[T]
Cl024367	19.394	41.9712	-1.11379	5.54e-05	0.000331146	down	Cl024367	-	GO:0016021	-	KOG1726-HVA22/DP1 gene product-related proteins[V]
Cl033646	9.4544	20.4597	-1.11373	0.000232995	0.00122858	down	Cl033646	-	GO:0016491,GO:0046872,GO:0051213	-	KOG0143-Iron/ascorbate family oxidoreductases[QR]
Cl031762	4.122	8.91941	-1.1136	0.00136868	0.00599641	down	Cl031762	-	-	-	-
Cl012563	6.15104	13.3096	-1.11357	3.39e-06	2.45e-05	down	Cl012563	-	-	-	-
Cl026240	7.21936	15.621	-1.11354	9.4e-05	0.0005379	down	Cl026240	-	GO:0000287,GO:0003727,GO:0004519,GO:0005730,GO:0005737,GO:0006281,GO:0016888,GO:0016891	-	KOG4417-Predicted endonuclease[R]
Cl029391	15.4657	33.4553	-1.11316	0.00755492	0.0264916	down	Cl029391	-	GO:0005829,GO:0005875,GO:0005886	-	-
Cl002091	6.47484	14.006	-1.11313	0.00154026	0.00664967	down	Cl002091	-	GO:0000139,GO:0005768,GO:0005774,GO:0005794,GO:0005802,GO:0008757,GO:0016020,GO:0016021,GO:0032259	-	-
Cl030906	9.92086	21.4572	-1.11293	0.00300907	0.0119716	down	Cl030906	-	GO:0004674,GO:0005524,GO:0005886,GO:0016021	-	-
Cl009896	3.97824	8.6019	-1.11253	0.000975608	0.00444459	down	Cl009896	-	-	-	-
Cl022013	6.56189	14.1879	-1.11248	0.00301886	0.0120056	down	Cl022013	-	-	-	-
Cl009592	12.0215	25.9897	-1.11233	7.41e-08	6.71e-07	down	Cl009592	-	-	-	-
Cl002931	6.08217	13.1484	-1.11223	0.00749621	0.0263147	down	Cl002931	-	GO:0004553,GO:0005618,GO:0010411,GO:0016762,GO:0042546,GO:0048046,GO:0071555	-	-
Cl025098	11.0567	23.8919	-1.1116	0.000187137	0.00100751	down	Cl025098	-	GO:0000118,GO:0000122,GO:0002021,GO:0003677,GO:0003714,GO:0005634,GO:0005654,GO:0005876,GO:0006351,GO:0006357,GO:0008013,GO:0009409,GO:0010468,GO:0016042,GO:0016575,GO:0017053,GO:0035264,GO:0042393,GO:0043161,GO:0044212,GO:0045892,GO:0045893,GO:0045944,GO:0047485,GO:0050872,GO:0060070,GO:0060612,GO:0060613,GO:0090207	-	KOG0273-Beta-transducin family (WD-40 repeat) protein[B]
Cl006143	3.51062	7.58462	-1.11135	0.0136419	0.0438057	down	Cl006143	-	GO:0016021	-	KOG3094-Predicted membrane protein[S]
Cl033701	34.4216	74.3659	-1.11133	0.0080304	0.0279167	down	Cl033701	-	GO:0005887,GO:0008271,GO:0015116,GO:0015293	-	KOG0236-Sulfate/bicarbonate/oxalate exchanger SAT-1 and related transporters (SLC26 family)[P]
Cl035272	3.04224	6.5711	-1.111	0.00211772	0.00881901	down	Cl035272	-	-	-	-
Cl041457	8.03046	17.3417	-1.1107	1.08e-05	7.26e-05	down	Cl041457	-	GO:0000724,GO:0004842,GO:0005634,GO:0006301,GO:0016567,GO:0030915	-	KOG4718-Non-SMC (structural maintenance of chromosomes) element 1 protein (NSE1)[B]
Cl036744	13.7973	29.7943	-1.11065	0.000212528	0.00113231	down	Cl036744	-	-	-	-
Cl034829	4.87556	10.5272	-1.11049	0.00034622	0.00175532	down	Cl034829	-	GO:0000139,GO:0004175,GO:0004190,GO:0005634,GO:0005789,GO:0005798,GO:0005887,GO:0007219,GO:0016485,GO:0043231	-	KOG2736-Presenilin[T]
Cl003827	32.3981	69.9468	-1.11035	1.71e-11	2.19e-10	down	Cl003827	-	-	-	-
Cl023159	3.40863	7.35453	-1.10944	0.00458869	0.0172314	down	Cl023159	-	GO:0003676,GO:0031047	-	KOG1041-Translation initiation factor 2C (eIF-2C) and related proteins[J]
Cl026135	6.29635	13.5703	-1.10786	2.58e-06	1.9e-05	down	Cl026135	-	GO:0016567	-	-
Cl030730	156.602	337.483	-1.10771	2.08e-06	1.55e-05	down	Cl030730	-	-	-	-
Cl044411	264.012	568.71	-1.10709	0.000178787	0.000965998	down	Cl044411	-	-	-	-
Cl035941	4.64439	10.0025	-1.1068	0.000847981	0.00391978	down	Cl035941	-	-	-	-
Cl016632	41.4379	89.2433	-1.10679	2.05e-07	1.77e-06	down	Cl016632	-	GO:0016021,GO:0022857	-	KOG0254-Predicted transporter (major facilitator superfamily)[R]
Cl007563	8.26674	17.7976	-1.10629	0.001522	0.00658172	down	Cl007563	-	GO:0004672,GO:0004674,GO:0005524,GO:0005886,GO:0006468,GO:0009506,GO:0016021,GO:0042742	-	KOG1187-Serine/threonine protein kinase[T]
Cl009044	16.9611	36.4843	-1.10504	0.00109312	0.00491364	down	Cl009044	-	-	-	-
Cl018813	6.08394	13.0837	-1.10469	1.65e-05	0.000107648	down	Cl018813	-	GO:0005634,GO:0006355,GO:0008270	-	-
Cl009279	49.5852	106.625	-1.10457	2.49e-07	2.11e-06	down	Cl009279	-	GO:0003376,GO:0005765,GO:0005829,GO:0005886,GO:0006897,GO:0007040,GO:0007422,GO:0007619,GO:0008333,GO:0008347,GO:0008582,GO:0009267,GO:0010001,GO:0012501,GO:0016021,GO:0031902,GO:0031982,GO:0035193,GO:0040011,GO:0043067,GO:0045476,GO:0045477,GO:0045924,GO:0046624,GO:0048477,GO:0048488,GO:0051124,GO:0055085,GO:0090099	-	KOG1330-Sugar transporter/spinster transmembrane protein[G]
Cl002606	6.29741	13.54	-1.1044	0.000868117	0.00400447	down	Cl002606	-	-	-	-
Cl007843	7.01552	15.0831	-1.10431	1.37e-05	9.06e-05	down	Cl007843	-	GO:0005730,GO:0006364,GO:0030687,GO:0034399,GO:0042273	-	KOG3080-Nucleolar protein-like/EBNA1-binding protein[A]
Cl041473	13.0306	28.0107	-1.10407	0.000348058	0.00176401	down	Cl041473	-	GO:0005524,GO:0005576,GO:0016787	-	-
Cl037376	3.88356	8.34719	-1.10391	0.00329043	0.0129262	down	Cl037376	-	-	-	-
Cl022441	60.7893	130.646	-1.10377	6.44e-05	0.000379807	down	Cl022441	-	-	-	-
Cl020441	13.5033	29.014	-1.10344	0.00294436	0.0117513	down	Cl020441	-	GO:0006511,GO:0016021,GO:0016579,GO:0036459,GO:0046872	-	KOG1865-Ubiquitin carboxyl-terminal hydrolase[O]
Cl029966	5.23089	11.2341	-1.10275	1.61e-06	1.22e-05	down	Cl029966	-	GO:0004672,GO:0004674,GO:0004683,GO:0005509,GO:0005516,GO:0005524,GO:0005634,GO:0005737,GO:0005886,GO:0009738,GO:0009931,GO:0018105,GO:0035556,GO:0046777	-	-
Cl026254	4.83614	10.384	-1.10243	0.00193048	0.00811584	down	Cl026254	-	-	-	-
Cl001545	9.1124	19.5648	-1.10236	0.00285349	0.0114383	down	Cl001545	-	-	-	-
Cl006004	4.47057	9.59559	-1.10191	5.57e-05	0.000332954	down	Cl006004	-	GO:0005681,GO:0006397,GO:0008380,GO:0046872	-	-
Cl031340	4.71135	10.1064	-1.10106	0.0016589	0.00709146	down	Cl031340	-	-	-	-
Cl030714	20.1542	43.2218	-1.10068	0.000954511	0.00435539	down	Cl030714	-	GO:0000737,GO:0000781,GO:0001541,GO:0003677,GO:0003824,GO:0003918,GO:0005524,GO:0005634,GO:0005694,GO:0007130,GO:0007131,GO:0007141,GO:0007283,GO:0007286,GO:0007292,GO:0034502,GO:0045141,GO:0046872,GO:0048477	-	KOG2795-Catalytic subunit of the meiotic double strand break transesterase[L]
Cl006463	17.3912	37.296	-1.10066	3.15e-06	2.29e-05	down	Cl006463	-	GO:0000723,GO:0000783,GO:0003723,GO:0010521,GO:0016233,GO:0032206,GO:0032210,GO:0032212,GO:0042162,GO:0043047,GO:0051974,GO:0098505	-	KOG4757-Predicted telomere binding protein[R]
Cl040501	3.95625	8.48083	-1.10007	0.000127735	0.000710767	down	Cl040501	-	GO:0009718,GO:0016491,GO:0031418,GO:0046872,GO:0050589	-	-
Cl025452	2.43799	5.22449	-1.0996	0.00105431	0.00476233	down	Cl025452	-	GO:0003676,GO:0008270	-	-
Cl032039	14.6275	31.3363	-1.09915	1.3e-05	8.66e-05	down	Cl032039	-	GO:0004725,GO:0005829,GO:0006952,GO:0009651,GO:0010224,GO:0010225,GO:0016301,GO:0017017	-	KOG1716-Dual specificity phosphatase[V]
Cl025759	6.28256	13.4588	-1.09913	0.00073796	0.00346138	down	Cl025759	-	-	-	-
Cl032516	12.2745	26.294	-1.09907	0.00557313	0.0203427	down	Cl032516	-	GO:0005507,GO:0009507,GO:0016151,GO:0019253,GO:0034605,GO:0071454,GO:0080153	-	-
Cl015860	18.7938	40.2013	-1.09698	2.54e-05	0.00016025	down	Cl015860	-	GO:0000724,GO:0003677,GO:0005634,GO:0005694,GO:0005737,GO:0009378,GO:0043140	-	-
Cl032330	5.78536	12.3725	-1.09666	0.0014696	0.00638978	down	Cl032330	-	GO:0004674,GO:0005524,GO:0005634,GO:0005737,GO:0005886,GO:0035556	-	KOG0610-Putative serine/threonine protein kinase[R]
Cl030551	2.49225	5.32935	-1.09651	0.00229725	0.00947727	down	Cl030551	-	GO:0008270,GO:0015031,GO:0016021,GO:0031902,GO:0032586,GO:0043161,GO:0061630	-	KOG4628-Predicted E3 ubiquitin ligase[O]
Cl015255	7.85962	16.8	-1.09593	0.000132811	0.000736865	down	Cl015255	-	-	-	KOG4036-Uncharacterized conserved protein[S]
Cl023024	17.4989	37.381	-1.09504	0.000899555	0.00413222	down	Cl023024	-	GO:0016021	-	-
Cl038254	7.05195	15.0638	-1.095	0.00899107	0.0307902	down	Cl038254	-	GO:0004146,GO:0004799,GO:0006231,GO:0006545,GO:0006730,GO:0046654	-	KOG0673-Thymidylate synthase[F]
Cl039016	36.9005	78.725	-1.09318	0.000135034	0.000747896	down	Cl039016	-	GO:0005874	-	-
Cl023127	6.52428	13.9148	-1.09273	0.00345104	0.0134851	down	Cl023127	-	GO:0004842,GO:0008270,GO:0016567,GO:0016874,GO:0031624,GO:0043161,GO:0046621,GO:0048437,GO:0051865,GO:0061630	-	KOG4628-Predicted E3 ubiquitin ligase[O]
Cl011713	4.60937	9.82472	-1.09185	0.000648969	0.0030889	down	Cl011713	-	GO:0000977,GO:0001085,GO:0001228,GO:0003682,GO:0003700,GO:0005634,GO:0005667,GO:0008270,GO:0030154,GO:0043565	-	-
Cl004166	10.7603	22.9308	-1.09157	0.00303316	0.0120524	down	Cl004166	-	GO:0005886,GO:0006810,GO:0007267,GO:0048032	-	-
Cl022198	25.2646	53.8327	-1.09136	5.92e-06	4.16e-05	down	Cl022198	-	GO:0004642,GO:0005524,GO:0005739,GO:0006164,GO:0006189,GO:0006541,GO:0009156,GO:0009507,GO:0046872	-	KOG1907-Phosphoribosylformylglycinamidine synthase[F]
Cl038962	18.422	39.2527	-1.09136	0.000222883	0.00118047	down	Cl038962	-	-	-	-
Cl012932	12.6157	26.8759	-1.0911	2.44e-06	1.8e-05	down	Cl012932	-	GO:0003723,GO:0003730,GO:0005829,GO:0006417	-	KOG1488-Translational repressor Pumilio/PUF3 and related RNA-binding proteins (Puf superfamily)[J]
Cl036027	3.44911	7.34689	-1.09091	1.36e-07	1.2e-06	down	Cl036027	-	-	-	-
Cl007901	5.76451	12.2775	-1.09075	0.0025742	0.0104708	down	Cl007901	-	GO:0004672,GO:0005524,GO:0016021	-	KOG1187-Serine/threonine protein kinase[T]
Cl042508	3.18348	6.78029	-1.09074	0.00141452	0.00617179	down	Cl042508	-	GO:0000103,GO:0006457,GO:0006662,GO:0009507,GO:0015035,GO:0016671,GO:0034599,GO:0045454,GO:0055114	-	KOG0907-Thioredoxin[O]
Cl006244	3.01171	6.41365	-1.09056	1.71e-05	0.000111222	down	Cl006244	-	GO:0008270	-	KOG1876-Actin-related protein Arp2/3 complex, subunit ARPC4[Z]
Cl011153	259.966	553.484	-1.09022	0.0081203	0.0281985	down	Cl011153	-	GO:0005777,GO:0008891,GO:0009853,GO:0009854,GO:0010109,GO:0010181,GO:0016491,GO:0019048,GO:0052852,GO:0052853,GO:0052854	-	KOG0538-Glycolate oxidase[C]
Cl032225	5.1814	11.0309	-1.09014	0.00583249	0.0211843	down	Cl032225	-	-	-	-
Cl002695	7.96534	16.9564	-1.09002	2.33e-05	0.000148165	down	Cl002695	-	-	-	-
Cl018495	5.40796	11.5117	-1.08994	0.00332265	0.0130349	down	Cl018495	-	GO:0000175,GO:0004518,GO:0005634,GO:0006397,GO:0008380,GO:0034477,GO:0045171,GO:0090503	-	KOG3102-Uncharacterized conserved protein[S]
Cl000084	14.1555	30.1111	-1.08893	0.0101658	0.0341488	down	Cl000084	-	GO:0016021	-	-
Cl030683	15.8438	33.6823	-1.08807	0.000131936	0.000732576	down	Cl030683	-	GO:0000439,GO:0006289,GO:0006351,GO:0006355	-	KOG3451-Uncharacterized conserved protein[S]
Cl014801	8.07471	17.1646	-1.08795	0.00334732	0.0131192	down	Cl014801	-	GO:0003700,GO:0005634,GO:0006351,GO:0007623,GO:0009409,GO:0009585,GO:0009733,GO:0009737,GO:0009826,GO:0009909,GO:0010031,GO:0010119,GO:0048573	-	-
Cl006003	13.7057	29.1342	-1.08794	7.79e-05	0.000452378	down	Cl006003	-	GO:0004674,GO:0005524,GO:0005886,GO:0016021	-	KOG1187-Serine/threonine protein kinase[T]
Cl037264	12.5776	26.7329	-1.08776	5.12e-05	0.000308217	down	Cl037264	-	GO:0005829	-	KOG0272-U4/U6 small nuclear ribonucleoprotein Prp4 (contains WD40 repeats)[A]
Cl035633	416.985	886.008	-1.08732	0.000258514	0.00134927	down	Cl035633	-	GO:0004124,GO:0005737,GO:0006535,GO:0016740	-	KOG1252-Cystathionine beta-synthase and related enzymes[E]
Cl039064	3.53706	7.51221	-1.08669	0.00836601	0.0289258	down	Cl039064	-	GO:0004672,GO:0005524,GO:0005634,GO:0005783,GO:0005789,GO:0005829,GO:0005886,GO:0006605,GO:0016021	-	-
Cl043995	3.54613	7.52944	-1.0863	0.00407355	0.01557	down	Cl043995	-	-	-	-
Cl041665	19.0939	40.5369	-1.08613	0.000184179	0.00099307	down	Cl041665	-	GO:0018024	-	-
Cl013592	5.29156	11.2334	-1.08603	0.011945	0.0391139	down	Cl013592	-	GO:0005829,GO:0005875,GO:0005886	-	-
Cl015708	55.5015	117.812	-1.08589	0.00173968	0.00739053	down	Cl015708	-	-	-	-
Cl025570	15.1697	32.1994	-1.08584	0.000698825	0.00329993	down	Cl025570	-	-	-	-
Cl024956	55.605	118.012	-1.08565	9.13e-05	0.000523384	down	Cl024956	-	-	-	-
Cl037348	4.7048	9.9834	-1.0854	0.00186572	0.00787354	down	Cl037348	-	-	-	KOG0714-Molecular chaperone (DnaJ superfamily)[O]
Cl016011	25.0988	53.2501	-1.08516	3.04e-05	0.000189553	down	Cl016011	-	GO:0008270,GO:0016021	-	KOG0802-E3 ubiquitin ligase[O]
Cl034679	16.8863	35.8249	-1.08511	0.000447224	0.00221459	down	Cl034679	-	GO:0003824,GO:0005829,GO:0007623,GO:0009409,GO:0009809,GO:0016621,GO:0050662	-	KOG1502-Flavonol reductase/cinnamoyl-CoA reductase[V]
Cl028354	2.43744	5.1689	-1.08449	0.00802705	0.0279085	down	Cl028354	-	GO:0004497,GO:0005506,GO:0005789,GO:0010132,GO:0016021,GO:0016705,GO:0020037,GO:0050370	-	-
Cl005377	3.09786	6.56882	-1.08436	5.27e-07	4.29e-06	down	Cl005377	-	GO:0000811,GO:0006260,GO:0032508	-	KOG1106-Uncharacterized conserved protein[S]
Cl013079	19.656	41.6712	-1.08408	0.00227593	0.00939744	down	Cl013079	-	-	-	-
Cl026484	3.04108	6.44715	-1.08408	0.0012344	0.00547665	down	Cl026484	-	-	-	-
Cl008181	15.4778	32.8051	-1.08372	0.012798	0.0415374	down	Cl008181	-	-	-	-
Cl036929	4.9192	10.4254	-1.0836	0.00100382	0.00455722	down	Cl036929	-	GO:0005739,GO:0010182,GO:0080156	-	-
Cl020224	15.5506	32.8943	-1.08087	0.000300187	0.00154375	down	Cl020224	-	GO:0004672,GO:0004674,GO:0005524,GO:0005634,GO:0005737,GO:0006897,GO:0008360,GO:0009637,GO:0009640,GO:0009785,GO:0016055,GO:0018105	-	KOG1163-Casein kinase (serine/threonine/tyrosine protein kinase)[T]
Cl018579	21.4279	45.3014	-1.08006	0.00152519	0.00659353	down	Cl018579	-	-	-	-
[truncated: 2,473 more rows]

## Sheet: 6h
Gene id (6h)	MeanTPM (NP6)	MeanTPM (C)	log2FoldChange	pValue	qValue	result	GeneName	GeneDescription	GO	KEGG	KOG
Cl041620	0.0001	32.7484	-18.3211	5.58199e-11	3.99627e-09	down	Cl041620	-	-	-	-
Cl014663	0.0001	12.4997	-16.9315	1.95801e-05	0.000428347	down	Cl014663	-	GO:0001558,GO:0004672,GO:0004674,GO:0005524,GO:0005634,GO:0005856,GO:0006897,GO:0008360,GO:0009506,GO:0012505,GO:0015631,GO:0016020,GO:0016055,GO:0018105,GO:0030054,GO:0043622,GO:0046777,GO:0051510,GO:0055028,GO:0071944	-	KOG1163-Casein kinase (serine/threonine/tyrosine protein kinase)[T]
Cl004417	0.0001	10.7638	-16.7158	9.31372e-11	6.35815e-09	down	Cl004417	-	-	-	-
Cl034779	1.51532	53.909	-5.15284	4.21557e-11	3.08261e-09	down	Cl034779	-	-	-	-
Cl013002	0.776099	19.296	-4.63592	2.94938e-18	6.86248e-16	down	Cl013002	-	-	-	-
Cl040505	0.969208	22.0964	-4.51086	2.37244e-05	0.000504501	down	Cl040505	-	-	-	-
Cl037486	1.03969	19.3963	-4.22156	2.62475e-06	7.19899e-05	down	Cl037486	-	GO:0016747,GO:0042617	-	-
Cl037491	0.735938	12.325	-4.06586	7.04382e-08	2.72774e-06	down	Cl037491	-	GO:0016747,GO:0042617	-	-
Cl015115	1.59201	18.5964	-3.5461	2.93484e-06	7.91725e-05	down	Cl015115	-	GO:0005623,GO:0005737,GO:0009055,GO:0015035,GO:0045454	-	KOG1752-Glutaredoxin and related proteins[O]
Cl043321	0.597903	6.94196	-3.53736	8.74556e-11	6.01441e-09	down	Cl043321	-	GO:0004672,GO:0004674,GO:0005524,GO:0005886,GO:0009506,GO:0016020,GO:0016021,GO:0090406	-	KOG0472-Leucine-rich repeat protein[S]
Cl019913	1.06681	11.8868	-3.47799	0.00328647	0.0311508	down	Cl019913	-	-	-	-
Cl044131	0.750808	7.89778	-3.39493	6.74295e-09	3.26857e-07	down	Cl044131	-	-	-	-
Cl025873	10.7763	109.498	-3.34497	4.72316e-12	4.02059e-10	down	Cl025873	-	GO:0030246	-	-
Cl022189	0.53729	5.20105	-3.27503	1.8199e-07	6.44024e-06	down	Cl022189	-	GO:0000302,GO:0004672,GO:0004674,GO:0005524,GO:0005886,GO:0009506,GO:0016021,GO:0042742	-	KOG1187-Serine/threonine protein kinase[T]
Cl021744	1.75766	16.6879	-3.24707	1.83415e-09	9.8673e-08	down	Cl021744	-	GO:0005576,GO:0016042,GO:0016298,GO:0016788	-	-
Cl044132	1.59657	15.122	-3.24361	3.3961e-10	2.07036e-08	down	Cl044132	-	GO:0001944,GO:0004674,GO:0005524,GO:0005886,GO:0010067,GO:0016021,GO:0030154	-	KOG0444-Cytoskeletal regulator Flightless-I (contains leucine-rich and gelsolin repeats)[Z]
Cl005024	0.739716	6.85437	-3.21198	2.82833e-08	1.21305e-06	down	Cl005024	-	-	-	-
Cl039185	3.19812	29.3494	-3.19803	0.000215972	0.00334081	down	Cl039185	-	-	-	-
Cl021485	1.27328	11.6668	-3.19579	0.000321452	0.00466006	down	Cl021485	-	GO:0004674,GO:0004675,GO:0005524,GO:0005768,GO:0005886,GO:0006898,GO:0010008,GO:0010359,GO:0016020,GO:0016021,GO:0016045,GO:0042742,GO:0052544	-	KOG0618-Serine/threonine phosphatase 2C containing leucine-rich repeats, similar to SCN circadian oscillatory protein (SCOP)[T]
Cl026503	1.09458	9.87485	-3.17338	5.8144e-24	2.3192e-21	down	Cl026503	-	GO:0005524,GO:0006952,GO:0043531	-	KOG4658-Apoptotic ATPase[T]
Cl001678	2.99617	25.7109	-3.10119	1.17315e-09	6.43798e-08	down	Cl001678	-	GO:0004497,GO:0005506,GO:0016021,GO:0016705,GO:0020037	-	KOG0157-Cytochrome P450 CYP4/CYP19/CYP26 subfamilies[QI]
Cl014534	1.21117	10.3068	-3.08913	1.98439e-20	5.65368e-18	down	Cl014534	-	GO:0004630,GO:0005509,GO:0016020,GO:0016042,GO:0046470,GO:0070290	-	KOG1329-Phospholipase D1[I]
Cl035935	0.710332	5.9445	-3.06499	5.13126e-07	1.66787e-05	down	Cl035935	-	-	-	-
Cl019112	2.96898	24.8218	-3.06357	9.59792e-05	0.00167072	down	Cl019112	-	GO:0005829,GO:2000762	-	-
Cl038714	17.8365	142.019	-2.99318	9.98914e-11	6.76958e-09	down	Cl038714	-	GO:0004674,GO:0005509,GO:0005524,GO:0007166,GO:0016021,GO:0030247	-	KOG1187-Serine/threonine protein kinase[T]
Cl008122	7.36673	56.8145	-2.94716	5.50577e-06	0.000139119	down	Cl008122	-	GO:0005506,GO:0010154,GO:0016020,GO:0016021,GO:0016709,GO:0020037,GO:0040008,GO:0044550,GO:0048316	-	KOG0156-Cytochrome P450 CYP2 subfamily[Q]
Cl035943	39.5454	303.543	-2.94032	0.000174875	0.00280454	down	Cl035943	-	GO:0003700,GO:0005634,GO:0006351,GO:0043565	-	KOG0709-CREB/ATF family transcription factor[K]
Cl012357	8.05832	60.9039	-2.91798	0.000111304	0.00190893	down	Cl012357	-	-	-	-
Cl023899	96.4194	724.889	-2.91037	8.82983e-23	3.33159e-20	down	Cl023899	-	-	-	-
Cl013998	1.61206	11.9811	-2.89378	7.69405e-14	8.76499e-12	down	Cl013998	-	GO:0016021	-	-
Cl016554	80.8728	587.91	-2.86187	1.45038e-09	7.92486e-08	down	Cl016554	-	GO:0005737,GO:0016491	-	-
Cl037929	0.952475	6.89027	-2.85481	0.000329351	0.00475727	down	Cl037929	-	GO:0004842,GO:0019005,GO:0031146	-	-
Cl023157	1.9224	13.3098	-2.79151	0.000405547	0.00564327	down	Cl023157	-	GO:0004097,GO:0009543,GO:0046148,GO:0046872	-	-
Cl025445	0.987353	6.73823	-2.77073	4.48046e-09	2.24594e-07	down	Cl025445	-	GO:0005789,GO:0005886,GO:0016021,GO:0032586	-	-
Cl031444	1.84253	12.1931	-2.7263	4.40872e-14	5.37537e-12	down	Cl031444	-	GO:0008152,GO:0009813,GO:0016758,GO:0043231,GO:0052696,GO:0080043,GO:0080044	-	KOG1192-UDP-glucuronosyl and UDP-glucosyl transferase[GC]
Cl017609	11.8206	76.4787	-2.69376	9.53074e-25	4.22393e-22	down	Cl017609	-	GO:0008285,GO:0016021	-	-
Cl007062	2.15494	12.7709	-2.56715	2.12306e-06	5.93967e-05	down	Cl007062	-	GO:0004674,GO:0004697,GO:0004698,GO:0005524,GO:0005622,GO:0005886,GO:0006468,GO:0006909,GO:0007601,GO:0007602,GO:0008270,GO:0008585,GO:0009416,GO:0016021,GO:0016027,GO:0016028,GO:0016059,GO:0016062,GO:0016477,GO:0018105,GO:0019722,GO:0030845,GO:0035556,GO:0045471,GO:0050962,GO:2000370	-	-
Cl018713	14.701	84.086	-2.51595	2.56333e-06	7.05129e-05	down	Cl018713	-	GO:0004674,GO:0005524,GO:0005886,GO:0016021	-	KOG0444-Cytoskeletal regulator Flightless-I (contains leucine-rich and gelsolin repeats)[Z]
Cl002427	3.84118	21.0588	-2.4548	0.0014096	0.0158507	down	Cl002427	-	GO:0000166,GO:0003677,GO:0003723,GO:0046872	-	-
Cl036107	20.949	114.438	-2.44961	3.83045e-05	0.000757437	down	Cl036107	-	GO:0004190,GO:0005576,GO:0006508,GO:0030163	-	KOG1339-Aspartyl protease[O]
Cl038088	5.26405	28.7432	-2.44898	3.60743e-06	9.43982e-05	down	Cl038088	-	-	-	-
Cl021658	15.9355	85.4944	-2.42358	0.000346679	0.00495122	down	Cl021658	-	GO:0005506,GO:0005783,GO:0005789,GO:0005794,GO:0006633,GO:0009640,GO:0016021,GO:0016491,GO:0046520	-	KOG0874-Sphingolipid hydroxylase[I]
Cl030639	18.9331	101.013	-2.41556	1.36951e-05	0.00031317	down	Cl030639	-	GO:0004553,GO:0005975,GO:0042972	-	-
Cl014089	1.07776	5.74516	-2.41431	0.00322397	0.0307014	down	Cl014089	-	GO:0003677,GO:0005634,GO:0006351,GO:0006355	-	KOG0724-Zuotin and related molecular chaperones (DnaJ superfamily), contains DNA-binding domains[O]
Cl033269	1.44094	7.47804	-2.37565	1.92208e-15	2.9487e-13	down	Cl033269	-	GO:0004601,GO:0005509,GO:0016021,GO:0050664	-	KOG0039-Ferric reductase, NADH/NADPH oxidase and related proteins[PQ]
Cl018318	20.7544	107.305	-2.37023	0.000528123	0.00704189	down	Cl018318	-	GO:0008171,GO:0008757,GO:0019438	-	KOG3178-Hydroxyindole-O-methyltransferase and related SAM-dependent methyltransferases[R]
Cl039340	26.7457	135.677	-2.34279	4.44658e-61	3.10383e-57	down	Cl039340	-	GO:0000302,GO:0004672,GO:0004674,GO:0005524,GO:0005886,GO:0006468,GO:0006952,GO:0009506,GO:0016021,GO:0042742	-	KOG1187-Serine/threonine protein kinase[T]
Cl041207	36.3103	183.662	-2.3386	0.000480967	0.00651581	down	Cl041207	-	GO:0008171,GO:0008757,GO:0019438	-	KOG3178-Hydroxyindole-O-methyltransferase and related SAM-dependent methyltransferases[R]
Cl043633	4.82811	24.2157	-2.32641	0.00171493	0.0184874	down	Cl043633	-	GO:0005975,GO:0006098,GO:0017057	-	-
Cl005541	3.95943	19.0515	-2.26654	0.00182468	0.0194379	down	Cl005541	-	GO:0004596,GO:0006474,GO:0031248	-	-
Cl023906	29.3429	140.166	-2.25605	9.52792e-08	3.60962e-06	down	Cl023906	-	GO:0005737,GO:0030001,GO:0046914,GO:0046916	-	-
Cl041685	11.3562	53.7435	-2.24261	3.48128e-07	1.16828e-05	down	Cl041685	-	-	-	-
Cl042887	19.5239	91.8568	-2.23415	0.00379415	0.0347674	down	Cl042887	-	-	-	-
Cl020744	3.86788	17.9147	-2.21153	1.94284e-24	8.47594e-22	down	Cl020744	-	GO:0016567,GO:0031463	-	KOG4441-Proteins containing BTB/POZ and Kelch domains, involved in regulatory/signal transduction processes[TR]
Cl025611	22.4032	103.742	-2.21123	3.63891e-06	9.5044e-05	down	Cl025611	-	GO:0003677,GO:0003700,GO:0005634,GO:0006351,GO:0006355	-	-
Cl002280	13.3425	61.7348	-2.21005	0.0026294	0.0260894	down	Cl002280	-	GO:0005975,GO:0006098,GO:0017057	-	KOG3147-6-phosphogluconolactonase - like protein[G]
Cl043678	24.5874	113.178	-2.20261	0.00395466	0.0358643	down	Cl043678	-	-	-	-
Cl044035	11.3666	52.0083	-2.19394	6.98965e-14	8.13159e-12	down	Cl044035	-	GO:0004674,GO:0005524,GO:0005886,GO:0016021	-	KOG1187-Serine/threonine protein kinase[T]
Cl025792	4.77499	21.7137	-2.18504	1.56842e-07	5.62156e-06	down	Cl025792	-	GO:0005524,GO:0007165,GO:0009816,GO:0042742,GO:0043531	-	-
Cl041023	8.19138	37.2488	-2.18502	5.69693e-10	3.31383e-08	down	Cl041023	-	GO:0005634,GO:0005737	-	-
Cl023903	40.4769	183.754	-2.1826	5.35728e-08	2.12472e-06	down	Cl023903	-	GO:0005737,GO:0030001,GO:0046914,GO:0046916	-	-
Cl043138	12.8658	58.2269	-2.17815	2.91327e-14	3.69733e-12	down	Cl043138	-	GO:0004674,GO:0005524,GO:0005886,GO:0016021	-	KOG1187-Serine/threonine protein kinase[T]
Cl042083	9.03743	40.7886	-2.17418	0.00482122	0.0414322	down	Cl042083	-	GO:0005506,GO:0009523,GO:0009535,GO:0009635,GO:0009772,GO:0010242,GO:0016021,GO:0016168,GO:0018298,GO:0045156	-	-
Cl001591	11.2011	50.3058	-2.16708	3.26052e-05	0.000660645	down	Cl001591	-	-	-	-
Cl001270	1.67386	7.48944	-2.16168	0.00542578	0.0454661	down	Cl001270	-	GO:0004857,GO:0031398,GO:0032436	-	KOG2160-Armadillo/beta-catenin-like repeat-containing protein[O]
Cl033701	16.6803	74.3659	-2.1565	1.04483e-16	1.93196e-14	down	Cl033701	-	GO:0005887,GO:0008271,GO:0015116,GO:0015293	-	KOG0236-Sulfate/bicarbonate/oxalate exchanger SAT-1 and related transporters (SLC26 family)[P]
Cl042118	18.1487	80.7548	-2.15368	0.00453046	0.0396536	down	Cl042118	-	-	-	-
Cl040233	15.7809	70.0472	-2.15014	4.80971e-07	1.5762e-05	down	Cl040233	-	-	-	-
Cl009334	8.76895	38.9105	-2.14968	4.99712e-17	1.00377e-14	down	Cl009334	-	GO:0016021	-	-
Cl035040	3.06263	13.566	-2.14716	1.64287e-08	7.45861e-07	down	Cl035040	-	GO:0005789,GO:0006004,GO:0006486,GO:0016021,GO:0016740,GO:0016757	-	KOG2246-Galactosyltransferases[G]
Cl038871	2.63563	11.6237	-2.14085	0.000885854	0.0108816	down	Cl038871	-	GO:0005623,GO:0005634,GO:0005737,GO:0009055,GO:0015035,GO:0045454	-	KOG1752-Glutaredoxin and related proteins[O]
Cl034684	2.02766	8.89886	-2.1338	0.0015437	0.0170699	down	Cl034684	-	GO:0000977,GO:0003677,GO:0003700,GO:0005634,GO:0006351,GO:0006357,GO:0009791,GO:0046872	-	KOG1121-Tam3-transposase (Ac family)[L]
Cl004547	2.87044	12.5914	-2.1331	0.00608344	0.049811	down	Cl004547	-	GO:0002229,GO:0005506,GO:0016491,GO:0046244,GO:0046872,GO:0051213	-	KOG0143-Iron/ascorbate family oxidoreductases[QR]
Cl019608	16.1898	70.9066	-2.13083	0.00475744	0.0409851	down	Cl019608	-	-	-	-
Cl042114	10.4016	45.3169	-2.12324	0.00453835	0.0396978	down	Cl042114	-	-	-	-
Cl042888	43.2039	187.619	-2.11857	0.00269246	0.0266016	down	Cl042888	-	GO:0005739	-	-
Cl012116	2.85852	12.3534	-2.11157	4.29532e-11	3.13133e-09	down	Cl012116	-	GO:0004364,GO:0005737,GO:0005829,GO:0006749,GO:0009407,GO:0009636,GO:0046686	-	KOG0406-Glutathione S-transferase[O]
Cl001487	17.219	74.2441	-2.10827	2.00771e-05	0.000436244	down	Cl001487	-	-	-	-
Cl022501	37.3581	160.788	-2.10567	1.25958e-10	8.21702e-09	down	Cl022501	-	GO:0004674,GO:0005516,GO:0005524,GO:0005886,GO:0006468,GO:0006952,GO:0009506,GO:0016021,GO:0030246,GO:0048544	-	KOG1187-Serine/threonine protein kinase[T]
Cl042699	10.5752	45.4989	-2.10515	1.08663e-13	1.19448e-11	down	Cl042699	-	-	-	-
Cl023108	6.09316	25.8944	-2.08738	0.000500963	0.00674091	down	Cl023108	-	GO:0004672,GO:0004674,GO:0005509,GO:0005524,GO:0007166,GO:0016021,GO:0030247	-	KOG1187-Serine/threonine protein kinase[T]
Cl042117	17.2141	72.7918	-2.08018	0.00503502	0.0428475	down	Cl042117	-	GO:0005739	-	-
Cl012682	2.06797	8.73039	-2.07783	3.25637e-06	8.65046e-05	down	Cl012682	-	GO:0004672,GO:0004674,GO:0004713,GO:0005524,GO:0005886,GO:0009742,GO:0040007,GO:1900459	-	KOG1187-Serine/threonine protein kinase[T]
Cl029977	42.812	180.737	-2.07781	3.24202e-05	0.000657852	down	Cl029977	-	-	-	-
Cl042892	22.3037	94.1216	-2.07724	0.00406898	0.036649	down	Cl042892	-	GO:0005739	-	-
Cl033249	1.41001	5.88746	-2.06194	0.000146523	0.00241218	down	Cl033249	-	GO:0004674,GO:0005524,GO:0005886,GO:0006468,GO:0006952,GO:0009506,GO:0016021	-	KOG1187-Serine/threonine protein kinase[T]
Cl014589	127.532	527.357	-2.04792	0.00589757	0.048465	down	Cl014589	-	GO:0009416,GO:0009522,GO:0009523,GO:0009535,GO:0009765,GO:0009768,GO:0009941,GO:0010287,GO:0015979,GO:0016021,GO:0016168,GO:0018298,GO:0031409,GO:0046872	-	-
Cl006989	118.687	490.524	-2.04716	2.3156e-06	6.42044e-05	down	Cl006989	-	GO:0005509	-	KOG0027-Calmodulin and related proteins (EF-Hand superfamily)[T]
Cl042115	10.4227	42.6608	-2.03318	0.00380725	0.0348418	down	Cl042115	-	GO:0005739	-	-
Cl036807	22.3995	91.6491	-2.03265	0.00406905	0.036649	down	Cl036807	-	GO:0005739	-	-
Cl013021	32.0573	131.001	-2.03085	0.00370675	0.0341233	down	Cl013021	-	GO:0005739	-	-
Cl004603	20.262	81.3856	-2.006	0.00122841	0.0141963	down	Cl004603	-	GO:0004190,GO:0005576	-	KOG1339-Aspartyl protease[O]
Cl042895	11.88	47.6153	-2.00289	0.0045494	0.0397695	down	Cl042895	-	GO:0005739	-	-
Cl043829	1.65637	6.60077	-1.99461	1.67334e-18	3.95943e-16	down	Cl043829	-	GO:0004675,GO:0005524,GO:0005768,GO:0005886,GO:0006898,GO:0010008,GO:0010359,GO:0016020,GO:0016021,GO:0016045,GO:0042742,GO:0052544	-	KOG0618-Serine/threonine phosphatase 2C containing leucine-rich repeats, similar to SCN circadian oscillatory protein (SCOP)[T]
Cl022079	59.7806	238.104	-1.99384	8.13576e-08	3.12891e-06	down	Cl022079	-	GO:0005737,GO:0030001,GO:0046914,GO:0046916	-	-
Cl023493	1.70521	6.7176	-1.978	0.000444598	0.00610306	down	Cl023493	-	GO:0004674,GO:0005509,GO:0005524,GO:0005623,GO:0007166,GO:0009311,GO:0009751,GO:0009826,GO:0009992,GO:0016021,GO:0030247	-	-
Cl016872	6.26572	24.6087	-1.97362	3.9908e-09	2.01496e-07	down	Cl016872	-	GO:0006351,GO:0006355,GO:0007623	-	-
Cl013553	6.37885	24.9886	-1.9699	0.000237643	0.00363176	down	Cl013553	-	GO:0005634,GO:0005737,GO:0008429,GO:0009908,GO:0009909,GO:0010229,GO:0030154,GO:0048510,GO:0048572,GO:0048575	-	KOG3346-Phosphatidylethanolamine binding protein[R]
Cl000554	3.85298	15.0842	-1.96899	2.44427e-13	2.49075e-11	down	Cl000554	-	GO:0004672,GO:0004674,GO:0005524,GO:0005886	-	KOG1187-Serine/threonine protein kinase[T]
Cl019035	7.75772	30.3296	-1.96702	4.8201e-08	1.93088e-06	down	Cl019035	-	GO:0008152,GO:0016758,GO:0035251,GO:1900994	-	KOG1192-UDP-glucuronosyl and UDP-glucosyl transferase[GC]
Cl018976	45.56	177.817	-1.96455	7.72429e-05	0.00137985	down	Cl018976	-	GO:0005737,GO:0030001,GO:0046914,GO:0046916	-	-
Cl001334	5.12033	19.8742	-1.95659	1.70671e-05	0.000381529	down	Cl001334	-	-	-	-
Cl012668	12.9241	50.0753	-1.95403	0.000509507	0.0068314	down	Cl012668	-	GO:0005506,GO:0016491,GO:0051213	-	KOG0143-Iron/ascorbate family oxidoreductases[QR]
Cl002565	2.14623	8.26065	-1.94445	0.000282051	0.00417337	down	Cl002565	-	GO:0005773,GO:0005783,GO:0009058,GO:0009611,GO:0009753,GO:0016020,GO:0016788,GO:0016844	-	KOG1520-Predicted alkaloid synthase/Surface mucin Hemomucin[R]
Cl013927	1.59159	6.10222	-1.93887	0.00334955	0.0316062	down	Cl013927	-	GO:0005524,GO:0005739,GO:0005743,GO:0015986,GO:0015991,GO:0045261,GO:0046933,GO:0046961	-	KOG1353-F0F1-type ATP synthase, alpha subunit[C]
Cl006530	18.1323	69.5049	-1.93856	0.00408538	0.0367486	down	Cl006530	-	GO:0003700,GO:0005634,GO:0006351,GO:0009751,GO:0009753,GO:0009862,GO:0009864,GO:0010200,GO:0031347,GO:0042742,GO:0043565,GO:0045892,GO:0050832,GO:1900056	-	-
Cl026533	15.3967	58.9932	-1.93793	1.4807e-13	1.57196e-11	down	Cl026533	-	GO:0005829,GO:0009506	-	KOG1030-Predicted Ca2+-dependent phospholipid-binding protein[R]
Cl041091	3.87616	14.8265	-1.93548	0.00272357	0.0268236	down	Cl041091	-	GO:0000160,GO:0005622,GO:0006351,GO:0006355,GO:0009736	-	-
Cl025081	16.8091	64.2351	-1.93412	0.00315494	0.030237	down	Cl025081	-	GO:0000325,GO:0005524,GO:0005773,GO:0005774,GO:0005794,GO:0005886,GO:0006855,GO:0008559,GO:0009414,GO:0009506,GO:0009611,GO:0009624,GO:0010118,GO:0016021,GO:0042626	-	KOG0054-Multidrug resistance-associated protein/mitoxantrone resistance protein, ABC superfamily[Q]
Cl011046	1.54195	5.88803	-1.93303	2.50106e-08	1.09799e-06	down	Cl011046	-	GO:0004553,GO:0005576,GO:0005618,GO:0005886,GO:0005975,GO:0006952,GO:0009506,GO:0030247,GO:0031225,GO:0042973,GO:0046658,GO:0071555	-	-
Cl007092	3.29966	12.5995	-1.93298	0.000168716	0.00271824	down	Cl007092	-	GO:0016021	-	-
Cl024099	35.5203	135.159	-1.92794	0.00154508	0.0170784	down	Cl024099	-	GO:0000293,GO:0006811,GO:0009507,GO:0009767,GO:0016021,GO:0016491,GO:0031969,GO:0046872	-	KOG0039-Ferric reductase, NADH/NADPH oxidase and related proteins[PQ]
Cl041805	3.3187	12.5462	-1.91857	1.04924e-30	1.04628e-27	down	Cl041805	-	GO:0004674,GO:0005524,GO:0005634,GO:0006281,GO:0006303,GO:0007004,GO:0007049,GO:0009506,GO:0010044,GO:0010332,GO:0016301,GO:0032204,GO:0032504	-	KOG0890-Protein kinase of the PI-3 kinase family involved in mitotic growth, DNA repair and meiotic recombination[TBLD]
Cl025385	11.2571	42.4745	-1.91576	0.000142881	0.00235919	down	Cl025385	-	GO:0003677,GO:0005634,GO:0006351,GO:0006355	-	-
Cl037816	1.50747	5.68649	-1.91541	0.00140287	0.0158197	down	Cl037816	-	GO:0004674,GO:0005509,GO:0005524,GO:0007166,GO:0016021,GO:0030247	-	KOG1187-Serine/threonine protein kinase[T]
Cl017152	4.73683	17.7303	-1.90422	7.08459e-13	6.67382e-11	down	Cl017152	-	-	-	-
Cl020882	4.84478	18.1296	-1.90385	1.9723e-28	1.44917e-25	down	Cl020882	-	GO:0005524,GO:0016021,GO:0042626,GO:0055085	-	KOG0055-Multidrug/pheromone exporter, ABC superfamily[Q]
Cl031752	2.81266	10.5168	-1.90269	0.00416523	0.037239	down	Cl031752	-	-	-	-
Cl024022	8.30764	30.9524	-1.89754	1.90961e-11	1.48519e-09	down	Cl024022	-	GO:0005351,GO:0005355,GO:0005887,GO:0046323	-	KOG0254-Predicted transporter (major facilitator superfamily)[R]
Cl028464	29.4387	109.406	-1.89391	6.9888e-06	0.000172228	down	Cl028464	-	GO:0004674,GO:0005524,GO:0005886,GO:0016021	-	KOG1187-Serine/threonine protein kinase[T]
Cl022670	13.5962	49.8241	-1.87364	6.97689e-20	1.90982e-17	down	Cl022670	-	GO:0003676,GO:0031047	-	KOG1041-Translation initiation factor 2C (eIF-2C) and related proteins[J]
Cl038101	1578.21	5776.9	-1.87201	3.91336e-29	3.31106e-26	down	Cl038101	-	-	-	KOG0571-Asparagine synthase (glutamine-hydrolyzing)[E]
Cl043815	4.37023	15.9653	-1.86916	4.33626e-06	0.000111691	down	Cl043815	-	-	-	-
Cl037415	8.1668	29.4766	-1.85173	0.00216296	0.0222767	down	Cl037415	-	GO:0004180,GO:0004185,GO:0005773,GO:0005777,GO:0016747,GO:0019748	-	KOG1282-Serine carboxypeptidases (lysosomal cathepsin A)[OE]
Cl028563	4.42504	15.9656	-1.8512	2.93488e-12	2.53699e-10	down	Cl028563	-	GO:0004674,GO:0004842,GO:0005524,GO:0016874	-	KOG1187-Serine/threonine protein kinase[T]
Cl015116	4.59641	16.5699	-1.84999	0.000241097	0.0036765	down	Cl015116	-	GO:0005623,GO:0005737,GO:0009055,GO:0015035,GO:0045454	-	KOG1752-Glutaredoxin and related proteins[O]
Cl020641	9.8941	35.5887	-1.84678	5.64154e-05	0.00105501	down	Cl020641	-	GO:0000977,GO:0001085,GO:0001228,GO:0003682,GO:0003700,GO:0005634,GO:0005667,GO:0007623,GO:0008270,GO:0009416,GO:0009735,GO:0009740,GO:0009910,GO:0010187,GO:0010380,GO:0010468,GO:0030154,GO:0044212	-	KOG1601-GATA-4/5/6 transcription factors[K]
Cl029359	3.56957	12.7962	-1.84189	6.73685e-11	4.73802e-09	down	Cl029359	-	GO:0016021	-	-
Cl037691	149.612	533.962	-1.83552	0.0001864	0.00294705	down	Cl037691	-	GO:0003700,GO:0005634,GO:0006351,GO:0009751,GO:0009753,GO:0009862,GO:0009864,GO:0010200,GO:0031347,GO:0042742,GO:0043565,GO:0045892,GO:0050832,GO:1900056	-	-
Cl028459	57.2717	203.378	-1.82827	8.92981e-07	2.73088e-05	down	Cl028459	-	GO:0004674,GO:0005524,GO:0005886,GO:0016021	-	KOG1187-Serine/threonine protein kinase[T]
Cl018977	1.62732	5.77483	-1.82728	2.0232e-05	0.000439266	down	Cl018977	-	GO:0006355,GO:0008270	-	-
Cl036007	6.18977	21.8021	-1.81651	3.70767e-05	0.000738913	down	Cl036007	-	GO:0004674,GO:0005509,GO:0005524,GO:0005623,GO:0005886,GO:0007166,GO:0009311,GO:0009751,GO:0009826,GO:0009992,GO:0016021,GO:0030247	-	KOG1187-Serine/threonine protein kinase[T]
Cl037365	2.0043	7.05193	-1.81492	5.29542e-07	1.71723e-05	down	Cl037365	-	GO:0005215,GO:0005886,GO:0006857,GO:0009624,GO:0016021	-	KOG1237-H+/oligopeptide symporter[E]
Cl012712	16.4686	57.8333	-1.81218	1.42461e-06	4.1824e-05	down	Cl012712	-	-	-	-
Cl018978	36.083	126.627	-1.81119	2.82519e-05	0.000584745	down	Cl018978	-	GO:0005737,GO:0030001,GO:0046914,GO:0046916	-	-
Cl023900	1.48929	5.21517	-1.80809	0.000585761	0.00769287	down	Cl023900	-	-	-	-
Cl017853	4.91779	17.2067	-1.80688	0.00428923	0.038036	down	Cl017853	-	GO:0003723,GO:0003968,GO:0009615,GO:0010025,GO:0030422,GO:0031047,GO:0060148	-	KOG0988-RNA-directed RNA polymerase QDE-1 required for posttranscriptional gene silencing and RNA interference[A]
Cl022922	7.2281	25.1792	-1.80055	3.24347e-09	1.65782e-07	down	Cl022922	-	-	-	-
Cl032888	21.9559	75.8618	-1.78876	0.00332062	0.0313756	down	Cl032888	-	GO:0004497,GO:0005506,GO:0010154,GO:0016020,GO:0016021,GO:0016705,GO:0016709,GO:0020037,GO:0040008,GO:0044550,GO:0048316	-	KOG0156-Cytochrome P450 CYP2 subfamily[Q]
Cl032442	8.52748	29.1999	-1.77577	0.00129129	0.0148116	down	Cl032442	-	GO:0016021	-	-
Cl041835	1.49146	5.06689	-1.76438	0.000213292	0.00330485	down	Cl041835	-	GO:0004672,GO:0004674,GO:0005524,GO:0005886,GO:0009506,GO:0016020,GO:0016021,GO:0090406	-	KOG0618-Serine/threonine phosphatase 2C containing leucine-rich repeats, similar to SCN circadian oscillatory protein (SCOP)[T]
Cl041702	10.5913	35.89	-1.76071	1.99648e-06	5.61934e-05	down	Cl041702	-	GO:0006955,GO:0008219,GO:0009626,GO:0009651,GO:0010337,GO:0052542	-	-
Cl030411	7.05068	23.7916	-1.75462	0.00320092	0.0305027	down	Cl030411	-	GO:0005886,GO:0006810,GO:0016021,GO:0022857	-	-
Cl028461	83.1337	277.339	-1.73815	2.73743e-06	7.47135e-05	down	Cl028461	-	GO:0004674,GO:0005524,GO:0005886,GO:0016021	-	KOG1187-Serine/threonine protein kinase[T]
Cl004601	3.97819	13.265	-1.73744	2.51804e-13	2.54733e-11	down	Cl004601	-	GO:0005773,GO:0005774,GO:0006855,GO:0015238,GO:0015297,GO:0016021	-	KOG1347-Uncharacterized membrane protein, predicted efflux pump[R]
Cl014149	4.90804	16.3276	-1.73409	1.66852e-06	4.82265e-05	down	Cl014149	-	GO:0003677,GO:0003700,GO:0005634,GO:0006351,GO:0009507,GO:0009751,GO:0009816,GO:0010150,GO:0010193,GO:0010200,GO:0031347,GO:0042542,GO:0043565,GO:0045893	-	-
Cl015951	19.421	64.4336	-1.7302	0.0023952	0.0242482	down	Cl015951	-	GO:0000015,GO:0000287,GO:0004634,GO:0006096	-	KOG2670-Enolase[G]
Cl033499	19.3215	63.73	-1.72176	7.59222e-05	0.00135799	down	Cl033499	-	GO:0016021	-	-
Cl021659	2.94317	9.69391	-1.71971	1.29068e-06	3.81256e-05	down	Cl021659	-	GO:0004674,GO:0005509,GO:0005524,GO:0005886,GO:0007166,GO:0016021,GO:0030247	-	KOG1187-Serine/threonine protein kinase[T]
Cl013568	2.08906	6.86307	-1.716	2.42649e-05	0.000514037	down	Cl013568	-	-	-	-
Cl039339	21.8415	71.7017	-1.71493	3.0666e-21	9.51362e-19	down	Cl039339	-	GO:0004674,GO:0005524,GO:0005886,GO:0006468,GO:0006952,GO:0009506,GO:0016021	-	KOG1187-Serine/threonine protein kinase[T]
Cl042500	8.22209	26.9019	-1.71013	2.09622e-05	0.00045371	down	Cl042500	-	-	-	-
Cl019070	4.48794	14.526	-1.69452	6.03391e-06	0.000151097	down	Cl019070	-	GO:0005351,GO:0005355,GO:0005887,GO:0016021,GO:0046323	-	KOG0254-Predicted transporter (major facilitator superfamily)[R]
Cl016471	16.5271	53.4676	-1.69383	0.00178667	0.01915	down	Cl016471	-	-	-	-
Cl028922	33.1597	107.184	-1.69259	0.000141129	0.00233302	down	Cl028922	-	GO:0004672,GO:0004674,GO:0005524,GO:0005886,GO:0006468,GO:0009506,GO:0016021,GO:0042742	-	KOG1187-Serine/threonine protein kinase[T]
Cl012479	7.5378	24.2809	-1.68761	0.00183465	0.0195293	down	Cl012479	-	GO:0003333,GO:0005886,GO:0015171,GO:0015193,GO:0015824,GO:0016021	-	KOG1303-Amino acid transporters[E]
Cl040533	1.62156	5.21109	-1.6842	0.00608843	0.0498373	down	Cl040533	-	GO:0000028,GO:0003924,GO:0005525,GO:0005737,GO:0005789,GO:0016021,GO:0016787,GO:0019843,GO:0043024	-	KOG2203-GTP-binding protein[R]
Cl003227	27.1104	86.8409	-1.67953	8.81558e-05	0.00154513	down	Cl003227	-	GO:0000272,GO:0004338,GO:0004553,GO:0005576,GO:0005737,GO:0005975,GO:0007163,GO:0016477,GO:0031941,GO:0046872,GO:0051015,GO:0051017,GO:0071555	-	-
Cl035290	1.80536	5.77683	-1.67799	0.000907492	0.011084	down	Cl035290	-	GO:0016747	-	-
Cl039626	2.15003	6.87336	-1.67666	0.00373466	0.0343463	down	Cl039626	-	GO:0004674,GO:0005524,GO:0005886,GO:0016021	-	KOG0444-Cytoskeletal regulator Flightless-I (contains leucine-rich and gelsolin repeats)[Z]
Cl000728	2.23402	7.09776	-1.66772	1.15481e-07	4.3033e-06	down	Cl000728	-	GO:0005351,GO:0005354,GO:0005355,GO:0005365,GO:0005886,GO:0005887,GO:0010311,GO:0015145,GO:0015148,GO:0015168,GO:0015575,GO:0015576,GO:0015591,GO:0016021,GO:0046323	-	KOG0254-Predicted transporter (major facilitator superfamily)[R]
Cl012119	1.70518	5.39405	-1.66144	0.00285685	0.0279293	down	Cl012119	-	-	-	-
Cl026895	1.79004	5.65658	-1.65994	0.00113925	0.0133582	down	Cl026895	-	GO:0006952,GO:0009813,GO:0035251,GO:0043231,GO:0047893,GO:0051707,GO:0052696,GO:0080043,GO:0080044	-	KOG1192-UDP-glucuronosyl and UDP-glucosyl transferase[GC]
Cl023206	5.01932	15.7834	-1.65284	0.000132322	0.00220939	down	Cl023206	-	-	-	-
Cl016244	4.35665	13.6993	-1.65281	4.1843e-05	0.000815281	down	Cl016244	-	GO:0008152,GO:0016758,GO:0050645	-	KOG1192-UDP-glucuronosyl and UDP-glucosyl transferase[GC]
Cl005363	233.183	728.404	-1.64328	3.17571e-11	2.39e-09	down	Cl005363	-	GO:0000103,GO:0004020,GO:0004781,GO:0005524,GO:0009507,GO:0009570,GO:0009970,GO:0070206,GO:0070814	-	KOG4238-Bifunctional ATP sulfurylase/adenosine 5'-phosphosulfate kinase[F]
Cl006222	3.3505	10.3951	-1.63345	5.50079e-05	0.00103217	down	Cl006222	-	-	-	-
Cl024053	61.8802	190.734	-1.62401	5.32106e-06	0.00013494	down	Cl024053	-	GO:0004722,GO:0046872	-	KOG0698-Serine/threonine protein phosphatase[T]
Cl005874	28.7225	88.5117	-1.62369	2.70965e-10	1.68124e-08	down	Cl005874	-	GO:0005576,GO:0005618,GO:0030145,GO:0033609,GO:0045735,GO:0046564,GO:0048046	-	-
Cl028778	54.3659	167.374	-1.6223	3.46041e-10	2.10039e-08	down	Cl028778	-	GO:0016021	-	-
Cl010283	11.4092	34.9966	-1.61702	0.00414195	0.037114	down	Cl010283	-	GO:0004674,GO:0004675,GO:0005524,GO:0005773,GO:0005886,GO:0006468,GO:0006952,GO:0009506,GO:0016021,GO:0030246,GO:0031625,GO:0045087,GO:0048544	-	KOG1187-Serine/threonine protein kinase[T]
Cl043463	10.91	33.3494	-1.61201	0.00317265	0.0303057	down	Cl043463	-	-	-	-
Cl020126	9.17261	28.0056	-1.61031	0.000317293	0.00460693	down	Cl020126	-	-	-	-
Cl026981	3.75631	11.4484	-1.60776	0.00406717	0.036649	down	Cl026981	-	GO:0003677,GO:0003700,GO:0005634,GO:0006351,GO:0006355,GO:0010200	-	KOG0561-bHLH transcription factor[K]
Cl036458	13.6624	41.2252	-1.59331	9.77201e-35	1.43602e-31	down	Cl036458	-	GO:0005524,GO:0005634,GO:0005741,GO:0005778,GO:0006626,GO:0008568,GO:0016021,GO:0016887,GO:0031122	-	KOG0737-AAA+-type ATPase[O]
Cl018975	26.4849	79.7605	-1.5905	0.00398853	0.0361038	down	Cl018975	-	GO:0030001,GO:0046872	-	-
Cl003547	1.73734	5.22688	-1.58907	0.00442403	0.0388928	down	Cl003547	-	-	-	-
Cl019457	4.32864	12.929	-1.57863	0.000262904	0.0039529	down	Cl019457	-	GO:0016021	-	-
Cl039557	23.1061	68.9722	-1.57774	1.62883e-08	7.40691e-07	down	Cl039557	-	GO:0004252,GO:0005576,GO:0005618	-	KOG1153-Subtilisin-related protease/Vacuolar protease B[O]
Cl016454	26.0127	77.29	-1.57106	2.82002e-07	9.62565e-06	down	Cl016454	-	GO:0004674,GO:0005524,GO:0016021	-	-
Cl043834	2.02361	6.00534	-1.56931	8.75368e-05	0.00153746	down	Cl043834	-	GO:0004672,GO:0004674,GO:0005524,GO:0005886,GO:0016021	-	KOG1187-Serine/threonine protein kinase[T]
Cl027979	7.33439	21.709	-1.56554	1.57821e-12	1.41689e-10	down	Cl027979	-	GO:0000324,GO:0000329,GO:0003333,GO:0005302,GO:0006865,GO:0007034,GO:0015186,GO:0015188,GO:0016021	-	KOG1303-Amino acid transporters[E]
Cl041627	513.722	1517.66	-1.56279	2.91483e-05	0.00059886	down	Cl041627	-	GO:0005773,GO:0005774,GO:0005794,GO:0005886,GO:0009506,GO:0016020,GO:0043424	-	KOG2620-Prohibitins and stomatins of the PID superfamily[C]
Cl018292	1.77651	5.22678	-1.55687	0.000257412	0.00388397	down	Cl018292	-	-	-	-
Cl019185	2.39083	6.98585	-1.54692	4.6316e-05	0.000887569	down	Cl019185	-	GO:0000139,GO:0005794,GO:0009834,GO:0010417,GO:0015020,GO:0016021,GO:0016757,GO:0045492,GO:0046872,GO:0071555,GO:0080116	-	KOG1950-Glycosyl transferase, family 8 - glycogenin[G]
Cl000723	15.0843	43.9249	-1.54199	6.90105e-08	2.67989e-06	down	Cl000723	-	GO:0005737,GO:0006535,GO:0009001	-	KOG4750-Serine O-acetyltransferase[E]
Cl004861	4.44529	12.9103	-1.53817	0.00126144	0.014536	down	Cl004861	-	-	-	-
Cl018404	2.31797	6.7311	-1.53798	2.87779e-09	1.48798e-07	down	Cl018404	-	GO:0004672,GO:0004674,GO:0004842,GO:0005524,GO:0006950,GO:0016874	-	KOG1187-Serine/threonine protein kinase[T]
Cl016948	2.40897	6.96617	-1.53195	0.000133825	0.00223209	down	Cl016948	-	GO:0016021	-	-
Cl028776	4.2217	12.1863	-1.52936	0.00163599	0.0177932	down	Cl028776	-	GO:0016021	-	-
Cl020939	40.1478	115.846	-1.52882	3.05767e-09	1.57515e-07	down	Cl020939	-	GO:0008270,GO:0009809,GO:0045551,GO:0052747	-	KOG0023-Alcohol dehydrogenase, class V[Q]
Cl035437	24.4002	70.3154	-1.52695	2.42539e-05	0.000514037	down	Cl035437	-	-	-	-
Cl001963	3.46852	9.96855	-1.52306	1.65408e-07	5.89076e-06	down	Cl001963	-	-	-	-
Cl000529	4.50314	12.9251	-1.52118	0.00136805	0.0155147	down	Cl000529	-	GO:0003677,GO:0003700,GO:0006351,GO:0009793,GO:0010262,GO:0016602,GO:0048316	-	KOG1561-CCAAT-binding factor, subunit B (HAP2)[K]
Cl008933	4.46872	12.8229	-1.52079	4.26618e-05	0.000828345	down	Cl008933	-	GO:0005737,GO:0007275,GO:0009733,GO:0009734,GO:0040008	-	-
Cl011442	3.10419	8.87896	-1.51618	5.9924e-05	0.00111098	down	Cl011442	-	GO:0004674,GO:0005509,GO:0005524,GO:0005886,GO:0007166,GO:0016021,GO:0030247	-	KOG1187-Serine/threonine protein kinase[T]
Cl012480	7.70175	22.0189	-1.51549	0.00296879	0.0288519	down	Cl012480	-	GO:0003333,GO:0005886,GO:0015171,GO:0015193,GO:0015824,GO:0016021	-	-
Cl022093	2.64783	7.52957	-1.50776	1.50744e-07	5.45199e-06	down	Cl022093	-	GO:0003677,GO:0003700,GO:0005634,GO:0006351,GO:0006355	-	-
Cl000788	23.2109	65.9817	-1.50726	6.53444e-08	2.55172e-06	down	Cl000788	-	GO:0016567	-	-
Cl014748	12.612	35.8343	-1.50654	0.00556568	0.0463879	down	Cl014748	-	GO:0003677,GO:0003700,GO:0005634,GO:0006351,GO:0006355,GO:0010200	-	KOG1318-Helix loop helix transcription factor EB[K]
Cl041882	7.90733	22.3984	-1.50214	2.64446e-08	1.14652e-06	down	Cl041882	-	GO:0004672,GO:0004674,GO:0005524,GO:0005622,GO:0005886,GO:0007338,GO:0009506,GO:0009723,GO:0009738,GO:0009741,GO:0009742,GO:0009788,GO:0009791,GO:0009873,GO:0010483,GO:0016020,GO:0016021,GO:0030308,GO:0043680,GO:0046777,GO:0048364,GO:0050832	-	KOG1187-Serine/threonine protein kinase[T]
Cl018237	12.8232	36.2749	-1.50021	6.4796e-06	0.000161677	down	Cl018237	-	GO:0002237,GO:0004672,GO:0004713,GO:0005524,GO:0005775,GO:0005886,GO:0006486,GO:0006952,GO:0009877,GO:0016021,GO:1900150,GO:1902290	-	-
Cl016286	2.41113	6.81864	-1.49977	0.0042778	0.0379779	down	Cl016286	-	GO:0030247	-	-
Cl008044	4.90219	13.8516	-1.49856	7.83116e-05	0.00139537	down	Cl008044	-	GO:0003700,GO:0005634,GO:0006351,GO:0043565,GO:0043621,GO:2000028	-	KOG4343-bZIP transcription factor ATF6[K]
Cl018739	568.037	1604.58	-1.49814	2.93163e-08	1.24777e-06	down	Cl018739	-	GO:0002764,GO:0004672,GO:0004674,GO:0005524,GO:0005886,GO:0009626,GO:0010204,GO:0010359,GO:0012505,GO:0016021,GO:0016045,GO:0019199	-	KOG0618-Serine/threonine phosphatase 2C containing leucine-rich repeats, similar to SCN circadian oscillatory protein (SCOP)[T]
Cl027690	5.35787	15.1049	-1.49528	0.000213431	0.00330516	down	Cl027690	-	GO:0004674,GO:0005524,GO:0005886,GO:0016021,GO:0016032,GO:0051607	-	KOG0617-Ras suppressor protein (contains leucine-rich repeats)[T]
Cl025922	6.72208	18.9353	-1.4941	2.23662e-10	1.40334e-08	down	Cl025922	-	GO:0008152,GO:0016787	-	-
Cl008586	11.8002	33.1235	-1.48904	2.33079e-06	6.45616e-05	down	Cl008586	-	GO:0000139,GO:0016021,GO:0016760,GO:0030244,GO:0071555	-	-
Cl039932	139.313	390.849	-1.48828	0.00310413	0.0298864	down	Cl039932	-	GO:0006633,GO:0009507,GO:0009627,GO:0042335	-	KOG1748-Acyl carrier protein/NADH-ubiquinone oxidoreductase, NDUFAB1/SDAP subunit[CIQ]
Cl033763	2.99614	8.39352	-1.48617	0.00212209	0.0219204	down	Cl033763	-	-	-	-
Cl041612	6.61753	18.4618	-1.48018	0.00339828	0.0319473	down	Cl041612	-	GO:0004674,GO:0005524,GO:0005886,GO:0009505,GO:0009506,GO:0009555,GO:0016021	-	KOG1187-Serine/threonine protein kinase[T]
Cl000714	6.66942	18.5923	-1.47907	0.000386008	0.00543232	down	Cl000714	-	GO:0005887,GO:0008271,GO:0015116,GO:0016021	-	KOG0236-Sulfate/bicarbonate/oxalate exchanger SAT-1 and related transporters (SLC26 family)[P]
Cl002774	4.69871	13.0926	-1.47841	2.55785e-07	8.82791e-06	down	Cl002774	-	GO:0003700,GO:0005634,GO:0006351,GO:0043565	-	KOG0483-Transcription factor HEX, contains HOX and HALZ domains[K]
Cl027914	13.5024	37.5457	-1.47543	2.75732e-05	0.000572867	down	Cl027914	-	GO:0016021	-	-
Cl013968	189.179	525.244	-1.47324	4.36489e-05	0.000843868	down	Cl013968	-	GO:0009507,GO:0016787	-	-
Cl043584	84.6001	234.805	-1.47273	5.62264e-09	2.75058e-07	down	Cl043584	-	GO:0004364,GO:0005737,GO:0009072,GO:0016740	-	KOG0868-Glutathione S-transferase[O]
Cl031815	139.639	384.424	-1.46099	0.00187194	0.0198506	down	Cl031815	-	-	-	-
Cl044145	6.77562	18.6066	-1.45739	0.000361845	0.0051389	down	Cl044145	-	GO:0005887,GO:0008271,GO:0015116,GO:0016021	-	KOG0236-Sulfate/bicarbonate/oxalate exchanger SAT-1 and related transporters (SLC26 family)[P]
Cl004863	5.51805	15.1257	-1.45477	4.66094e-07	1.53366e-05	down	Cl004863	-	-	-	-
Cl000787	2.33507	6.40061	-1.45475	0.000371258	0.00525122	down	Cl000787	-	-	-	-
Cl001663	15.4386	42.0401	-1.44522	7.5722e-11	5.25929e-09	down	Cl001663	-	GO:0004674,GO:0005524,GO:0016021	-	-
Cl012703	30.3545	82.6499	-1.4451	3.68215e-10	2.2205e-08	down	Cl012703	-	GO:0009699,GO:0042349,GO:0048046	-	-
Cl009923	4.23648	11.5039	-1.44118	0.00301906	0.0292539	down	Cl009923	-	GO:0005576,GO:0016042,GO:0016788	-	-
Cl041026	1.86363	5.06003	-1.44103	0.00211286	0.0218737	down	Cl041026	-	GO:0009718,GO:0009813,GO:0043231,GO:0047214,GO:0052696,GO:0080043,GO:0080044	-	-
Cl035901	20.4451	55.4871	-1.44039	4.40663e-05	0.000850293	down	Cl035901	-	GO:0008168,GO:0009086,GO:0046872	-	KOG1579-Homocysteine S-methyltransferase[E]
Cl002756	8.68266	23.4687	-1.43453	1.02918e-05	0.000241477	down	Cl002756	-	GO:0004222,GO:0005886,GO:0008270,GO:0031012,GO:0031225	-	KOG1565-Gelatinase A and related matrix metalloproteases[OW]
Cl004919	7.64333	20.617	-1.43156	4.68998e-09	2.34256e-07	down	Cl004919	-	GO:0009569,GO:0009570,GO:0010581,GO:2001070	-	KOG1616-Protein involved in Snf1 protein kinase complex assembly[G]
Cl040108	16.3297	43.9828	-1.42944	8.74308e-12	7.17987e-10	down	Cl040108	-	GO:0004022,GO:0005737,GO:0008270,GO:0016491	-	KOG0022-Alcohol dehydrogenase, class III[Q]
Cl020845	11.7804	31.701	-1.42814	1.7685e-05	0.000393139	down	Cl020845	-	-	-	-
Cl003636	28.5281	76.7477	-1.42774	1.44721e-07	5.24093e-06	down	Cl003636	-	GO:0005886,GO:0015171,GO:0016021,GO:0032973,GO:0043090,GO:0080144	-	-
Cl003861	6.03129	16.1791	-1.42359	0.000137041	0.00227673	down	Cl003861	-	GO:0005506,GO:0005783,GO:0005789,GO:0006633,GO:0016021,GO:0016491	-	-
Cl028848	5.68372	15.2086	-1.41998	1.86158e-11	1.45594e-09	down	Cl028848	-	GO:0004674,GO:0005524,GO:0005886,GO:0006468,GO:0016021	-	KOG1187-Serine/threonine protein kinase[T]
Cl027615	3.91858	10.4033	-1.40864	7.83094e-05	0.00139537	down	Cl027615	-	GO:0000159	-	KOG1354-Serine/threonine protein phosphatase 2A, regulatory subunit[T]
Cl029879	18.8157	49.4849	-1.39505	0.000665075	0.00858907	down	Cl029879	-	GO:0008080,GO:0015991,GO:0033178,GO:0046961	-	KOG1664-Vacuolar H+-ATPase V1 sector, subunit E[C]
Cl037455	2.15658	5.66487	-1.3933	0.00388533	0.0353363	down	Cl037455	-	GO:0004674,GO:0005524,GO:0005886,GO:0006468,GO:0006952,GO:0009506,GO:0016021	-	KOG1187-Serine/threonine protein kinase[T]
Cl015916	21.3924	56.1596	-1.39244	4.10075e-10	2.45176e-08	down	Cl015916	-	GO:0005634,GO:0006351,GO:0006355,GO:0009733,GO:0009734	-	-
Cl035472	54.7032	143.195	-1.38828	0.00112621	0.0132177	down	Cl035472	-	GO:0016021,GO:0016491,GO:0046872,GO:0055114	-	KOG1619-Cytochrome b[C]
Cl014689	7.8274	20.4868	-1.38809	1.73406e-05	0.000386406	down	Cl014689	-	GO:0005773,GO:0005774,GO:0005794,GO:0005886,GO:0009506,GO:0016020,GO:0043424	-	KOG2620-Prohibitins and stomatins of the PID superfamily[C]
Cl011455	41.1927	107.066	-1.37804	1.27329e-07	4.68511e-06	down	Cl011455	-	GO:0016021	-	-
Cl013292	7.53992	19.5962	-1.37795	3.31409e-16	5.60804e-14	down	Cl013292	-	GO:0016021	-	-
Cl021702	2.64639	6.86466	-1.37516	0.00530908	0.0447164	down	Cl021702	-	GO:0004459,GO:0005737,GO:0005975,GO:0019752	-	KOG1495-Lactate dehydrogenase[C]
Cl011823	3.75517	9.73202	-1.37386	0.000503519	0.00676878	down	Cl011823	-	-	-	-
Cl011105	15.4252	39.9016	-1.37115	2.56846e-05	0.000538797	down	Cl011105	-	GO:0009570	-	-
Cl015894	7.08059	18.2987	-1.3698	4.76132e-05	0.000908686	down	Cl015894	-	GO:0009636,GO:0009813,GO:0043231,GO:0052696,GO:0080043,GO:0080044	-	-
Cl008522	375.841	970.97	-1.3693	0.00185385	0.019699	down	Cl008522	-	-	-	-
Cl042721	3.50868	9.06094	-1.36873	7.95303e-07	2.45366e-05	down	Cl042721	-	GO:0004674,GO:0005524,GO:0005886,GO:0016021	-	KOG0472-Leucine-rich repeat protein[S]
Cl011480	6.78	17.5013	-1.3681	3.44627e-10	2.09637e-08	down	Cl011480	-	GO:0004674,GO:0005524,GO:0005886,GO:0009409,GO:0009414,GO:0009846,GO:0009942,GO:0009945,GO:0016021,GO:0048508,GO:0048653	-	KOG1187-Serine/threonine protein kinase[T]
Cl023721	17.085	44.0399	-1.36608	0.00325904	0.0309825	down	Cl023721	-	GO:0005829,GO:0008967,GO:0009507,GO:0009853,GO:0016311,GO:0016791	-	KOG2882-p-Nitrophenyl phosphatase[P]
Cl013953	6.79629	17.4587	-1.36113	0.00386226	0.0351493	down	Cl013953	-	-	-	-
Cl001664	21.2731	54.482	-1.35675	2.17249e-16	3.81498e-14	down	Cl001664	-	GO:0004674,GO:0005524,GO:0016021	-	KOG1187-Serine/threonine protein kinase[T]
Cl001233	8.17803	20.8672	-1.35141	6.01087e-08	2.37047e-06	down	Cl001233	-	GO:0016021	-	-
Cl000473	6.01107	15.3301	-1.35067	0.00317944	0.0303602	down	Cl000473	-	GO:0005634,GO:0009507,GO:0009816,GO:0051091,GO:0071482	-	-
Cl018090	103.242	262.463	-1.34609	0.00356937	0.033198	down	Cl018090	-	GO:0009507,GO:0010287,GO:0016702,GO:0046872	-	KOG1285-Beta, beta-carotene 15,15'-dioxygenase and related enzymes[Q]
Cl001141	8.05529	20.4168	-1.34175	9.05474e-23	3.3709e-20	down	Cl001141	-	GO:0000910,GO:0002230,GO:0005635,GO:0005793,GO:0005813,GO:0005829,GO:0008104,GO:0009838,GO:0015031,GO:0019076,GO:0019904,GO:0030496,GO:0036258,GO:0045184,GO:0045862,GO:0046745,GO:0048672,GO:0051301,GO:0070062,GO:0090541,GO:0090543,GO:0098779,GO:0098792,GO:1904903	-	KOG2027-Spindle pole body protein[Z]
Cl012796	29.9419	75.7285	-1.33867	0.000550704	0.00730461	down	Cl012796	-	GO:0016021	-	-
Cl033408	2.13306	5.38233	-1.3353	1.84785e-08	8.3082e-07	down	Cl033408	-	GO:0000139,GO:0005768,GO:0005794,GO:0005802,GO:0016021,GO:0016757,GO:0045489,GO:0071555	-	KOG1021-Acetylglucosaminyltransferase EXT1/exostosin 1[GMW]
Cl012518	65.7974	165.839	-1.33368	0.00539024	0.0452091	down	Cl012518	-	GO:0003676,GO:0005829,GO:0009507,GO:0009508,GO:0009570	-	-
Cl014394	8.41416	21.0625	-1.32379	0.00503886	0.0428541	down	Cl014394	-	GO:0004497,GO:0005506,GO:0016021,GO:0016705,GO:0020037	-	KOG0157-Cytochrome P450 CYP4/CYP19/CYP26 subfamilies[QI]
Cl021437	21.6733	54.1113	-1.32001	0.00159097	0.01745	down	Cl021437	-	GO:0005783,GO:0005789,GO:0016021,GO:0016192	-	-
Cl029061	126.254	314.855	-1.31836	0.00114188	0.0133736	down	Cl029061	-	GO:0004842,GO:0008270,GO:0016567,GO:0016874,GO:0031624,GO:0043161,GO:0046621,GO:0048437,GO:0051865,GO:0061630	-	KOG4628-Predicted E3 ubiquitin ligase[O]
Cl030495	2.05369	5.11545	-1.31664	0.000391036	0.0054865	down	Cl030495	-	-	-	-
Cl003070	3.95692	9.84031	-1.31433	0.00552794	0.0461698	down	Cl003070	-	GO:0004672,GO:0004674,GO:0005524,GO:0005886,GO:0006468,GO:0009506,GO:0016021,GO:0042742	-	KOG1187-Serine/threonine protein kinase[T]
Cl035626	13.8587	34.4284	-1.31281	0.00223362	0.022903	down	Cl035626	-	-	-	-
Cl044421	15.1947	37.7077	-1.31129	0.00137281	0.015549	down	Cl044421	-	GO:0008237,GO:0046872	-	-
Cl020623	5.80076	14.3689	-1.30863	1.56661e-07	5.62156e-06	down	Cl020623	-	GO:0004124,GO:0005737,GO:0006535,GO:0009509,GO:0009570,GO:0016740,GO:0030170	-	KOG1252-Cystathionine beta-synthase and related enzymes[E]
Cl041954	3.8115	9.40336	-1.30282	0.000348489	0.00496944	down	Cl041954	-	GO:0000786,GO:0000790,GO:0003677,GO:0005634,GO:0006342	-	KOG1757-Histone 2A[B]
Cl033510	10.8378	26.6978	-1.30065	0.000190423	0.00299875	down	Cl033510	-	GO:0003677,GO:0005634,GO:0006351,GO:0006355	-	KOG0048-Transcription factor, Myb superfamily[K]
Cl001721	21.738	53.3941	-1.29646	3.41604e-14	4.26017e-12	down	Cl001721	-	-	-	-
Cl008460	86.105	211.35	-1.29546	3.91105e-09	1.98186e-07	down	Cl008460	-	GO:0003824,GO:0005829,GO:0007623,GO:0009409,GO:0009809,GO:0016621,GO:0050662	-	KOG1502-Flavonol reductase/cinnamoyl-CoA reductase[V]
Cl043031	8.24134	20.1977	-1.29324	0.000821258	0.0102288	down	Cl043031	-	GO:0005215,GO:0006811,GO:0016021,GO:0055072	-	KOG1291-Mn2+ and Fe2+ transporters of the NRAMP family[P]
Cl024133	41.4166	101.442	-1.29237	2.65026e-05	0.000554707	down	Cl024133	-	GO:0003677,GO:0005634,GO:0006351,GO:0006355,GO:0009734	-	-
Cl021072	4.61708	11.3064	-1.29208	1.71779e-05	0.000383394	down	Cl021072	-	GO:0005886,GO:0015081,GO:0016021,GO:0035725	-	KOG1341-Na+/K+ transporter[P]
Cl012575	353.21	860.991	-1.28547	0.000280311	0.00416057	down	Cl012575	-	GO:0005509,GO:0005783,GO:0005788,GO:0005789,GO:0006457,GO:0009626,GO:0010204,GO:0030246,GO:0042742,GO:0046283	-	KOG0674-Calreticulin[O]
Cl025453	2.48013	6.02774	-1.2812	0.00165102	0.0179301	down	Cl025453	-	GO:0005509	-	KOG0027-Calmodulin and related proteins (EF-Hand superfamily)[T]
Cl025910	4.09757	9.84676	-1.26488	1.04828e-06	3.16079e-05	down	Cl025910	-	-	-	-
Cl002504	21.0035	50.3757	-1.26209	3.78302e-06	9.86233e-05	down	Cl002504	-	GO:0008473,GO:0016491,GO:0019466	-	KOG3007-Mu-crystallin[E]
Cl009743	14.2781	34.1519	-1.25816	0.000105218	0.00181458	down	Cl009743	-	GO:0009627,GO:0009696,GO:0009817,GO:0016788,GO:0080030,GO:0080031	-	KOG1454-Predicted hydrolase/acyltransferase (alpha/beta hydrolase superfamily)[R]
Cl001742	163.001	387.898	-1.25079	1.8606e-06	5.28482e-05	down	Cl001742	-	-	-	-
Cl034741	4.38469	10.3997	-1.246	0.000128741	0.00216079	down	Cl034741	-	-	-	-
Cl016453	50.7405	120.053	-1.24246	0.00431439	0.0381847	down	Cl016453	-	GO:0004674,GO:0005524,GO:0005886,GO:0016021,GO:0030247	-	KOG1187-Serine/threonine protein kinase[T]
Cl005315	6.42785	15.1764	-1.23942	0.000770033	0.00968472	down	Cl005315	-	GO:0005739,GO:0009651,GO:0045454,GO:0050897	-	-
Cl014918	15.0317	35.3581	-1.23403	0.000164052	0.0026569	down	Cl014918	-	GO:0009627,GO:0009696,GO:0009817,GO:0016788,GO:0080030,GO:0080031	-	KOG1454-Predicted hydrolase/acyltransferase (alpha/beta hydrolase superfamily)[R]
Cl033058	2.62585	6.16236	-1.2307	2.25879e-05	0.000485137	down	Cl033058	-	-	-	-
Cl029887	129.512	303.87	-1.23037	0.00488643	0.0419152	down	Cl029887	-	GO:0004674,GO:0005524,GO:0005886,GO:0016021	-	KOG1187-Serine/threonine protein kinase[T]
Cl027751	8.55342	20.0211	-1.22695	2.35882e-12	2.09081e-10	down	Cl027751	-	GO:0000077,GO:0003677,GO:0003700,GO:0005634,GO:0006351,GO:0006355,GO:0010332,GO:0040020	-	-
Cl033060	3.46344	8.1017	-1.22602	2.26433e-07	7.88308e-06	down	Cl033060	-	-	-	-
Cl006134	15.1226	35.3234	-1.22391	9.76253e-07	2.96282e-05	down	Cl006134	-	GO:0016021	-	-
Cl015244	4.58898	10.6977	-1.22105	1.52744e-06	4.44246e-05	down	Cl015244	-	GO:0004185,GO:0005576,GO:0005773,GO:0051603	-	KOG1282-Serine carboxypeptidases (lysosomal cathepsin A)[OE]
Cl035587	4.67066	10.8406	-1.21475	0.000959882	0.0115821	down	Cl035587	-	-	-	-
Cl040235	148.957	345.441	-1.21355	0.00234176	0.0238107	down	Cl040235	-	GO:0004672,GO:0004674,GO:0005524,GO:0005773,GO:0005886,GO:0006468,GO:0006952,GO:0009506,GO:0009737,GO:0016021	-	KOG1187-Serine/threonine protein kinase[T]
Cl040770	11.3778	26.2539	-1.20631	7.09399e-06	0.000174052	down	Cl040770	-	GO:0005524,GO:0006952,GO:0043531	-	KOG4658-Apoptotic ATPase[T]
Cl001836	2.83325	6.53536	-1.20581	8.55886e-08	3.25575e-06	down	Cl001836	-	GO:0005509,GO:0005544,GO:0005773,GO:0009408,GO:0009409,GO:0009414,GO:0009651	-	KOG0819-Annexin[U]
Cl024995	4.09173	9.43746	-1.20569	0.00361747	0.0335448	down	Cl024995	-	-	-	-
Cl031439	3.02159	6.96413	-1.20463	0.00284845	0.027857	down	Cl031439	-	GO:0005634,GO:0006351,GO:0006355,GO:0009733,GO:0009734	-	-
Cl004507	2.41821	5.57038	-1.20384	0.00189917	0.0200771	down	Cl004507	-	GO:0003676,GO:0031047	-	KOG1041-Translation initiation factor 2C (eIF-2C) and related proteins[J]
Cl008898	36.6923	84.3354	-1.20066	2.11855e-06	5.933e-05	down	Cl008898	-	GO:0046872	-	-
Cl028719	71.0683	163.273	-1.20001	1.25022e-06	3.7047e-05	down	Cl028719	-	GO:0004674,GO:0004708,GO:0005524,GO:0005737,GO:0005886,GO:0009409,GO:0009631,GO:0009651,GO:0009814,GO:0010051,GO:0045087,GO:0060918	-	KOG0581-Mitogen-activated protein kinase kinase (MAP2K)[T]
Cl023665	9.66314	22.1876	-1.19919	5.74275e-05	0.0010711	down	Cl023665	-	-	-	-
Cl023209	55.2194	126.751	-1.19874	0.000185569	0.0029389	down	Cl023209	-	GO:0009507,GO:0009509,GO:0009534,GO:0009941,GO:0016117,GO:0016166,GO:0016491,GO:0016705	-	-
Cl038296	18.5523	42.3761	-1.19165	2.2988e-16	3.98664e-14	down	Cl038296	-	GO:0005524,GO:0005737,GO:0005886,GO:0009626,GO:0009814,GO:0043531	-	-
Cl026645	13.6184	31.0964	-1.19119	1.29894e-06	3.82956e-05	down	Cl026645	-	GO:0005886,GO:0005887,GO:0006644,GO:0007165,GO:0008195,GO:0031969,GO:0046839	-	KOG3030-Lipid phosphate phosphatase and related enzymes of the PAP2 family[I]
Cl004248	32.6177	74.2991	-1.18769	6.39671e-05	0.00117657	down	Cl004248	-	GO:0009443,GO:0009507,GO:0016491,GO:0042820,GO:0042821,GO:0050236,GO:0070402	-	KOG1575-Voltage-gated shaker-like K+ channel, subunit beta/KCNAB[C]
Cl034437	5.19809	11.813	-1.18432	0.000139716	0.00231514	down	Cl034437	-	GO:0004375,GO:0005739,GO:0005960,GO:0006546,GO:0016594,GO:0019464	-	KOG2040-Glycine dehydrogenase (decarboxylating)[E]
Cl044404	2.96306	6.7096	-1.17914	0.00357378	0.0332279	down	Cl044404	-	-	-	-
Cl032414	129.102	290.382	-1.16944	0.00180088	0.0192614	down	Cl032414	-	GO:0005509	-	-
Cl001980	12.4776	28.0643	-1.1694	1.01742e-05	0.000238919	down	Cl001980	-	GO:0003677,GO:0006368,GO:0070449	-	-
Cl024635	25.1426	56.5474	-1.16933	9.54969e-10	5.32963e-08	down	Cl024635	-	GO:0001077,GO:0003677,GO:0005634,GO:0005829,GO:0006355,GO:0043565,GO:0045944	-	KOG0520-Uncharacterized conserved protein, contains IPT/TIG domain[S]
Cl040237	47.1976	106.07	-1.16823	0.000343843	0.00491911	down	Cl040237	-	GO:0004674,GO:0005524,GO:0005773,GO:0005886,GO:0006468,GO:0006952,GO:0009506,GO:0009737,GO:0016021,GO:0043531	-	KOG1187-Serine/threonine protein kinase[T]
Cl009087	8.17567	18.3727	-1.16816	7.03298e-06	0.000173164	down	Cl009087	-	GO:0004672,GO:0004674,GO:0005524,GO:0005886,GO:0006468,GO:0006979,GO:0009506,GO:0009816,GO:0016020,GO:0016021	-	KOG1187-Serine/threonine protein kinase[T]
Cl026624	3.44398	7.72835	-1.16608	0.00255284	0.0255202	down	Cl026624	-	GO:0003824,GO:0005829,GO:0007623,GO:0009409,GO:0009809,GO:0016621,GO:0050662	-	KOG1502-Flavonol reductase/cinnamoyl-CoA reductase[V]
Cl043284	40.0458	89.8371	-1.16566	1.1484e-06	3.43302e-05	down	Cl043284	-	GO:0005886,GO:0005887,GO:0006644,GO:0007165,GO:0008195,GO:0031969,GO:0046839	-	KOG3030-Lipid phosphate phosphatase and related enzymes of the PAP2 family[I]
Cl037988	36.9691	82.6435	-1.16058	6.89647e-06	0.000170404	down	Cl037988	-	GO:0004375,GO:0005524,GO:0005739,GO:0005960,GO:0009507,GO:0009941,GO:0016594,GO:0019464,GO:0048046	-	KOG2040-Glycine dehydrogenase (decarboxylating)[E]
Cl016350	10.5635	23.5471	-1.15646	0.000793213	0.00993598	down	Cl016350	-	GO:0004672,GO:0004674,GO:0005524,GO:0005886,GO:0006468,GO:0006952,GO:0009506,GO:0016021	-	KOG1187-Serine/threonine protein kinase[T]
Cl016979	2.35892	5.22523	-1.14737	0.00442233	0.03889	down	Cl016979	-	GO:0004970,GO:0005262,GO:0005773,GO:0005886,GO:0006816,GO:0008066,GO:0016021,GO:0019722,GO:0071230	-	KOG1052-Glutamate-gated kainate-type ion channel receptor subunit GluR5 and related subunits[PET]
Cl025049	35.2868	77.948	-1.14338	0.00120424	0.0139691	down	Cl025049	-	GO:0004674,GO:0005524,GO:0005886,GO:0006468,GO:0016021,GO:0030246	-	-
Cl001355	152.039	335.646	-1.1425	4.13657e-05	0.000808238	down	Cl001355	-	GO:0004364,GO:0005737,GO:0006749,GO:0010731	-	KOG0406-Glutathione S-transferase[O]
Cl023032	152.207	335.456	-1.14009	0.00169384	0.0182883	down	Cl023032	-	GO:0000786,GO:0003677,GO:0005634,GO:0006334	-	KOG4012-Histone H1[B]
Cl025062	6.46211	14.2019	-1.13601	7.81649e-07	2.42224e-05	down	Cl025062	-	GO:0004674,GO:0005524,GO:0005886,GO:0006468,GO:0016021,GO:0030246	-	-
Cl012007	11.3948	24.9986	-1.13347	3.60528e-05	0.000722116	down	Cl012007	-	GO:0016021	-	-
Cl011413	17.3589	38.0752	-1.13318	3.98435e-07	1.32753e-05	down	Cl011413	-	GO:0003677,GO:0003700,GO:0005634,GO:0006351,GO:0006355,GO:0009266,GO:0009740,GO:0010452,GO:0048579,GO:1903507	-	-
Cl037590	17.96	39.2274	-1.12707	0.0034052	0.0319907	down	Cl037590	-	GO:0003825,GO:0005576,GO:0005618,GO:0005773,GO:0005991,GO:0005992,GO:0009793,GO:0009832,GO:0010182,GO:0051301	-	KOG1050-Trehalose-6-phosphate synthase component TPS1 and related subunits[G]
Cl041422	8.07364	17.6024	-1.12448	0.00189368	0.0200278	down	Cl041422	-	GO:0004674,GO:0005524,GO:0005886,GO:0016021	-	KOG1187-Serine/threonine protein kinase[T]
Cl022969	4.4955	9.79825	-1.12404	0.00566902	0.0470246	down	Cl022969	-	GO:0000786,GO:0003677,GO:0005634,GO:0005730,GO:0005774,GO:0005829,GO:0005886,GO:0006334,GO:0009506,GO:0009507,GO:0009579	-	KOG3467-Histone H4[B]
Cl031341	54.6398	119.028	-1.12328	0.000172862	0.00277703	down	Cl031341	-	GO:0003677,GO:0046872	-	KOG1595-CCCH-type Zn-finger protein[R]
Cl042047	7.88034	17.1632	-1.12299	0.000587606	0.00770984	down	Cl042047	-	GO:0000427,GO:0006355,GO:0009295,GO:0009416,GO:0009507,GO:0009508,GO:0009534,GO:0009658,GO:0010027,GO:0016279,GO:0018026,GO:0042793	-	KOG1337-N-methyltransferase[R]
Cl007579	27.6435	60.1243	-1.12101	0.000235944	0.00360778	down	Cl007579	-	GO:0004674,GO:0005524,GO:0009507,GO:0009570,GO:0016776	-	-
Cl025042	4.73296	10.2856	-1.11981	1.00454e-05	0.000236342	down	Cl025042	-	GO:0005524,GO:0005886,GO:0016021,GO:0016887,GO:0042626	-	KOG0061-Transporter, ABC superfamily (Breast cancer resistance protein)[Q]
Cl011781	17.3902	37.7283	-1.11737	0.00234054	0.023807	down	Cl011781	-	-	-	-
Cl031808	6.95089	15.0772	-1.1171	0.000409659	0.00569059	down	Cl031808	-	GO:0000727,GO:0000811,GO:0001833,GO:0005634,GO:0005654,GO:0005737,GO:0006260,GO:0006270,GO:0006271,GO:0031298,GO:0032508	-	KOG3176-Predicted alpha-helical protein, potentially involved in replication/repair[L]
Cl040769	14.5186	31.3849	-1.11217	8.30524e-10	4.71322e-08	down	Cl040769	-	GO:0005524,GO:0006952,GO:0043531	-	KOG4658-Apoptotic ATPase[T]
Cl028170	3.82878	8.27285	-1.1115	0.00057052	0.0075295	down	Cl028170	-	-	-	-
Cl043256	3.4165	7.37995	-1.11109	0.00463876	0.0402983	down	Cl043256	-	GO:0008152,GO:0009813,GO:0016758,GO:0043231,GO:0052696,GO:0080043,GO:0080044	-	KOG1192-UDP-glucuronosyl and UDP-glucosyl transferase[GC]
Cl014540	3.7968	8.09915	-1.09299	6.74707e-06	0.000167156	down	Cl014540	-	GO:0016021	-	-
Cl001835	2.96982	6.33211	-1.09231	0.000241069	0.0036765	down	Cl001835	-	GO:0005509,GO:0005544,GO:0006970,GO:0009408,GO:0009409,GO:0009414,GO:0009506,GO:0009651,GO:0009737	-	KOG0819-Annexin[U]
Cl032817	13.8629	29.4989	-1.08943	1.62864e-05	0.000365835	down	Cl032817	-	GO:0005524,GO:0005737,GO:0005886,GO:0009626,GO:0009814,GO:0043531	-	KOG4658-Apoptotic ATPase[T]
Cl042176	68.7659	146.292	-1.08909	0.00331481	0.0313314	down	Cl042176	-	GO:0009507,GO:0009707,GO:0009902	-	-
Cl030721	5.15848	10.9576	-1.08692	6.56434e-07	2.07334e-05	down	Cl030721	-	GO:0003846,GO:0004622,GO:0005783,GO:0005794,GO:0005886,GO:0006629,GO:0006979,GO:0009506,GO:0009809,GO:0010043,GO:0016787,GO:0042542,GO:0046686,GO:0090430	-	KOG1455-Lysophospholipase[I]
Cl014420	33.3543	70.8006	-1.08589	7.45167e-05	0.00133627	down	Cl014420	-	GO:0005096,GO:0005634,GO:0005829,GO:0005886,GO:0006952,GO:0008289,GO:0009611,GO:0009651,GO:0009738,GO:0043547,GO:0046872,GO:1901002,GO:1902479	-	KOG1030-Predicted Ca2+-dependent phospholipid-binding protein[R]
Cl004045	32.7988	69.5916	-1.08527	0.0020751	0.0215581	down	Cl004045	-	GO:0016021	-	-
Cl003845	8.70826	18.4624	-1.08414	0.00556742	0.0463886	down	Cl003845	-	-	-	-
Cl002114	8.07929	17.1211	-1.08347	0.00178817	0.0191529	down	Cl002114	-	GO:0004674,GO:0005509,GO:0005524,GO:0005773,GO:0005886,GO:0009505,GO:0009615,GO:0009751,GO:0016021,GO:0016301,GO:0030247,GO:0050832	-	KOG1187-Serine/threonine protein kinase[T]
Cl020511	12.8926	27.3165	-1.08323	0.000481926	0.00652247	down	Cl020511	-	GO:0004675,GO:0005524,GO:0005768,GO:0005886,GO:0006898,GO:0010008,GO:0010359,GO:0016020,GO:0016021,GO:0016045,GO:0042742,GO:0052544	-	KOG0444-Cytoskeletal regulator Flightless-I (contains leucine-rich and gelsolin repeats)[Z]
Cl040773	4.30208	9.11344	-1.08296	7.72246e-14	8.76499e-12	down	Cl040773	-	GO:0005524,GO:0006952,GO:0043531	-	KOG4658-Apoptotic ATPase[T]
Cl020510	6.45128	13.657	-1.08198	0.00178854	0.0191529	down	Cl020510	-	-	-	-
Cl042489	7.81692	16.5395	-1.08125	0.000449344	0.00616518	down	Cl042489	-	-	-	-
Cl004699	355.332	751.453	-1.08051	0.000114623	0.00195623	down	Cl004699	-	GO:0005524,GO:0005886,GO:0006457,GO:0009408,GO:0046872	-	KOG0712-Molecular chaperone (DnaJ superfamily)[O]
Cl040869	7.22702	15.2819	-1.08035	0.000310009	0.00452945	down	Cl040869	-	GO:0044255,GO:0052689	-	KOG2205-Uncharacterized conserved protein[S]
Cl015827	6.89327	14.5516	-1.07791	0.00399739	0.0361669	down	Cl015827	-	-	-	-
Cl028849	35.6395	75.2184	-1.07761	0.00212972	0.0219911	down	Cl028849	-	GO:0004674,GO:0005509,GO:0005524,GO:0007166,GO:0016021,GO:0030247	-	-
Cl004006	11.0561	23.2729	-1.0738	0.000193436	0.00303593	down	Cl004006	-	GO:0008237,GO:0046872	-	-
Cl020709	7.59686	15.9795	-1.07275	7.11318e-05	0.00128715	down	Cl020709	-	-	-	-
Cl008581	168.082	353.3	-1.07173	0.00129173	0.0148116	down	Cl008581	-	GO:0016021	-	-
Cl030148	19.2677	40.4176	-1.0688	0.00026409	0.00396434	down	Cl030148	-	GO:0016747	-	-
Cl005240	11.6277	24.3601	-1.06695	0.00428253	0.0380078	down	Cl005240	-	-	-	-
Cl022810	4.93956	10.3371	-1.06538	1.00322e-09	5.56879e-08	down	Cl022810	-	GO:0004674,GO:0005509,GO:0005524,GO:0005773,GO:0005886,GO:0009505,GO:0009615,GO:0009751,GO:0016021,GO:0016301,GO:0030247,GO:0050832	-	-
Cl000008	10.3309	21.6033	-1.06428	0.000138357	0.00229671	down	Cl000008	-	GO:0003755,GO:0006457,GO:0006979,GO:0016021	-	-
Cl035225	7.68957	16.0769	-1.06401	6.116e-05	0.00113089	down	Cl035225	-	GO:0003677,GO:0003680,GO:0005634,GO:0005654,GO:0005730,GO:0005737,GO:0005739,GO:0006351,GO:0006355,GO:0043565,GO:0098687	-	-
Cl031839	243.412	508.786	-1.06366	2.33518e-05	0.000498779	down	Cl031839	-	GO:0007338,GO:0016021	-	-
Cl034261	2.90118	6.04909	-1.06008	0.00181485	0.0193601	down	Cl034261	-	-	-	-
Cl012544	27.5087	57.3285	-1.05936	0.000831786	0.0103259	down	Cl012544	-	GO:0010181,GO:0016491	-	-
Cl004551	7.79808	16.1201	-1.04767	8.84578e-10	4.98956e-08	down	Cl004551	-	GO:0003677,GO:0005634,GO:0006351,GO:0006355,GO:0046872	-	-
Cl006073	26.4413	54.5866	-1.04575	0.00551369	0.0460646	down	Cl006073	-	GO:0006729,GO:0008124,GO:0009507	-	-
Cl007866	2.49824	5.15371	-1.0447	0.00285965	0.0279469	down	Cl007866	-	GO:0016021	-	-
Cl038291	8.28204	17.0751	-1.04383	0.00319012	0.0304517	down	Cl038291	-	GO:0009535,GO:0009570	-	-
Cl000014	18.2931	37.7055	-1.04348	0.00207544	0.0215581	down	Cl000014	-	GO:0008643,GO:0015293,GO:0016021	-	KOG0254-Predicted transporter (major facilitator superfamily)[R]
Cl037807	3.64535	7.50413	-1.04163	0.00319332	0.0304615	down	Cl037807	-	GO:0004674,GO:0005516,GO:0005524,GO:0005886,GO:0006468,GO:0016021,GO:0030246,GO:0048544	-	KOG1187-Serine/threonine protein kinase[T]
Cl029193	14.2781	29.3759	-1.04083	5.17675e-08	2.06191e-06	down	Cl029193	-	GO:0005381,GO:0005384,GO:0005783,GO:0005789,GO:0006880,GO:0010168,GO:0016020,GO:0016021,GO:0030026,GO:0071281	-	-
Cl007291	6.97499	14.2263	-1.0283	0.000192097	0.00302171	down	Cl007291	-	-	-	-
Cl037638	16.055	32.5224	-1.01841	0.00502722	0.0428203	down	Cl037638	-	GO:0009535,GO:0009570	-	-
Cl018672	163.539	330.432	-1.01472	2.22984e-05	0.000479288	down	Cl018672	-	GO:0005737,GO:0006559,GO:0009800,GO:0045548,GO:0052883	-	KOG0222-Phenylalanine and histidine ammonia-lyase[Q]
Cl031227	3.64489	7.36289	-1.0144	0.000279303	0.0041503	down	Cl031227	-	GO:0001046,GO:0001228,GO:0003700,GO:0005634,GO:0006355,GO:0006366,GO:0007275,GO:0009567,GO:0031347	-	-
Cl012870	2.66415	5.36744	-1.01056	0.000706238	0.00903815	down	Cl012870	-	GO:0004672,GO:0004674,GO:0004683,GO:0005516,GO:0005524,GO:0005737,GO:0009409,GO:0009651,GO:0009737,GO:0042542	-	KOG1187-Serine/threonine protein kinase[T]
Cl016466	5.02113	10.0955	-1.00762	0.000855936	0.0105668	down	Cl016466	-	-	-	-
Cl026639	33.8146	67.8228	-1.00413	1.15294e-06	3.44291e-05	down	Cl026639	-	GO:0005634,GO:0006952	-	-
Cl008878	5.9616	11.9504	-1.00329	6.35251e-11	4.51319e-09	down	Cl008878	-	GO:0004601,GO:0005509,GO:0016021,GO:0050664	-	KOG0039-Ferric reductase, NADH/NADPH oxidase and related proteins[PQ]
Cl023390	33.2128	66.5136	-1.00191	0.000439355	0.00604038	down	Cl023390	-	GO:0009820,GO:0047037	-	KOG1205-Predicted dehydrogenase[Q]
Cl004354	4.89591	9.80461	-1.00188	0.0022948	0.0234271	down	Cl004354	-	-	-	-
Cl027609	13.8534	27.7256	-1.00098	0.000204889	0.00319235	down	Cl027609	-	GO:0008270	-	KOG2353-L-type voltage-dependent Ca2+ channel, alpha2/delta subunit[PT]
Cl011929	76.8205	38.3828	1.00103	0.00100244	0.0120176	up	Cl011929	-	GO:0003743,GO:0005672,GO:0006355,GO:0006367,GO:0006952	-	KOG3463-Transcription initiation factor IIA, gamma subunit[K]
Cl040630	23.831	11.898	1.00212	0.000314552	0.00458143	up	Cl040630	-	GO:0003677,GO:0005634,GO:0006351,GO:0006355	-	-
Cl037497	17.6617	8.81727	1.00222	0.00594274	0.0487734	up	Cl037497	-	GO:0003333,GO:0005886,GO:0015171,GO:0015172,GO:0015175,GO:0015293,GO:0015810,GO:0015827,GO:0016021	-	KOG1303-Amino acid transporters[E]
Cl004679	115.808	57.789	1.00287	3.7686e-05	0.000748386	up	Cl004679	-	GO:0004587,GO:0005737,GO:0005739,GO:0005759,GO:0006561,GO:0006593,GO:0006979,GO:0008270,GO:0009408,GO:0009413,GO:0009414,GO:0009651,GO:0009733,GO:0009737,GO:0009741,GO:0009753,GO:0010121,GO:0019544,GO:0030170,GO:0042538,GO:0042802,GO:0051646,GO:0055129	-	KOG1402-Ornithine aminotransferase[E]
Cl005998	12.1534	6.06198	1.0035	3.63418e-05	0.000726341	up	Cl005998	-	GO:0003677,GO:0003700,GO:0005634,GO:0006351,GO:0007275,GO:0009908,GO:0010073,GO:0010093,GO:0030154,GO:0048316,GO:0048481	-	-
Cl006792	16.403	8.18027	1.00374	0.00180839	0.019316	up	Cl006792	-	GO:0003677,GO:0003746,GO:0006355,GO:0006368,GO:0070449	-	-
Cl002205	9.83777	4.90256	1.0048	0.00064763	0.00838316	up	Cl002205	-	GO:0000285,GO:0005524,GO:0005739,GO:0005768,GO:0007033,GO:0009555,GO:0010008,GO:0010256,GO:0016307,GO:0046872,GO:0090332	-	KOG0230-Phosphatidylinositol-4-phosphate 5-kinase and related FYVE finger-containing proteins[T]
Cl022776	42.9518	21.4009	1.00505	1.98003e-14	2.58339e-12	up	Cl022776	-	-	-	-
Cl029825	24.4863	12.1878	1.00654	0.00316876	0.0302928	up	Cl029825	-	-	-	-
Cl042499	14.2993	7.11383	1.00725	8.6832e-06	0.000206863	up	Cl042499	-	GO:0005768,GO:0005802,GO:0016021	-	-
Cl015755	282.017	140.295	1.00732	0.000119776	0.00202929	up	Cl015755	-	GO:0005789,GO:0016021,GO:0020037,GO:0046872,GO:0055114	-	KOG0537-Cytochrome b5[C]
Cl034254	39.8922	19.8382	1.00782	2.54761e-07	8.80344e-06	up	Cl034254	-	GO:0005886,GO:0016021	-	-
Cl000933	32.5346	16.1664	1.00897	4.01904e-05	0.000789138	up	Cl000933	-	GO:0003824,GO:0003825,GO:0004805,GO:0005992	-	KOG1050-Trehalose-6-phosphate synthase component TPS1 and related subunits[G]
Cl025481	16.1871	8.04245	1.00914	0.00542154	0.0454442	up	Cl025481	-	GO:0004672,GO:0005524,GO:0005634,GO:0005783,GO:0005789,GO:0005829,GO:0005886,GO:0006605,GO:0016021	-	-
Cl025738	7.54016	3.74062	1.01132	0.000617319	0.00805052	up	Cl025738	-	GO:0001764,GO:0005783,GO:0005789,GO:0006493,GO:0008375,GO:0016021,GO:0016757,GO:0035269	-	KOG4698-Uncharacterized conserved protein[S]
Cl012934	16.393	8.12743	1.0122	1.50537e-06	4.38283e-05	up	Cl012934	-	GO:0000139,GO:0008270,GO:0016021,GO:0019706	-	KOG1315-Predicted DHHC-type Zn-finger protein[R]
Cl029600	64.4522	31.9525	1.0123	8.53575e-05	0.00150483	up	Cl029600	-	GO:0003677,GO:0003700,GO:0005634,GO:0006351,GO:0006355,GO:0009507,GO:0009965,GO:0030154,GO:0031347,GO:0045962,GO:0048366	-	-
Cl002064	11.581	5.74118	1.01234	0.00162826	0.0177519	up	Cl002064	-	GO:0005887,GO:0015171,GO:0015203,GO:0015293,GO:0015297,GO:0015846,GO:0016021	-	KOG1287-Amino acid transporters[E]
Cl007176	16.8503	8.35006	1.01291	0.00415903	0.0372088	up	Cl007176	-	GO:0016021	-	KOG1922-Rho GTPase effector BNI1 and related formins[TZ]
Cl006412	37.8601	18.7494	1.01384	6.46069e-05	0.00118599	up	Cl006412	-	GO:0003876,GO:0016021,GO:0032264,GO:0046872	-	KOG1096-Adenosine monophosphate deaminase[F]
Cl025819	16.4706	8.14858	1.01527	2.54031e-08	1.1104e-06	up	Cl025819	-	GO:0006541,GO:0009396,GO:0009507,GO:0016833,GO:0046417,GO:0046654,GO:0046656,GO:0046820	-	KOG1224-Para-aminobenzoate (PABA) synthase ABZ1[J]
Cl012773	13.65	6.75138	1.01565	0.00373313	0.0343435	up	Cl012773	-	GO:0003677,GO:0003700,GO:0005634,GO:0006351,GO:0043565	-	KOG4343-bZIP transcription factor ATF6[K]
Cl019289	16.032	7.92908	1.01573	0.000177977	0.00284773	up	Cl019289	-	GO:0000287,GO:0005524,GO:0005737,GO:0008360,GO:0008716,GO:0009252,GO:0030145,GO:0071555	-	-
Cl010906	13.1017	6.47364	1.01711	0.000225056	0.0034717	up	Cl010906	-	-	-	-
Cl021646	92.363	45.6134	1.01786	0.00234891	0.0238574	up	Cl021646	-	GO:0004842,GO:0005524,GO:0006511,GO:0016567,GO:0016740	-	KOG0417-Ubiquitin-protein ligase[O]
Cl014690	34.2818	16.9116	1.01943	1.86037e-05	0.000410295	up	Cl014690	-	GO:0005741,GO:0008308,GO:0009527,GO:0015288,GO:0046930	-	KOG3126-Porin/voltage-dependent anion-selective channel protein[P]
Cl039064	15.2671	7.51221	1.02311	0.00602206	0.0493809	up	Cl039064	-	GO:0004672,GO:0005524,GO:0005634,GO:0005783,GO:0005789,GO:0005829,GO:0005886,GO:0006605,GO:0016021	-	-
Cl000590	358.812	176.49	1.02364	9.12139e-08	3.4603e-06	up	Cl000590	-	-	-	-
Cl001464	17.8221	8.7581	1.02498	0.00111175	0.0130778	up	Cl001464	-	GO:0007275,GO:0016491	-	KOG0725-Reductases with broad range of substrate specificities[R]
Cl041611	5.92149	2.90979	1.02505	6.39079e-05	0.00117625	up	Cl041611	-	GO:0004842,GO:0005783,GO:0005794,GO:0005829,GO:0009506,GO:0015031,GO:0016020,GO:0016192,GO:0019005,GO:0031146	-	KOG0307-Vesicle coat complex COPII, subunit SEC31[U]
Cl031225	6.35546	3.11994	1.02648	0.00180623	0.0193005	up	Cl031225	-	-	-	-
Cl036819	5.8379	2.86029	1.02929	0.00133157	0.0151936	up	Cl036819	-	-	-	-
Cl042004	15.2685	7.47507	1.0304	1.61663e-05	0.000363429	up	Cl042004	-	GO:0004497,GO:0005829,GO:0007623,GO:0009409,GO:0009809,GO:0016621,GO:0044550,GO:0050662,GO:0071949	-	KOG1502-Flavonol reductase/cinnamoyl-CoA reductase[V]
Cl004337	54.0499	26.4521	1.03091	2.56717e-05	0.000538797	up	Cl004337	-	GO:0016021	-	KOG4267-Predicted membrane protein[S]
Cl033533	169.702	83.0203	1.03146	0.00172918	0.0186123	up	Cl033533	-	-	-	-
Cl032465	12.7861	6.25383	1.03177	0.00480813	0.0413324	up	Cl032465	-	-	-	-
Cl015970	191.113	93.4539	1.0321	1.5817e-15	2.45347e-13	up	Cl015970	-	GO:0004630,GO:0005509,GO:0016020,GO:0016042,GO:0046470,GO:0070290	-	KOG1329-Phospholipase D1[I]
Cl019093	19.1654	9.36752	1.03277	0.000208415	0.00323645	up	Cl019093	-	GO:0016567	-	-
Cl012126	36.9506	18.0318	1.03505	0.00180625	0.0193005	up	Cl012126	-	GO:0005509	-	KOG0027-Calmodulin and related proteins (EF-Hand superfamily)[T]
Cl000658	22.2946	10.8738	1.03584	0.000514905	0.00689859	up	Cl000658	-	GO:0005525,GO:0005622,GO:0005886,GO:0007264	-	KOG0087-GTPase Rab11/YPT3, small G protein superfamily[U]
Cl025087	5.02823	2.45214	1.03601	0.00486393	0.0417434	up	Cl025087	-	GO:0016021	-	-
Cl042166	91.6018	44.6709	1.03604	0.00301959	0.0292539	up	Cl042166	-	-	-	-
Cl012554	6.23571	3.04068	1.03616	0.000993264	0.0119281	up	Cl012554	-	GO:0016021	-	KOG1922-Rho GTPase effector BNI1 and related formins[TZ]
Cl029722	26.6912	13.0108	1.03665	0.000186328	0.00294705	up	Cl029722	-	GO:0003677,GO:0003700,GO:0005634,GO:0006351,GO:0006952,GO:0009873,GO:0016020	-	-
Cl034222	18.8191	9.17177	1.03692	2.48814e-05	0.000524709	up	Cl034222	-	GO:0005576,GO:0016787	-	KOG3043-Predicted hydrolase related to dienelactone hydrolase[R]
Cl036005	17.0922	8.32589	1.03766	0.00161505	0.0176492	up	Cl036005	-	GO:0005794,GO:0005886,GO:0016021	-	KOG1162-Predicted small molecule transporter[U]
Cl026748	426.885	207.542	1.04045	0.000198334	0.00310408	up	Cl026748	-	-	-	-
Cl007212	15.6256	7.58894	1.04195	0.000197138	0.00308709	up	Cl007212	-	GO:0004842,GO:0005634,GO:0005737,GO:0016874	-	KOG4224-Armadillo repeat protein VAC8 required for vacuole fusion, inheritance and cytosol-to-vacuole protein targeting[U]
Cl013170	9.42273	4.57537	1.04226	0.0011847	0.0137997	up	Cl013170	-	-	-	-
Cl023361	65.0298	31.571	1.0425	0.00379564	0.0347697	up	Cl023361	-	GO:0005634,GO:0007275,GO:0009733,GO:0009734,GO:0010029,GO:0040008,GO:1900057	-	-
Cl000123	27.6689	13.4237	1.04349	9.67381e-08	3.65497e-06	up	Cl000123	-	GO:0005886,GO:0015098,GO:0016020,GO:0016021	-	KOG4332-Predicted sugar transporter[G]
Cl036363	267.867	129.867	1.04449	0.0017039	0.0183828	up	Cl036363	-	-	-	-
Cl043891	6.96024	3.37249	1.04532	0.000152427	0.00249176	up	Cl043891	-	-	-	-
Cl037574	120.965	58.5344	1.04723	0.0016246	0.0177259	up	Cl037574	-	GO:0003863,GO:0005739,GO:0005759,GO:0016624,GO:0046872	-	KOG1182-Branched chain alpha-keto acid dehydrogenase complex, alpha subunit[C]
Cl032373	12.9254	6.24784	1.04879	0.00093981	0.011394	up	Cl032373	-	GO:0008171,GO:0008757,GO:0032259,GO:0046872	-	KOG1663-O-methyltransferase[Q]
Cl005215	52.3065	25.2728	1.0494	1.62608e-06	4.70974e-05	up	Cl005215	-	-	-	-
Cl010060	69.2829	33.4689	1.04968	0.0016539	0.0179474	up	Cl010060	-	GO:0004197,GO:0005615,GO:0005764,GO:0007568,GO:0008234,GO:0009626,GO:0009733,GO:0009735,GO:0009744,GO:0009749,GO:0009750,GO:0009817,GO:0010150,GO:0010224,GO:0010282,GO:0010623,GO:0051603,GO:0080187,GO:1990169	-	KOG1542-Cysteine proteinase Cathepsin F[O]
Cl033923	114.855	55.338	1.05347	0.00153398	0.0170029	up	Cl033923	-	GO:0000139,GO:0005768,GO:0005774,GO:0005794,GO:0005802,GO:0009505,GO:0010008,GO:0016021	-	KOG1278-Endosomal membrane proteins, EMP70[U]
Cl009484	5.5375	2.66663	1.05422	0.00537714	0.0451263	up	Cl009484	-	GO:0003978,GO:0006012	-	KOG1371-UDP-glucose 4-epimerase/UDP-sulfoquinovose synthase[M]
Cl010065	10.3436	4.97477	1.05604	7.35998e-05	0.00132323	up	Cl010065	-	-	-	-
Cl012721	71.1872	34.2318	1.05628	0.000507327	0.00680686	up	Cl012721	-	GO:0005737,GO:0005930,GO:0006457,GO:0031514,GO:0036126	-	KOG0714-Molecular chaperone (DnaJ superfamily)[O]
Cl041205	11.6859	5.61838	1.05655	0.000290721	0.00428803	up	Cl041205	-	GO:0003676,GO:0004527,GO:0004534,GO:0005634,GO:0006397,GO:0008270,GO:0010587	-	KOG2044-5'-3' exonuclease HKE1/RAT1[LA]
Cl027131	11.8437	5.68773	1.05819	4.05145e-08	1.65623e-06	up	Cl027131	-	GO:0003677,GO:0003700,GO:0006351,GO:0009742,GO:0040008	-	-
Cl004231	27.0172	12.9556	1.0603	0.000247297	0.00376078	up	Cl004231	-	GO:0005506,GO:0016020,GO:0016021,GO:0016709,GO:0020037,GO:0044550	-	KOG0156-Cytochrome P450 CYP2 subfamily[Q]
Cl031945	39.3111	18.85	1.06037	0.00347279	0.0325273	up	Cl031945	-	GO:0004435,GO:0005622,GO:0005886,GO:0009553,GO:0009556,GO:0010601,GO:0016042,GO:0035556,GO:0048437	-	KOG0169-Phosphoinositide-specific phospholipase C[T]
Cl005726	28.6487	13.7331	1.06082	0.00207686	0.0215649	up	Cl005726	-	GO:0004674,GO:0004683,GO:0005509,GO:0005516,GO:0005524,GO:0005634,GO:0005737,GO:0005777,GO:0005778,GO:0005886,GO:0006468,GO:0009738,GO:0009931,GO:0018105,GO:0035556,GO:0046777	-	KOG0032-Ca2+/calmodulin-dependent protein kinase, EF-Hand protein superfamily[T]
Cl023381	460.243	220.558	1.06124	3.68074e-05	0.000734408	up	Cl023381	-	GO:0005886,GO:0006810,GO:0007267,GO:0048032	-	-
Cl015563	5.44514	2.60879	1.06159	8.3752e-08	3.19459e-06	up	Cl015563	-	GO:0005623,GO:0006970,GO:0009651,GO:0009737,GO:0009738,GO:0009789,GO:0045454	-	KOG0550-Molecular chaperone (DnaJ superfamily)[O]
Cl002923	10.1528	4.86321	1.0619	3.46324e-07	1.16362e-05	up	Cl002923	-	GO:0000795,GO:0005875,GO:0007131,GO:0009507	-	-
Cl006145	12.9753	6.21444	1.06208	1.51405e-05	0.00034425	up	Cl006145	-	GO:0003924,GO:0004888,GO:0005525,GO:0005829,GO:0009507,GO:0009536,GO:0009707,GO:0009941,GO:0016020,GO:0016021,GO:0016817,GO:0045036,GO:0046872	-	KOG1547-Septin CDC10 and related P-loop GTPases[DTZ]
Cl012455	57.3955	27.4592	1.06365	0.00025416	0.0038466	up	Cl012455	-	GO:0005215,GO:0005524,GO:0009507,GO:0009941,GO:0016021,GO:0031969,GO:0042626	-	KOG0058-Peptide exporter, ABC superfamily[U]
Cl001051	35.6744	17.0663	1.06374	0.00378031	0.034652	up	Cl001051	-	-	-	-
Cl004731	16.1543	7.728	1.06375	2.35988e-05	0.000502211	up	Cl004731	-	GO:0005773,GO:0005774,GO:0005887,GO:0009705,GO:0015171,GO:0015179,GO:0015297,GO:0016021	-	KOG1286-Amino acid transporters[E]
Cl018108	67.346	32.1979	1.06463	1.14736e-10	7.60934e-09	up	Cl018108	-	GO:0004674,GO:0004693,GO:0005524,GO:0008353	-	KOG0661-MAPK related serine/threonine protein kinase[T]
Cl018282	11.0978	5.30492	1.06487	0.000297876	0.00437506	up	Cl018282	-	GO:0005886	-	-
Cl040275	17.2373	8.23755	1.06525	2.23306e-09	1.1764e-07	up	Cl040275	-	GO:0004674,GO:0005524,GO:0005886,GO:0016021	-	KOG0472-Leucine-rich repeat protein[S]
Cl022752	34.6278	16.5478	1.06529	7.58137e-05	0.00135692	up	Cl022752	-	GO:0005886,GO:0016021	-	-
Cl034891	60.7545	29.0324	1.06533	2.59137e-05	0.000542789	up	Cl034891	-	GO:0005783,GO:0005789,GO:0016021	-	KOG0439-VAMP-associated protein involved in inositol metabolism[U]
Cl006058	5.22017	2.49335	1.06601	0.000403385	0.00562315	up	Cl006058	-	GO:0004672,GO:0004674,GO:0005524,GO:0005886	-	KOG1187-Serine/threonine protein kinase[T]
Cl035443	17.1802	8.20445	1.06627	3.2593e-06	8.65046e-05	up	Cl035443	-	-	-	-
Cl008425	24.0746	11.4928	1.06678	6.78544e-13	6.44409e-11	up	Cl008425	-	GO:0000139,GO:0005737,GO:0005768,GO:0005794,GO:0005802,GO:0016021,GO:0016757	-	-
Cl014688	13.16	6.28167	1.06694	0.000245109	0.00373209	up	Cl014688	-	GO:0004674,GO:0005524,GO:0005886,GO:0016021	-	KOG1187-Serine/threonine protein kinase[T]
Cl000540	23.2122	11.0742	1.06768	0.000979582	0.0117841	up	Cl000540	-	-	-	-
Cl025252	11.4629	5.46603	1.06841	0.00383963	0.0350233	up	Cl025252	-	GO:0003676,GO:0005524,GO:0009507	-	-
Cl026576	277.654	132.267	1.06984	2.56692e-07	8.84828e-06	up	Cl026576	-	GO:0003333,GO:0005290,GO:0005886,GO:0005887,GO:0006814,GO:0006867,GO:0006868,GO:0007565,GO:0015171,GO:0015182,GO:0015186,GO:0015293,GO:0015817,GO:0016021,GO:0030424	-	KOG1305-Amino acid transporter protein[E]
Cl016306	32.3496	15.4032	1.07051	0.000657744	0.00850226	up	Cl016306	-	GO:0005509	-	KOG0027-Calmodulin and related proteins (EF-Hand superfamily)[T]
Cl005669	16.9858	8.07673	1.07249	6.27058e-09	3.04489e-07	up	Cl005669	-	GO:0000166,GO:0003938,GO:0005737,GO:0006177,GO:0046872	-	KOG2550-IMP dehydrogenase/GMP reductase[F]
Cl032861	17.7914	8.45659	1.07304	0.00102238	0.0122095	up	Cl032861	-	GO:0003700,GO:0005634,GO:0005829,GO:0006351,GO:0006952,GO:0007231,GO:0008272,GO:0009294,GO:0009970,GO:0043565,GO:0045596,GO:0051019,GO:0051170	-	-
Cl018887	36.7068	17.4446	1.07327	4.85766e-05	0.000923916	up	Cl018887	-	GO:0005524,GO:0005737,GO:0005856,GO:0007275	-	KOG0678-Actin-related protein Arp2/3 complex, subunit Arp3[Z]
Cl025714	6.93876	3.29673	1.07364	4.22474e-05	0.000821441	up	Cl025714	-	GO:0016021	-	-
Cl038226	17.4331	8.28031	1.07407	0.00154738	0.0170944	up	Cl038226	-	-	-	-
Cl032057	153.899	73.034	1.07535	2.44125e-05	0.000515598	up	Cl032057	-	GO:0000287,GO:0004427,GO:0005737,GO:0005829,GO:0006796,GO:0046686	-	KOG1626-Inorganic pyrophosphatase/Nucleosome remodeling factor, subunit NURF38[C]
Cl000226	150.035	71.1266	1.07684	2.57421e-05	0.000539599	up	Cl000226	-	GO:0004674,GO:0005524,GO:0007165	-	KOG0583-Serine/threonine protein kinase[T]
Cl000583	25.6466	12.1555	1.07716	0.000331169	0.00477808	up	Cl000583	-	GO:0003677,GO:0003700,GO:0005634,GO:0005737,GO:0005886,GO:0006351,GO:0008219,GO:0009723,GO:0009735,GO:0009753,GO:0009873,GO:0010286,GO:0045893,GO:0051707	-	-
Cl030266	12.4371	5.88425	1.07972	1.23135e-08	5.65469e-07	up	Cl030266	-	-	-	-
Cl043609	13.0551	6.17519	1.08006	4.47757e-08	1.80924e-06	up	Cl043609	-	GO:0003677,GO:0003723,GO:0004519,GO:0005524,GO:0005634,GO:0006281,GO:0006282,GO:0009506,GO:0009941,GO:0016887,GO:0031935,GO:0042803,GO:0080188	-	KOG1845-MORC family ATPases[D]
Cl007109	9.03279	4.27243	1.08012	0.00302063	0.0292539	up	Cl007109	-	GO:0009507,GO:0016787	-	KOG1454-Predicted hydrolase/acyltransferase (alpha/beta hydrolase superfamily)[R]
Cl027749	9.87374	4.66909	1.08045	0.00102957	0.0122796	up	Cl027749	-	GO:0004497,GO:0004499,GO:0009626,GO:0009627,GO:0009870,GO:0010204,GO:0042742,GO:0050660,GO:0050661,GO:0050832,GO:0051707,GO:0055114,GO:0071456	-	KOG1399-Flavin-containing monooxygenase[Q]
Cl020955	25.4941	12.0513	1.08098	2.83493e-05	0.000585893	up	Cl020955	-	GO:0004674,GO:0004715,GO:0005524,GO:0005886	-	KOG1187-Serine/threonine protein kinase[T]
Cl011549	22.5328	10.6467	1.08162	0.00384948	0.0350614	up	Cl011549	-	-	-	-
Cl016260	5.31651	2.50894	1.0834	5.79002e-05	0.00107704	up	Cl016260	-	GO:0005634,GO:0005737,GO:0042742,GO:0050832	-	KOG1309-Suppressor of G2 allele of skp1[T]
Cl041376	11.5434	5.44191	1.08488	0.000517921	0.00693193	up	Cl041376	-	GO:0016021	-	-
Cl005876	98.0755	46.2153	1.08552	1.40186e-05	0.000319781	up	Cl005876	-	GO:0004310,GO:0005789,GO:0008299,GO:0008610,GO:0016021,GO:0016491,GO:0051996	-	KOG1459-Squalene synthetase[I]
Cl028760	43.3594	20.429	1.08573	0.00202111	0.0211163	up	Cl028760	-	GO:0016021	-	-
Cl031495	46.435	21.8726	1.08609	1.66246e-08	7.53534e-07	up	Cl031495	-	GO:0000139,GO:0005464,GO:0005768,GO:0005794,GO:0005802,GO:0015790,GO:0016021	-	KOG1441-Glucose-6-phosphate/phosphate and phosphoenolpyruvate/phosphate antiporter[GE]
Cl012486	26.5884	12.5146	1.08718	1.11728e-07	4.18172e-06	up	Cl012486	-	GO:0003712,GO:0004402,GO:0005516,GO:0005634,GO:0005737,GO:0006355,GO:0007623,GO:0008270,GO:0009409,GO:0009553,GO:0009555,GO:0009611,GO:0009651,GO:0009733,GO:0009734,GO:0009737,GO:0009738,GO:0009743,GO:0009751,GO:0009753,GO:0010167,GO:0010182,GO:0016567,GO:0042542,GO:0051973	-	KOG1778-CREB binding protein/P300 and related TAZ Zn-finger proteins[K]
Cl029778	7.33549	3.44498	1.0904	7.41668e-12	6.18153e-10	up	Cl029778	-	GO:0016021	-	-
Cl007303	5.82333	2.73353	1.09108	7.47361e-06	0.000182086	up	Cl007303	-	GO:0016021,GO:0046922	-	-
Cl034889	126.818	59.4171	1.09381	0.00175841	0.0188906	up	Cl034889	-	GO:0005215,GO:0005886,GO:0006857,GO:0009414,GO:0009635,GO:0009734,GO:0010167,GO:0015112,GO:0015293,GO:0015706,GO:0016021,GO:0042128	-	KOG1237-H+/oligopeptide symporter[E]
Cl015161	8.45942	3.96231	1.09422	0.000254318	0.0038466	up	Cl015161	-	GO:0004601,GO:0005509,GO:0009408,GO:0009845,GO:0016021,GO:0016174,GO:0043621	-	KOG0039-Ferric reductase, NADH/NADPH oxidase and related proteins[PQ]
Cl017649	10.9239	5.11499	1.09469	0.0019801	0.020765	up	Cl017649	-	GO:0005739,GO:0006970,GO:0009408	-	KOG0710-Molecular chaperone (small heat-shock protein Hsp26/Hsp42)[O]
Cl026718	11.2206	5.24808	1.09628	4.71486e-07	1.54693e-05	up	Cl026718	-	-	-	-
Cl042146	6.5932	3.08172	1.09724	0.000135838	0.00226028	up	Cl042146	-	GO:0005634,GO:0006351,GO:0006355,GO:0043565	-	KOG0869-CCAAT-binding factor, subunit A (HAP3)[K]
Cl017686	16.6505	7.7719	1.09923	2.8828e-06	7.79194e-05	up	Cl017686	-	GO:0046872	-	-
Cl025068	9.83619	4.57068	1.10569	0.00462511	0.0402298	up	Cl025068	-	-	-	-
Cl005216	6.60136	3.06735	1.10577	0.00171851	0.0185189	up	Cl005216	-	-	-	-
Cl025573	52.8681	24.5604	1.10606	0.000316314	0.00459751	up	Cl025573	-	GO:0005516,GO:0005773,GO:0005774,GO:0005783,GO:0005886,GO:0009808,GO:0009826,GO:0009834,GO:0016020,GO:0016021,GO:0016132,GO:0016614,GO:0050614,GO:0050660	-	KOG1262-FAD-binding protein DIMINUTO[R]
Cl003928	42.9912	19.9657	1.10652	3.06784e-05	0.000626149	up	Cl003928	-	-	-	-
Cl001675	99.4539	46.1603	1.10737	0.00434613	0.0383716	up	Cl001675	-	GO:0005509	-	KOG0027-Calmodulin and related proteins (EF-Hand superfamily)[T]
Cl006402	15.5583	7.22075	1.10746	4.36729e-05	0.000843868	up	Cl006402	-	-	-	-
Cl008866	14.4844	6.7185	1.10829	4.72006e-06	0.000120465	up	Cl008866	-	GO:0016021	-	KOG2568-Predicted membrane protein[S]
Cl008463	12.242	5.67774	1.10844	2.84683e-06	7.70964e-05	up	Cl008463	-	GO:0004674,GO:0005509,GO:0005524,GO:0005623,GO:0005886,GO:0007166,GO:0009311,GO:0009751,GO:0009826,GO:0009992,GO:0016021,GO:0030247	-	-
Cl000854	6.51195	3.01876	1.10914	0.00022613	0.00348443	up	Cl000854	-	GO:0006306	-	-
Cl015405	35.7838	16.5763	1.11018	8.27137e-06	0.000197558	up	Cl015405	-	-	-	-
Cl015662	102.373	47.422	1.11021	0.00163651	0.0177932	up	Cl015662	-	GO:0004622,GO:0005654,GO:0005789,GO:0005829,GO:0005886,GO:0006629,GO:0006633,GO:0006954,GO:0009966,GO:0016020,GO:0016021,GO:0016298,GO:0019369,GO:0019433,GO:0019898,GO:0036155,GO:0042803,GO:0046464,GO:0047372,GO:0050727,GO:0051930,GO:2000124	-	KOG1455-Lysophospholipase[I]
Cl030766	33.1837	15.3655	1.11078	0.00259031	0.0257943	up	Cl030766	-	GO:0004722,GO:0046872	-	-
Cl037612	13.3289	6.16865	1.11154	4.84511e-07	1.58223e-05	up	Cl037612	-	GO:0002679,GO:0004601,GO:0005509,GO:0005622,GO:0005886,GO:0007231,GO:0009723,GO:0009738,GO:0009873,GO:0010119,GO:0016021,GO:0016174,GO:0033500,GO:0043069,GO:0050664,GO:0050665,GO:0052542	-	KOG0039-Ferric reductase, NADH/NADPH oxidase and related proteins[PQ]
Cl042468	7.41087	3.42829	1.11215	3.42243e-05	0.000689947	up	Cl042468	-	GO:0005741,GO:0005811,GO:0005886,GO:0009838,GO:0030496,GO:0030514,GO:0034389,GO:0045202,GO:0048698,GO:0050905,GO:0051301,GO:0051881,GO:0060612	-	-
Cl017606	22.755	10.5149	1.11375	0.00415919	0.0372088	up	Cl017606	-	GO:0005794,GO:0008107,GO:0008417,GO:0009969,GO:0016021,GO:0032580,GO:0042546,GO:0071555	-	-
Cl018948	23.6866	10.9381	1.1147	0.000348003	0.00496505	up	Cl018948	-	GO:0004674,GO:0005524,GO:0006468	-	KOG0589-Serine/threonine protein kinase[R]
Cl027983	12.5627	5.80113	1.11475	0.000366394	0.0051903	up	Cl027983	-	GO:0000139,GO:0005739,GO:0005768,GO:0005794,GO:0005802,GO:0007155,GO:0010289,GO:0016021,GO:0016757,GO:0045489,GO:0047262,GO:0071555	-	-
Cl006855	27.8992	12.8762	1.11551	4.35164e-13	4.20423e-11	up	Cl006855	-	GO:0005509,GO:0005794,GO:0016021,GO:0042175	-	-
Cl027089	71.9177	33.1864	1.11575	1.04714e-06	3.16077e-05	up	Cl027089	-	GO:0005524,GO:0005886,GO:0006810,GO:0016021,GO:0016887,GO:0042626	-	KOG0065-Pleiotropic drug resistance proteins (PDR1-15), ABC superfamily[Q]
Cl001314	216.686	99.834	1.118	2.10672e-05	0.000455629	up	Cl001314	-	GO:0005737,GO:0005886,GO:0033320,GO:0048040	-	KOG1429-dTDP-glucose 4-6-dehydratase/UDP-glucuronic acid decarboxylase[GM]
Cl006929	11.6322	5.35804	1.11835	5.66695e-05	0.00105837	up	Cl006929	-	-	-	-
Cl037683	5.87171	2.7046	1.11836	4.98265e-05	0.000945112	up	Cl037683	-	-	-	-
Cl018339	18.2886	8.42377	1.11841	6.57784e-05	0.0012067	up	Cl018339	-	GO:0003677,GO:0003700,GO:0004674,GO:0005634,GO:0005829,GO:0006351,GO:0006355,GO:0006468,GO:0010078,GO:0010479,GO:0035556,GO:0045893,GO:0048364	-	-
Cl033813	7.89757	3.63629	1.11894	6.93665e-06	0.000171245	up	Cl033813	-	GO:0000139,GO:0000287,GO:0004012,GO:0005524,GO:0005802,GO:0005886,GO:0016021,GO:0048194	-	KOG0206-P-type ATPase[R]
Cl012549	24.4499	11.2414	1.12101	3.78024e-08	1.55446e-06	up	Cl012549	-	-	-	-
Cl007883	8.99255	4.13421	1.12112	0.000245144	0.00373209	up	Cl007883	-	GO:0005886,GO:0008270,GO:0016021,GO:0019706	-	KOG1315-Predicted DHHC-type Zn-finger protein[R]
Cl033214	11.1746	5.13272	1.12243	0.000953158	0.0115086	up	Cl033214	-	GO:0004553,GO:0004575,GO:0005576,GO:0005618,GO:0005975,GO:0042742,GO:0050832,GO:0052576	-	KOG0228-Beta-fructofuranosidase (invertase)[G]
Cl009139	15.5972	7.16035	1.12319	2.29269e-08	1.01128e-06	up	Cl009139	-	GO:0016021	-	-
Cl011034	157.537	72.2834	1.12395	4.5567e-08	1.83465e-06	up	Cl011034	-	GO:0016491	-	KOG0725-Reductases with broad range of substrate specificities[R]
Cl031333	10.7267	4.92148	1.12404	0.000472062	0.00642322	up	Cl031333	-	GO:0016021	-	KOG2931-Differentiation-related gene 1 protein (NDR1 protein), related proteins[S]
Cl013636	10.0496	4.6053	1.12576	2.79446e-06	7.58252e-05	up	Cl013636	-	GO:0009718,GO:0009813,GO:0016758,GO:0043231,GO:0052696,GO:0080043,GO:0080044	-	KOG1192-UDP-glucuronosyl and UDP-glucosyl transferase[GC]
Cl041485	25.8869	11.8357	1.12907	2.66361e-08	1.15303e-06	up	Cl041485	-	GO:0003712,GO:0004402,GO:0005516,GO:0005634,GO:0005737,GO:0006355,GO:0007623,GO:0008270,GO:0009409,GO:0009553,GO:0009555,GO:0009611,GO:0009651,GO:0009733,GO:0009734,GO:0009737,GO:0009738,GO:0009743,GO:0009751,GO:0009753,GO:0010167,GO:0010182,GO:0016567,GO:0042542,GO:0051973	-	KOG1778-CREB binding protein/P300 and related TAZ Zn-finger proteins[K]
Cl030112	71.2178	32.553	1.12945	5.43505e-06	0.000137581	up	Cl030112	-	GO:0003677,GO:0003700,GO:0005634,GO:0006351,GO:0006355	-	-
Cl024979	9.22034	4.21003	1.13099	8.49031e-05	0.00149847	up	Cl024979	-	GO:0016021	-	-
Cl006015	37.0234	16.8723	1.13378	1.00475e-05	0.000236342	up	Cl006015	-	GO:0000139,GO:0005215,GO:0005886,GO:0015031,GO:0016021	-	-
Cl017554	252.659	115.127	1.13397	0.000305837	0.00447785	up	Cl017554	-	GO:0009693,GO:0009815,GO:0009835,GO:0031418,GO:0046872,GO:0051213	-	KOG0143-Iron/ascorbate family oxidoreductases[QR]
Cl033447	34.2833	15.6121	1.13484	7.41394e-07	2.30774e-05	up	Cl033447	-	GO:0016021	-	KOG3292-Predicted membrane protein[S]
Cl013103	7.56506	3.44268	1.13582	3.62033e-05	0.000724091	up	Cl013103	-	-	-	-
Cl007131	55.9184	25.4396	1.13625	7.47231e-11	5.22893e-09	up	Cl007131	-	GO:0005829,GO:0008234,GO:0016920	-	KOG4755-Predicted pyroglutamyl peptidase[O]
Cl037880	3048.44	1385.65	1.1375	8.36683e-05	0.00148136	up	Cl037880	-	GO:0005634,GO:0006950	-	-
Cl030449	96.0441	43.5897	1.13971	1.01419e-06	3.06464e-05	up	Cl030449	-	GO:0005737,GO:0005829,GO:0006152,GO:0006206,GO:0008477,GO:0015949,GO:0045437	-	KOG2938-Predicted inosine-uridine preferring nucleoside hydrolase[F]
Cl004011	7.84001	3.55735	1.14005	5.02549e-06	0.000127909	up	Cl004011	-	GO:0016021	-	-
Cl021318	97.8869	44.4134	1.14012	0.000947023	0.0114585	up	Cl021318	-	GO:0003677,GO:0005634,GO:0006351,GO:0006355	-	-
Cl013233	8.23688	3.73601	1.1406	0.000297418	0.00437082	up	Cl013233	-	GO:0005739	-	-
Cl017073	27.8006	12.5993	1.14177	3.14991e-06	8.43228e-05	up	Cl017073	-	-	-	-
Cl003317	6.70401	3.0379	1.14195	0.000431717	0.00595258	up	Cl003317	-	GO:0005829,GO:0016491,GO:0055114	-	KOG2741-Dimeric dihydrodiol dehydrogenase[GQ]
Cl027540	8.09294	3.66416	1.14318	0.000843002	0.0104379	up	Cl027540	-	GO:0000226,GO:0000910,GO:0000911,GO:0000922,GO:0005634,GO:0005819,GO:0005874,GO:0008283,GO:0009524,GO:0009574,GO:0048528,GO:0055028,GO:0072686	-	KOG4302-Microtubule-associated protein essential for anaphase spindle elongation[DZ]
Cl030539	13.2446	5.99094	1.14455	9.80862e-08	3.7009e-06	up	Cl030539	-	-	-	-
Cl035187	113.194	51.0974	1.14747	5.46665e-18	1.21138e-15	up	Cl035187	-	GO:0005743,GO:0006099,GO:0008177,GO:0009055,GO:0045273,GO:0046872,GO:0051537,GO:0051538,GO:0051539	-	-
Cl020995	8.80951	3.97396	1.14848	0.0002643	0.00396535	up	Cl020995	-	-	-	-
Cl026887	59.261	26.722	1.14905	7.34069e-05	0.00132147	up	Cl026887	-	GO:0005198,GO:0006886,GO:0006888,GO:0006890,GO:0006891,GO:0016192,GO:0030117,GO:0030126	-	KOG0276-Vesicle coat complex COPI, beta' subunit[U]
Cl006930	21.7007	9.76781	1.15164	1.16463e-07	4.3299e-06	up	Cl006930	-	GO:0005829	-	KOG0263-Transcription initiation factor TFIID, subunit TAF5 (also component of histone acetyltransferase SAGA)[K]
Cl008120	13.4402	6.04667	1.15234	3.41661e-06	8.99953e-05	up	Cl008120	-	GO:0003700,GO:0005634,GO:0006351,GO:0043565	-	KOG0483-Transcription factor HEX, contains HOX and HALZ domains[K]
Cl032836	16.5414	7.43985	1.15274	1.41863e-07	5.1508e-06	up	Cl032836	-	-	-	-
Cl009130	309.622	139.01	1.15532	1.17682e-08	5.44008e-07	up	Cl009130	-	GO:0008270,GO:0009809,GO:0016491,GO:0045551,GO:0052747	-	KOG0023-Alcohol dehydrogenase, class V[Q]
Cl025045	78.5711	35.2671	1.15567	1.58288e-05	0.000356991	up	Cl025045	-	GO:0000324,GO:0000329,GO:0003333,GO:0005302,GO:0006865,GO:0007034,GO:0015171,GO:0015186,GO:0015188,GO:0016021	-	KOG1303-Amino acid transporters[E]
Cl030554	39.6035	17.7677	1.15637	4.09738e-11	3.01061e-09	up	Cl030554	-	GO:0006810,GO:0016021	-	-
Cl001246	15.8485	7.10526	1.15739	0.000925927	0.0112848	up	Cl001246	-	GO:0008270,GO:0010088,GO:0043130,GO:0048364	-	KOG1703-Adaptor protein Enigma and related PDZ-LIM proteins[TZ]
Cl007455	13.2685	5.94692	1.15779	0.00158657	0.0174267	up	Cl007455	-	GO:0004674,GO:0005516,GO:0005524,GO:0005886,GO:0006468,GO:0006952,GO:0009506,GO:0016021,GO:0030246,GO:0048544	-	KOG1187-Serine/threonine protein kinase[T]
Cl004637	65.3586	29.2299	1.16093	0.00118456	0.0137997	up	Cl004637	-	GO:0005524,GO:0005886,GO:0016021,GO:0090416,GO:0090417,GO:2001142,GO:2001143	-	KOG0253-Synaptic vesicle transporter SV2 (major facilitator superfamily)[R]
Cl004944	20.9189	9.33855	1.16354	1.19584e-05	0.000276858	up	Cl004944	-	GO:0005886,GO:0005975,GO:0016901,GO:0031225,GO:0046658,GO:0048038	-	-
Cl001602	114.296	51.0071	1.16401	0.000464003	0.00632313	up	Cl001602	-	GO:0004674,GO:0005524,GO:0005634,GO:0005737,GO:0005829,GO:0006468,GO:0007165,GO:0035556	-	KOG0583-Serine/threonine protein kinase[T]
Cl020999	156.858	69.9662	1.16473	0.00328288	0.0311455	up	Cl020999	-	GO:0002237,GO:0003700,GO:0005634,GO:0006351,GO:0009611,GO:0009751,GO:0010200,GO:0031347,GO:0042742,GO:0043565,GO:0044212,GO:0045892,GO:0050832	-	-
Cl014440	36.5984	16.3174	1.16537	1.83018e-06	5.21432e-05	up	Cl014440	-	GO:0003333,GO:0005886,GO:0015171,GO:0016021	-	KOG1303-Amino acid transporters[E]
Cl018646	22.6942	10.0958	1.16857	4.82399e-05	0.000918136	up	Cl018646	-	-	-	-
Cl022043	716.235	318.351	1.16981	5.8344e-06	0.000146495	up	Cl022043	-	GO:0005777,GO:0006598,GO:0016491,GO:0046592	-	KOG0029-Amine oxidase[Q]
Cl000312	54.3139	24.1111	1.17162	4.21586e-10	2.51519e-08	up	Cl000312	-	GO:0005737,GO:0006535,GO:0009001	-	KOG4750-Serine O-acetyltransferase[E]
Cl043246	402.775	178.423	1.17467	3.04832e-08	1.28958e-06	up	Cl043246	-	GO:0005215,GO:0005887,GO:0015446,GO:0015700,GO:0016021,GO:0055085,GO:0098656	-	KOG2639-Sodium sulfate symporter and related arsenite permeases[P]
Cl022334	42.5351	18.8403	1.17483	6.65809e-17	1.28207e-14	up	Cl022334	-	GO:0008152,GO:0009813,GO:0016758,GO:0035251,GO:0043231,GO:0047893,GO:0052696,GO:0080043,GO:0080044,GO:0080046	-	KOG1192-UDP-glucuronosyl and UDP-glucosyl transferase[GC]
Cl027644	43.0656	19.0562	1.17627	0.00454252	0.0397218	up	Cl027644	-	-	-	-
Cl010764	174.919	77.3182	1.17781	0.00195718	0.0205902	up	Cl010764	-	GO:0005829,GO:0009813,GO:0016021,GO:0043231,GO:0052696,GO:0080043,GO:0080044	-	KOG1192-UDP-glucuronosyl and UDP-glucosyl transferase[GC]
Cl010932	613.91	271.288	1.1782	1.71305e-06	4.93095e-05	up	Cl010932	-	GO:0016021,GO:0031969	-	-
Cl007334	69.8015	30.8408	1.17842	8.16935e-15	1.12363e-12	up	Cl007334	-	GO:0005886,GO:0006810,GO:0007267,GO:0048032	-	-
Cl025668	21.675	9.57499	1.17869	1.15438e-06	3.44352e-05	up	Cl025668	-	GO:0000149,GO:0000911,GO:0005484,GO:0005789,GO:0005794,GO:0005829,GO:0005886,GO:0006623,GO:0006888,GO:0006891,GO:0006896,GO:0009504,GO:0012507,GO:0016021,GO:0031201,GO:0031902,GO:0042147,GO:0048280	-	-
Cl011097	9.32692	4.1173	1.1797	3.44096e-05	0.000693182	up	Cl011097	-	GO:0008152,GO:0016787,GO:0052689	-	KOG1515-Arylacetamide deacetylase[V]
Cl009218	28.1436	12.4237	1.17972	0.00411888	0.0369786	up	Cl009218	-	-	-	-
Cl017622	13.752	6.06363	1.18138	0.000207907	0.00323166	up	Cl017622	-	-	-	KOG4199-Uncharacterized conserved protein[S]
Cl014334	26.1418	11.5215	1.18203	4.03472e-09	2.03345e-07	up	Cl014334	-	GO:0005739,GO:0006744,GO:0008168,GO:0008425,GO:0008757,GO:0031314,GO:0032259	-	KOG1540-Ubiquinone biosynthesis methyltransferase COQ5[H]
Cl030927	8.01567	3.52381	1.18569	0.00526186	0.0444259	up	Cl030927	-	GO:0003677,GO:0005634,GO:0006355,GO:0009299,GO:0009886	-	-
Cl006091	9.6502	4.23974	1.18658	1.73982e-06	4.98744e-05	up	Cl006091	-	GO:0016985,GO:0046355	-	-
Cl002043	77.3496	33.976	1.18688	1.70396e-06	4.90982e-05	up	Cl002043	-	GO:0004497,GO:0005506,GO:0016021,GO:0016705,GO:0020037	-	KOG0157-Cytochrome P450 CYP4/CYP19/CYP26 subfamilies[QI]
Cl016242	14.3918	6.31294	1.18886	3.47421e-05	0.00069933	up	Cl016242	-	GO:0003735,GO:0005509,GO:0005739,GO:0005743,GO:0006412,GO:0016021,GO:0055085	-	KOG0752-Mitochondrial solute carrier protein[C]
Cl007425	115.966	50.7167	1.19317	3.83937e-05	0.000758126	up	Cl007425	-	GO:0005337,GO:0005886,GO:0015858,GO:0016021	-	KOG1479-Nucleoside transporter[F]
Cl023050	38.7763	16.9436	1.19443	5.76059e-06	0.000144772	up	Cl023050	-	GO:0016021,GO:0055085	-	KOG2325-Predicted transporter/transmembrane protein[R]
Cl006071	15.1554	6.61936	1.19507	0.00472178	0.0408096	up	Cl006071	-	-	-	-
Cl006542	66.0448	28.8307	1.19584	4.04322e-05	0.000792216	up	Cl006542	-	GO:0005886,GO:0015079,GO:0016021	-	-
Cl016865	509.458	222.277	1.1966	4.20964e-06	0.000108831	up	Cl016865	-	GO:0005215,GO:0005886,GO:0009414,GO:0009630,GO:0009705,GO:0010540,GO:0016021,GO:0022821,GO:0048364,GO:0055085,GO:0080167,GO:0090333	-	KOG2615-Permease of the major facilitator superfamily[R]
Cl008153	18.5605	8.09464	1.1972	7.0123e-05	0.00127054	up	Cl008153	-	-	-	-
Cl029373	71.1877	31.0339	1.19778	6.27864e-07	1.99438e-05	up	Cl029373	-	GO:0004722,GO:0046872	-	KOG0698-Serine/threonine protein phosphatase[T]
Cl023584	6.54128	2.85064	1.19829	0.00196994	0.0206773	up	Cl023584	-	-	-	-
Cl005892	6.36658	2.77338	1.19887	0.00051563	0.00690499	up	Cl005892	-	-	-	-
Cl007821	6.56362	2.85691	1.20004	0.000612525	0.00799174	up	Cl007821	-	GO:0004040,GO:0005829,GO:0016884	-	KOG1211-Amidases[J]
Cl028192	14.2055	6.17565	1.20179	7.50093e-06	0.000182593	up	Cl028192	-	GO:0004142,GO:0004307,GO:0005794,GO:0006646,GO:0008654,GO:0016021,GO:0016780,GO:0046872	-	KOG2877-sn-1,2-diacylglycerol ethanolamine- and cholinephosphotranferases[I]
Cl009128	89.4	38.8187	1.20352	2.70557e-05	0.00056417	up	Cl009128	-	-	-	-
Cl001840	13.9275	6.04354	1.20447	0.000952216	0.0115085	up	Cl001840	-	-	-	-
Cl002161	53.6137	23.2394	1.20603	2.05653e-05	0.000445809	up	Cl002161	-	GO:0004674,GO:0005524,GO:0009738	-	KOG0583-Serine/threonine protein kinase[T]
Cl026248	32.9891	14.2985	1.20613	0.000754436	0.00950569	up	Cl026248	-	GO:0004672,GO:0004674,GO:0005524,GO:0016021	-	KOG1187-Serine/threonine protein kinase[T]
Cl012729	7.49424	3.2472	1.20659	0.00101523	0.0121502	up	Cl012729	-	-	-	-
Cl017283	47.8727	20.7185	1.20828	0.000327928	0.00474162	up	Cl017283	-	GO:0000977,GO:0001085,GO:0001228,GO:0003682,GO:0003700,GO:0005634,GO:0005667,GO:0007623,GO:0008270,GO:0009416,GO:0030154	-	KOG1601-GATA-4/5/6 transcription factors[K]
Cl029473	11.7257	5.06857	1.21002	1.21392e-08	5.59304e-07	up	Cl029473	-	GO:0009718,GO:0009813,GO:0016758,GO:0043231,GO:0052696,GO:0080043,GO:0080044	-	KOG1192-UDP-glucuronosyl and UDP-glucosyl transferase[GC]
Cl030434	71.8169	31.0137	1.21142	0.000504344	0.0067766	up	Cl030434	-	GO:0005634,GO:0005737,GO:0008152,GO:0009056,GO:0009739,GO:0009740,GO:0009939,GO:0010325,GO:0010331,GO:0016787,GO:0048444	-	KOG1515-Arylacetamide deacetylase[V]
Cl028880	15.4167	6.65738	1.21147	0.000503474	0.00676878	up	Cl028880	-	-	-	-
Cl014165	53.5568	23.1247	1.21163	2.38146e-06	6.58997e-05	up	Cl014165	-	GO:0003883,GO:0005524,GO:0006241,GO:0006541,GO:0008654,GO:0019856,GO:0044210	-	KOG2387-CTP synthase (UTP-ammonia lyase)[F]
Cl009042	20.7074	8.94058	1.2117	2.2671e-05	0.000486547	up	Cl009042	-	GO:0000139,GO:0005768,GO:0005774,GO:0005794,GO:0005802,GO:0008757,GO:0016020,GO:0016021,GO:0032259	-	-
Cl032336	26.7692	11.5142	1.21716	0.00368087	0.0339972	up	Cl032336	-	GO:0006970,GO:0008270,GO:0009651,GO:0009687,GO:0009688,GO:0009739,GO:0010200,GO:0016021,GO:0016567,GO:0016874	-	KOG0802-E3 ubiquitin ligase[O]
Cl036266	160.54	69.0315	1.21761	0.00258747	0.0257833	up	Cl036266	-	GO:0046872	-	KOG3479-Mitochondrial import inner membrane translocase, subunit TIM9[U]
Cl006884	6.20425	2.65869	1.22254	5.46219e-06	0.000138143	up	Cl006884	-	GO:0003677,GO:0005634,GO:0006351,GO:0006355	-	KOG0048-Transcription factor, Myb superfamily[K]
Cl010981	25.1238	10.7517	1.22448	3.47935e-08	1.44564e-06	up	Cl010981	-	GO:0005874	-	-
Cl027666	6.93388	2.96658	1.22486	0.000597772	0.00782851	up	Cl027666	-	GO:0000139,GO:0005737,GO:0005768,GO:0005794,GO:0005802,GO:0016021,GO:0016757	-	-
Cl039936	13.888	5.9396	1.2254	2.94697e-07	1.001e-05	up	Cl039936	-	GO:0005829,GO:0016791	-	-
Cl013571	34.1626	14.6027	1.22618	0.00242214	0.0244588	up	Cl013571	-	-	-	-
Cl001077	14.6058	6.23628	1.22778	1.42186e-16	2.56128e-14	up	Cl001077	-	GO:0008152,GO:0009737,GO:0016597	-	-
Cl034411	28.4672	12.1488	1.22849	0.000103077	0.00178094	up	Cl034411	-	GO:0008270,GO:0009809,GO:0016491,GO:0045551,GO:0052747	-	KOG0023-Alcohol dehydrogenase, class V[Q]
Cl012293	5.98024	2.55039	1.22948	0.00157691	0.0173547	up	Cl012293	-	GO:0005737,GO:0030001,GO:0046914,GO:0046916	-	-
Cl039736	51.3086	21.8725	1.23008	1.08967e-08	5.08774e-07	up	Cl039736	-	GO:0016021	-	-
Cl029376	18.5986	7.91618	1.23232	4.16464e-05	0.000812585	up	Cl029376	-	-	-	-
Cl000437	131.407	55.8427	1.2346	7.02409e-05	0.00127185	up	Cl000437	-	GO:0005634	-	KOG4441-Proteins containing BTB/POZ and Kelch domains, involved in regulatory/signal transduction processes[TR]
Cl017970	10.6859	4.54103	1.23461	1.42747e-09	7.81499e-08	up	Cl017970	-	GO:0005247,GO:0005794,GO:0009507,GO:0016021,GO:0034707	-	KOG0475-Cl- channel CLC-3 and related proteins (CLC superfamily)[P]
Cl021344	94.7688	40.1783	1.238	5.01492e-07	1.63386e-05	up	Cl021344	-	GO:0009507,GO:0009535,GO:0009570,GO:0015996,GO:0080124	-	KOG1454-Predicted hydrolase/acyltransferase (alpha/beta hydrolase superfamily)[R]
Cl012883	24.2352	10.2724	1.23833	1.47999e-06	4.31344e-05	up	Cl012883	-	GO:0005794,GO:0006665,GO:0006952,GO:0016021,GO:0016740	-	KOG3058-Uncharacterized conserved protein[S]
Cl014366	8.81383	3.72887	1.24103	0.000163174	0.00264729	up	Cl014366	-	GO:0005576,GO:0016042,GO:0016788	-	-
Cl021200	13.6935	5.79082	1.24166	0.000402524	0.00561663	up	Cl021200	-	GO:0015031	-	KOG2027-Spindle pole body protein[Z]
Cl030199	192.435	81.3634	1.24192	9.3602e-06	0.000221668	up	Cl030199	-	GO:0005524,GO:0005737,GO:0005856	-	KOG0676-Actin and related proteins[Z]
Cl012663	16.377	6.9181	1.24322	0.000403992	0.00562867	up	Cl012663	-	GO:0004842,GO:0005634,GO:0005737,GO:0016874	-	KOG4224-Armadillo repeat protein VAC8 required for vacuole fusion, inheritance and cytosol-to-vacuole protein targeting[U]
Cl000871	9.10785	3.84436	1.24437	0.000247569	0.00376287	up	Cl000871	-	GO:0005634,GO:0007165	-	-
Cl026826	76.5708	32.2823	1.24605	1.23171e-10	8.09192e-09	up	Cl026826	-	GO:0005886	-	-
Cl014737	16.3845	6.90511	1.2466	0.00011214	0.0019209	up	Cl014737	-	GO:0005509	-	KOG0034-Ca2+/calmodulin-dependent protein phosphatase (calcineurin subunit B), EF-Hand superfamily protein[T]
Cl002498	18.1554	7.62853	1.25093	0.000192308	0.00302334	up	Cl002498	-	GO:0005737,GO:0030001,GO:0046914,GO:0046916	-	-
Cl026037	5.14592	2.15911	1.25299	0.00224565	0.0229926	up	Cl026037	-	GO:0005576,GO:0016042,GO:0016788	-	-
Cl027790	15.928	6.68288	1.25302	0.00100725	0.0120649	up	Cl027790	-	GO:0005886	-	-
Cl012717	27.2348	11.4157	1.25443	0.000232655	0.00357313	up	Cl012717	-	GO:0005789,GO:0016021,GO:0034975	-	KOG1396-Uncharacterized conserved protein[S]
Cl020793	15.0161	6.28738	1.25597	3.39683e-11	2.54271e-09	up	Cl020793	-	GO:0005096,GO:0005543,GO:0005773,GO:0005794,GO:0005886,GO:0006886,GO:0046872	-	KOG1030-Predicted Ca2+-dependent phospholipid-binding protein[R]
Cl015172	11.0335	4.61749	1.25671	0.000126551	0.00212986	up	Cl015172	-	GO:0003777,GO:0005524,GO:0005795,GO:0005871,GO:0005874,GO:0005886,GO:0007018,GO:0010090,GO:0016887	-	KOG0246-Kinesin-like protein[Z]
Cl041287	7.40927	3.09821	1.2579	0.00241399	0.0243942	up	Cl041287	-	GO:0004601,GO:0005576,GO:0006979,GO:0020037,GO:0042744,GO:0046872	-	-
Cl024225	11.9041	4.97377	1.25905	2.78884e-06	7.57462e-05	up	Cl024225	-	GO:0004674,GO:0005524,GO:0005634,GO:0005737,GO:0006468,GO:0009738,GO:0035556,GO:0042742	-	KOG0583-Serine/threonine protein kinase[T]
Cl015575	48.0817	20.066	1.26074	0.00417339	0.0372762	up	Cl015575	-	GO:0016021	-	-
Cl038098	7.29583	3.04251	1.26181	4.90465e-10	2.89519e-08	up	Cl038098	-	GO:0005886,GO:0006814,GO:0015079,GO:0015081,GO:0015297,GO:0016021,GO:0034399	-	KOG2399-K+-dependent Na+:Ca2+ antiporter[P]
Cl022171	75.7705	31.5741	1.26289	4.51004e-07	1.48847e-05	up	Cl022171	-	GO:0004674,GO:0005524,GO:0005730,GO:0005737,GO:0005815,GO:0005829,GO:0005886,GO:0007049,GO:0045995,GO:0046777,GO:0051301,GO:0051302,GO:0051510,GO:0061387	-	KOG0198-MEKK and related serine/threonine protein kinases[T]
Cl000594	6.02583	2.50847	1.26435	5.72202e-07	1.8406e-05	up	Cl000594	-	GO:0000347,GO:0003723,GO:0005634,GO:0006397,GO:0006406,GO:0008380,GO:0010267,GO:0031047,GO:0050832	-	-
Cl005339	39.8982	16.5805	1.26684	0.000859606	0.0106029	up	Cl005339	-	GO:0016021	-	-
Cl033968	16.4328	6.81847	1.26906	4.40478e-06	0.000113247	up	Cl033968	-	GO:0004672,GO:0004674,GO:0005524,GO:0016021	-	KOG1187-Serine/threonine protein kinase[T]
Cl000506	206.945	85.8525	1.26932	3.28564e-06	8.70762e-05	up	Cl000506	-	GO:0005364,GO:0005887,GO:0005985,GO:0008506,GO:0008515,GO:0009846,GO:0015768,GO:0015770,GO:0042950	-	KOG0637-Sucrose transporter and related proteins[G]
Cl044373	103.594	42.928	1.27095	3.57311e-06	9.35881e-05	up	Cl044373	-	-	-	-
Cl022996	7.21097	2.98677	1.27161	0.000226972	0.00349546	up	Cl022996	-	GO:0008270,GO:0016021,GO:0016567	-	KOG4628-Predicted E3 ubiquitin ligase[O]
Cl033430	117.887	48.765	1.27349	0.000150571	0.0024672	up	Cl033430	-	GO:0005739,GO:0005774,GO:0005975,GO:0006099,GO:0006108,GO:0008746,GO:0009409,GO:0009507,GO:0009532,GO:0009536,GO:0009570,GO:0009735,GO:0009793,GO:0009941,GO:0010319,GO:0016020,GO:0030060,GO:0048046	-	KOG1494-NAD-dependent malate dehydrogenase[C]
Cl010339	317.652	131.248	1.27515	8.15454e-06	0.000195268	up	Cl010339	-	GO:0004854,GO:0005506,GO:0005829,GO:0009055,GO:0009115,GO:0016614,GO:0016903,GO:0050660,GO:0051536	-	KOG0430-Xanthine dehydrogenase[F]
Cl018200	31.2359	12.9048	1.2753	0.00259159	0.0257943	up	Cl018200	-	GO:0004842,GO:0005634,GO:0006952,GO:0008270,GO:0016874,GO:0031347,GO:0043067,GO:0043161	-	KOG1100-Predicted E3 ubiquitin ligase[O]
Cl023617	9.70308	4.00368	1.27711	3.06536e-06	8.22959e-05	up	Cl023617	-	GO:0016021	-	KOG1823-DRIM (Down-regulated in metastasis)-like proteins[V]
Cl005168	41.4309	17.0796	1.27844	2.28744e-05	0.000490159	up	Cl005168	-	GO:0005524,GO:0005737,GO:0005856	-	KOG0676-Actin and related proteins[Z]
Cl000650	38.8977	16.0284	1.27905	0.00505186	0.0429515	up	Cl000650	-	GO:0003700,GO:0005634,GO:0006351,GO:0043565	-	KOG0483-Transcription factor HEX, contains HOX and HALZ domains[K]
Cl034719	5.75166	2.36667	1.28112	0.000211169	0.00327377	up	Cl034719	-	GO:0005524,GO:0006952,GO:0043531	-	KOG4658-Apoptotic ATPase[T]
Cl005335	11.8916	4.89057	1.28187	2.84302e-13	2.8249e-11	up	Cl005335	-	GO:0005886,GO:0016567	-	-
Cl023000	14.2712	5.86702	1.2824	1.06943e-07	4.01338e-06	up	Cl023000	-	GO:0003700,GO:0005634,GO:0005737,GO:0006351,GO:0006355,GO:0043565	-	-
Cl008676	171.045	70.2681	1.28343	2.92168e-10	1.8008e-08	up	Cl008676	-	GO:0004089,GO:0008270,GO:0009507,GO:0015976	-	KOG1578-Predicted carbonic anhydrase involved in protection against oxidative damage[P]
Cl026397	8.50971	3.49423	1.28414	0.000203444	0.00317339	up	Cl026397	-	-	-	-
Cl023841	102.167	41.9266	1.28499	1.03878e-08	4.8828e-07	up	Cl023841	-	GO:0005507,GO:0008131,GO:0009308,GO:0048038,GO:0052593,GO:0052594,GO:0052595,GO:0052596	-	KOG1186-Copper amine oxidase[Q]
Cl000571	68.6273	28.1573	1.28528	0.000234884	0.00359945	up	Cl000571	-	GO:0005783,GO:0005789,GO:0006633,GO:0009409,GO:0009416,GO:0016020,GO:0016021,GO:0016747,GO:0080167	-	-
Cl017587	5.75171	2.35828	1.28626	0.000494363	0.00666174	up	Cl017587	-	-	-	-
Cl008316	91.0413	37.3015	1.28729	0.00429451	0.0380507	up	Cl008316	-	-	-	-
Cl025260	92.567	37.8302	1.29096	0.00414645	0.0371305	up	Cl025260	-	-	-	-
Cl006438	89.2848	36.4828	1.2912	0.00372545	0.0342842	up	Cl006438	-	-	-	-
Cl006710	78.4871	32.0115	1.29386	2.3884e-10	1.48523e-08	up	Cl006710	-	GO:0016021,GO:0016757	-	KOG4698-Uncharacterized conserved protein[S]
Cl018046	52.6355	21.4582	1.29451	4.35402e-09	2.18648e-07	up	Cl018046	-	GO:0001822,GO:0001947,GO:0003283,GO:0005829,GO:0005929,GO:0007368,GO:0016055,GO:0030324,GO:0035469,GO:0045494,GO:0048496,GO:0060027,GO:0060271,GO:0060287,GO:0060993,GO:0071908,GO:0071909,GO:0071910,GO:0072189,GO:0090090,GO:2000095,GO:2000167	-	KOG1840-Kinesin light chain[Z]
Cl027809	25.8021	10.5149	1.29505	0.00472393	0.0408096	up	Cl027809	-	GO:0005886,GO:0007405,GO:0016021,GO:0016042,GO:0016787,GO:0019369,GO:0042136,GO:0043196,GO:0046340,GO:0046872,GO:0047372,GO:0071926	-	KOG2088-Predicted lipase/calmodulin-binding heat-shock protein[IOT]
Cl001252	10.5813	4.31199	1.29509	0.000266573	0.00399517	up	Cl001252	-	GO:0004475,GO:0005525,GO:0009058,GO:0009298,GO:0016779	-	KOG1322-GDP-mannose pyrophosphorylase/mannose-1-phosphate guanylyltransferase[M]
Cl031481	6.30132	2.56547	1.29643	0.000684385	0.0088018	up	Cl031481	-	GO:0008375,GO:0016020	-	-
Cl028541	377.219	153.349	1.29858	1.59191e-07	5.69844e-06	up	Cl028541	-	GO:0009805,GO:0009809,GO:0042409,GO:0046872	-	KOG1663-O-methyltransferase[Q]
Cl004212	32.234	13.0938	1.2997	3.20126e-06	8.537e-05	up	Cl004212	-	GO:0005768,GO:0005774,GO:0005789,GO:0005802,GO:0008757,GO:0016021,GO:0032259	-	-
Cl018674	299.162	121.314	1.30217	7.07766e-07	2.22537e-05	up	Cl018674	-	GO:0004001,GO:0005507,GO:0005524,GO:0005829,GO:0005886,GO:0006166,GO:0006169,GO:0016032,GO:0044209	-	KOG2854-Possible pfkB family carbohydrate kinase[G]
Cl018882	149.319	60.4185	1.30533	3.2089e-08	1.34125e-06	up	Cl018882	-	GO:0005783,GO:0005789,GO:0009793,GO:0016020,GO:0016021,GO:0018454,GO:0042761,GO:0045703	-	KOG1014-17 beta-hydroxysteroid dehydrogenase type 3, HSD17B3[I]
Cl005481	57.7564	23.3427	1.30701	4.11212e-21	1.24798e-18	up	Cl005481	-	GO:0005221,GO:0005222,GO:0005242,GO:0005249,GO:0005262,GO:0005516,GO:0005622,GO:0005887,GO:0006952,GO:0007263,GO:0009626,GO:0030552,GO:0030553,GO:0042391	-	KOG0498-K+-channel ERG and related proteins, contain PAS/PAC sensor domain[PT]
Cl037031	12.6402	5.10063	1.30928	0.000272881	0.00406352	up	Cl037031	-	GO:0016021	-	-
Cl032413	7.98214	3.21803	1.3106	0.00566177	0.046991	up	Cl032413	-	GO:0004674,GO:0005509,GO:0005524,GO:0007166,GO:0016021,GO:0030247	-	KOG1187-Serine/threonine protein kinase[T]
Cl037074	245.799	99.0758	1.31087	1.03995e-05	0.0002438	up	Cl037074	-	GO:0003735,GO:0005840,GO:0006412,GO:0046872	-	KOG3506-40S ribosomal protein S29[J]
Cl005434	262.357	105.432	1.31521	4.66343e-07	1.53366e-05	up	Cl005434	-	GO:0004553,GO:0005975,GO:0008422,GO:0042597,GO:0085030,GO:0102483,GO:2000899	-	-
Cl005790	39.4698	15.8304	1.31805	0.000801309	0.0100194	up	Cl005790	-	GO:0005199,GO:0005576,GO:0005618,GO:0071555	-	KOG0444-Cytoskeletal regulator Flightless-I (contains leucine-rich and gelsolin repeats)[Z]
Cl031117	207.623	83.1613	1.31998	7.62541e-07	2.36575e-05	up	Cl031117	-	GO:0003735,GO:0005310,GO:0005618,GO:0005739,GO:0005743,GO:0005774,GO:0006412,GO:0006835,GO:0009506,GO:0009507,GO:0009941,GO:0015142,GO:0016021,GO:0035674,GO:0055085	-	KOG0759-Mitochondrial oxoglutarate/malate carrier proteins[C]
Cl005732	6.8974	2.75853	1.32216	0.000406888	0.00565492	up	Cl005732	-	GO:0009507	-	-
Cl018952	51.3085	20.5162	1.32243	0.00135736	0.0154124	up	Cl018952	-	GO:0005886,GO:0006071,GO:0006629,GO:0008889,GO:0009506,GO:0010026,GO:0010442,GO:0031225,GO:0046658,GO:0052541	-	KOG2258-Glycerophosphoryl diester phosphodiesterase[C]
Cl002455	14.3715	5.74454	1.32295	0.00493715	0.0422406	up	Cl002455	-	GO:0004842,GO:0005634,GO:0005737,GO:0016874	-	KOG4224-Armadillo repeat protein VAC8 required for vacuole fusion, inheritance and cytosol-to-vacuole protein targeting[U]
Cl020613	62.2361	24.8615	1.32384	0.000797097	0.00997209	up	Cl020613	-	GO:0016021	-	KOG2931-Differentiation-related gene 1 protein (NDR1 protein), related proteins[S]
Cl030957	20.2502	8.08674	1.32431	0.000889857	0.0109164	up	Cl030957	-	GO:0003735,GO:0005840,GO:0006412	-	KOG1714-60s ribosomal protein L18[J]
Cl008466	50.2447	20.0499	1.32537	0.000102936	0.0017798	up	Cl008466	-	GO:0003677,GO:0005634,GO:0005829,GO:0006351,GO:0006355	-	-
Cl021102	53.4024	21.309	1.32544	3.33907e-06	8.81192e-05	up	Cl021102	-	GO:0004365,GO:0005975,GO:0006006,GO:0006096,GO:0009536,GO:0009570,GO:0016620,GO:0050661,GO:0051287,GO:0080022,GO:0080144	-	KOG0657-Glyceraldehyde 3-phosphate dehydrogenase[G]
Cl015047	38.3672	15.3089	1.32551	1.88458e-05	0.000414979	up	Cl015047	-	-	-	-
Cl001732	25.9297	10.3445	1.32574	2.70644e-17	5.6393e-15	up	Cl001732	-	GO:0005985,GO:0016157	-	KOG0853-Glycosyltransferase[M]
Cl026241	6.49146	2.58609	1.32777	0.00178297	0.0191176	up	Cl026241	-	-	-	-
Cl005079	31.1499	12.3891	1.33015	8.33875e-08	3.18616e-06	up	Cl005079	-	GO:0015031	-	KOG2027-Spindle pole body protein[Z]
Cl003138	10.3785	4.11335	1.33522	0.00299985	0.0291133	up	Cl003138	-	GO:0000139,GO:0005215,GO:0005886,GO:0015031	-	-
Cl016401	22.3439	8.85463	1.33538	0.000669586	0.00863533	up	Cl016401	-	GO:0000139,GO:0005794,GO:0008375,GO:0015020,GO:0016020,GO:0016021,GO:0016049	-	KOG0799-Branching enzyme[G]
Cl000127	10.0592	3.98568	1.33562	1.74892e-08	7.88879e-07	up	Cl000127	-	GO:0016021	-	-
Cl024125	21.1524	8.36761	1.33793	5.62933e-05	0.00105346	up	Cl024125	-	GO:0005247,GO:0005774,GO:0009705,GO:0016021,GO:0034707	-	KOG0474-Cl- channel CLC-7 and related proteins (CLC superfamily)[P]
Cl013166	7.76533	3.07068	1.33849	0.000322272	0.00466952	up	Cl013166	-	GO:0004298,GO:0005634,GO:0005737,GO:0006511,GO:0019773	-	KOG0184-20S proteasome, regulatory subunit alpha type PSMA3/PRE10[O]
Cl000413	7.50765	2.96793	1.3389	8.47551e-05	0.0014968	up	Cl000413	-	GO:0006486,GO:0016021,GO:0016757,GO:0032580	-	KOG1021-Acetylglucosaminyltransferase EXT1/exostosin 1[GMW]
Cl006867	103.9	41.0655	1.3392	1.3804e-12	1.25545e-10	up	Cl006867	-	GO:0004674,GO:0004712,GO:0005524,GO:0005829,GO:0009658,GO:0016597	-	KOG0192-Tyrosine kinase specific for activated (GTP-bound) p21cdc42Hs[T]
Cl005907	189.775	74.8502	1.34221	5.20761e-05	0.000983108	up	Cl005907	-	GO:0005886,GO:0006810,GO:0007267,GO:0048032	-	-
Cl005638	17.7495	6.99386	1.34362	5.08412e-09	2.52138e-07	up	Cl005638	-	GO:0016021	-	KOG1823-DRIM (Down-regulated in metastasis)-like proteins[V]
Cl012309	50.5113	19.8708	1.34595	5.52835e-06	0.000139437	up	Cl012309	-	GO:0000139,GO:0016021,GO:0016757,GO:0071555	-	KOG1021-Acetylglucosaminyltransferase EXT1/exostosin 1[GMW]
Cl001216	21.3295	8.3749	1.34871	1.68277e-05	0.000376782	up	Cl001216	-	GO:0005509,GO:0005768,GO:0005794,GO:0005802,GO:0005886,GO:0008270,GO:0009506,GO:0016757	-	KOG4626-O-linked N-acetylglucosamine transferase OGT[GOT]
Cl037064	42.2751	16.5974	1.34885	3.11286e-06	8.34912e-05	up	Cl037064	-	GO:0004180,GO:0005576,GO:0006508,GO:0016747,GO:0019748	-	KOG1282-Serine carboxypeptidases (lysosomal cathepsin A)[OE]
Cl006517	8.7971	3.4533	1.34905	1.85452e-06	5.27292e-05	up	Cl006517	-	GO:0004672,GO:0005524,GO:0005886,GO:0016021	-	KOG1187-Serine/threonine protein kinase[T]
Cl016483	27.9739	10.9663	1.351	1.30025e-06	3.82956e-05	up	Cl016483	-	GO:0016021	-	-
Cl032901	7.18848	2.81714	1.35146	9.56322e-10	5.32963e-08	up	Cl032901	-	GO:0004842,GO:0008270,GO:0016567,GO:0016874,GO:0043161,GO:0051865,GO:0061630	-	KOG4628-Predicted E3 ubiquitin ligase[O]
Cl008657	21.935	8.58481	1.35337	8.10082e-17	1.5356e-14	up	Cl008657	-	GO:0005215,GO:0005345,GO:0006863,GO:0016020,GO:0016021	-	-
Cl042366	22.6157	8.84996	1.35358	0.000996893	0.0119614	up	Cl042366	-	GO:0004252,GO:0005576,GO:0005618	-	KOG0682-Ammonia permease[P]
Cl016898	6.01828	2.3509	1.35614	4.42379e-05	0.000852427	up	Cl016898	-	-	-	-
Cl013458	7.12431	2.78274	1.35624	4.42106e-05	0.000852427	up	Cl013458	-	GO:0001872,GO:0004553,GO:0009408,GO:0009505,GO:0009506,GO:0016021,GO:0030247,GO:0031225,GO:0046658,GO:0052543	-	-
Cl009988	56.3442	21.9977	1.35691	0.000804473	0.0100545	up	Cl009988	-	GO:0002229,GO:0002239,GO:0005506,GO:0009617,GO:0009620,GO:0009751,GO:0010150,GO:0046244,GO:0046872,GO:0051213	-	KOG0143-Iron/ascorbate family oxidoreductases[QR]
Cl002422	6.88189	2.68668	1.35698	3.15827e-07	1.06887e-05	up	Cl002422	-	-	-	-
Cl016507	5.21266	2.03311	1.35833	3.29463e-06	8.71937e-05	up	Cl016507	-	GO:0004674,GO:0005524,GO:0005886,GO:0016021	-	KOG1187-Serine/threonine protein kinase[T]
Cl030447	5.18755	2.01496	1.3643	2.48358e-05	0.000524143	up	Cl030447	-	GO:0004674,GO:0005524,GO:0005886,GO:0009553,GO:0010103,GO:0016020,GO:0016021,GO:0048481	-	KOG0444-Cytoskeletal regulator Flightless-I (contains leucine-rich and gelsolin repeats)[Z]
Cl013724	148.587	57.7053	1.36453	6.83163e-11	4.79261e-09	up	Cl013724	-	GO:0005739,GO:0008137,GO:0046872,GO:0048038,GO:0051539,GO:0070469	-	KOG1687-NADH-ubiquinone oxidoreductase, NUFS7/PSST/20 kDa subunit[C]
Cl021177	6.88801	2.67131	1.36654	5.06914e-08	2.02194e-06	up	Cl021177	-	GO:0003677,GO:0005634,GO:0006351,GO:0006355,GO:0009734	-	-
Cl020817	748.381	290.087	1.36729	1.76894e-06	5.06569e-05	up	Cl020817	-	GO:0009507,GO:0016165,GO:0016702,GO:0031408,GO:0046872	-	-
Cl023126	6.42231	2.48809	1.36805	0.00375831	0.0345057	up	Cl023126	-	GO:0005634,GO:0016567	-	-
Cl036088	236.635	91.3503	1.37318	0.000159189	0.00259319	up	Cl036088	-	GO:0005524,GO:0042742,GO:0043531,GO:0048046	-	KOG4658-Apoptotic ATPase[T]
Cl026949	10.32	3.98171	1.37398	0.000105821	0.00182273	up	Cl026949	-	GO:0004672,GO:0004674,GO:0005524,GO:0016021,GO:0048544	-	KOG1187-Serine/threonine protein kinase[T]
Cl041555	6.15379	2.37236	1.37515	0.00167289	0.0181182	up	Cl041555	-	GO:0005524,GO:0005634,GO:0005739,GO:0005741,GO:0008568,GO:0016887,GO:0031122,GO:0045041	-	KOG0737-AAA+-type ATPase[O]
Cl001069	29.1801	11.241	1.37621	3.86325e-05	0.000762302	up	Cl001069	-	GO:0005783,GO:0005789,GO:0006633,GO:0009409,GO:0009416,GO:0009922,GO:0010025,GO:0016020,GO:0016021,GO:0016747,GO:0022626	-	-
Cl010006	61.0008	23.4803	1.37738	0.000532684	0.00709593	up	Cl010006	-	GO:0005829,GO:0006152,GO:0008477,GO:0045437	-	KOG2938-Predicted inosine-uridine preferring nucleoside hydrolase[F]
Cl032771	204.051	78.5352	1.37752	0.00324587	0.0308889	up	Cl032771	-	-	-	-
Cl028492	62.1842	23.9317	1.37763	4.73656e-05	0.000904579	up	Cl028492	-	GO:0003824,GO:0005975,GO:0047274	-	-
Cl008864	12.9323	4.97128	1.37929	0.00158396	0.0174049	up	Cl008864	-	-	-	-
Cl037630	6.34585	2.43621	1.38118	0.000947182	0.0114585	up	Cl037630	-	GO:0003677,GO:0003700,GO:0005634,GO:0006351,GO:0006355,GO:0010106,GO:0055072	-	-
Cl007253	68.1588	26.1152	1.38401	0.00130964	0.0149801	up	Cl007253	-	GO:0005457,GO:0005459,GO:0005460,GO:0005793,GO:0005794,GO:0009624,GO:0009833,GO:0015783,GO:0015786,GO:0016021,GO:0022857,GO:0072334	-	KOG1441-Glucose-6-phosphate/phosphate and phosphoenolpyruvate/phosphate antiporter[GE]
Cl021664	27.7119	10.6175	1.38406	5.0257e-11	3.64474e-09	up	Cl021664	-	GO:0016757	-	KOG4698-Uncharacterized conserved protein[S]
Cl019218	7.5183	2.88013	1.38427	0.00109047	0.0129067	up	Cl019218	-	-	-	-
Cl032319	12.751	4.87266	1.38783	0.00115358	0.0134822	up	Cl032319	-	GO:0005618,GO:0005886,GO:0031225,GO:0046658,GO:0048364,GO:0048367	-	-
Cl010591	37.5734	14.3559	1.38807	6.75731e-07	2.13187e-05	up	Cl010591	-	GO:0000302,GO:0009507,GO:0009536,GO:0009648,GO:0009941,GO:0016020,GO:0016021,GO:0031969,GO:0048366	-	-
Cl018368	557.997	213.01	1.38934	9.57498e-09	4.54665e-07	up	Cl018368	-	GO:0006950,GO:0009415	-	-
Cl004633	9.95583	3.79929	1.38981	0.00120065	0.013939	up	Cl004633	-	GO:0005737,GO:0005856,GO:0005886,GO:0009506	-	-
Cl016343	12.3949	4.72557	1.39118	4.79807e-09	2.388e-07	up	Cl016343	-	GO:0016021,GO:0031969	-	-
Cl007269	10.4017	3.95813	1.39393	8.72275e-11	6.01353e-09	up	Cl007269	-	GO:0004553,GO:0005886,GO:0005975,GO:0006952,GO:0030247,GO:0031225,GO:0042973,GO:0046658	-	-
Cl044093	68.2	25.8847	1.39767	2.65821e-06	7.27646e-05	up	Cl044093	-	GO:0004180,GO:0005576,GO:0006508,GO:0016747,GO:0019748	-	KOG1282-Serine carboxypeptidases (lysosomal cathepsin A)[OE]
Cl006847	43.9198	16.6623	1.39828	0.000315589	0.00459324	up	Cl006847	-	GO:0005576,GO:0005618,GO:0016787,GO:0071555	-	KOG4287-Pectin acetylesterase and similar proteins[M]
Cl021874	19.9371	7.56255	1.39851	2.48036e-06	6.83654e-05	up	Cl021874	-	GO:0005215,GO:0005739,GO:0005743,GO:0006810,GO:0006828,GO:0016021,GO:0016530,GO:1901562	-	KOG0761-Mitochondrial carrier protein CGI-69[C]
Cl014148	30.8244	11.6654	1.40184	0.000129047	0.00216403	up	Cl014148	-	-	-	-
Cl012546	6.00087	2.26991	1.40254	0.00259153	0.0257943	up	Cl012546	-	GO:0005768,GO:0005774,GO:0005789,GO:0005802,GO:0008168,GO:0008757,GO:0016021,GO:0032259	-	-
Cl032649	73.9378	27.9607	1.40291	2.73108e-06	7.46129e-05	up	Cl032649	-	GO:0016021,GO:0046872,GO:0055114	-	KOG4293-Predicted membrane protein, contains DoH and Cytochrome b-561/ferric reductase transmembrane domains[T]
Cl015735	47.3305	17.861	1.40595	5.98246e-10	3.45116e-08	up	Cl015735	-	GO:0005634,GO:0006351,GO:0006355,GO:0009734	-	KOG0173-20S proteasome, regulatory subunit beta type PSMB7/PSMB10/PUP1[O]
Cl017325	35.3036	13.2948	1.40895	8.23576e-13	7.69065e-11	up	Cl017325	-	GO:0000160,GO:0003677,GO:0003700,GO:0005634,GO:0006351,GO:0009736	-	KOG0519-Sensory transduction histidine kinase[T]
Cl010189	32.3135	12.1551	1.41058	4.38859e-05	0.000847398	up	Cl010189	-	GO:0004180,GO:0005576,GO:0006508,GO:0016747,GO:0019748	-	KOG1282-Serine carboxypeptidases (lysosomal cathepsin A)[OE]
Cl022628	12.3134	4.62471	1.41279	0.00284399	0.027823	up	Cl022628	-	GO:0003978,GO:0006012,GO:0016021,GO:0032580,GO:0033358,GO:0045227,GO:0050373	-	KOG1371-UDP-glucose 4-epimerase/UDP-sulfoquinovose synthase[M]
Cl037709	77.0113	28.8971	1.41415	0.000339822	0.00487323	up	Cl037709	-	GO:0003333,GO:0005886,GO:0005887,GO:0015171,GO:0015293,GO:0015800,GO:0015804,GO:0016021	-	KOG1303-Amino acid transporters[E]
Cl019837	47.4422	17.7538	1.41804	1.48399e-05	0.00033769	up	Cl019837	-	GO:0004842,GO:0005634,GO:0005737,GO:0005886,GO:0009738,GO:0016567,GO:0016874,GO:0070696,GO:0071215	-	KOG4642-Chaperone-dependent E3 ubiquitin protein ligase (contains TPR repeats)[O]
Cl009393	37.1565	13.8766	1.42096	0.000146002	0.00240502	up	Cl009393	-	GO:0004674,GO:0005524,GO:0005886,GO:0016021	-	KOG1187-Serine/threonine protein kinase[T]
Cl025779	6.74934	2.52053	1.42102	0.000132239	0.00220939	up	Cl025779	-	GO:0005524,GO:0005737,GO:0005829,GO:0009506,GO:0009702,GO:0016021,GO:0016301,GO:0016773	-	KOG0631-Galactokinase[G]
Cl009129	34.7084	12.9331	1.42421	0.000841036	0.0104274	up	Cl009129	-	GO:0004672,GO:0005524,GO:0005774,GO:0005886,GO:0009506,GO:0016021	-	KOG1187-Serine/threonine protein kinase[T]
Cl005461	18.5617	6.90862	1.42586	0.000972969	0.0117273	up	Cl005461	-	GO:0005886,GO:0010215,GO:0016021,GO:0016049,GO:0031225	-	-
Cl000220	55.6693	20.7081	1.42669	1.19785e-05	0.000277094	up	Cl000220	-	GO:0000162,GO:0004048,GO:0008152,GO:0009507,GO:0009536,GO:0009570,GO:0009941,GO:0016757	-	KOG1438-Anthranilate phosphoribosyltransferase[E]
Cl020643	41.3255	15.35	1.42879	0.00139911	0.0157836	up	Cl020643	-	GO:0005886,GO:0016021	-	-
Cl018462	10.278	3.81388	1.43023	7.95007e-07	2.45366e-05	up	Cl018462	-	GO:0004672,GO:0005524,GO:0005886,GO:0009506,GO:0016021	-	KOG1187-Serine/threonine protein kinase[T]
Cl013770	15.7038	5.8255	1.43066	0.00278652	0.0273663	up	Cl013770	-	GO:0000139,GO:0005783,GO:0005789,GO:0005794,GO:0009723,GO:0010105,GO:0016021	-	KOG3150-Uncharacterized conserved protein[S]
Cl005381	9.06497	3.35749	1.43292	0.00503152	0.0428439	up	Cl005381	-	GO:0016021	-	KOG2322-N-methyl-D-aspartate receptor glutamate-binding subunit[T]
Cl027814	158.42	58.619	1.43431	3.32475e-08	1.3876e-06	up	Cl027814	-	GO:0009507,GO:0016787,GO:0046872	-	KOG2839-Diadenosine and diphosphoinositol polyphosphate phosphohydrolase[T]
Cl039149	19.5804	7.23729	1.43589	0.0037973	0.0347735	up	Cl039149	-	GO:0001944,GO:0004674,GO:0005524,GO:0005886,GO:0010067,GO:0016021,GO:0030154	-	KOG0444-Cytoskeletal regulator Flightless-I (contains leucine-rich and gelsolin repeats)[Z]
Cl000295	87.6051	32.2982	1.43956	7.04043e-10	4.04477e-08	up	Cl000295	-	GO:0005576,GO:0009505,GO:0009506,GO:0016020	-	-
[truncated: 837 more rows]

## Sheet: common-down 
Gene id (1h and 6h common)	log2FoldChange	result	KOG
[truncated: 244 more rows]

[truncated: 3 more sheets:  common-up, 1h up and 6h up, 1h and 6h down]
