# Supplementary material for: Mythimna separata herbivory primes Coix resistance in systemic leaves
Source: PLoS One. 2024 Nov 4;19(11):e0313015. doi: 10.1371/journal.pone.0313015 (PMC11534230; doi:10.1371/journal.pone.0313015)
Supplement: S3 Table — (XLSX) [file pone.0313015.s004.xlsx]

## Sheet: Sheet1
S3 Table KOG functional classification of DEGs after W+OS treatment 1h.
ID	Description	Significant	Annotated	Pvalue	Qvalue	Signi_id	Signi_symbol
U	Intracellular trafficking, secretion, and vesicular transport	93/2106	786/15204	0.960907	0.877193	Cl038793(2.00020002748),Cl008803(1.54250051211),Cl025620(-2.87873516725),Cl025626(-2.09678303562),Cl029629(1.89769677103),Cl007212(1.16528689026),Cl028749(-2.06164072806),Cl017258(4.48992663255),Cl028647(-1.19744912946),Cl000874(-1.26377637343),Cl039064(-1.08668646113),Cl001836(-1.12812708301),Cl014057(4.9782331407),Cl032656(2.40675893136),Cl035362(1.58760899559),Cl035589(1.39609687467),Cl014326(…	Cl038793(2.00020002748),Cl008803(1.54250051211),Cl025620(-2.87873516725),Cl025626(-2.09678303562),Cl029629(1.89769677103),Cl007212(1.16528689026),Cl028749(-2.06164072806),Cl017258(4.48992663255),Cl028647(-1.19744912946),Cl000874(-1.26377637343),Cl039064(-1.08668646113),Cl001836(-1.12812708301),Cl014057(4.9782331407),Cl032656(2.40675893136),Cl035362(1.58760899559),Cl035589(1.39609687467),Cl014326(…
P	Inorganic ion transport and metabolism	76/2106	458/15204	0.0513463	0.204256	Cl004710(-4.18488317515),Cl021220(-2.26439592417),Cl027847(-2.65178889748),Cl017597(1.1724750145),Cl033701(-1.1113293396),Cl017287(-1.32779221222),Cl007301(2.19920253222),Cl013059(1.42399327886),Cl043246(1.71691142309),Cl031513(-1.02839895505),Cl043031(-3.79320294939),Cl043030(-3.42117268458),Cl027609(-1.47654915063),Cl025605(-1.25925107093),Cl026404(-2.87123760369),Cl014920(1.36668470368),Cl0419…	Cl004710(-4.18488317515),Cl021220(-2.26439592417),Cl027847(-2.65178889748),Cl017597(1.1724750145),Cl033701(-1.1113293396),Cl017287(-1.32779221222),Cl007301(2.19920253222),Cl013059(1.42399327886),Cl043246(1.71691142309),Cl031513(-1.02839895505),Cl043031(-3.79320294939),Cl043030(-3.42117268458),Cl027609(-1.47654915063),Cl025605(-1.25925107093),Cl026404(-2.87123760369),Cl014920(1.36668470368),Cl0419…
Z	Cytoskeleton	62/2106	380/15204	0.0932208	0.280363	Cl032062(1.19098889474),Cl005720(-1.5726810979),Cl018743(-2.8413728013),Cl018887(2.10037948315),Cl029514(1.1853877859),Cl026908(2.41076553657),Cl017513(1.19330191276),Cl028423(-1.04306848067),Cl013881(2.7515357454),Cl010698(1.29988994983),Cl026031(3.91841566693),Cl005202(2.01121722649),Cl038908(-2.69409940912),Cl001055(-1.60784160726),Cl038318(-1.9621000879),Cl040718(-2.66782299333),Cl034587(-1.3…	Cl032062(1.19098889474),Cl005720(-1.5726810979),Cl018743(-2.8413728013),Cl018887(2.10037948315),Cl029514(1.1853877859),Cl026908(2.41076553657),Cl017513(1.19330191276),Cl028423(-1.04306848067),Cl013881(2.7515357454),Cl010698(1.29988994983),Cl026031(3.91841566693),Cl005202(2.01121722649),Cl038908(-2.69409940912),Cl001055(-1.60784160726),Cl038318(-1.9621000879),Cl040718(-2.66782299333),Cl034587(-1.3…
T	Signal transduction mechanisms	463/2106	2337/15204	2.16455e-18	4.55696e-17	Cl021471(3.29954123777),Cl001162(10.5914719441),Cl010622(-1.06800422703),Cl008305(2.3142763306),Cl003853(4.00768509782),Cl003070(-1.69446952675),Cl039680(3.00068940309),Cl024574(1.98517098111),Cl012325(-1.58318672852),Cl044009(1.68221699474),Cl006618(-1.02104323493),Cl007563(-1.10628968278),Cl000937(-1.41783043953),Cl038458(-1.79558351687),Cl005726(3.52533487961),Cl012547(4.01594122679),Cl023137(…	Cl021471(3.29954123777),Cl001162(10.5914719441),Cl010622(-1.06800422703),Cl008305(2.3142763306),Cl003853(4.00768509782),Cl003070(-1.69446952675),Cl039680(3.00068940309),Cl024574(1.98517098111),Cl012325(-1.58318672852),Cl044009(1.68221699474),Cl006618(-1.02104323493),Cl007563(-1.10628968278),Cl000937(-1.41783043953),Cl038458(-1.79558351687),Cl005726(3.52533487961),Cl012547(4.01594122679),Cl023137(…
M	Cell wall/membrane/envelope biogenesis	45/2106	285/15204	0.190877	0.401845	Cl017397(2.34776222528),Cl005728(4.8540709686),Cl017860(-1.05415214637),Cl022786(5.80872483441),Cl038362(1.66926291721),Cl025748(-1.12368172315),Cl022706(-1.59536751682),Cl039306(3.86133590319),Cl039305(4.53561684305),Cl001442(2.9586162789),Cl008397(3.98148014598),Cl033408(-1.57000523713),Cl012815(5.29000223203),Cl004809(2.26464130673),Cl007591(4.24512448027),Cl010388(-1.79686412165),Cl023083(1.7…	Cl017397(2.34776222528),Cl005728(4.8540709686),Cl017860(-1.05415214637),Cl022786(5.80872483441),Cl038362(1.66926291721),Cl025748(-1.12368172315),Cl022706(-1.59536751682),Cl039306(3.86133590319),Cl039305(4.53561684305),Cl001442(2.9586162789),Cl008397(3.98148014598),Cl033408(-1.57000523713),Cl012815(5.29000223203),Cl004809(2.26464130673),Cl007591(4.24512448027),Cl010388(-1.79686412165),Cl023083(1.7…
A	RNA processing and modification	43/2106	695/15204	1	0.877193	Cl018536(-1.43211446569),Cl021393(-1.18035922603),Cl007213(1.09778363245),Cl019828(1.2670183953),Cl007843(-1.10430802887),Cl011269(2.7369399042),Cl006223(1.20172648454),Cl032470(1.48082564576),Cl014978(-1.07959091472),Cl005220(-1.04970538417),Cl025357(-1.35782407379),Cl014613(-1.16862820239),Cl012715(1.69222723256),Cl010005(1.0699018658),Cl039360(2.67967570775),Cl021906(3.55120636652),Cl033429(4.…	Cl018536(-1.43211446569),Cl021393(-1.18035922603),Cl007213(1.09778363245),Cl019828(1.2670183953),Cl007843(-1.10430802887),Cl011269(2.7369399042),Cl006223(1.20172648454),Cl032470(1.48082564576),Cl014978(-1.07959091472),Cl005220(-1.04970538417),Cl025357(-1.35782407379),Cl014613(-1.16862820239),Cl012715(1.69222723256),Cl010005(1.0699018658),Cl039360(2.67967570775),Cl021906(3.55120636652),Cl033429(4.…
V	Defense mechanisms	37/2106	184/15204	0.0116434	0.0612808	Cl014249(2.12583309056),Cl028162(-2.6146358783),Cl011087(3.6334667067),Cl011086(1.7504262836),Cl011088(-3.90635980241),Cl033139(1.51477379376),Cl026624(-2.043582775),Cl013617(1.40021675053),Cl032039(-1.09915093931),Cl024367(-1.11379064563),Cl002777(-1.04760952831),Cl030409(1.18413444762),Cl023617(1.75933480976),Cl042004(2.30225592788),Cl008460(-1.55403112504),Cl001102(2.03932313694),Cl005734(1.37…	Cl014249(2.12583309056),Cl028162(-2.6146358783),Cl011087(3.6334667067),Cl011086(1.7504262836),Cl011088(-3.90635980241),Cl033139(1.51477379376),Cl026624(-2.043582775),Cl013617(1.40021675053),Cl032039(-1.09915093931),Cl024367(-1.11379064563),Cl002777(-1.04760952831),Cl030409(1.18413444762),Cl023617(1.75933480976),Cl042004(2.30225592788),Cl008460(-1.55403112504),Cl001102(2.03932313694),Cl005734(1.37…
L	Replication, recombination and repair	31/2106	430/15204	0.999996	0.877193	Cl038002(2.0338470894),Cl010192(2.37011346425),Cl023139(2.14012877891),Cl035473(-1.59016722009),Cl030530(-1.2259454167),Cl039739(2.14139721442),Cl021950(-1.32978954065),Cl014721(5.617564555),Cl015179(-1.03730489776),Cl041805(-2.6586259381),Cl024331(1.3985741888),Cl017476(-1.18192993759),Cl000459(-2.02142627277),Cl011194(-2.55441769221),Cl006324(-1.3247170541),Cl001717(1.52538923341),Cl024484(1.84…	Cl038002(2.0338470894),Cl010192(2.37011346425),Cl023139(2.14012877891),Cl035473(-1.59016722009),Cl030530(-1.2259454167),Cl039739(2.14139721442),Cl021950(-1.32978954065),Cl014721(5.617564555),Cl015179(-1.03730489776),Cl041805(-2.6586259381),Cl024331(1.3985741888),Cl017476(-1.18192993759),Cl000459(-2.02142627277),Cl011194(-2.55441769221),Cl006324(-1.3247170541),Cl001717(1.52538923341),Cl024484(1.84…
D	Cell cycle control, cell division, chromosome partitioning	30/2106	380/15204	0.999902	0.877193	Cl017633(-1.7999757847),Cl024530(-1.83288307774),Cl026031(3.91841566693),Cl007301(2.19920253222),Cl029177(-1.34627882365),Cl041805(-2.6586259381),Cl009887(-2.16143147202),Cl036140(-1.33292648145),Cl026064(5.58777217845),Cl018872(1.21879919376),Cl026632(-1.49616230198),Cl001898(2.18440703191),Cl039615(-1.25367613),Cl013335(1.36791459249),Cl035299(1.06378426134),Cl029201(-1.65568981352),Cl007929(3.…	Cl017633(-1.7999757847),Cl024530(-1.83288307774),Cl026031(3.91841566693),Cl007301(2.19920253222),Cl029177(-1.34627882365),Cl041805(-2.6586259381),Cl009887(-2.16143147202),Cl036140(-1.33292648145),Cl026064(5.58777217845),Cl018872(1.21879919376),Cl026632(-1.49616230198),Cl001898(2.18440703191),Cl039615(-1.25367613),Cl013335(1.36791459249),Cl035299(1.06378426134),Cl029201(-1.65568981352),Cl007929(3.…
R	General function prediction only	287/2106	2087/15204	0.567668	0.877193	Cl032515(1.30000987718),Cl021800(-1.07422929114),Cl010624(-1.66461606636),Cl041652(4.45219846049),Cl024399(-1.72320842347),Cl001392(4.04035352695),Cl043343(-1.45712238218),Cl023275(-4.93213071273),Cl030203(3.45567784262),Cl011169(5.02612916858),Cl011164(-1.96948212875),Cl031118(16.5944055258),Cl021221(-2.06990565617),Cl014770(-1.44934709316),Cl008056(1.62341158101),Cl008227(1.35331274864),Cl00245…	Cl032515(1.30000987718),Cl021800(-1.07422929114),Cl010624(-1.66461606636),Cl041652(4.45219846049),Cl024399(-1.72320842347),Cl001392(4.04035352695),Cl043343(-1.45712238218),Cl023275(-4.93213071273),Cl030203(3.45567784262),Cl011169(5.02612916858),Cl011164(-1.96948212875),Cl031118(16.5944055258),Cl021221(-2.06990565617),Cl014770(-1.44934709316),Cl008056(1.62341158101),Cl008227(1.35331274864),Cl00245…
J	Translation, ribosomal structure and biogenesis	28/2106	842/15204	1	0.877193	Cl005841(-1.55764235655),Cl036930(-2.45230122966),Cl008402(-1.12693303583),Cl014978(-1.07959091472),Cl043478(-1.03839701535),Cl015233(-1.17185183882),Cl015149(2.18244745771),Cl012932(-1.09109631277),Cl002864(1.14349451508),Cl023159(-1.10944115129),Cl023719(-1.7259501464),Cl043211(-1.16529588608),Cl004424(1.62085231231),Cl018192(1.00976232873),Cl029292(1.08152044914),Cl041917(-1.2814495677),Cl0384…	Cl005841(-1.55764235655),Cl036930(-2.45230122966),Cl008402(-1.12693303583),Cl014978(-1.07959091472),Cl043478(-1.03839701535),Cl015233(-1.17185183882),Cl015149(2.18244745771),Cl012932(-1.09109631277),Cl002864(1.14349451508),Cl023159(-1.10944115129),Cl023719(-1.7259501464),Cl043211(-1.16529588608),Cl004424(1.62085231231),Cl018192(1.00976232873),Cl029292(1.08152044914),Cl041917(-1.2814495677),Cl0384…
O	Posttranslational modification, protein turnover, chaperones	254/2106	1928/15204	0.830502	0.877193	Cl019667(2.15432735822),Cl017639(2.36204780507),Cl024038(2.09989929197),Cl031577(-2.50495968923),Cl041033(1.27296338004),Cl010192(2.37011346425),Cl015115(-3.17475350191),Cl015116(-5.22775758849),Cl001649(-2.25271959277),Cl007566(3.15827479664),Cl037975(1.16320914036),Cl041793(1.55727755992),Cl000874(-1.26377637343),Cl019508(3.49929424765),Cl008521(-1.18158613443),Cl041750(1.55909621491),Cl029061(…	Cl019667(2.15432735822),Cl017639(2.36204780507),Cl024038(2.09989929197),Cl031577(-2.50495968923),Cl041033(1.27296338004),Cl010192(2.37011346425),Cl015115(-3.17475350191),Cl015116(-5.22775758849),Cl001649(-2.25271959277),Cl007566(3.15827479664),Cl037975(1.16320914036),Cl041793(1.55727755992),Cl000874(-1.26377637343),Cl019508(3.49929424765),Cl008521(-1.18158613443),Cl041750(1.55909621491),Cl029061(…
F	Nucleotide transport and metabolism	23/2106	180/15204	0.6947	0.877193	Cl018398(-2.63233709884),Cl030449(-1.31273617444),Cl013619(1.22592587693),Cl013483(3.34421266935),Cl022045(1.31676792379),Cl022198(-1.09136310354),Cl010547(1.05247639674),Cl030240(2.22878124595),Cl029216(1.62153539016),Cl034491(-1.29843301333),Cl013705(1.75304385258),Cl038254(-1.09499630434),Cl005363(-1.31623948667),Cl007425(2.33315043591),Cl028514(1.7140117108),Cl005740(2.1114442708),Cl017488(2.…	Cl018398(-2.63233709884),Cl030449(-1.31273617444),Cl013619(1.22592587693),Cl013483(3.34421266935),Cl022045(1.31676792379),Cl022198(-1.09136310354),Cl010547(1.05247639674),Cl030240(2.22878124595),Cl029216(1.62153539016),Cl034491(-1.29843301333),Cl013705(1.75304385258),Cl038254(-1.09499630434),Cl005363(-1.31623948667),Cl007425(2.33315043591),Cl028514(1.7140117108),Cl005740(2.1114442708),Cl017488(2.…
H	Coenzyme transport and metabolism	18/2106	146/15204	0.738587	0.877193	Cl018398(-2.63233709884),Cl015934(2.63920824796),Cl032867(3.41016665742),Cl019630(-1.34944837501),Cl029564(-1.36970276951),Cl017066(-1.01274309827),Cl029325(6.12171837226),Cl016639(1.12178144454),Cl014284(2.41165050477),Cl032136(2.88131603095),Cl041156(-1.40997897399),Cl040035(-3.16531992885),Cl041538(1.20410995072),Cl029334(1.02766451272),Cl008808(-1.1699951961),Cl019085(1.57330819026),Cl034397(…	Cl018398(-2.63233709884),Cl015934(2.63920824796),Cl032867(3.41016665742),Cl019630(-1.34944837501),Cl029564(-1.36970276951),Cl017066(-1.01274309827),Cl029325(6.12171837226),Cl016639(1.12178144454),Cl014284(2.41165050477),Cl032136(2.88131603095),Cl041156(-1.40997897399),Cl040035(-3.16531992885),Cl041538(1.20410995072),Cl029334(1.02766451272),Cl008808(-1.1699951961),Cl019085(1.57330819026),Cl034397(…
B	Chromatin structure and dynamics	16/2106	223/15204	0.999423	0.877193	Cl023272(-1.43075898005),Cl028950(-1.0529557275),Cl007492(2.28264252149),Cl027463(-1.17376563435),Cl041805(-2.6586259381),Cl002159(2.03015391942),Cl021820(-1.13496931102),Cl030194(1.388332911),Cl010658(-1.13501093076),Cl028997(1.64297245828),Cl016516(-1.26200749843),Cl041457(-1.11069541658),Cl023032(-1.21859580627),Cl015710(1.09420718616),Cl012295(1.34280746046),Cl025098(-1.11159637464)	Cl023272(-1.43075898005),Cl028950(-1.0529557275),Cl007492(2.28264252149),Cl027463(-1.17376563435),Cl041805(-2.6586259381),Cl002159(2.03015391942),Cl021820(-1.13496931102),Cl030194(1.388332911),Cl010658(-1.13501093076),Cl028997(1.64297245828),Cl016516(-1.26200749843),Cl041457(-1.11069541658),Cl023032(-1.21859580627),Cl015710(1.09420718616),Cl012295(1.34280746046),Cl025098(-1.11159637464)
G	Carbohydrate transport and metabolism	151/2106	913/15204	0.00988747	0.0612808	Cl035040(-2.79209027778),Cl041070(1.94096454476),Cl022893(1.77899766322),Cl023859(-2.10756520536),Cl027163(2.7498154049),Cl010783(3.96123099046),Cl000874(-1.26377637343),Cl025748(-1.12368172315),Cl033326(4.58652941072),Cl029473(-1.48855926173),Cl019035(-2.17039137855),Cl015938(1.87589951148),Cl001442(2.9586162789),Cl033408(-1.57000523713),Cl018447(3.14945685624),Cl002123(2.7264583807),Cl032037(-1…	Cl035040(-2.79209027778),Cl041070(1.94096454476),Cl022893(1.77899766322),Cl023859(-2.10756520536),Cl027163(2.7498154049),Cl010783(3.96123099046),Cl000874(-1.26377637343),Cl025748(-1.12368172315),Cl033326(4.58652941072),Cl029473(-1.48855926173),Cl019035(-2.17039137855),Cl015938(1.87589951148),Cl001442(2.9586162789),Cl033408(-1.57000523713),Cl018447(3.14945685624),Cl002123(2.7264583807),Cl032037(-1…
Q	Secondary metabolites biosynthesis, transport and catabolism	146/2106	849/15204	0.0026979	0.0283989	Cl033851(-4.23966264522),Cl033073(-1.55346236431),Cl001392(4.04035352695),Cl031118(16.5944055258),Cl018672(-1.7165699616),Cl034841(-1.65074049867),Cl021675(-1.66660531143),Cl022593(1.88152463112),Cl023423(1.20329046905),Cl013856(1.82256195399),Cl014393(2.93167909417),Cl014394(-1.37715708463),Cl038666(-1.47440566118),Cl013022(9.17782503594),Cl029141(-1.27434301053),Cl031729(3.13914959373),Cl004236…	Cl033851(-4.23966264522),Cl033073(-1.55346236431),Cl001392(4.04035352695),Cl031118(16.5944055258),Cl018672(-1.7165699616),Cl034841(-1.65074049867),Cl021675(-1.66660531143),Cl022593(1.88152463112),Cl023423(1.20329046905),Cl013856(1.82256195399),Cl014393(2.93167909417),Cl014394(-1.37715708463),Cl038666(-1.47440566118),Cl013022(9.17782503594),Cl029141(-1.27434301053),Cl031729(3.13914959373),Cl004236…
K	Transcription	140/2106	978/15204	0.346689	0.608227	Cl005187(-2.45467203682),Cl036361(1.97680769783),Cl000935(1.8623973205),Cl023277(-1.45841456987),Cl032919(-3.13311488157),Cl023138(4.86374854987),Cl014382(-3.19343665145),Cl031639(-2.2133617382),Cl022787(1.38605915071),Cl008521(-1.18158613443),Cl037835(-1.0506189474),Cl026554(2.09209868877),Cl012819(17.1133159799),Cl029967(-1.32781094915),Cl018135(1.51490951349),Cl017590(4.52238694693),Cl008080(1…	Cl005187(-2.45467203682),Cl036361(1.97680769783),Cl000935(1.8623973205),Cl023277(-1.45841456987),Cl032919(-3.13311488157),Cl023138(4.86374854987),Cl014382(-3.19343665145),Cl031639(-2.2133617382),Cl022787(1.38605915071),Cl008521(-1.18158613443),Cl037835(-1.0506189474),Cl026554(2.09209868877),Cl012819(17.1133159799),Cl029967(-1.32781094915),Cl018135(1.51490951349),Cl017590(4.52238694693),Cl008080(1…
S	Function unknown	113/2106	974/15204	0.985699	0.877193	Cl004851(1.09061507387),Cl021399(-1.01700751831),Cl002847(-1.76746182805),Cl018746(-4.18299786754),Cl001059(-1.54185111932),Cl013544(1.37262262901),Cl019506(1.23919340655),Cl033323(2.5718962729),Cl039222(5.07698518103),Cl021579(-1.05989373185),Cl004615(1.71420090725),Cl010142(-1.12327572573),Cl005377(-1.08436022165),Cl004402(-2.47594084272),Cl043716(-1.3866658937),Cl013454(1.03719999482),Cl000218…	Cl004851(1.09061507387),Cl021399(-1.01700751831),Cl002847(-1.76746182805),Cl018746(-4.18299786754),Cl001059(-1.54185111932),Cl013544(1.37262262901),Cl019506(1.23919340655),Cl033323(2.5718962729),Cl039222(5.07698518103),Cl021579(-1.05989373185),Cl004615(1.71420090725),Cl010142(-1.12327572573),Cl005377(-1.08436022165),Cl004402(-2.47594084272),Cl043716(-1.3866658937),Cl013454(1.03719999482),Cl000218…
I	Lipid transport and metabolism	110/2106	689/15204	0.0582129	0.204256	Cl032512(3.51681572856),Cl006983(-3.16226886275),Cl035536(2.06602445135),Cl035907(-1.49653652016),Cl003955(-1.49996252184),Cl003958(-1.59674370869),Cl006263(1.59469082088),Cl014393(2.93167909417),Cl014394(-1.37715708463),Cl005176(-2.13255056444),Cl036429(-1.3524538959),Cl029141(-1.27434301053),Cl013388(2.32963095804),Cl028507(-2.04094254367),Cl001529(-1.25915067596),Cl004723(-1.11503668769),Cl028…	Cl032512(3.51681572856),Cl006983(-3.16226886275),Cl035536(2.06602445135),Cl035907(-1.49653652016),Cl003955(-1.49996252184),Cl003958(-1.59674370869),Cl006263(1.59469082088),Cl014393(2.93167909417),Cl014394(-1.37715708463),Cl005176(-2.13255056444),Cl036429(-1.3524538959),Cl029141(-1.27434301053),Cl013388(2.32963095804),Cl028507(-2.04094254367),Cl001529(-1.25915067596),Cl004723(-1.11503668769),Cl028…
C	Energy production and conversion	110/2106	746/15204	0.24928	0.477092	Cl030307(1.89583927294),Cl015323(2.39688939379),Cl021743(-1.19159185786),Cl026003(-1.15489583012),Cl013927(-2.21962560801),Cl033739(1.65590663758),Cl029473(-1.48855926173),Cl035472(-2.51528225198),Cl019035(-2.17039137855),Cl015938(1.87589951148),Cl034189(1.15449991372),Cl013366(3.52197181614),Cl027468(-1.18423261694),Cl041627(-1.94934841704),Cl000016(-1.05029126904),Cl029673(-1.99324131105),Cl033…	Cl030307(1.89583927294),Cl015323(2.39688939379),Cl021743(-1.19159185786),Cl026003(-1.15489583012),Cl013927(-2.21962560801),Cl033739(1.65590663758),Cl029473(-1.48855926173),Cl035472(-2.51528225198),Cl019035(-2.17039137855),Cl015938(1.87589951148),Cl034189(1.15449991372),Cl013366(3.52197181614),Cl027468(-1.18423261694),Cl041627(-1.94934841704),Cl000016(-1.05029126904),Cl029673(-1.99324131105),Cl033…
W	Extracellular structures	11/2106	54/15204	0.119293	0.313929	Cl005728(4.8540709686),Cl025748(-1.12368172315),Cl022706(-1.59536751682),Cl033408(-1.57000523713),Cl012307(2.11934671537),Cl012309(-1.29085361226),Cl026236(-1.26152490894),Cl001723(3.56175913769),Cl000413(2.02142737991),Cl002756(-1.43191787659),Cl020947(-1.70349203438)	Cl005728(4.8540709686),Cl025748(-1.12368172315),Cl022706(-1.59536751682),Cl033408(-1.57000523713),Cl012307(2.11934671537),Cl012309(-1.29085361226),Cl026236(-1.26152490894),Cl001723(3.56175913769),Cl000413(2.02142737991),Cl002756(-1.43191787659),Cl020947(-1.70349203438)
E	Amino acid transport and metabolism	104/2106	684/15204	0.160586	0.37564	Cl031577(-2.50495968923),Cl035150(1.52058519033),Cl003858(-2.06590012254),Cl005186(1.06191945128),Cl010192(2.37011346425),Cl010198(-1.20506471812),Cl035907(-1.49653652016),Cl024316(1.11093413812),Cl021926(-1.03393574812),Cl022816(-2.57605657425),Cl024433(1.09090922661),Cl023167(1.57592181563),Cl004920(1.1205172773),Cl015934(2.63920824796),Cl027979(-3.25595568338),Cl037365(-2.47321767094),Cl000609…	Cl031577(-2.50495968923),Cl035150(1.52058519033),Cl003858(-2.06590012254),Cl005186(1.06191945128),Cl010192(2.37011346425),Cl010198(-1.20506471812),Cl035907(-1.49653652016),Cl024316(1.11093413812),Cl021926(-1.03393574812),Cl022816(-2.57605657425),Cl024433(1.09090922661),Cl023167(1.57592181563),Cl004920(1.1205172773),Cl015934(2.63920824796),Cl027979(-3.25595568338),Cl037365(-2.47321767094),Cl000609…
Y	Nuclear structure	1/2106	37/15204	0.996009	0.877193	Cl007278(1.67667899976)	Cl007278(1.67667899976)
