# Supplementary material for: Mythimna separata herbivory primes Coix resistance in systemic leaves
Source: PLoS One. 2024 Nov 4;19(11):e0313015. doi: 10.1371/journal.pone.0313015 (PMC11534230; doi:10.1371/journal.pone.0313015)
Supplement: S4 Table — (XLSX) [file pone.0313015.s005.xlsx]

## Sheet: Sheet1
S4 Table. Enriched GO terms of DEGs in NP1-C
GO.ID	Term	Ontology	Significant	Annotated	Pvalue	Qvalue	Signi_id	Signi_symbol
GO:0004672	protein kinase activity	molecular function	363/2804	1827/21958	2.4e-19	6.0207e-16	Cl000180(-1.22597267221),Cl000202(1.86314227161),Cl000216(1.47613243885),Cl000226(1.78944772073),Cl000518(3.05066908828),Cl000913(-2.27339712522),Cl000937(-1.41783043953),Cl001044(1.06679049754),Cl001344(4.36127787129),Cl001373(1.17393109747),Cl001421(-1.99047706418),Cl001602(1.48843043362),Cl001663(-1.94130150306),Cl001664(-2.06951469271),Cl001689(1.8293832076),Cl001977(-2.49617213706),Cl002113(…	Cl000180(-1.22597267221),Cl000202(1.86314227161),Cl000216(1.47613243885),Cl000226(1.78944772073),Cl000518(3.05066908828),Cl000913(-2.27339712522),Cl000937(-1.41783043953),Cl001044(1.06679049754),Cl001344(4.36127787129),Cl001373(1.17393109747),Cl001421(-1.99047706418),Cl001602(1.48843043362),Cl001663(-1.94130150306),Cl001664(-2.06951469271),Cl001689(1.8293832076),Cl001977(-2.49617213706),Cl002113(…
GO:0140110	transcription regulator activity	molecular function	310/2804	1500/21958	4.2e-19	6.0207e-16	Cl000188(-1.22996465579),Cl000458(3.42187618773),Cl000460(-1.89808686026),Cl000563(5.25352665838),Cl000564(3.07784333691),Cl000568(6.59629985081),Cl000583(1.72027657357),Cl000650(1.17028321715),Cl000677(4.63965660546),Cl000802(1.31950535518),Cl000935(1.8623973205),Cl000974(2.79921381582),Cl001034(-2.22415685642),Cl001581(4.7088620308),Cl001651(3.38920532823),Cl002069(18.9769182465),Cl002070(16.49…	Cl000188(-1.22996465579),Cl000458(3.42187618773),Cl000460(-1.89808686026),Cl000563(5.25352665838),Cl000564(3.07784333691),Cl000568(6.59629985081),Cl000583(1.72027657357),Cl000650(1.17028321715),Cl000677(4.63965660546),Cl000802(1.31950535518),Cl000935(1.8623973205),Cl000974(2.79921381582),Cl001034(-2.22415685642),Cl001581(4.7088620308),Cl001651(3.38920532823),Cl002069(18.9769182465),Cl002070(16.49…
GO:0050896	response to stimulus	biological process	1030/2566	6490/20037	5.3e-19	2.52e-15	Cl000007(-1.16867149856),Cl000008(-1.18871867525),Cl000187(3.06063737787),Cl000226(1.78944772073),Cl000304(1.96213307129),Cl000318(-1.02968972153),Cl000381(1.90013112377),Cl000392(1.27661003627),Cl000458(3.42187618773),Cl000459(-2.02142627277),Cl000465(-2.72836633179),Cl000498(3.22427319978),Cl000563(5.25352665838),Cl000564(3.07784333691),Cl000568(6.59629985081),Cl000583(1.72027657357),Cl000615(-…	Cl000007(-1.16867149856),Cl000008(-1.18871867525),Cl000187(3.06063737787),Cl000226(1.78944772073),Cl000304(1.96213307129),Cl000318(-1.02968972153),Cl000381(1.90013112377),Cl000392(1.27661003627),Cl000458(3.42187618773),Cl000459(-2.02142627277),Cl000465(-2.72836633179),Cl000498(3.22427319978),Cl000563(5.25352665838),Cl000564(3.07784333691),Cl000568(6.59629985081),Cl000583(1.72027657357),Cl000615(-…
GO:0006952	defense response	biological process	378/2566	1934/20037	7e-19	2.52e-15	Cl000187(3.06063737787),Cl000304(1.96213307129),Cl000459(-2.02142627277),Cl000563(5.25352665838),Cl000564(3.07784333691),Cl000568(6.59629985081),Cl000937(-1.41783043953),Cl000979(4.14779389167),Cl001061(5.1442618294),Cl001141(-2.94500255915),Cl001230(-1.04278695939),Cl001290(2.98505447393),Cl001373(1.17393109747),Cl001581(4.7088620308),Cl001689(1.8293832076),Cl001750(-1.26107330375),Cl001896(1.36…	Cl000187(3.06063737787),Cl000304(1.96213307129),Cl000459(-2.02142627277),Cl000563(5.25352665838),Cl000564(3.07784333691),Cl000568(6.59629985081),Cl000937(-1.41783043953),Cl000979(4.14779389167),Cl001061(5.1442618294),Cl001141(-2.94500255915),Cl001230(-1.04278695939),Cl001290(2.98505447393),Cl001373(1.17393109747),Cl001581(4.7088620308),Cl001689(1.8293832076),Cl001750(-1.26107330375),Cl001896(1.36…
GO:0004674	protein serine/threonine kinase activity	molecular function	327/2804	1618/21958	1.4e-18	1.33793e-15	Cl000180(-1.22597267221),Cl000202(1.86314227161),Cl000216(1.47613243885),Cl000226(1.78944772073),Cl000518(3.05066908828),Cl000913(-2.27339712522),Cl001044(1.06679049754),Cl001344(4.36127787129),Cl001373(1.17393109747),Cl001421(-1.99047706418),Cl001602(1.48843043362),Cl001663(-1.94130150306),Cl001664(-2.06951469271),Cl001689(1.8293832076),Cl001977(-2.49617213706),Cl002113(16.7561191826),Cl002367(-…	Cl000180(-1.22597267221),Cl000202(1.86314227161),Cl000216(1.47613243885),Cl000226(1.78944772073),Cl000518(3.05066908828),Cl000913(-2.27339712522),Cl001044(1.06679049754),Cl001344(4.36127787129),Cl001373(1.17393109747),Cl001421(-1.99047706418),Cl001602(1.48843043362),Cl001663(-1.94130150306),Cl001664(-2.06951469271),Cl001689(1.8293832076),Cl001977(-2.49617213706),Cl002113(16.7561191826),Cl002367(-…
GO:0016773	phosphotransferase activity, alcohol group as acceptor	molecular function	386/2804	2014/21958	7.7e-18	5.51897e-15	Cl000180(-1.22597267221),Cl000202(1.86314227161),Cl000216(1.47613243885),Cl000226(1.78944772073),Cl000518(3.05066908828),Cl000913(-2.27339712522),Cl000937(-1.41783043953),Cl000978(-1.2502099305),Cl001044(1.06679049754),Cl001162(10.5914719441),Cl001344(4.36127787129),Cl001373(1.17393109747),Cl001421(-1.99047706418),Cl001602(1.48843043362),Cl001663(-1.94130150306),Cl001664(-2.06951469271),Cl001689(…	Cl000180(-1.22597267221),Cl000202(1.86314227161),Cl000216(1.47613243885),Cl000226(1.78944772073),Cl000518(3.05066908828),Cl000913(-2.27339712522),Cl000937(-1.41783043953),Cl000978(-1.2502099305),Cl001044(1.06679049754),Cl001162(10.5914719441),Cl001344(4.36127787129),Cl001373(1.17393109747),Cl001421(-1.99047706418),Cl001602(1.48843043362),Cl001663(-1.94130150306),Cl001664(-2.06951469271),Cl001689(…
GO:0003700	DNA binding transcription factor activity	molecular function	287/2804	1414/21958	1.3e-16	7.4542e-14	Cl000188(-1.22996465579),Cl000458(3.42187618773),Cl000460(-1.89808686026),Cl000583(1.72027657357),Cl000650(1.17028321715),Cl000677(4.63965660546),Cl000802(1.31950535518),Cl000935(1.8623973205),Cl000974(2.79921381582),Cl001034(-2.22415685642),Cl001581(4.7088620308),Cl001651(3.38920532823),Cl002069(18.9769182465),Cl002070(16.4900588919),Cl002078(11.055230229),Cl002148(-1.01506898806),Cl002248(-1.68…	Cl000188(-1.22996465579),Cl000458(3.42187618773),Cl000460(-1.89808686026),Cl000583(1.72027657357),Cl000650(1.17028321715),Cl000677(4.63965660546),Cl000802(1.31950535518),Cl000935(1.8623973205),Cl000974(2.79921381582),Cl001034(-2.22415685642),Cl001581(4.7088620308),Cl001651(3.38920532823),Cl002069(18.9769182465),Cl002070(16.4900588919),Cl002078(11.055230229),Cl002148(-1.01506898806),Cl002248(-1.68…
GO:0010033	response to organic substance	biological process	364/2566	1923/20037	6.2e-16	1.488e-12	Cl000187(3.06063737787),Cl000392(1.27661003627),Cl000458(3.42187618773),Cl000459(-2.02142627277),Cl000498(3.22427319978),Cl000563(5.25352665838),Cl000564(3.07784333691),Cl000568(6.59629985081),Cl000583(1.72027657357),Cl000677(4.63965660546),Cl000894(2.3250334956),Cl000937(-1.41783043953),Cl000979(4.14779389167),Cl000992(2.33504450714),Cl001038(2.97078739876),Cl001077(3.60733215022),Cl001217(1.890…	Cl000187(3.06063737787),Cl000392(1.27661003627),Cl000458(3.42187618773),Cl000459(-2.02142627277),Cl000498(3.22427319978),Cl000563(5.25352665838),Cl000564(3.07784333691),Cl000568(6.59629985081),Cl000583(1.72027657357),Cl000677(4.63965660546),Cl000894(2.3250334956),Cl000937(-1.41783043953),Cl000979(4.14779389167),Cl000992(2.33504450714),Cl001038(2.97078739876),Cl001077(3.60733215022),Cl001217(1.890…
GO:0016301	kinase activity	molecular function	397/2804	2145/21958	8.7e-16	4.15715e-13	Cl000180(-1.22597267221),Cl000202(1.86314227161),Cl000216(1.47613243885),Cl000226(1.78944772073),Cl000338(2.66128433777),Cl000518(3.05066908828),Cl000913(-2.27339712522),Cl000937(-1.41783043953),Cl000978(-1.2502099305),Cl001044(1.06679049754),Cl001162(10.5914719441),Cl001344(4.36127787129),Cl001373(1.17393109747),Cl001421(-1.99047706418),Cl001602(1.48843043362),Cl001663(-1.94130150306),Cl001664(-…	Cl000180(-1.22597267221),Cl000202(1.86314227161),Cl000216(1.47613243885),Cl000226(1.78944772073),Cl000338(2.66128433777),Cl000518(3.05066908828),Cl000913(-2.27339712522),Cl000937(-1.41783043953),Cl000978(-1.2502099305),Cl001044(1.06679049754),Cl001162(10.5914719441),Cl001344(4.36127787129),Cl001373(1.17393109747),Cl001421(-1.99047706418),Cl001602(1.48843043362),Cl001663(-1.94130150306),Cl001664(-…
GO:0005886	plasma membrane	cellular component	620/2874	3690/22607	1.8e-15	2.0952e-12	Cl000009(-1.21717257655),Cl000123(2.42515773059),Cl000202(1.86314227161),Cl000216(1.47613243885),Cl000218(1.32541169154),Cl000304(1.96213307129),Cl000339(1.79199843308),Cl000423(1.71940903645),Cl000518(3.05066908828),Cl000583(1.72027657357),Cl000615(-1.23474867795),Cl000637(1.12685359463),Cl000658(1.22048327393),Cl000672(2.01830892195),Cl000707(-1.41281251667),Cl000717(-2.11074075083),Cl000728(-2…	Cl000009(-1.21717257655),Cl000123(2.42515773059),Cl000202(1.86314227161),Cl000216(1.47613243885),Cl000218(1.32541169154),Cl000304(1.96213307129),Cl000339(1.79199843308),Cl000423(1.71940903645),Cl000518(3.05066908828),Cl000583(1.72027657357),Cl000615(-1.23474867795),Cl000637(1.12685359463),Cl000658(1.22048327393),Cl000672(2.01830892195),Cl000707(-1.41281251667),Cl000717(-2.11074075083),Cl000728(-2…
GO:0042221	response to chemical	biological process	486/2566	2756/20037	2.4e-15	4.32e-12	Cl000187(3.06063737787),Cl000318(-1.02968972153),Cl000381(1.90013112377),Cl000392(1.27661003627),Cl000458(3.42187618773),Cl000459(-2.02142627277),Cl000498(3.22427319978),Cl000563(5.25352665838),Cl000564(3.07784333691),Cl000568(6.59629985081),Cl000583(1.72027657357),Cl000643(2.16084622025),Cl000677(4.63965660546),Cl000894(2.3250334956),Cl000937(-1.41783043953),Cl000979(4.14779389167),Cl000992(2.33…	Cl000187(3.06063737787),Cl000318(-1.02968972153),Cl000381(1.90013112377),Cl000392(1.27661003627),Cl000458(3.42187618773),Cl000459(-2.02142627277),Cl000498(3.22427319978),Cl000563(5.25352665838),Cl000564(3.07784333691),Cl000568(6.59629985081),Cl000583(1.72027657357),Cl000643(2.16084622025),Cl000677(4.63965660546),Cl000894(2.3250334956),Cl000937(-1.41783043953),Cl000979(4.14779389167),Cl000992(2.33…
GO:0031224	intrinsic component of membrane	cellular component	1197/2874	7995/22607	4.7e-14	2.7354e-11	Cl000001(-1.0260106929),Cl000008(-1.18871867525),Cl000009(-1.21717257655),Cl000014(-3.29395017079),Cl000084(-1.08893129052),Cl000088(-1.01708618098),Cl000117(2.64196745644),Cl000120(-2.0374893545),Cl000123(2.42515773059),Cl000124(1.18524363239),Cl000127(2.11271310501),Cl000138(19.2561074713),Cl000197(1.82765892973),Cl000202(1.86314227161),Cl000210(3.99345527298),Cl000216(1.47613243885),Cl000218(1…	Cl000001(-1.0260106929),Cl000008(-1.18871867525),Cl000009(-1.21717257655),Cl000014(-3.29395017079),Cl000084(-1.08893129052),Cl000088(-1.01708618098),Cl000117(2.64196745644),Cl000120(-2.0374893545),Cl000123(2.42515773059),Cl000124(1.18524363239),Cl000127(2.11271310501),Cl000138(19.2561074713),Cl000197(1.82765892973),Cl000202(1.86314227161),Cl000210(3.99345527298),Cl000216(1.47613243885),Cl000218(1…
GO:1901700	response to oxygen-containing compound	biological process	289/2566	1491/20037	5.2e-14	7.488e-11	Cl000187(3.06063737787),Cl000381(1.90013112377),Cl000392(1.27661003627),Cl000458(3.42187618773),Cl000563(5.25352665838),Cl000564(3.07784333691),Cl000568(6.59629985081),Cl000583(1.72027657357),Cl000894(2.3250334956),Cl000937(-1.41783043953),Cl000979(4.14779389167),Cl000992(2.33504450714),Cl001038(2.97078739876),Cl001077(3.60733215022),Cl001581(4.7088620308),Cl001606(3.30852046227),Cl001689(1.82938…	Cl000187(3.06063737787),Cl000381(1.90013112377),Cl000392(1.27661003627),Cl000458(3.42187618773),Cl000563(5.25352665838),Cl000564(3.07784333691),Cl000568(6.59629985081),Cl000583(1.72027657357),Cl000894(2.3250334956),Cl000937(-1.41783043953),Cl000979(4.14779389167),Cl000992(2.33504450714),Cl001038(2.97078739876),Cl001077(3.60733215022),Cl001581(4.7088620308),Cl001606(3.30852046227),Cl001689(1.82938…
GO:0016021	integral component of membrane	cellular component	1164/2874	7779/22607	1.9e-13	7.372e-11	Cl000001(-1.0260106929),Cl000008(-1.18871867525),Cl000009(-1.21717257655),Cl000014(-3.29395017079),Cl000084(-1.08893129052),Cl000088(-1.01708618098),Cl000117(2.64196745644),Cl000120(-2.0374893545),Cl000123(2.42515773059),Cl000124(1.18524363239),Cl000127(2.11271310501),Cl000138(19.2561074713),Cl000197(1.82765892973),Cl000202(1.86314227161),Cl000210(3.99345527298),Cl000216(1.47613243885),Cl000218(1…	Cl000001(-1.0260106929),Cl000008(-1.18871867525),Cl000009(-1.21717257655),Cl000014(-3.29395017079),Cl000084(-1.08893129052),Cl000088(-1.01708618098),Cl000117(2.64196745644),Cl000120(-2.0374893545),Cl000123(2.42515773059),Cl000124(1.18524363239),Cl000127(2.11271310501),Cl000138(19.2561074713),Cl000197(1.82765892973),Cl000202(1.86314227161),Cl000210(3.99345527298),Cl000216(1.47613243885),Cl000218(1…
GO:0023052	signaling	biological process	339/2566	1832/20037	1.9e-13	2.16e-10	Cl000226(1.78944772073),Cl000392(1.27661003627),Cl000458(3.42187618773),Cl000563(5.25352665838),Cl000564(3.07784333691),Cl000568(6.59629985081),Cl000583(1.72027657357),Cl000615(-1.23474867795),Cl000658(1.22048327393),Cl000672(2.01830892195),Cl000673(1.9436185239),Cl000677(4.63965660546),Cl000871(1.47662183726),Cl000914(1.40558801726),Cl000937(-1.41783043953),Cl000979(4.14779389167),Cl000992(2.335…	Cl000226(1.78944772073),Cl000392(1.27661003627),Cl000458(3.42187618773),Cl000563(5.25352665838),Cl000564(3.07784333691),Cl000568(6.59629985081),Cl000583(1.72027657357),Cl000615(-1.23474867795),Cl000658(1.22048327393),Cl000672(2.01830892195),Cl000673(1.9436185239),Cl000677(4.63965660546),Cl000871(1.47662183726),Cl000914(1.40558801726),Cl000937(-1.41783043953),Cl000979(4.14779389167),Cl000992(2.335…
GO:0009719	response to endogenous stimulus	biological process	302/2566	1592/20037	2.1e-13	2.16e-10	Cl000187(3.06063737787),Cl000392(1.27661003627),Cl000458(3.42187618773),Cl000498(3.22427319978),Cl000563(5.25352665838),Cl000564(3.07784333691),Cl000568(6.59629985081),Cl000583(1.72027657357),Cl000677(4.63965660546),Cl000894(2.3250334956),Cl000937(-1.41783043953),Cl000979(4.14779389167),Cl000992(2.33504450714),Cl001077(3.60733215022),Cl001315(4.38720867516),Cl001581(4.7088620308),Cl001689(1.82938…	Cl000187(3.06063737787),Cl000392(1.27661003627),Cl000458(3.42187618773),Cl000498(3.22427319978),Cl000563(5.25352665838),Cl000564(3.07784333691),Cl000568(6.59629985081),Cl000583(1.72027657357),Cl000677(4.63965660546),Cl000894(2.3250334956),Cl000937(-1.41783043953),Cl000979(4.14779389167),Cl000992(2.33504450714),Cl001077(3.60733215022),Cl001315(4.38720867516),Cl001581(4.7088620308),Cl001689(1.82938…
GO:0010200	response to chitin	biological process	55/2566	155/20037	3.8e-13	3.42e-10	Cl001038(2.97078739876),Cl005187(-2.45467203682),Cl005949(1.79336507101),Cl006011(5.47440181652),Cl006012(5.7432688668),Cl006530(-2.68665951309),Cl008574(1.64860368156),Cl009429(1.71263346151),Cl009439(-1.28761191046),Cl009916(1.78839092966),Cl012787(8.96901619767),Cl012819(17.1133159799),Cl013058(1.7825242898),Cl013072(1.30586676861),Cl014149(-2.21772049276),Cl014380(-2.19134041613),Cl014411(3.6…	Cl001038(2.97078739876),Cl005187(-2.45467203682),Cl005949(1.79336507101),Cl006011(5.47440181652),Cl006012(5.7432688668),Cl006530(-2.68665951309),Cl008574(1.64860368156),Cl009429(1.71263346151),Cl009439(-1.28761191046),Cl009916(1.78839092966),Cl012787(8.96901619767),Cl012819(17.1133159799),Cl013058(1.7825242898),Cl013072(1.30586676861),Cl014149(-2.21772049276),Cl014380(-2.19134041613),Cl014411(3.6…
GO:0006950	response to stress	biological process	652/2566	4005/20037	4.5e-13	3.6e-10	Cl000007(-1.16867149856),Cl000008(-1.18871867525),Cl000187(3.06063737787),Cl000304(1.96213307129),Cl000318(-1.02968972153),Cl000381(1.90013112377),Cl000392(1.27661003627),Cl000458(3.42187618773),Cl000459(-2.02142627277),Cl000465(-2.72836633179),Cl000563(5.25352665838),Cl000564(3.07784333691),Cl000568(6.59629985081),Cl000583(1.72027657357),Cl000894(2.3250334956),Cl000900(-1.24767138842),Cl000904(1…	Cl000007(-1.16867149856),Cl000008(-1.18871867525),Cl000187(3.06063737787),Cl000304(1.96213307129),Cl000318(-1.02968972153),Cl000381(1.90013112377),Cl000392(1.27661003627),Cl000458(3.42187618773),Cl000459(-2.02142627277),Cl000465(-2.72836633179),Cl000563(5.25352665838),Cl000564(3.07784333691),Cl000568(6.59629985081),Cl000583(1.72027657357),Cl000894(2.3250334956),Cl000900(-1.24767138842),Cl000904(1…
GO:0007165	signal transduction	biological process	332/2566	1800/20037	5.3e-13	3.816e-10	Cl000226(1.78944772073),Cl000392(1.27661003627),Cl000458(3.42187618773),Cl000563(5.25352665838),Cl000564(3.07784333691),Cl000568(6.59629985081),Cl000583(1.72027657357),Cl000615(-1.23474867795),Cl000658(1.22048327393),Cl000672(2.01830892195),Cl000673(1.9436185239),Cl000677(4.63965660546),Cl000871(1.47662183726),Cl000914(1.40558801726),Cl000937(-1.41783043953),Cl000979(4.14779389167),Cl000992(2.335…	Cl000226(1.78944772073),Cl000392(1.27661003627),Cl000458(3.42187618773),Cl000563(5.25352665838),Cl000564(3.07784333691),Cl000568(6.59629985081),Cl000583(1.72027657357),Cl000615(-1.23474867795),Cl000658(1.22048327393),Cl000672(2.01830892195),Cl000673(1.9436185239),Cl000677(4.63965660546),Cl000871(1.47662183726),Cl000914(1.40558801726),Cl000937(-1.41783043953),Cl000979(4.14779389167),Cl000992(2.335…
GO:0009725	response to hormone	biological process	293/2566	1550/20037	8e-13	5.23636e-10	Cl000187(3.06063737787),Cl000392(1.27661003627),Cl000458(3.42187618773),Cl000498(3.22427319978),Cl000563(5.25352665838),Cl000564(3.07784333691),Cl000568(6.59629985081),Cl000583(1.72027657357),Cl000677(4.63965660546),Cl000894(2.3250334956),Cl000937(-1.41783043953),Cl000979(4.14779389167),Cl000992(2.33504450714),Cl001077(3.60733215022),Cl001315(4.38720867516),Cl001581(4.7088620308),Cl001689(1.82938…	Cl000187(3.06063737787),Cl000392(1.27661003627),Cl000458(3.42187618773),Cl000498(3.22427319978),Cl000563(5.25352665838),Cl000564(3.07784333691),Cl000568(6.59629985081),Cl000583(1.72027657357),Cl000677(4.63965660546),Cl000894(2.3250334956),Cl000937(-1.41783043953),Cl000979(4.14779389167),Cl000992(2.33504450714),Cl001077(3.60733215022),Cl001315(4.38720867516),Cl001581(4.7088620308),Cl001689(1.82938…
GO:0007154	cell communication	biological process	374/2566	2127/20037	1.3e-11	7.8e-09	Cl000226(1.78944772073),Cl000392(1.27661003627),Cl000458(3.42187618773),Cl000465(-2.72836633179),Cl000563(5.25352665838),Cl000564(3.07784333691),Cl000568(6.59629985081),Cl000583(1.72027657357),Cl000615(-1.23474867795),Cl000658(1.22048327393),Cl000672(2.01830892195),Cl000673(1.9436185239),Cl000677(4.63965660546),Cl000871(1.47662183726),Cl000913(-2.27339712522),Cl000914(1.40558801726),Cl000937(-1.4…	Cl000226(1.78944772073),Cl000392(1.27661003627),Cl000458(3.42187618773),Cl000465(-2.72836633179),Cl000563(5.25352665838),Cl000564(3.07784333691),Cl000568(6.59629985081),Cl000583(1.72027657357),Cl000615(-1.23474867795),Cl000658(1.22048327393),Cl000672(2.01830892195),Cl000673(1.9436185239),Cl000677(4.63965660546),Cl000871(1.47662183726),Cl000913(-2.27339712522),Cl000914(1.40558801726),Cl000937(-1.4…
GO:0001101	response to acid chemical	biological process	221/2566	1133/20037	3.5e-11	1.93846e-08	Cl000187(3.06063737787),Cl000381(1.90013112377),Cl000392(1.27661003627),Cl000458(3.42187618773),Cl000563(5.25352665838),Cl000564(3.07784333691),Cl000568(6.59629985081),Cl000583(1.72027657357),Cl000894(2.3250334956),Cl000937(-1.41783043953),Cl000979(4.14779389167),Cl000992(2.33504450714),Cl001077(3.60733215022),Cl001581(4.7088620308),Cl001606(3.30852046227),Cl001689(1.8293832076),Cl001836(-1.12812…	Cl000187(3.06063737787),Cl000381(1.90013112377),Cl000392(1.27661003627),Cl000458(3.42187618773),Cl000563(5.25352665838),Cl000564(3.07784333691),Cl000568(6.59629985081),Cl000583(1.72027657357),Cl000894(2.3250334956),Cl000937(-1.41783043953),Cl000979(4.14779389167),Cl000992(2.33504450714),Cl001077(3.60733215022),Cl001581(4.7088620308),Cl001606(3.30852046227),Cl001689(1.8293832076),Cl001836(-1.12812…
GO:0042493	response to drug	biological process	132/2566	600/20037	1.7e-10	8.74286e-08	Cl000187(3.06063737787),Cl000458(3.42187618773),Cl000643(2.16084622025),Cl000937(-1.41783043953),Cl000979(4.14779389167),Cl001038(2.97078739876),Cl002183(-2.15034941176),Cl002459(17.4228527854),Cl002525(1.62979338641),Cl003656(1.20066157424),Cl003858(-2.06590012254),Cl004353(2.73508587278),Cl004601(-2.21362440426),Cl004635(-1.70219303523),Cl005036(2.2805010266),Cl005166(2.39356795902),Cl005179(6.…	Cl000187(3.06063737787),Cl000458(3.42187618773),Cl000643(2.16084622025),Cl000937(-1.41783043953),Cl000979(4.14779389167),Cl001038(2.97078739876),Cl002183(-2.15034941176),Cl002459(17.4228527854),Cl002525(1.62979338641),Cl003656(1.20066157424),Cl003858(-2.06590012254),Cl004353(2.73508587278),Cl004601(-2.21362440426),Cl004635(-1.70219303523),Cl005036(2.2805010266),Cl005166(2.39356795902),Cl005179(6.…
GO:0071944	cell periphery	cellular component	693/2874	4465/22607	4.3e-10	1.2513e-07	Cl000009(-1.21717257655),Cl000123(2.42515773059),Cl000202(1.86314227161),Cl000216(1.47613243885),Cl000218(1.32541169154),Cl000304(1.96213307129),Cl000339(1.79199843308),Cl000423(1.71940903645),Cl000518(3.05066908828),Cl000583(1.72027657357),Cl000615(-1.23474867795),Cl000637(1.12685359463),Cl000658(1.22048327393),Cl000672(2.01830892195),Cl000707(-1.41281251667),Cl000717(-2.11074075083),Cl000728(-2…	Cl000009(-1.21717257655),Cl000123(2.42515773059),Cl000202(1.86314227161),Cl000216(1.47613243885),Cl000218(1.32541169154),Cl000304(1.96213307129),Cl000339(1.79199843308),Cl000423(1.71940903645),Cl000518(3.05066908828),Cl000583(1.72027657357),Cl000615(-1.23474867795),Cl000637(1.12685359463),Cl000658(1.22048327393),Cl000672(2.01830892195),Cl000707(-1.41281251667),Cl000717(-2.11074075083),Cl000728(-2…
GO:0044425	membrane part	cellular component	1243/2874	8603/22607	6e-10	1.3968e-07	Cl000001(-1.0260106929),Cl000008(-1.18871867525),Cl000009(-1.21717257655),Cl000014(-3.29395017079),Cl000035(1.59623282073),Cl000084(-1.08893129052),Cl000088(-1.01708618098),Cl000117(2.64196745644),Cl000120(-2.0374893545),Cl000123(2.42515773059),Cl000124(1.18524363239),Cl000127(2.11271310501),Cl000138(19.2561074713),Cl000197(1.82765892973),Cl000202(1.86314227161),Cl000210(3.99345527298),Cl000216(1…	Cl000001(-1.0260106929),Cl000008(-1.18871867525),Cl000009(-1.21717257655),Cl000014(-3.29395017079),Cl000035(1.59623282073),Cl000084(-1.08893129052),Cl000088(-1.01708618098),Cl000117(2.64196745644),Cl000120(-2.0374893545),Cl000123(2.42515773059),Cl000124(1.18524363239),Cl000127(2.11271310501),Cl000138(19.2561074713),Cl000197(1.82765892973),Cl000202(1.86314227161),Cl000210(3.99345527298),Cl000216(1…
GO:0016020	membrane	cellular component	1498/2874	10590/22607	7.5e-10	1.455e-07	Cl000001(-1.0260106929),Cl000008(-1.18871867525),Cl000009(-1.21717257655),Cl000014(-3.29395017079),Cl000035(1.59623282073),Cl000084(-1.08893129052),Cl000088(-1.01708618098),Cl000117(2.64196745644),Cl000120(-2.0374893545),Cl000123(2.42515773059),Cl000124(1.18524363239),Cl000127(2.11271310501),Cl000138(19.2561074713),Cl000197(1.82765892973),Cl000202(1.86314227161),Cl000210(3.99345527298),Cl000216(1…
GO:0071495	cellular response to endogenous stimulus	biological process	196/2566	1013/20037	9.8e-10	4.5e-07	Cl000392(1.27661003627),Cl000458(3.42187618773),Cl000563(5.25352665838),Cl000564(3.07784333691),Cl000568(6.59629985081),Cl000583(1.72027657357),Cl000677(4.63965660546),Cl000937(-1.41783043953),Cl000979(4.14779389167),Cl000992(2.33504450714),Cl001315(4.38720867516),Cl001689(1.8293832076),Cl002113(16.7561191826),Cl002216(3.43527338436),Cl002762(-1.52796068373),Cl002805(-1.03127108851),Cl003337(7.97…	Cl000392(1.27661003627),Cl000458(3.42187618773),Cl000563(5.25352665838),Cl000564(3.07784333691),Cl000568(6.59629985081),Cl000583(1.72027657357),Cl000677(4.63965660546),Cl000937(-1.41783043953),Cl000979(4.14779389167),Cl000992(2.33504450714),Cl001315(4.38720867516),Cl001689(1.8293832076),Cl002113(16.7561191826),Cl002216(3.43527338436),Cl002762(-1.52796068373),Cl002805(-1.03127108851),Cl003337(7.97…
GO:0071310	cellular response to organic substance	biological process	214/2566	1129/20037	1e-09	4.5e-07	Cl000392(1.27661003627),Cl000458(3.42187618773),Cl000459(-2.02142627277),Cl000563(5.25352665838),Cl000564(3.07784333691),Cl000568(6.59629985081),Cl000583(1.72027657357),Cl000677(4.63965660546),Cl000937(-1.41783043953),Cl000979(4.14779389167),Cl000992(2.33504450714),Cl001315(4.38720867516),Cl001689(1.8293832076),Cl002113(16.7561191826),Cl002216(3.43527338436),Cl002762(-1.52796068373),Cl002805(-1.0…	Cl000392(1.27661003627),Cl000458(3.42187618773),Cl000459(-2.02142627277),Cl000563(5.25352665838),Cl000564(3.07784333691),Cl000568(6.59629985081),Cl000583(1.72027657357),Cl000677(4.63965660546),Cl000937(-1.41783043953),Cl000979(4.14779389167),Cl000992(2.33504450714),Cl001315(4.38720867516),Cl001689(1.8293832076),Cl002113(16.7561191826),Cl002216(3.43527338436),Cl002762(-1.52796068373),Cl002805(-1.0…
GO:0032870	cellular response to hormone stimulus	biological process	187/2566	971/20037	3.5e-09	1.48235e-06	Cl000392(1.27661003627),Cl000458(3.42187618773),Cl000563(5.25352665838),Cl000564(3.07784333691),Cl000568(6.59629985081),Cl000583(1.72027657357),Cl000677(4.63965660546),Cl000937(-1.41783043953),Cl000979(4.14779389167),Cl000992(2.33504450714),Cl001315(4.38720867516),Cl001689(1.8293832076),Cl002113(16.7561191826),Cl002216(3.43527338436),Cl002762(-1.52796068373),Cl002805(-1.03127108851),Cl003337(7.97…	Cl000392(1.27661003627),Cl000458(3.42187618773),Cl000563(5.25352665838),Cl000564(3.07784333691),Cl000568(6.59629985081),Cl000583(1.72027657357),Cl000677(4.63965660546),Cl000937(-1.41783043953),Cl000979(4.14779389167),Cl000992(2.33504450714),Cl001315(4.38720867516),Cl001689(1.8293832076),Cl002113(16.7561191826),Cl002216(3.43527338436),Cl002762(-1.52796068373),Cl002805(-1.03127108851),Cl003337(7.97…
GO:0009755	hormone-mediated signaling pathway	biological process	171/2566	884/20037	1.2e-08	4.8e-06	Cl000392(1.27661003627),Cl000458(3.42187618773),Cl000563(5.25352665838),Cl000564(3.07784333691),Cl000568(6.59629985081),Cl000583(1.72027657357),Cl000677(4.63965660546),Cl000979(4.14779389167),Cl000992(2.33504450714),Cl001315(4.38720867516),Cl001689(1.8293832076),Cl002113(16.7561191826),Cl002216(3.43527338436),Cl002762(-1.52796068373),Cl002805(-1.03127108851),Cl003337(7.97198440183),Cl003339(8.680…	Cl000392(1.27661003627),Cl000458(3.42187618773),Cl000563(5.25352665838),Cl000564(3.07784333691),Cl000568(6.59629985081),Cl000583(1.72027657357),Cl000677(4.63965660546),Cl000979(4.14779389167),Cl000992(2.33504450714),Cl001315(4.38720867516),Cl001689(1.8293832076),Cl002113(16.7561191826),Cl002216(3.43527338436),Cl002762(-1.52796068373),Cl002805(-1.03127108851),Cl003337(7.97198440183),Cl003339(8.680…
GO:0051716	cellular response to stimulus	biological process	483/2566	3036/20037	3.5e-08	1.32632e-05	Cl000007(-1.16867149856),Cl000226(1.78944772073),Cl000392(1.27661003627),Cl000458(3.42187618773),Cl000459(-2.02142627277),Cl000465(-2.72836633179),Cl000563(5.25352665838),Cl000564(3.07784333691),Cl000568(6.59629985081),Cl000583(1.72027657357),Cl000615(-1.23474867795),Cl000658(1.22048327393),Cl000672(2.01830892195),Cl000673(1.9436185239),Cl000677(4.63965660546),Cl000871(1.47662183726),Cl000900(-1.…	Cl000007(-1.16867149856),Cl000226(1.78944772073),Cl000392(1.27661003627),Cl000458(3.42187618773),Cl000459(-2.02142627277),Cl000465(-2.72836633179),Cl000563(5.25352665838),Cl000564(3.07784333691),Cl000568(6.59629985081),Cl000583(1.72027657357),Cl000615(-1.23474867795),Cl000658(1.22048327393),Cl000672(2.01830892195),Cl000673(1.9436185239),Cl000677(4.63965660546),Cl000871(1.47662183726),Cl000900(-1.…
GO:0070887	cellular response to chemical stimulus	biological process	235/2566	1323/20037	5.6e-08	2.016e-05	Cl000392(1.27661003627),Cl000458(3.42187618773),Cl000459(-2.02142627277),Cl000563(5.25352665838),Cl000564(3.07784333691),Cl000568(6.59629985081),Cl000583(1.72027657357),Cl000677(4.63965660546),Cl000937(-1.41783043953),Cl000979(4.14779389167),Cl000992(2.33504450714),Cl001315(4.38720867516),Cl001649(-2.25271959277),Cl001689(1.8293832076),Cl002113(16.7561191826),Cl002216(3.43527338436),Cl002517(-1.2…	Cl000392(1.27661003627),Cl000458(3.42187618773),Cl000459(-2.02142627277),Cl000563(5.25352665838),Cl000564(3.07784333691),Cl000568(6.59629985081),Cl000583(1.72027657357),Cl000677(4.63965660546),Cl000937(-1.41783043953),Cl000979(4.14779389167),Cl000992(2.33504450714),Cl001315(4.38720867516),Cl001649(-2.25271959277),Cl001689(1.8293832076),Cl002113(16.7561191826),Cl002216(3.43527338436),Cl002517(-1.2…
GO:0004871	signal transducer activity	molecular function	66/2804	268/21958	8e-08	2.67587e-05	Cl000392(1.27661003627),Cl000937(-1.41783043953),Cl001373(1.17393109747),Cl004294(5.28454343797),Cl004402(-2.47594084272),Cl005036(2.2805010266),Cl005157(2.92449549023),Cl005165(1.58539456348),Cl005180(-1.01356764199),Cl005720(-1.5726810979),Cl006826(-2.69387539953),Cl007457(3.32634006856),Cl008914(2.70187815054),Cl008926(-1.70216518183),Cl010283(-1.78271995564),Cl010698(1.29988994983),Cl013351(-…	Cl000392(1.27661003627),Cl000937(-1.41783043953),Cl001373(1.17393109747),Cl004294(5.28454343797),Cl004402(-2.47594084272),Cl005036(2.2805010266),Cl005157(2.92449549023),Cl005165(1.58539456348),Cl005180(-1.01356764199),Cl005720(-1.5726810979),Cl006826(-2.69387539953),Cl007457(3.32634006856),Cl008914(2.70187815054),Cl008926(-1.70216518183),Cl010283(-1.78271995564),Cl010698(1.29988994983),Cl013351(-…
GO:0010359	regulation of anion channel activity	biological process	24/2566	59/20037	8e-08	2.74286e-05	Cl004402(-2.47594084272),Cl005720(-1.5726810979),Cl010698(1.29988994983),Cl014425(2.96324816463),Cl018739(-3.3329251868),Cl018743(-2.8413728013),Cl018746(-4.18299786754),Cl019078(-1.72092991055),Cl020511(-3.17393653582),Cl021485(-4.61306664331),Cl022622(5.85420197102),Cl024025(-1.27708190152),Cl035711(1.6996318719),Cl036149(-2.60269377358),Cl038318(-1.9621000879),Cl038462(1.23164879274),Cl039222(…	Cl004402(-2.47594084272),Cl005720(-1.5726810979),Cl010698(1.29988994983),Cl014425(2.96324816463),Cl018739(-3.3329251868),Cl018743(-2.8413728013),Cl018746(-4.18299786754),Cl019078(-1.72092991055),Cl020511(-3.17393653582),Cl021485(-4.61306664331),Cl022622(5.85420197102),Cl024025(-1.27708190152),Cl035711(1.6996318719),Cl036149(-2.60269377358),Cl038318(-1.9621000879),Cl038462(1.23164879274),Cl039222(…
GO:0016772	transferase activity, transferring phosphorus-containing groups	molecular function	413/2804	2561/21958	8.3e-08	2.67587e-05	Cl000180(-1.22597267221),Cl000202(1.86314227161),Cl000216(1.47613243885),Cl000226(1.78944772073),Cl000338(2.66128433777),Cl000518(3.05066908828),Cl000913(-2.27339712522),Cl000937(-1.41783043953),Cl000978(-1.2502099305),Cl001044(1.06679049754),Cl001162(10.5914719441),Cl001344(4.36127787129),Cl001373(1.17393109747),Cl001421(-1.99047706418),Cl001602(1.48843043362),Cl001663(-1.94130150306),Cl001664(-…	Cl000180(-1.22597267221),Cl000202(1.86314227161),Cl000216(1.47613243885),Cl000226(1.78944772073),Cl000338(2.66128433777),Cl000518(3.05066908828),Cl000913(-2.27339712522),Cl000937(-1.41783043953),Cl000978(-1.2502099305),Cl001044(1.06679049754),Cl001162(10.5914719441),Cl001344(4.36127787129),Cl001373(1.17393109747),Cl001421(-1.99047706418),Cl001602(1.48843043362),Cl001663(-1.94130150306),Cl001664(-…
GO:0016740	transferase activity	molecular function	837/2804	5653/21958	8.4e-08	2.67587e-05	Cl000180(-1.22597267221),Cl000202(1.86314227161),Cl000216(1.47613243885),Cl000226(1.78944772073),Cl000263(-1.36424311962),Cl000318(-1.02968972153),Cl000338(2.66128433777),Cl000413(2.02142737991),Cl000435(1.28741982984),Cl000518(3.05066908828),Cl000596(1.06506257117),Cl000605(1.36241290701),Cl000723(-1.03577207912),Cl000899(-1.63791344924),Cl000904(1.19562322043),Cl000905(1.15962037609),Cl000913(-…	Cl000180(-1.22597267221),Cl000202(1.86314227161),Cl000216(1.47613243885),Cl000226(1.78944772073),Cl000263(-1.36424311962),Cl000318(-1.02968972153),Cl000338(2.66128433777),Cl000413(2.02142737991),Cl000435(1.28741982984),Cl000518(3.05066908828),Cl000596(1.06506257117),Cl000605(1.36241290701),Cl000723(-1.03577207912),Cl000899(-1.63791344924),Cl000904(1.19562322043),Cl000905(1.15962037609),Cl000913(-…
GO:0009607	response to biotic stimulus	biological process	197/2566	1088/20037	1.8e-07	5.89091e-05	Cl000187(3.06063737787),Cl000459(-2.02142627277),Cl000583(1.72027657357),Cl000937(-1.41783043953),Cl000979(4.14779389167),Cl001141(-2.94500255915),Cl001217(1.89076389553),Cl001290(2.98505447393),Cl001581(4.7088620308),Cl001689(1.8293832076),Cl002113(16.7561191826),Cl002365(3.63846858025),Cl002525(1.62979338641),Cl002543(1.04195985021),Cl003070(-1.69446952675),Cl003450(2.92432341607),Cl003657(-1.4…	Cl000187(3.06063737787),Cl000459(-2.02142627277),Cl000583(1.72027657357),Cl000937(-1.41783043953),Cl000979(4.14779389167),Cl001141(-2.94500255915),Cl001217(1.89076389553),Cl001290(2.98505447393),Cl001581(4.7088620308),Cl001689(1.8293832076),Cl002113(16.7561191826),Cl002365(3.63846858025),Cl002525(1.62979338641),Cl002543(1.04195985021),Cl003070(-1.69446952675),Cl003450(2.92432341607),Cl003657(-1.4…
GO:0030246	carbohydrate binding	molecular function	118/2804	584/21958	2.1e-07	6.0207e-05	Cl000913(-2.27339712522),Cl001392(4.04035352695),Cl002175(5.6182023084),Cl002367(-5.08737641774),Cl002785(-2.98538802763),Cl003139(1.74654477194),Cl003960(1.0656484826),Cl004166(-1.09157449724),Cl004294(5.28454343797),Cl005201(1.70133500186),Cl005575(1.00314743624),Cl005755(7.53980101938),Cl005866(1.6878326003),Cl005867(2.66969046092),Cl005870(1.23278724712),Cl005907(1.20633929772),Cl007263(-1.03…	Cl000913(-2.27339712522),Cl001392(4.04035352695),Cl002175(5.6182023084),Cl002367(-5.08737641774),Cl002785(-2.98538802763),Cl003139(1.74654477194),Cl003960(1.0656484826),Cl004166(-1.09157449724),Cl004294(5.28454343797),Cl005201(1.70133500186),Cl005575(1.00314743624),Cl005755(7.53980101938),Cl005866(1.6878326003),Cl005867(2.66969046092),Cl005870(1.23278724712),Cl005907(1.20633929772),Cl007263(-1.03…
GO:0043207	response to external biotic stimulus	biological process	192/2566	1059/20037	2.3e-07	6.9e-05	Cl000187(3.06063737787),Cl000459(-2.02142627277),Cl000583(1.72027657357),Cl000937(-1.41783043953),Cl000979(4.14779389167),Cl001141(-2.94500255915),Cl001217(1.89076389553),Cl001290(2.98505447393),Cl001581(4.7088620308),Cl001689(1.8293832076),Cl002113(16.7561191826),Cl002365(3.63846858025),Cl002525(1.62979338641),Cl003070(-1.69446952675),Cl003450(2.92432341607),Cl003657(-1.43953942111),Cl003767(-1.…	Cl000187(3.06063737787),Cl000459(-2.02142627277),Cl000583(1.72027657357),Cl000937(-1.41783043953),Cl000979(4.14779389167),Cl001141(-2.94500255915),Cl001217(1.89076389553),Cl001290(2.98505447393),Cl001581(4.7088620308),Cl001689(1.8293832076),Cl002113(16.7561191826),Cl002365(3.63846858025),Cl002525(1.62979338641),Cl003070(-1.69446952675),Cl003450(2.92432341607),Cl003657(-1.43953942111),Cl003767(-1.…
GO:0051707	response to other organism	biological process	192/2566	1059/20037	2.3e-07	6.9e-05	Cl000187(3.06063737787),Cl000459(-2.02142627277),Cl000583(1.72027657357),Cl000937(-1.41783043953),Cl000979(4.14779389167),Cl001141(-2.94500255915),Cl001217(1.89076389553),Cl001290(2.98505447393),Cl001581(4.7088620308),Cl001689(1.8293832076),Cl002113(16.7561191826),Cl002365(3.63846858025),Cl002525(1.62979338641),Cl003070(-1.69446952675),Cl003450(2.92432341607),Cl003657(-1.43953942111),Cl003767(-1.…	Cl000187(3.06063737787),Cl000459(-2.02142627277),Cl000583(1.72027657357),Cl000937(-1.41783043953),Cl000979(4.14779389167),Cl001141(-2.94500255915),Cl001217(1.89076389553),Cl001290(2.98505447393),Cl001581(4.7088620308),Cl001689(1.8293832076),Cl002113(16.7561191826),Cl002365(3.63846858025),Cl002525(1.62979338641),Cl003070(-1.69446952675),Cl003450(2.92432341607),Cl003657(-1.43953942111),Cl003767(-1.…
GO:0042616	paclitaxel metabolic process	biological process	11/2566	16/20037	3.5e-07	9.69231e-05	Cl005410(1.73638688985),Cl015836(1.7148618722),Cl015900(2.78040016876),Cl026866(1.38424348837),Cl028653(1.78326699058),Cl031429(-1.7108717711),Cl031875(-2.10650018664),Cl037486(-4.00966862866),Cl037491(-4.25219760367),Cl037495(-2.45744088846),Cl043436(1.79856998035)	Cl005410(1.73638688985),Cl015836(1.7148618722),Cl015900(2.78040016876),Cl026866(1.38424348837),Cl028653(1.78326699058),Cl031429(-1.7108717711),Cl031875(-2.10650018664),Cl037486(-4.00966862866),Cl037491(-4.25219760367),Cl037495(-2.45744088846),Cl043436(1.79856998035)
GO:0042617	paclitaxel biosynthetic process	biological process	11/2566	16/20037	3.5e-07	9.69231e-05	Cl005410(1.73638688985),Cl015836(1.7148618722),Cl015900(2.78040016876),Cl026866(1.38424348837),Cl028653(1.78326699058),Cl031429(-1.7108717711),Cl031875(-2.10650018664),Cl037486(-4.00966862866),Cl037491(-4.25219760367),Cl037495(-2.45744088846),Cl043436(1.79856998035)	Cl005410(1.73638688985),Cl015836(1.7148618722),Cl015900(2.78040016876),Cl026866(1.38424348837),Cl028653(1.78326699058),Cl031429(-1.7108717711),Cl031875(-2.10650018664),Cl037486(-4.00966862866),Cl037491(-4.25219760367),Cl037495(-2.45744088846),Cl043436(1.79856998035)
GO:2000022	regulation of jasmonic acid mediated signaling pathway	biological process	19/2566	43/20037	3.8e-07	0.000101333	Cl000563(5.25352665838),Cl000564(3.07784333691),Cl000568(6.59629985081),Cl002216(3.43527338436),Cl003337(7.97198440183),Cl003339(8.68008096547),Cl003341(21.1633556909),Cl003343(5.61591241938),Cl005187(-2.45467203682),Cl007022(1.97750290978),Cl008872(6.04284552961),Cl009119(2.82185344229),Cl009916(1.78839092966),Cl011152(6.02991085931),Cl013416(1.20014909808),Cl017882(5.81568816209),Cl020940(4.494…	Cl000563(5.25352665838),Cl000564(3.07784333691),Cl000568(6.59629985081),Cl002216(3.43527338436),Cl003337(7.97198440183),Cl003339(8.68008096547),Cl003341(21.1633556909),Cl003343(5.61591241938),Cl005187(-2.45467203682),Cl007022(1.97750290978),Cl008872(6.04284552961),Cl009119(2.82185344229),Cl009916(1.78839092966),Cl011152(6.02991085931),Cl013416(1.20014909808),Cl017882(5.81568816209),Cl020940(4.494…
GO:0098542	defense response to other organism	biological process	146/2566	770/20037	5e-07	0.000128571	Cl000187(3.06063737787),Cl000459(-2.02142627277),Cl000937(-1.41783043953),Cl000979(4.14779389167),Cl001141(-2.94500255915),Cl001290(2.98505447393),Cl001689(1.8293832076),Cl002113(16.7561191826),Cl002525(1.62979338641),Cl003070(-1.69446952675),Cl003450(2.92432341607),Cl003767(-1.63463180401),Cl003771(3.50691275849),Cl003858(-2.06590012254),Cl004547(-2.03412747738),Cl004809(2.26464130673),Cl004811(…	Cl000187(3.06063737787),Cl000459(-2.02142627277),Cl000937(-1.41783043953),Cl000979(4.14779389167),Cl001141(-2.94500255915),Cl001290(2.98505447393),Cl001689(1.8293832076),Cl002113(16.7561191826),Cl002525(1.62979338641),Cl003070(-1.69446952675),Cl003450(2.92432341607),Cl003767(-1.63463180401),Cl003771(3.50691275849),Cl003858(-2.06590012254),Cl004547(-2.03412747738),Cl004809(2.26464130673),Cl004811(…
GO:0010243	response to organonitrogen compound	biological process	63/2566	264/20037	5.6e-07	0.000139034	Cl001038(2.97078739876),Cl003858(-2.06590012254),Cl005036(2.2805010266),Cl005187(-2.45467203682),Cl005949(1.79336507101),Cl006011(5.47440181652),Cl006012(5.7432688668),Cl006530(-2.68665951309),Cl007278(1.67667899976),Cl008574(1.64860368156),Cl008914(2.70187815054),Cl008926(-1.70216518183),Cl009429(1.71263346151),Cl009439(-1.28761191046),Cl009916(1.78839092966),Cl012787(8.96901619767),Cl012819(17.…	Cl001038(2.97078739876),Cl003858(-2.06590012254),Cl005036(2.2805010266),Cl005187(-2.45467203682),Cl005949(1.79336507101),Cl006011(5.47440181652),Cl006012(5.7432688668),Cl006530(-2.68665951309),Cl007278(1.67667899976),Cl008574(1.64860368156),Cl008914(2.70187815054),Cl008926(-1.70216518183),Cl009429(1.71263346151),Cl009439(-1.28761191046),Cl009916(1.78839092966),Cl012787(8.96901619767),Cl012819(17.…
GO:0043565	sequence-specific DNA binding	molecular function	139/2804	728/21958	5.6e-07	0.000145956	Cl000650(1.17028321715),Cl000802(1.31950535518),Cl000935(1.8623973205),Cl000974(2.79921381582),Cl001286(2.16081073577),Cl002148(-1.01506898806),Cl002493(3.79128198798),Cl002774(1.30297046366),Cl003597(1.74737848118),Cl004613(2.86201264071),Cl004849(1.0568549165),Cl004865(-1.45828001163),Cl005204(4.61272929779),Cl005351(2.52862432257),Cl005368(1.13530957095),Cl005479(2.1598580409),Cl005542(2.96070…	Cl000650(1.17028321715),Cl000802(1.31950535518),Cl000935(1.8623973205),Cl000974(2.79921381582),Cl001286(2.16081073577),Cl002148(-1.01506898806),Cl002493(3.79128198798),Cl002774(1.30297046366),Cl003597(1.74737848118),Cl004613(2.86201264071),Cl004849(1.0568549165),Cl004865(-1.45828001163),Cl005204(4.61272929779),Cl005351(2.52862432257),Cl005368(1.13530957095),Cl005479(2.1598580409),Cl005542(2.96070…
GO:0048583	regulation of response to stimulus	biological process	138/2566	723/20037	7.1e-07	0.0001704	Cl000563(5.25352665838),Cl000564(3.07784333691),Cl000568(6.59629985081),Cl000615(-1.23474867795),Cl000960(-1.44179901809),Cl000978(-1.2502099305),Cl001141(-2.94500255915),Cl001315(4.38720867516),Cl001689(1.8293832076),Cl002057(2.11736052175),Cl002113(16.7561191826),Cl002216(3.43527338436),Cl002459(17.4228527854),Cl002815(1.21694119837),Cl003337(7.97198440183),Cl003339(8.68008096547),Cl003341(21.1…	Cl000563(5.25352665838),Cl000564(3.07784333691),Cl000568(6.59629985081),Cl000615(-1.23474867795),Cl000960(-1.44179901809),Cl000978(-1.2502099305),Cl001141(-2.94500255915),Cl001315(4.38720867516),Cl001689(1.8293832076),Cl002057(2.11736052175),Cl002113(16.7561191826),Cl002216(3.43527338436),Cl002459(17.4228527854),Cl002815(1.21694119837),Cl003337(7.97198440183),Cl003339(8.68008096547),Cl003341(21.1…
GO:0009605	response to external stimulus	biological process	257/2566	1516/20037	7.6e-07	0.000176516	Cl000187(3.06063737787),Cl000459(-2.02142627277),Cl000465(-2.72836633179),Cl000583(1.72027657357),Cl000937(-1.41783043953),Cl000979(4.14779389167),Cl001141(-2.94500255915),Cl001162(10.5914719441),Cl001217(1.89076389553),Cl001290(2.98505447393),Cl001581(4.7088620308),Cl001689(1.8293832076),Cl002113(16.7561191826),Cl002365(3.63846858025),Cl002525(1.62979338641),Cl003070(-1.69446952675),Cl003450(2.9…	Cl000187(3.06063737787),Cl000459(-2.02142627277),Cl000465(-2.72836633179),Cl000583(1.72027657357),Cl000937(-1.41783043953),Cl000979(4.14779389167),Cl001141(-2.94500255915),Cl001162(10.5914719441),Cl001217(1.89076389553),Cl001290(2.98505447393),Cl001581(4.7088620308),Cl001689(1.8293832076),Cl002113(16.7561191826),Cl002365(3.63846858025),Cl002525(1.62979338641),Cl003070(-1.69446952675),Cl003450(2.9…
GO:0098656	anion transmembrane transport	biological process	53/2566	212/20037	9.6e-07	0.000211636	Cl003636(-2.10164891794),Cl004402(-2.47594084272),Cl005720(-1.5726810979),Cl007253(2.05713935881),Cl007602(1.71809274466),Cl007928(1.13238987887),Cl010698(1.29988994983),Cl013544(1.37262262901),Cl014425(2.96324816463),Cl014548(3.03372471712),Cl014607(1.5515869855),Cl014608(10.0045675802),Cl017095(-1.1745677492),Cl017959(-1.11817165648),Cl018358(1.00290161907),Cl018739(-3.3329251868),Cl018743(-2.8…	Cl003636(-2.10164891794),Cl004402(-2.47594084272),Cl005720(-1.5726810979),Cl007253(2.05713935881),Cl007602(1.71809274466),Cl007928(1.13238987887),Cl010698(1.29988994983),Cl013544(1.37262262901),Cl014425(2.96324816463),Cl014548(3.03372471712),Cl014607(1.5515869855),Cl014608(10.0045675802),Cl017095(-1.1745677492),Cl017959(-1.11817165648),Cl018358(1.00290161907),Cl018739(-3.3329251868),Cl018743(-2.8…
GO:0044070	regulation of anion transport	biological process	26/2566	75/20037	9.7e-07	0.000211636	Cl004402(-2.47594084272),Cl005720(-1.5726810979),Cl007681(-1.20364647941),Cl010698(1.29988994983),Cl014425(2.96324816463),Cl018739(-3.3329251868),Cl018743(-2.8413728013),Cl018746(-4.18299786754),Cl019078(-1.72092991055),Cl020511(-3.17393653582),Cl021485(-4.61306664331),Cl022622(5.85420197102),Cl022929(2.96439371188),Cl024025(-1.27708190152),Cl035711(1.6996318719),Cl036149(-2.60269377358),Cl038318…	Cl004402(-2.47594084272),Cl005720(-1.5726810979),Cl007681(-1.20364647941),Cl010698(1.29988994983),Cl014425(2.96324816463),Cl018739(-3.3329251868),Cl018743(-2.8413728013),Cl018746(-4.18299786754),Cl019078(-1.72092991055),Cl020511(-3.17393653582),Cl021485(-4.61306664331),Cl022622(5.85420197102),Cl022929(2.96439371188),Cl024025(-1.27708190152),Cl035711(1.6996318719),Cl036149(-2.60269377358),Cl038318…
GO:0006468	protein phosphorylation	biological process	118/2566	603/20037	1.3e-06	0.00026	Cl000062(1.88847911772),Cl000216(1.47613243885),Cl000913(-2.27339712522),Cl001602(1.48843043362),Cl001689(1.8293832076),Cl002113(16.7561191826),Cl002367(-5.08737641774),Cl002797(2.96282802838),Cl002805(-1.03127108851),Cl003070(-1.69446952675),Cl004215(3.35690251888),Cl004294(5.28454343797),Cl004823(1.27006893922),Cl005036(2.2805010266),Cl005165(1.58539456348),Cl005726(3.52533487961),Cl006246(1.09…	Cl000062(1.88847911772),Cl000216(1.47613243885),Cl000913(-2.27339712522),Cl001602(1.48843043362),Cl001689(1.8293832076),Cl002113(16.7561191826),Cl002367(-5.08737641774),Cl002797(2.96282802838),Cl002805(-1.03127108851),Cl003070(-1.69446952675),Cl004215(3.35690251888),Cl004294(5.28454343797),Cl004823(1.27006893922),Cl005036(2.2805010266),Cl005165(1.58539456348),Cl005726(3.52533487961),Cl006246(1.09…
GO:1903959	regulation of anion transmembrane transport	biological process	24/2566	67/20037	1.3e-06	0.00026	Cl004402(-2.47594084272),Cl005720(-1.5726810979),Cl010698(1.29988994983),Cl014425(2.96324816463),Cl018739(-3.3329251868),Cl018743(-2.8413728013),Cl018746(-4.18299786754),Cl019078(-1.72092991055),Cl020511(-3.17393653582),Cl021485(-4.61306664331),Cl022622(5.85420197102),Cl024025(-1.27708190152),Cl035711(1.6996318719),Cl036149(-2.60269377358),Cl038318(-1.9621000879),Cl038462(1.23164879274),Cl039222(…	Cl004402(-2.47594084272),Cl005720(-1.5726810979),Cl010698(1.29988994983),Cl014425(2.96324816463),Cl018739(-3.3329251868),Cl018743(-2.8413728013),Cl018746(-4.18299786754),Cl019078(-1.72092991055),Cl020511(-3.17393653582),Cl021485(-4.61306664331),Cl022622(5.85420197102),Cl024025(-1.27708190152),Cl035711(1.6996318719),Cl036149(-2.60269377358),Cl038318(-1.9621000879),Cl038462(1.23164879274),Cl039222(…
GO:0009723	response to ethylene	biological process	68/2566	299/20037	1.3e-06	0.00026	Cl000458(3.42187618773),Cl000583(1.72027657357),Cl000677(4.63965660546),Cl000979(4.14779389167),Cl001581(4.7088620308),Cl001689(1.8293832076),Cl002113(16.7561191826),Cl005008(1.39843076454),Cl005179(6.42632014198),Cl005187(-2.45467203682),Cl006175(2.26066409273),Cl006483(3.3488236497),Cl006499(2.33228093546),Cl007004(-1.80665274106),Cl009916(1.78839092966),Cl010758(-1.7230332846),Cl012588(1.89411…	Cl000458(3.42187618773),Cl000583(1.72027657357),Cl000677(4.63965660546),Cl000979(4.14779389167),Cl001581(4.7088620308),Cl001689(1.8293832076),Cl002113(16.7561191826),Cl005008(1.39843076454),Cl005179(6.42632014198),Cl005187(-2.45467203682),Cl006175(2.26066409273),Cl006483(3.3488236497),Cl006499(2.33228093546),Cl007004(-1.80665274106),Cl009916(1.78839092966),Cl010758(-1.7230332846),Cl012588(1.89411…
GO:0042742	defense response to bacterium	biological process	90/2566	436/20037	2.5e-06	0.000486486	Cl000187(3.06063737787),Cl000937(-1.41783043953),Cl000979(4.14779389167),Cl001290(2.98505447393),Cl002525(1.62979338641),Cl003070(-1.69446952675),Cl003450(2.92432341607),Cl003767(-1.63463180401),Cl003858(-2.06590012254),Cl004809(2.26464130673),Cl004811(1.99568546888),Cl004823(1.27006893922),Cl005187(-2.45467203682),Cl005703(1.22926271129),Cl006246(1.09937371627),Cl006530(-2.68665951309),Cl006580(…	Cl000187(3.06063737787),Cl000937(-1.41783043953),Cl000979(4.14779389167),Cl001290(2.98505447393),Cl002525(1.62979338641),Cl003070(-1.69446952675),Cl003450(2.92432341607),Cl003767(-1.63463180401),Cl003858(-2.06590012254),Cl004809(2.26464130673),Cl004811(1.99568546888),Cl004823(1.27006893922),Cl005187(-2.45467203682),Cl005703(1.22926271129),Cl006246(1.09937371627),Cl006530(-2.68665951309),Cl006580(…
GO:0003714	transcription corepressor activity	molecular function	15/2804	32/21958	2.5e-06	0.000597292	Cl000563(5.25352665838),Cl000564(3.07784333691),Cl000568(6.59629985081),Cl002216(3.43527338436),Cl002500(-1.07336718827),Cl003337(7.97198440183),Cl003339(8.68008096547),Cl003341(21.1633556909),Cl003343(5.61591241938),Cl007022(1.97750290978),Cl008872(6.04284552961),Cl009119(2.82185344229),Cl011152(6.02991085931),Cl024549(5.76198741584),Cl025098(-1.11159637464)	Cl000563(5.25352665838),Cl000564(3.07784333691),Cl000568(6.59629985081),Cl002216(3.43527338436),Cl002500(-1.07336718827),Cl003337(7.97198440183),Cl003339(8.68008096547),Cl003341(21.1633556909),Cl003343(5.61591241938),Cl007022(1.97750290978),Cl008872(6.04284552961),Cl009119(2.82185344229),Cl011152(6.02991085931),Cl024549(5.76198741584),Cl025098(-1.11159637464)
GO:1901698	response to nitrogen compound	biological process	77/2566	359/20037	3e-06	0.000568421	Cl000459(-2.02142627277),Cl001038(2.97078739876),Cl003858(-2.06590012254),Cl005036(2.2805010266),Cl005187(-2.45467203682),Cl005949(1.79336507101),Cl006011(5.47440181652),Cl006012(5.7432688668),Cl006530(-2.68665951309),Cl006580(1.73380825394),Cl007278(1.67667899976),Cl008574(1.64860368156),Cl008914(2.70187815054),Cl008926(-1.70216518183),Cl009036(-1.00314096987),Cl009429(1.71263346151),Cl009439(-1…	Cl000459(-2.02142627277),Cl001038(2.97078739876),Cl003858(-2.06590012254),Cl005036(2.2805010266),Cl005187(-2.45467203682),Cl005949(1.79336507101),Cl006011(5.47440181652),Cl006012(5.7432688668),Cl006530(-2.68665951309),Cl006580(1.73380825394),Cl007278(1.67667899976),Cl008574(1.64860368156),Cl008914(2.70187815054),Cl008926(-1.70216518183),Cl009036(-1.00314096987),Cl009429(1.71263346151),Cl009439(-1…
GO:0009617	response to bacterium	biological process	106/2566	539/20037	3.5e-06	0.000646154	Cl000187(3.06063737787),Cl000937(-1.41783043953),Cl000979(4.14779389167),Cl001290(2.98505447393),Cl002525(1.62979338641),Cl003070(-1.69446952675),Cl003450(2.92432341607),Cl003767(-1.63463180401),Cl003858(-2.06590012254),Cl004402(-2.47594084272),Cl004809(2.26464130673),Cl004811(1.99568546888),Cl004823(1.27006893922),Cl005187(-2.45467203682),Cl005703(1.22926271129),Cl005720(-1.5726810979),Cl006246(…	Cl000187(3.06063737787),Cl000937(-1.41783043953),Cl000979(4.14779389167),Cl001290(2.98505447393),Cl002525(1.62979338641),Cl003070(-1.69446952675),Cl003450(2.92432341607),Cl003767(-1.63463180401),Cl003858(-2.06590012254),Cl004402(-2.47594084272),Cl004809(2.26464130673),Cl004811(1.99568546888),Cl004823(1.27006893922),Cl005187(-2.45467203682),Cl005703(1.22926271129),Cl005720(-1.5726810979),Cl006246(…
GO:0031347	regulation of defense response	biological process	65/2566	290/20037	3.7e-06	0.000666	Cl000563(5.25352665838),Cl000564(3.07784333691),Cl000568(6.59629985081),Cl001141(-2.94500255915),Cl002216(3.43527338436),Cl002815(1.21694119837),Cl003337(7.97198440183),Cl003339(8.68008096547),Cl003341(21.1633556909),Cl003343(5.61591241938),Cl003767(-1.63463180401),Cl004402(-2.47594084272),Cl004827(-2.51325579193),Cl005176(-2.13255056444),Cl005718(1.65097348563),Cl005720(-1.5726810979),Cl006246(1…	Cl000563(5.25352665838),Cl000564(3.07784333691),Cl000568(6.59629985081),Cl001141(-2.94500255915),Cl002216(3.43527338436),Cl002815(1.21694119837),Cl003337(7.97198440183),Cl003339(8.68008096547),Cl003341(21.1633556909),Cl003343(5.61591241938),Cl003767(-1.63463180401),Cl004402(-2.47594084272),Cl004827(-2.51325579193),Cl005176(-2.13255056444),Cl005718(1.65097348563),Cl005720(-1.5726810979),Cl006246(1…
GO:0022898	regulation of transmembrane transporter activity	biological process	24/2566	71/20037	4.2e-06	0.000703256	Cl004402(-2.47594084272),Cl005720(-1.5726810979),Cl010698(1.29988994983),Cl014425(2.96324816463),Cl018739(-3.3329251868),Cl018743(-2.8413728013),Cl018746(-4.18299786754),Cl019078(-1.72092991055),Cl020511(-3.17393653582),Cl021485(-4.61306664331),Cl022622(5.85420197102),Cl024025(-1.27708190152),Cl035711(1.6996318719),Cl036149(-2.60269377358),Cl038318(-1.9621000879),Cl038462(1.23164879274),Cl039222(…	Cl004402(-2.47594084272),Cl005720(-1.5726810979),Cl010698(1.29988994983),Cl014425(2.96324816463),Cl018739(-3.3329251868),Cl018743(-2.8413728013),Cl018746(-4.18299786754),Cl019078(-1.72092991055),Cl020511(-3.17393653582),Cl021485(-4.61306664331),Cl022622(5.85420197102),Cl024025(-1.27708190152),Cl035711(1.6996318719),Cl036149(-2.60269377358),Cl038318(-1.9621000879),Cl038462(1.23164879274),Cl039222(…
GO:0032409	regulation of transporter activity	biological process	24/2566	71/20037	4.2e-06	0.000703256	Cl004402(-2.47594084272),Cl005720(-1.5726810979),Cl010698(1.29988994983),Cl014425(2.96324816463),Cl018739(-3.3329251868),Cl018743(-2.8413728013),Cl018746(-4.18299786754),Cl019078(-1.72092991055),Cl020511(-3.17393653582),Cl021485(-4.61306664331),Cl022622(5.85420197102),Cl024025(-1.27708190152),Cl035711(1.6996318719),Cl036149(-2.60269377358),Cl038318(-1.9621000879),Cl038462(1.23164879274),Cl039222(…	Cl004402(-2.47594084272),Cl005720(-1.5726810979),Cl010698(1.29988994983),Cl014425(2.96324816463),Cl018739(-3.3329251868),Cl018743(-2.8413728013),Cl018746(-4.18299786754),Cl019078(-1.72092991055),Cl020511(-3.17393653582),Cl021485(-4.61306664331),Cl022622(5.85420197102),Cl024025(-1.27708190152),Cl035711(1.6996318719),Cl036149(-2.60269377358),Cl038318(-1.9621000879),Cl038462(1.23164879274),Cl039222(…
GO:0032412	regulation of ion transmembrane transporter activity	biological process	24/2566	71/20037	4.2e-06	0.000703256	Cl004402(-2.47594084272),Cl005720(-1.5726810979),Cl010698(1.29988994983),Cl014425(2.96324816463),Cl018739(-3.3329251868),Cl018743(-2.8413728013),Cl018746(-4.18299786754),Cl019078(-1.72092991055),Cl020511(-3.17393653582),Cl021485(-4.61306664331),Cl022622(5.85420197102),Cl024025(-1.27708190152),Cl035711(1.6996318719),Cl036149(-2.60269377358),Cl038318(-1.9621000879),Cl038462(1.23164879274),Cl039222(…	Cl004402(-2.47594084272),Cl005720(-1.5726810979),Cl010698(1.29988994983),Cl014425(2.96324816463),Cl018739(-3.3329251868),Cl018743(-2.8413728013),Cl018746(-4.18299786754),Cl019078(-1.72092991055),Cl020511(-3.17393653582),Cl021485(-4.61306664331),Cl022622(5.85420197102),Cl024025(-1.27708190152),Cl035711(1.6996318719),Cl036149(-2.60269377358),Cl038318(-1.9621000879),Cl038462(1.23164879274),Cl039222(…
GO:0009611	response to wounding	biological process	51/2566	211/20037	4.4e-06	0.00072	Cl000563(5.25352665838),Cl000564(3.07784333691),Cl000568(6.59629985081),Cl002216(3.43527338436),Cl002565(-1.68769277426),Cl003337(7.97198440183),Cl003339(8.68008096547),Cl003341(21.1633556909),Cl003343(5.61591241938),Cl003774(1.73770905781),Cl003858(-2.06590012254),Cl005036(2.2805010266),Cl005166(2.39356795902),Cl006011(5.47440181652),Cl007022(1.97750290978),Cl007040(-1.99724192303),Cl008621(1.52…	Cl000563(5.25352665838),Cl000564(3.07784333691),Cl000568(6.59629985081),Cl002216(3.43527338436),Cl002565(-1.68769277426),Cl003337(7.97198440183),Cl003339(8.68008096547),Cl003341(21.1633556909),Cl003343(5.61591241938),Cl003774(1.73770905781),Cl003858(-2.06590012254),Cl005036(2.2805010266),Cl005166(2.39356795902),Cl006011(5.47440181652),Cl007022(1.97750290978),Cl007040(-1.99724192303),Cl008621(1.52…
GO:0065007	biological regulation	biological process	937/2566	6546/20037	5.6e-06	0.000896	Cl000009(-1.21717257655),Cl000062(1.88847911772),Cl000108(1.17560728893),Cl000187(3.06063737787),Cl000195(1.99391862134),Cl000226(1.78944772073),Cl000338(2.66128433777),Cl000392(1.27661003627),Cl000423(1.71940903645),Cl000458(3.42187618773),Cl000459(-2.02142627277),Cl000460(-1.89808686026),Cl000465(-2.72836633179),Cl000563(5.25352665838),Cl000564(3.07784333691),Cl000568(6.59629985081),Cl000583(1.…	Cl000009(-1.21717257655),Cl000062(1.88847911772),Cl000108(1.17560728893),Cl000187(3.06063737787),Cl000195(1.99391862134),Cl000226(1.78944772073),Cl000338(2.66128433777),Cl000392(1.27661003627),Cl000423(1.71940903645),Cl000458(3.42187618773),Cl000459(-2.02142627277),Cl000460(-1.89808686026),Cl000465(-2.72836633179),Cl000563(5.25352665838),Cl000564(3.07784333691),Cl000568(6.59629985081),Cl000583(1.…
GO:0038023	signaling receptor activity	molecular function	48/2804	197/21958	6.1e-06	0.00124919	Cl000392(1.27661003627),Cl004294(5.28454343797),Cl004402(-2.47594084272),Cl005157(2.92449549023),Cl005165(1.58539456348),Cl005180(-1.01356764199),Cl005720(-1.5726810979),Cl007457(3.32634006856),Cl008914(2.70187815054),Cl008926(-1.70216518183),Cl010283(-1.78271995564),Cl010698(1.29988994983),Cl013351(-1.27906987612),Cl016867(-1.12784745861),Cl018739(-3.3329251868),Cl018743(-2.8413728013),Cl018746(…	Cl000392(1.27661003627),Cl004294(5.28454343797),Cl004402(-2.47594084272),Cl005157(2.92449549023),Cl005165(1.58539456348),Cl005180(-1.01356764199),Cl005720(-1.5726810979),Cl007457(3.32634006856),Cl008914(2.70187815054),Cl008926(-1.70216518183),Cl010283(-1.78271995564),Cl010698(1.29988994983),Cl013351(-1.27906987612),Cl016867(-1.12784745861),Cl018739(-3.3329251868),Cl018743(-2.8413728013),Cl018746(…
GO:0060089	molecular transducer activity	molecular function	48/2804	197/21958	6.1e-06	0.00124919	Cl000392(1.27661003627),Cl004294(5.28454343797),Cl004402(-2.47594084272),Cl005157(2.92449549023),Cl005165(1.58539456348),Cl005180(-1.01356764199),Cl005720(-1.5726810979),Cl007457(3.32634006856),Cl008914(2.70187815054),Cl008926(-1.70216518183),Cl010283(-1.78271995564),Cl010698(1.29988994983),Cl013351(-1.27906987612),Cl016867(-1.12784745861),Cl018739(-3.3329251868),Cl018743(-2.8413728013),Cl018746(…	Cl000392(1.27661003627),Cl004294(5.28454343797),Cl004402(-2.47594084272),Cl005157(2.92449549023),Cl005165(1.58539456348),Cl005180(-1.01356764199),Cl005720(-1.5726810979),Cl007457(3.32634006856),Cl008914(2.70187815054),Cl008926(-1.70216518183),Cl010283(-1.78271995564),Cl010698(1.29988994983),Cl013351(-1.27906987612),Cl016867(-1.12784745861),Cl018739(-3.3329251868),Cl018743(-2.8413728013),Cl018746(…
GO:0051865	protein autoubiquitination	biological process	18/2566	46/20037	6.4e-06	0.00100174	Cl001290(2.98505447393),Cl003701(-1.57420498112),Cl003939(-1.52131495171),Cl004615(1.71420090725),Cl006658(-1.49914578084),Cl008149(-1.06567292356),Cl012396(1.65899506532),Cl012787(8.96901619767),Cl012830(1.21979212114),Cl017882(5.81568816209),Cl019382(8.86075475299),Cl021952(-1.31790890793),Cl023127(-1.09272945117),Cl029061(-2.54759689046),Cl032078(-1.13120906732),Cl032901(1.86978217395),Cl03760…	Cl001290(2.98505447393),Cl003701(-1.57420498112),Cl003939(-1.52131495171),Cl004615(1.71420090725),Cl006658(-1.49914578084),Cl008149(-1.06567292356),Cl012396(1.65899506532),Cl012787(8.96901619767),Cl012830(1.21979212114),Cl017882(5.81568816209),Cl019382(8.86075475299),Cl021952(-1.31790890793),Cl023127(-1.09272945117),Cl029061(-2.54759689046),Cl032078(-1.13120906732),Cl032901(1.86978217395),Cl03760…
GO:0019199	transmembrane receptor protein kinase activity	molecular function	30/2804	102/21958	6.9e-06	0.00131882	Cl004294(5.28454343797),Cl004402(-2.47594084272),Cl005157(2.92449549023),Cl005720(-1.5726810979),Cl007457(3.32634006856),Cl010283(-1.78271995564),Cl010698(1.29988994983),Cl016867(-1.12784745861),Cl018739(-3.3329251868),Cl018743(-2.8413728013),Cl018746(-4.18299786754),Cl020511(-3.17393653582),Cl021485(-4.61306664331),Cl022622(5.85420197102),Cl028098(2.25453924563),Cl032764(1.64234849662),Cl033325(…	Cl004294(5.28454343797),Cl004402(-2.47594084272),Cl005157(2.92449549023),Cl005720(-1.5726810979),Cl007457(3.32634006856),Cl010283(-1.78271995564),Cl010698(1.29988994983),Cl016867(-1.12784745861),Cl018739(-3.3329251868),Cl018743(-2.8413728013),Cl018746(-4.18299786754),Cl020511(-3.17393653582),Cl021485(-4.61306664331),Cl022622(5.85420197102),Cl028098(2.25453924563),Cl032764(1.64234849662),Cl033325(…
GO:0033993	response to lipid	biological process	129/2566	695/20037	7.1e-06	0.00108766	Cl000392(1.27661003627),Cl000458(3.42187618773),Cl000894(2.3250334956),Cl000992(2.33504450714),Cl001077(3.60733215022),Cl001581(4.7088620308),Cl001689(1.8293832076),Cl002113(16.7561191826),Cl002459(17.4228527854),Cl002805(-1.03127108851),Cl003774(1.73770905781),Cl003858(-2.06590012254),Cl004215(3.35690251888),Cl005179(6.42632014198),Cl005187(-2.45467203682),Cl005718(1.65097348563),Cl005726(3.5253…	Cl000392(1.27661003627),Cl000458(3.42187618773),Cl000894(2.3250334956),Cl000992(2.33504450714),Cl001077(3.60733215022),Cl001581(4.7088620308),Cl001689(1.8293832076),Cl002113(16.7561191826),Cl002459(17.4228527854),Cl002805(-1.03127108851),Cl003774(1.73770905781),Cl003858(-2.06590012254),Cl004215(3.35690251888),Cl005179(6.42632014198),Cl005187(-2.45467203682),Cl005718(1.65097348563),Cl005726(3.5253…
GO:0080134	regulation of response to stress	biological process	81/2566	392/20037	7.4e-06	0.00111	Cl000563(5.25352665838),Cl000564(3.07784333691),Cl000568(6.59629985081),Cl000960(-1.44179901809),Cl000978(-1.2502099305),Cl001141(-2.94500255915),Cl002216(3.43527338436),Cl002459(17.4228527854),Cl002815(1.21694119837),Cl003337(7.97198440183),Cl003339(8.68008096547),Cl003341(21.1633556909),Cl003343(5.61591241938),Cl003767(-1.63463180401),Cl004402(-2.47594084272),Cl004827(-2.51325579193),Cl005176(-…	Cl000563(5.25352665838),Cl000564(3.07784333691),Cl000568(6.59629985081),Cl000960(-1.44179901809),Cl000978(-1.2502099305),Cl001141(-2.94500255915),Cl002216(3.43527338436),Cl002459(17.4228527854),Cl002815(1.21694119837),Cl003337(7.97198440183),Cl003339(8.68008096547),Cl003341(21.1633556909),Cl003343(5.61591241938),Cl003767(-1.63463180401),Cl004402(-2.47594084272),Cl004827(-2.51325579193),Cl005176(-…
GO:0006820	anion transport	biological process	74/2566	351/20037	8.7e-06	0.00127837	Cl001086(1.10280123965),Cl002459(17.4228527854),Cl003636(-2.10164891794),Cl003656(1.20066157424),Cl003657(-1.43953942111),Cl004402(-2.47594084272),Cl004635(-1.70219303523),Cl004920(1.1205172773),Cl005720(-1.5726810979),Cl007253(2.05713935881),Cl007602(1.71809274466),Cl007681(-1.20364647941),Cl007928(1.13238987887),Cl008621(1.52622133617),Cl010698(1.29988994983),Cl013544(1.37262262901),Cl014425(2.…	Cl001086(1.10280123965),Cl002459(17.4228527854),Cl003636(-2.10164891794),Cl003656(1.20066157424),Cl003657(-1.43953942111),Cl004402(-2.47594084272),Cl004635(-1.70219303523),Cl004920(1.1205172773),Cl005720(-1.5726810979),Cl007253(2.05713935881),Cl007602(1.71809274466),Cl007681(-1.20364647941),Cl007928(1.13238987887),Cl008621(1.52622133617),Cl010698(1.29988994983),Cl013544(1.37262262901),Cl014425(2.…
GO:0042445	hormone metabolic process	biological process	65/2566	298/20037	9.6e-06	0.0013824	Cl000187(3.06063737787),Cl000749(4.89003481575),Cl000777(-2.45307141665),Cl000992(2.33504450714),Cl001606(3.30852046227),Cl002365(3.63846858025),Cl002409(2.68035564062),Cl002525(1.62979338641),Cl003774(1.73770905781),Cl003931(3.12108217059),Cl004547(-2.03412747738),Cl005239(15.8715684701),Cl005682(-3.64979768153),Cl005740(2.1114442708),Cl005753(1.34137754621),Cl006467(6.31361759087),Cl006580(1.73…	Cl000187(3.06063737787),Cl000749(4.89003481575),Cl000777(-2.45307141665),Cl000992(2.33504450714),Cl001606(3.30852046227),Cl002365(3.63846858025),Cl002409(2.68035564062),Cl002525(1.62979338641),Cl003774(1.73770905781),Cl003931(3.12108217059),Cl004547(-2.03412747738),Cl005239(15.8715684701),Cl005682(-3.64979768153),Cl005740(2.1114442708),Cl005753(1.34137754621),Cl006467(6.31361759087),Cl006580(1.73…
GO:0009595	detection of biotic stimulus	biological process	22/2566	65/20037	1e-05	0.00138462	Cl004402(-2.47594084272),Cl005720(-1.5726810979),Cl010698(1.29988994983),Cl018739(-3.3329251868),Cl018743(-2.8413728013),Cl018746(-4.18299786754),Cl020511(-3.17393653582),Cl021485(-4.61306664331),Cl022622(5.85420197102),Cl023524(2.82955552525),Cl028098(2.25453924563),Cl032764(1.64234849662),Cl035711(1.6996318719),Cl036149(-2.60269377358),Cl038318(-1.9621000879),Cl038462(1.23164879274),Cl039222(5.…	Cl004402(-2.47594084272),Cl005720(-1.5726810979),Cl010698(1.29988994983),Cl018739(-3.3329251868),Cl018743(-2.8413728013),Cl018746(-4.18299786754),Cl020511(-3.17393653582),Cl021485(-4.61306664331),Cl022622(5.85420197102),Cl023524(2.82955552525),Cl028098(2.25453924563),Cl032764(1.64234849662),Cl035711(1.6996318719),Cl036149(-2.60269377358),Cl038318(-1.9621000879),Cl038462(1.23164879274),Cl039222(5.…
GO:0098581	detection of external biotic stimulus	biological process	22/2566	65/20037	1e-05	0.00138462	Cl004402(-2.47594084272),Cl005720(-1.5726810979),Cl010698(1.29988994983),Cl018739(-3.3329251868),Cl018743(-2.8413728013),Cl018746(-4.18299786754),Cl020511(-3.17393653582),Cl021485(-4.61306664331),Cl022622(5.85420197102),Cl023524(2.82955552525),Cl028098(2.25453924563),Cl032764(1.64234849662),Cl035711(1.6996318719),Cl036149(-2.60269377358),Cl038318(-1.9621000879),Cl038462(1.23164879274),Cl039222(5.…	Cl004402(-2.47594084272),Cl005720(-1.5726810979),Cl010698(1.29988994983),Cl018739(-3.3329251868),Cl018743(-2.8413728013),Cl018746(-4.18299786754),Cl020511(-3.17393653582),Cl021485(-4.61306664331),Cl022622(5.85420197102),Cl023524(2.82955552525),Cl028098(2.25453924563),Cl032764(1.64234849662),Cl035711(1.6996318719),Cl036149(-2.60269377358),Cl038318(-1.9621000879),Cl038462(1.23164879274),Cl039222(5.…
GO:0004722	protein serine/threonine phosphatase activity	molecular function	33/2804	121/21958	1.4e-05	0.00250863	Cl000801(2.06054273493),Cl001253(6.48440193747),Cl001404(4.30793306882),Cl001517(2.2940157062),Cl002052(-1.56765488832),Cl002188(1.02470733268),Cl005519(1.97243073326),Cl006020(3.32826289476),Cl007356(1.4382255217),Cl008708(6.74089573306),Cl009479(3.96820230414),Cl012837(1.19948737793),Cl012927(1.57669224482),Cl014719(1.17523349109),Cl015448(1.50054205765),Cl017243(1.74288112673),Cl019099(1.77484…	Cl000801(2.06054273493),Cl001253(6.48440193747),Cl001404(4.30793306882),Cl001517(2.2940157062),Cl002052(-1.56765488832),Cl002188(1.02470733268),Cl005519(1.97243073326),Cl006020(3.32826289476),Cl007356(1.4382255217),Cl008708(6.74089573306),Cl009479(3.96820230414),Cl012837(1.19948737793),Cl012927(1.57669224482),Cl014719(1.17523349109),Cl015448(1.50054205765),Cl017243(1.74288112673),Cl019099(1.77484…
GO:0007568	aging	biological process	48/2566	204/20037	1.8e-05	0.00244528	Cl003786(-1.67582463566),Cl003955(-1.49996252184),Cl004215(3.35690251888),Cl005239(15.8715684701),Cl005636(-2.3522708305),Cl006499(2.33228093546),Cl006530(-2.68665951309),Cl007877(3.36411072233),Cl008521(-1.18158613443),Cl010060(-1.38820222757),Cl011674(3.9655587123),Cl012321(1.13942126898),Cl012794(3.11801019123),Cl013022(9.17782503594),Cl013159(8.77932942911),Cl014033(1.20385567936),Cl014149(-2…	Cl003786(-1.67582463566),Cl003955(-1.49996252184),Cl004215(3.35690251888),Cl005239(15.8715684701),Cl005636(-2.3522708305),Cl006499(2.33228093546),Cl006530(-2.68665951309),Cl007877(3.36411072233),Cl008521(-1.18158613443),Cl010060(-1.38820222757),Cl011674(3.9655587123),Cl012321(1.13942126898),Cl012794(3.11801019123),Cl013022(9.17782503594),Cl013159(8.77932942911),Cl014033(1.20385567936),Cl014149(-2…
GO:0005506	iron ion binding	molecular function	108/2804	574/21958	1.9e-05	0.00318556	Cl000210(3.99345527298),Cl000366(1.85528232887),Cl000921(-1.65606516392),Cl000948(4.00843423386),Cl000992(2.33504450714),Cl001175(-2.64263516068),Cl001392(4.04035352695),Cl001678(-2.9214839346),Cl001994(-2.35460432384),Cl001995(-2.49328682838),Cl002017(-1.07875111358),Cl002043(-1.94172153541),Cl003861(-2.26888693358),Cl003960(1.0656484826),Cl004231(2.26232290775),Cl004236(2.42514537996),Cl004332(…	Cl000210(3.99345527298),Cl000366(1.85528232887),Cl000921(-1.65606516392),Cl000948(4.00843423386),Cl000992(2.33504450714),Cl001175(-2.64263516068),Cl001392(4.04035352695),Cl001678(-2.9214839346),Cl001994(-2.35460432384),Cl001995(-2.49328682838),Cl002017(-1.07875111358),Cl002043(-1.94172153541),Cl003861(-2.26888693358),Cl003960(1.0656484826),Cl004231(2.26232290775),Cl004236(2.42514537996),Cl004332(…
GO:0000988	transcription factor activity, protein binding	molecular function	28/2804	97/21958	2e-05	0.00318556	Cl000563(5.25352665838),Cl000564(3.07784333691),Cl000568(6.59629985081),Cl002216(3.43527338436),Cl002500(-1.07336718827),Cl003337(7.97198440183),Cl003339(8.68008096547),Cl003341(21.1633556909),Cl003343(5.61591241938),Cl007022(1.97750290978),Cl008872(6.04284552961),Cl009062(-1.41442934165),Cl009119(2.82185344229),Cl011152(6.02991085931),Cl012588(1.89411736742),Cl015723(2.42990350793),Cl018890(4.68…	Cl000563(5.25352665838),Cl000564(3.07784333691),Cl000568(6.59629985081),Cl002216(3.43527338436),Cl002500(-1.07336718827),Cl003337(7.97198440183),Cl003339(8.68008096547),Cl003341(21.1633556909),Cl003343(5.61591241938),Cl007022(1.97750290978),Cl008872(6.04284552961),Cl009062(-1.41442934165),Cl009119(2.82185344229),Cl011152(6.02991085931),Cl012588(1.89411736742),Cl015723(2.42990350793),Cl018890(4.68…
GO:0034765	regulation of ion transmembrane transport	biological process	25/2566	82/20037	2.1e-05	0.0028	Cl004402(-2.47594084272),Cl005720(-1.5726810979),Cl008454(1.71193740448),Cl010698(1.29988994983),Cl014425(2.96324816463),Cl018739(-3.3329251868),Cl018743(-2.8413728013),Cl018746(-4.18299786754),Cl019078(-1.72092991055),Cl020511(-3.17393653582),Cl021485(-4.61306664331),Cl022622(5.85420197102),Cl024025(-1.27708190152),Cl035711(1.6996318719),Cl036149(-2.60269377358),Cl038318(-1.9621000879),Cl038462(…	Cl004402(-2.47594084272),Cl005720(-1.5726810979),Cl008454(1.71193740448),Cl010698(1.29988994983),Cl014425(2.96324816463),Cl018739(-3.3329251868),Cl018743(-2.8413728013),Cl018746(-4.18299786754),Cl019078(-1.72092991055),Cl020511(-3.17393653582),Cl021485(-4.61306664331),Cl022622(5.85420197102),Cl024025(-1.27708190152),Cl035711(1.6996318719),Cl036149(-2.60269377358),Cl038318(-1.9621000879),Cl038462(…
GO:0050794	regulation of cellular process	biological process	756/2566	5235/20037	2.5e-05	0.00327273	Cl000062(1.88847911772),Cl000108(1.17560728893),Cl000195(1.99391862134),Cl000226(1.78944772073),Cl000338(2.66128433777),Cl000392(1.27661003627),Cl000458(3.42187618773),Cl000459(-2.02142627277),Cl000460(-1.89808686026),Cl000563(5.25352665838),Cl000564(3.07784333691),Cl000568(6.59629985081),Cl000583(1.72027657357),Cl000615(-1.23474867795),Cl000658(1.22048327393),Cl000672(2.01830892195),Cl000673(1.9…	Cl000062(1.88847911772),Cl000108(1.17560728893),Cl000195(1.99391862134),Cl000226(1.78944772073),Cl000338(2.66128433777),Cl000392(1.27661003627),Cl000458(3.42187618773),Cl000459(-2.02142627277),Cl000460(-1.89808686026),Cl000563(5.25352665838),Cl000564(3.07784333691),Cl000568(6.59629985081),Cl000583(1.72027657357),Cl000615(-1.23474867795),Cl000658(1.22048327393),Cl000672(2.01830892195),Cl000673(1.9…
GO:0004888	transmembrane signaling receptor activity	molecular function	36/2804	140/21958	2.5e-05	0.00358375	Cl000392(1.27661003627),Cl004294(5.28454343797),Cl004402(-2.47594084272),Cl005157(2.92449549023),Cl005720(-1.5726810979),Cl007457(3.32634006856),Cl008914(2.70187815054),Cl008926(-1.70216518183),Cl010283(-1.78271995564),Cl010698(1.29988994983),Cl016867(-1.12784745861),Cl018739(-3.3329251868),Cl018743(-2.8413728013),Cl018746(-4.18299786754),Cl020511(-3.17393653582),Cl021236(1.02440228746),Cl021485(…	Cl000392(1.27661003627),Cl004294(5.28454343797),Cl004402(-2.47594084272),Cl005157(2.92449549023),Cl005720(-1.5726810979),Cl007457(3.32634006856),Cl008914(2.70187815054),Cl008926(-1.70216518183),Cl010283(-1.78271995564),Cl010698(1.29988994983),Cl016867(-1.12784745861),Cl018739(-3.3329251868),Cl018743(-2.8413728013),Cl018746(-4.18299786754),Cl020511(-3.17393653582),Cl021236(1.02440228746),Cl021485(…
GO:0003712	transcription cofactor activity	molecular function	26/2804	88/21958	2.5e-05	0.00358375	Cl000563(5.25352665838),Cl000564(3.07784333691),Cl000568(6.59629985081),Cl002216(3.43527338436),Cl002500(-1.07336718827),Cl003337(7.97198440183),Cl003339(8.68008096547),Cl003341(21.1633556909),Cl003343(5.61591241938),Cl007022(1.97750290978),Cl008872(6.04284552961),Cl009062(-1.41442934165),Cl009119(2.82185344229),Cl011152(6.02991085931),Cl012588(1.89411736742),Cl015723(2.42990350793),Cl018890(4.68…	Cl000563(5.25352665838),Cl000564(3.07784333691),Cl000568(6.59629985081),Cl002216(3.43527338436),Cl002500(-1.07336718827),Cl003337(7.97198440183),Cl003339(8.68008096547),Cl003341(21.1633556909),Cl003343(5.61591241938),Cl007022(1.97750290978),Cl008872(6.04284552961),Cl009062(-1.41442934165),Cl009119(2.82185344229),Cl011152(6.02991085931),Cl012588(1.89411736742),Cl015723(2.42990350793),Cl018890(4.68…
GO:0043269	regulation of ion transport	biological process	27/2566	93/20037	2.6e-05	0.00334286	Cl004402(-2.47594084272),Cl005720(-1.5726810979),Cl007681(-1.20364647941),Cl008454(1.71193740448),Cl010698(1.29988994983),Cl014425(2.96324816463),Cl018739(-3.3329251868),Cl018743(-2.8413728013),Cl018746(-4.18299786754),Cl019078(-1.72092991055),Cl020511(-3.17393653582),Cl021485(-4.61306664331),Cl022622(5.85420197102),Cl022929(2.96439371188),Cl024025(-1.27708190152),Cl035711(1.6996318719),Cl036149(…	Cl004402(-2.47594084272),Cl005720(-1.5726810979),Cl007681(-1.20364647941),Cl008454(1.71193740448),Cl010698(1.29988994983),Cl014425(2.96324816463),Cl018739(-3.3329251868),Cl018743(-2.8413728013),Cl018746(-4.18299786754),Cl019078(-1.72092991055),Cl020511(-3.17393653582),Cl021485(-4.61306664331),Cl022622(5.85420197102),Cl022929(2.96439371188),Cl024025(-1.27708190152),Cl035711(1.6996318719),Cl036149(…
GO:0010150	leaf senescence	biological process	32/2566	119/20037	2.8e-05	0.00347586	Cl003955(-1.49996252184),Cl004215(3.35690251888),Cl005636(-2.3522708305),Cl006499(2.33228093546),Cl006530(-2.68665951309),Cl007877(3.36411072233),Cl008521(-1.18158613443),Cl010060(-1.38820222757),Cl011674(3.9655587123),Cl012321(1.13942126898),Cl012794(3.11801019123),Cl013159(8.77932942911),Cl014033(1.20385567936),Cl014149(-2.21772049276),Cl014411(3.66873121542),Cl016574(1.88675473006),Cl016692(1.…	Cl003955(-1.49996252184),Cl004215(3.35690251888),Cl005636(-2.3522708305),Cl006499(2.33228093546),Cl006530(-2.68665951309),Cl007877(3.36411072233),Cl008521(-1.18158613443),Cl010060(-1.38820222757),Cl011674(3.9655587123),Cl012321(1.13942126898),Cl012794(3.11801019123),Cl013159(8.77932942911),Cl014033(1.20385567936),Cl014149(-2.21772049276),Cl014411(3.66873121542),Cl016574(1.88675473006),Cl016692(1.…
GO:0090693	plant organ senescence	biological process	32/2566	119/20037	2.8e-05	0.00347586	Cl003955(-1.49996252184),Cl004215(3.35690251888),Cl005636(-2.3522708305),Cl006499(2.33228093546),Cl006530(-2.68665951309),Cl007877(3.36411072233),Cl008521(-1.18158613443),Cl010060(-1.38820222757),Cl011674(3.9655587123),Cl012321(1.13942126898),Cl012794(3.11801019123),Cl013159(8.77932942911),Cl014033(1.20385567936),Cl014149(-2.21772049276),Cl014411(3.66873121542),Cl016574(1.88675473006),Cl016692(1.…	Cl003955(-1.49996252184),Cl004215(3.35690251888),Cl005636(-2.3522708305),Cl006499(2.33228093546),Cl006530(-2.68665951309),Cl007877(3.36411072233),Cl008521(-1.18158613443),Cl010060(-1.38820222757),Cl011674(3.9655587123),Cl012321(1.13942126898),Cl012794(3.11801019123),Cl013159(8.77932942911),Cl014033(1.20385567936),Cl014149(-2.21772049276),Cl014411(3.66873121542),Cl016574(1.88675473006),Cl016692(1.…
GO:0009753	response to jasmonic acid	biological process	47/2566	202/20037	2.9e-05	0.00353898	Cl000458(3.42187618773),Cl000563(5.25352665838),Cl000564(3.07784333691),Cl000568(6.59629985081),Cl000583(1.72027657357),Cl000979(4.14779389167),Cl000992(2.33504450714),Cl001581(4.7088620308),Cl002216(3.43527338436),Cl002565(-1.68769277426),Cl003337(7.97198440183),Cl003339(8.68008096547),Cl003341(21.1633556909),Cl003343(5.61591241938),Cl003858(-2.06590012254),Cl003955(-1.49996252184),Cl005179(6.42…	Cl000458(3.42187618773),Cl000563(5.25352665838),Cl000564(3.07784333691),Cl000568(6.59629985081),Cl000583(1.72027657357),Cl000979(4.14779389167),Cl000992(2.33504450714),Cl001581(4.7088620308),Cl002216(3.43527338436),Cl002565(-1.68769277426),Cl003337(7.97198440183),Cl003339(8.68008096547),Cl003341(21.1633556909),Cl003343(5.61591241938),Cl003858(-2.06590012254),Cl003955(-1.49996252184),Cl005179(6.42…
GO:0009737	response to abscisic acid	biological process	97/2566	508/20037	3.1e-05	0.00372	Cl000392(1.27661003627),Cl000458(3.42187618773),Cl000894(2.3250334956),Cl001077(3.60733215022),Cl001581(4.7088620308),Cl001689(1.8293832076),Cl002113(16.7561191826),Cl002459(17.4228527854),Cl002805(-1.03127108851),Cl003774(1.73770905781),Cl003858(-2.06590012254),Cl004215(3.35690251888),Cl005179(6.42632014198),Cl005187(-2.45467203682),Cl005718(1.65097348563),Cl005726(3.52533487961),Cl006483(3.3488…	Cl000392(1.27661003627),Cl000458(3.42187618773),Cl000894(2.3250334956),Cl001077(3.60733215022),Cl001581(4.7088620308),Cl001689(1.8293832076),Cl002113(16.7561191826),Cl002459(17.4228527854),Cl002805(-1.03127108851),Cl003774(1.73770905781),Cl003858(-2.06590012254),Cl004215(3.35690251888),Cl005179(6.42632014198),Cl005187(-2.45467203682),Cl005718(1.65097348563),Cl005726(3.52533487961),Cl006483(3.3488…
GO:0000989	transcription factor activity, transcription factor binding	molecular function	26/2804	89/21958	3.1e-05	0.00423224	Cl000563(5.25352665838),Cl000564(3.07784333691),Cl000568(6.59629985081),Cl002216(3.43527338436),Cl002500(-1.07336718827),Cl003337(7.97198440183),Cl003339(8.68008096547),Cl003341(21.1633556909),Cl003343(5.61591241938),Cl007022(1.97750290978),Cl008872(6.04284552961),Cl009062(-1.41442934165),Cl009119(2.82185344229),Cl011152(6.02991085931),Cl012588(1.89411736742),Cl015723(2.42990350793),Cl018890(4.68…	Cl000563(5.25352665838),Cl000564(3.07784333691),Cl000568(6.59629985081),Cl002216(3.43527338436),Cl002500(-1.07336718827),Cl003337(7.97198440183),Cl003339(8.68008096547),Cl003341(21.1633556909),Cl003343(5.61591241938),Cl007022(1.97750290978),Cl008872(6.04284552961),Cl009062(-1.41442934165),Cl009119(2.82185344229),Cl011152(6.02991085931),Cl012588(1.89411736742),Cl015723(2.42990350793),Cl018890(4.68…
GO:0016045	detection of bacterium	biological process	20/2566	60/20037	3.3e-05	0.00383226	Cl004402(-2.47594084272),Cl005720(-1.5726810979),Cl010698(1.29988994983),Cl018739(-3.3329251868),Cl018743(-2.8413728013),Cl018746(-4.18299786754),Cl020511(-3.17393653582),Cl021485(-4.61306664331),Cl022622(5.85420197102),Cl023524(2.82955552525),Cl035711(1.6996318719),Cl036149(-2.60269377358),Cl038318(-1.9621000879),Cl038462(1.23164879274),Cl039222(5.07698518103),Cl039633(-2.52148376624),Cl040727(-…	Cl004402(-2.47594084272),Cl005720(-1.5726810979),Cl010698(1.29988994983),Cl018739(-3.3329251868),Cl018743(-2.8413728013),Cl018746(-4.18299786754),Cl020511(-3.17393653582),Cl021485(-4.61306664331),Cl022622(5.85420197102),Cl023524(2.82955552525),Cl035711(1.6996318719),Cl036149(-2.60269377358),Cl038318(-1.9621000879),Cl038462(1.23164879274),Cl039222(5.07698518103),Cl039633(-2.52148376624),Cl040727(-…
GO:0098543	detection of other organism	biological process	20/2566	60/20037	3.3e-05	0.00383226	Cl004402(-2.47594084272),Cl005720(-1.5726810979),Cl010698(1.29988994983),Cl018739(-3.3329251868),Cl018743(-2.8413728013),Cl018746(-4.18299786754),Cl020511(-3.17393653582),Cl021485(-4.61306664331),Cl022622(5.85420197102),Cl023524(2.82955552525),Cl035711(1.6996318719),Cl036149(-2.60269377358),Cl038318(-1.9621000879),Cl038462(1.23164879274),Cl039222(5.07698518103),Cl039633(-2.52148376624),Cl040727(-…	Cl004402(-2.47594084272),Cl005720(-1.5726810979),Cl010698(1.29988994983),Cl018739(-3.3329251868),Cl018743(-2.8413728013),Cl018746(-4.18299786754),Cl020511(-3.17393653582),Cl021485(-4.61306664331),Cl022622(5.85420197102),Cl023524(2.82955552525),Cl035711(1.6996318719),Cl036149(-2.60269377358),Cl038318(-1.9621000879),Cl038462(1.23164879274),Cl039222(5.07698518103),Cl039633(-2.52148376624),Cl040727(-…
GO:0050789	regulation of biological process	biological process	836/2566	5850/20037	3.4e-05	0.00388571	Cl000062(1.88847911772),Cl000108(1.17560728893),Cl000195(1.99391862134),Cl000226(1.78944772073),Cl000338(2.66128433777),Cl000392(1.27661003627),Cl000458(3.42187618773),Cl000459(-2.02142627277),Cl000460(-1.89808686026),Cl000465(-2.72836633179),Cl000563(5.25352665838),Cl000564(3.07784333691),Cl000568(6.59629985081),Cl000583(1.72027657357),Cl000615(-1.23474867795),Cl000658(1.22048327393),Cl000672(2.…	Cl000062(1.88847911772),Cl000108(1.17560728893),Cl000195(1.99391862134),Cl000226(1.78944772073),Cl000338(2.66128433777),Cl000392(1.27661003627),Cl000458(3.42187618773),Cl000459(-2.02142627277),Cl000460(-1.89808686026),Cl000465(-2.72836633179),Cl000563(5.25352665838),Cl000564(3.07784333691),Cl000568(6.59629985081),Cl000583(1.72027657357),Cl000615(-1.23474867795),Cl000658(1.22048327393),Cl000672(2.…
GO:0010242	oxygen evolving activity	molecular function	5/2804	5/21958	3.4e-05	0.00443082	Cl042083(-2.21888231442),Cl042089(-2.09767565746),Cl042875(-2.09578031014),Cl042882(-2.09720234242),Cl043683(-2.128092628)	Cl042083(-2.21888231442),Cl042089(-2.09767565746),Cl042875(-2.09578031014),Cl042882(-2.09720234242),Cl043683(-2.128092628)
GO:0140096	catalytic activity, acting on a protein	molecular function	639/2804	4385/21958	4.4e-05	0.0054847	Cl000008(-1.18871867525),Cl000012(-2.08329329823),Cl000138(19.2561074713),Cl000180(-1.22597267221),Cl000202(1.86314227161),Cl000216(1.47613243885),Cl000226(1.78944772073),Cl000518(3.05066908828),Cl000801(2.06054273493),Cl000913(-2.27339712522),Cl000937(-1.41783043953),Cl000960(-1.44179901809),Cl001038(2.97078739876),Cl001044(1.06679049754),Cl001059(-1.54185111932),Cl001253(6.48440193747),Cl001290…	Cl000008(-1.18871867525),Cl000012(-2.08329329823),Cl000138(19.2561074713),Cl000180(-1.22597267221),Cl000202(1.86314227161),Cl000216(1.47613243885),Cl000226(1.78944772073),Cl000518(3.05066908828),Cl000801(2.06054273493),Cl000913(-2.27339712522),Cl000937(-1.41783043953),Cl000960(-1.44179901809),Cl001038(2.97078739876),Cl001044(1.06679049754),Cl001059(-1.54185111932),Cl001253(6.48440193747),Cl001290…
GO:0052482	defense response by cell wall thickening	biological process	11/2566	23/20037	4.6e-05	0.00509538	Cl014033(1.20385567936),Cl020511(-3.17393653582),Cl021485(-4.61306664331),Cl022622(5.85420197102),Cl036149(-2.60269377358),Cl038318(-1.9621000879),Cl039222(5.07698518103),Cl039633(-2.52148376624),Cl043281(-2.70911505925),Cl043750(4.69287759883),Cl043829(-3.94979974105)	Cl014033(1.20385567936),Cl020511(-3.17393653582),Cl021485(-4.61306664331),Cl022622(5.85420197102),Cl036149(-2.60269377358),Cl038318(-1.9621000879),Cl039222(5.07698518103),Cl039633(-2.52148376624),Cl043281(-2.70911505925),Cl043750(4.69287759883),Cl043829(-3.94979974105)
GO:0052544	defense response by callose deposition in cell wall	biological process	11/2566	23/20037	4.6e-05	0.00509538	Cl014033(1.20385567936),Cl020511(-3.17393653582),Cl021485(-4.61306664331),Cl022622(5.85420197102),Cl036149(-2.60269377358),Cl038318(-1.9621000879),Cl039222(5.07698518103),Cl039633(-2.52148376624),Cl043281(-2.70911505925),Cl043750(4.69287759883),Cl043829(-3.94979974105)	Cl014033(1.20385567936),Cl020511(-3.17393653582),Cl021485(-4.61306664331),Cl022622(5.85420197102),Cl036149(-2.60269377358),Cl038318(-1.9621000879),Cl039222(5.07698518103),Cl039633(-2.52148376624),Cl043281(-2.70911505925),Cl043750(4.69287759883),Cl043829(-3.94979974105)
GO:0034762	regulation of transmembrane transport	biological process	25/2566	86/20037	5e-05	0.00545455	Cl004402(-2.47594084272),Cl005720(-1.5726810979),Cl008454(1.71193740448),Cl010698(1.29988994983),Cl014425(2.96324816463),Cl018739(-3.3329251868),Cl018743(-2.8413728013),Cl018746(-4.18299786754),Cl019078(-1.72092991055),Cl020511(-3.17393653582),Cl021485(-4.61306664331),Cl022622(5.85420197102),Cl024025(-1.27708190152),Cl035711(1.6996318719),Cl036149(-2.60269377358),Cl038318(-1.9621000879),Cl038462(…	Cl004402(-2.47594084272),Cl005720(-1.5726810979),Cl008454(1.71193740448),Cl010698(1.29988994983),Cl014425(2.96324816463),Cl018739(-3.3329251868),Cl018743(-2.8413728013),Cl018746(-4.18299786754),Cl019078(-1.72092991055),Cl020511(-3.17393653582),Cl021485(-4.61306664331),Cl022622(5.85420197102),Cl024025(-1.27708190152),Cl035711(1.6996318719),Cl036149(-2.60269377358),Cl038318(-1.9621000879),Cl038462(…
GO:0006351	transcription, DNA-templated	biological process	483/2566	3235/20037	5.8e-05	0.00623284	Cl000108(1.17560728893),Cl000188(-1.22996465579),Cl000195(1.99391862134),Cl000458(3.42187618773),Cl000460(-1.89808686026),Cl000563(5.25352665838),Cl000564(3.07784333691),Cl000568(6.59629985081),Cl000583(1.72027657357),Cl000650(1.17028321715),Cl000677(4.63965660546),Cl000737(2.53919375482),Cl000935(1.8623973205),Cl000974(2.79921381582),Cl001034(-2.22415685642),Cl001286(2.16081073577),Cl001298(-1.9…	Cl000108(1.17560728893),Cl000188(-1.22996465579),Cl000195(1.99391862134),Cl000458(3.42187618773),Cl000460(-1.89808686026),Cl000563(5.25352665838),Cl000564(3.07784333691),Cl000568(6.59629985081),Cl000583(1.72027657357),Cl000650(1.17028321715),Cl000677(4.63965660546),Cl000737(2.53919375482),Cl000935(1.8623973205),Cl000974(2.79921381582),Cl001034(-2.22415685642),Cl001286(2.16081073577),Cl001298(-1.9…
GO:0004675	transmembrane receptor protein serine/threonine kinase activity	molecular function	16/2804	44/21958	5.8e-05	0.00692858	Cl004294(5.28454343797),Cl005157(2.92449549023),Cl007457(3.32634006856),Cl010283(-1.78271995564),Cl020511(-3.17393653582),Cl021485(-4.61306664331),Cl022622(5.85420197102),Cl036149(-2.60269377358),Cl038318(-1.9621000879),Cl039222(5.07698518103),Cl039633(-2.52148376624),Cl039912(-3.43640342334),Cl040149(5.28675164428),Cl043281(-2.70911505925),Cl043750(4.69287759883),Cl043829(-3.94979974105)	Cl004294(5.28454343797),Cl005157(2.92449549023),Cl007457(3.32634006856),Cl010283(-1.78271995564),Cl020511(-3.17393653582),Cl021485(-4.61306664331),Cl022622(5.85420197102),Cl036149(-2.60269377358),Cl038318(-1.9621000879),Cl039222(5.07698518103),Cl039633(-2.52148376624),Cl039912(-3.43640342334),Cl040149(5.28675164428),Cl043281(-2.70911505925),Cl043750(4.69287759883),Cl043829(-3.94979974105)
GO:0097659	nucleic acid-templated transcription	biological process	483/2566	3236/20037	6e-05	0.00635294	Cl000108(1.17560728893),Cl000188(-1.22996465579),Cl000195(1.99391862134),Cl000458(3.42187618773),Cl000460(-1.89808686026),Cl000563(5.25352665838),Cl000564(3.07784333691),Cl000568(6.59629985081),Cl000583(1.72027657357),Cl000650(1.17028321715),Cl000677(4.63965660546),Cl000737(2.53919375482),Cl000935(1.8623973205),Cl000974(2.79921381582),Cl001034(-2.22415685642),Cl001286(2.16081073577),Cl001298(-1.9…	Cl000108(1.17560728893),Cl000188(-1.22996465579),Cl000195(1.99391862134),Cl000458(3.42187618773),Cl000460(-1.89808686026),Cl000563(5.25352665838),Cl000564(3.07784333691),Cl000568(6.59629985081),Cl000583(1.72027657357),Cl000650(1.17028321715),Cl000677(4.63965660546),Cl000737(2.53919375482),Cl000935(1.8623973205),Cl000974(2.79921381582),Cl001034(-2.22415685642),Cl001286(2.16081073577),Cl001298(-1.9…
GO:0032774	RNA biosynthetic process	biological process	484/2566	3245/20037	6.3e-05	0.00657391	Cl000108(1.17560728893),Cl000188(-1.22996465579),Cl000195(1.99391862134),Cl000458(3.42187618773),Cl000460(-1.89808686026),Cl000563(5.25352665838),Cl000564(3.07784333691),Cl000568(6.59629985081),Cl000583(1.72027657357),Cl000650(1.17028321715),Cl000677(4.63965660546),Cl000737(2.53919375482),Cl000935(1.8623973205),Cl000974(2.79921381582),Cl001034(-2.22415685642),Cl001286(2.16081073577),Cl001298(-1.9…	Cl000108(1.17560728893),Cl000188(-1.22996465579),Cl000195(1.99391862134),Cl000458(3.42187618773),Cl000460(-1.89808686026),Cl000563(5.25352665838),Cl000564(3.07784333691),Cl000568(6.59629985081),Cl000583(1.72027657357),Cl000650(1.17028321715),Cl000677(4.63965660546),Cl000737(2.53919375482),Cl000935(1.8623973205),Cl000974(2.79921381582),Cl001034(-2.22415685642),Cl001286(2.16081073577),Cl001298(-1.9…
GO:0008194	UDP-glycosyltransferase activity	molecular function	90/2804	474/21958	6.6e-05	0.00756888	Cl000596(1.06506257117),Cl000899(-1.63791344924),Cl001380(5.22489194543),Cl001584(1.62347861479),Cl002409(2.68035564062),Cl002943(1.25997101623),Cl004696(-1.58190604941),Cl005476(1.66429567727),Cl005906(3.1161521784),Cl006162(1.97974911916),Cl006479(5.27640875887),Cl006667(5.83656994952),Cl007713(2.22195833166),Cl007717(-2.44823525225),Cl008947(2.58946498175),Cl008969(2.24678450031),Cl009140(1.73…	Cl000596(1.06506257117),Cl000899(-1.63791344924),Cl001380(5.22489194543),Cl001584(1.62347861479),Cl002409(2.68035564062),Cl002943(1.25997101623),Cl004696(-1.58190604941),Cl005476(1.66429567727),Cl005906(3.1161521784),Cl006162(1.97974911916),Cl006479(5.27640875887),Cl006667(5.83656994952),Cl007713(2.22195833166),Cl007717(-2.44823525225),Cl008947(2.58946498175),Cl008969(2.24678450031),Cl009140(1.73…
GO:0051213	dioxygenase activity	molecular function	48/2804	215/21958	6.9e-05	0.00760858	Cl000187(3.06063737787),Cl000556(2.08408618608),Cl001392(4.04035352695),Cl002525(1.62979338641),Cl002934(3.00080095798),Cl003581(-1.06089477993),Cl003786(-1.67582463566),Cl003960(1.0656484826),Cl004547(-2.03412747738),Cl004686(5.77981207746),Cl004687(5.73927563889),Cl005006(5.7184673921),Cl005866(1.6878326003),Cl009162(-1.0098809184),Cl011037(2.62800331823),Cl011130(6.66546399388),Cl012584(10.171…	Cl000187(3.06063737787),Cl000556(2.08408618608),Cl001392(4.04035352695),Cl002525(1.62979338641),Cl002934(3.00080095798),Cl003581(-1.06089477993),Cl003786(-1.67582463566),Cl003960(1.0656484826),Cl004547(-2.03412747738),Cl004686(5.77981207746),Cl004687(5.73927563889),Cl005006(5.7184673921),Cl005866(1.6878326003),Cl009162(-1.0098809184),Cl011037(2.62800331823),Cl011130(6.66546399388),Cl012584(10.171…
GO:0016114	terpenoid biosynthetic process	biological process	46/2566	203/20037	7e-05	0.0072	Cl000210(3.99345527298),Cl000777(-2.45307141665),Cl004445(-2.60623005933),Cl004686(5.77981207746),Cl004687(5.73927563889),Cl005410(1.73638688985),Cl005740(2.1114442708),Cl005753(1.34137754621),Cl007004(-1.80665274106),Cl007937(2.97380290144),Cl008574(1.64860368156),Cl011130(6.66546399388),Cl013505(6.5370617473),Cl015603(3.77889836351),Cl015604(3.77513570828),Cl015836(1.7148618722),Cl015900(2.7804…	Cl000210(3.99345527298),Cl000777(-2.45307141665),Cl004445(-2.60623005933),Cl004686(5.77981207746),Cl004687(5.73927563889),Cl005410(1.73638688985),Cl005740(2.1114442708),Cl005753(1.34137754621),Cl007004(-1.80665274106),Cl007937(2.97380290144),Cl008574(1.64860368156),Cl011130(6.66546399388),Cl013505(6.5370617473),Cl015603(3.77889836351),Cl015604(3.77513570828),Cl015836(1.7148618722),Cl015900(2.7804…
GO:0010817	regulation of hormone levels	biological process	79/2566	404/20037	7.1e-05	0.0072	Cl000187(3.06063737787),Cl000749(4.89003481575),Cl000777(-2.45307141665),Cl000937(-1.41783043953),Cl000992(2.33504450714),Cl001315(4.38720867516),Cl001606(3.30852046227),Cl002365(3.63846858025),Cl002409(2.68035564062),Cl002525(1.62979338641),Cl003774(1.73770905781),Cl003908(-1.53213864001),Cl003931(3.12108217059),Cl004547(-2.03412747738),Cl005239(15.8715684701),Cl005682(-3.64979768153),Cl005740(2…	Cl000187(3.06063737787),Cl000749(4.89003481575),Cl000777(-2.45307141665),Cl000937(-1.41783043953),Cl000992(2.33504450714),Cl001315(4.38720867516),Cl001606(3.30852046227),Cl002365(3.63846858025),Cl002409(2.68035564062),Cl002525(1.62979338641),Cl003774(1.73770905781),Cl003908(-1.53213864001),Cl003931(3.12108217059),Cl004547(-2.03412747738),Cl005239(15.8715684701),Cl005682(-3.64979768153),Cl005740(2…
GO:0009696	salicylic acid metabolic process	biological process	14/2566	36/20037	7.4e-05	0.0074	Cl000187(3.06063737787),Cl001606(3.30852046227),Cl002409(2.68035564062),Cl002525(1.62979338641),Cl004547(-2.03412747738),Cl006467(6.31361759087),Cl006580(1.73380825394),Cl009743(-1.94927765243),Cl013552(1.21795596928),Cl014918(-1.98678569618),Cl022994(5.64214810404),Cl027825(2.3069526642),Cl032536(-1.52742334409),Cl041459(-3.79936328217)	Cl000187(3.06063737787),Cl001606(3.30852046227),Cl002409(2.68035564062),Cl002525(1.62979338641),Cl004547(-2.03412747738),Cl006467(6.31361759087),Cl006580(1.73380825394),Cl009743(-1.94927765243),Cl013552(1.21795596928),Cl014918(-1.98678569618),Cl022994(5.64214810404),Cl027825(2.3069526642),Cl032536(-1.52742334409),Cl041459(-3.79936328217)
GO:0005509	calcium ion binding	molecular function	82/2804	425/21958	7.8e-05	0.00828244	Cl001094(4.89262316706),Cl001675(5.00521257153),Cl001836(-1.12812708301),Cl002316(3.47380337913),Cl004215(3.35690251888),Cl005726(3.52533487961),Cl006514(1.91163853572),Cl007340(2.42804262083),Cl007642(1.12589185111),Cl008462(1.6291510787),Cl008463(1.57040877294),Cl009153(1.00185658418),Cl011783(1.20204094764),Cl011975(4.53968292665),Cl012026(2.39509250777),Cl012067(4.53632738951),Cl012126(2.8041…	Cl001094(4.89262316706),Cl001675(5.00521257153),Cl001836(-1.12812708301),Cl002316(3.47380337913),Cl004215(3.35690251888),Cl005726(3.52533487961),Cl006514(1.91163853572),Cl007340(2.42804262083),Cl007642(1.12589185111),Cl008462(1.6291510787),Cl008463(1.57040877294),Cl009153(1.00185658418),Cl011783(1.20204094764),Cl011975(4.53968292665),Cl012026(2.39509250777),Cl012067(4.53632738951),Cl012126(2.8041…
GO:0002376	immune system process	biological process	104/2566	566/20037	8e-05	0.00789041	Cl000615(-1.23474867795),Cl000753(2.44609985608),Cl000937(-1.41783043953),Cl000979(4.14779389167),Cl001141(-2.94500255915),Cl001750(-1.26107330375),Cl002057(2.11736052175),Cl003771(3.50691275849),Cl004402(-2.47594084272),Cl004809(2.26464130673),Cl004811(1.99568546888),Cl005036(2.2805010266),Cl005703(1.22926271129),Cl005720(-1.5726810979),Cl006175(2.26066409273),Cl006246(1.09937371627),Cl006499(2.…	Cl000615(-1.23474867795),Cl000753(2.44609985608),Cl000937(-1.41783043953),Cl000979(4.14779389167),Cl001141(-2.94500255915),Cl001750(-1.26107330375),Cl002057(2.11736052175),Cl003771(3.50691275849),Cl004402(-2.47594084272),Cl004809(2.26464130673),Cl004811(1.99568546888),Cl005036(2.2805010266),Cl005703(1.22926271129),Cl005720(-1.5726810979),Cl006175(2.26066409273),Cl006246(1.09937371627),Cl006499(2.…
GO:1901701	cellular response to oxygen-containing compound	biological process	119/2566	665/20037	8.3e-05	0.00807568	Cl000392(1.27661003627),Cl000563(5.25352665838),Cl000564(3.07784333691),Cl000568(6.59629985081),Cl000937(-1.41783043953),Cl000979(4.14779389167),Cl000992(2.33504450714),Cl001689(1.8293832076),Cl002113(16.7561191826),Cl002216(3.43527338436),Cl002805(-1.03127108851),Cl003337(7.97198440183),Cl003339(8.68008096547),Cl003341(21.1633556909),Cl003343(5.61591241938),Cl003774(1.73770905781),Cl003955(-1.49…	Cl000392(1.27661003627),Cl000563(5.25352665838),Cl000564(3.07784333691),Cl000568(6.59629985081),Cl000937(-1.41783043953),Cl000979(4.14779389167),Cl000992(2.33504450714),Cl001689(1.8293832076),Cl002113(16.7561191826),Cl002216(3.43527338436),Cl002805(-1.03127108851),Cl003337(7.97198440183),Cl003339(8.68008096547),Cl003341(21.1633556909),Cl003343(5.61591241938),Cl003774(1.73770905781),Cl003955(-1.49…
GO:0097305	response to alcohol	biological process	97/2566	522/20037	9e-05	0.00864	Cl000392(1.27661003627),Cl000458(3.42187618773),Cl000894(2.3250334956),Cl001077(3.60733215022),Cl001581(4.7088620308),Cl001689(1.8293832076),Cl002113(16.7561191826),Cl002459(17.4228527854),Cl002805(-1.03127108851),Cl003774(1.73770905781),Cl003858(-2.06590012254),Cl004215(3.35690251888),Cl005179(6.42632014198),Cl005187(-2.45467203682),Cl005718(1.65097348563),Cl005726(3.52533487961),Cl006483(3.3488…	Cl000392(1.27661003627),Cl000458(3.42187618773),Cl000894(2.3250334956),Cl001077(3.60733215022),Cl001581(4.7088620308),Cl001689(1.8293832076),Cl002113(16.7561191826),Cl002459(17.4228527854),Cl002805(-1.03127108851),Cl003774(1.73770905781),Cl003858(-2.06590012254),Cl004215(3.35690251888),Cl005179(6.42632014198),Cl005187(-2.45467203682),Cl005718(1.65097348563),Cl005726(3.52533487961),Cl006483(3.3488…
GO:0009867	jasmonic acid mediated signaling pathway	biological process	27/2566	100/20037	0.00011	0.0104211	Cl000563(5.25352665838),Cl000564(3.07784333691),Cl000568(6.59629985081),Cl000979(4.14779389167),Cl000992(2.33504450714),Cl002216(3.43527338436),Cl003337(7.97198440183),Cl003339(8.68008096547),Cl003341(21.1633556909),Cl003343(5.61591241938),Cl003955(-1.49996252184),Cl005187(-2.45467203682),Cl006530(-2.68665951309),Cl007022(1.97750290978),Cl008872(6.04284552961),Cl009119(2.82185344229),Cl009916(1.7…	Cl000563(5.25352665838),Cl000564(3.07784333691),Cl000568(6.59629985081),Cl000979(4.14779389167),Cl000992(2.33504450714),Cl002216(3.43527338436),Cl003337(7.97198440183),Cl003339(8.68008096547),Cl003341(21.1633556909),Cl003343(5.61591241938),Cl003955(-1.49996252184),Cl005187(-2.45467203682),Cl006530(-2.68665951309),Cl007022(1.97750290978),Cl008872(6.04284552961),Cl009119(2.82185344229),Cl009916(1.7…
GO:0052542	defense response by callose deposition	biological process	12/2566	29/20037	0.00012	0.0112208	Cl014033(1.20385567936),Cl020511(-3.17393653582),Cl021485(-4.61306664331),Cl022622(5.85420197102),Cl029460(-1.07216239362),Cl036149(-2.60269377358),Cl038318(-1.9621000879),Cl039222(5.07698518103),Cl039633(-2.52148376624),Cl043281(-2.70911505925),Cl043750(4.69287759883),Cl043829(-3.94979974105)	Cl014033(1.20385567936),Cl020511(-3.17393653582),Cl021485(-4.61306664331),Cl022622(5.85420197102),Cl029460(-1.07216239362),Cl036149(-2.60269377358),Cl038318(-1.9621000879),Cl039222(5.07698518103),Cl039633(-2.52148376624),Cl043281(-2.70911505925),Cl043750(4.69287759883),Cl043829(-3.94979974105)
GO:0008299	isoprenoid biosynthetic process	biological process	50/2566	232/20037	0.00013	0.012	Cl000210(3.99345527298),Cl000777(-2.45307141665),Cl004445(-2.60623005933),Cl004686(5.77981207746),Cl004687(5.73927563889),Cl005410(1.73638688985),Cl005740(2.1114442708),Cl005753(1.34137754621),Cl007004(-1.80665274106),Cl007937(2.97380290144),Cl008574(1.64860368156),Cl011130(6.66546399388),Cl013505(6.5370617473),Cl015603(3.77889836351),Cl015604(3.77513570828),Cl015836(1.7148618722),Cl015900(2.7804…	Cl000210(3.99345527298),Cl000777(-2.45307141665),Cl004445(-2.60623005933),Cl004686(5.77981207746),Cl004687(5.73927563889),Cl005410(1.73638688985),Cl005740(2.1114442708),Cl005753(1.34137754621),Cl007004(-1.80665274106),Cl007937(2.97380290144),Cl008574(1.64860368156),Cl011130(6.66546399388),Cl013505(6.5370617473),Cl015603(3.77889836351),Cl015604(3.77513570828),Cl015836(1.7148618722),Cl015900(2.7804…
GO:0003677	DNA binding	molecular function	454/2804	3054/21958	0.00013	0.0133111	Cl000007(-1.16867149856),Cl000108(1.17560728893),Cl000188(-1.22996465579),Cl000195(1.99391862134),Cl000458(3.42187618773),Cl000459(-2.02142627277),Cl000460(-1.89808686026),Cl000583(1.72027657357),Cl000650(1.17028321715),Cl000677(4.63965660546),Cl000802(1.31950535518),Cl000900(-1.24767138842),Cl000935(1.8623973205),Cl000974(2.79921381582),Cl001034(-2.22415685642),Cl001286(2.16081073577),Cl001298(-…	Cl000007(-1.16867149856),Cl000108(1.17560728893),Cl000188(-1.22996465579),Cl000195(1.99391862134),Cl000458(3.42187618773),Cl000459(-2.02142627277),Cl000460(-1.89808686026),Cl000583(1.72027657357),Cl000650(1.17028321715),Cl000677(4.63965660546),Cl000802(1.31950535518),Cl000900(-1.24767138842),Cl000935(1.8623973205),Cl000974(2.79921381582),Cl001034(-2.22415685642),Cl001286(2.16081073577),Cl001298(-…
GO:0001871	pattern binding	molecular function	46/2804	211/21958	0.00017	0.0162463	Cl002175(5.6182023084),Cl002785(-2.98538802763),Cl005201(1.70133500186),Cl005755(7.53980101938),Cl007517(-2.33186351658),Cl007519(-2.03278933643),Cl008462(1.6291510787),Cl008463(1.57040877294),Cl011046(-4.5241225109),Cl012278(-1.97468866721),Cl012813(6.86310845413),Cl013458(2.73783902083),Cl015807(1.20018744157),Cl016282(-1.74132807051),Cl016283(-1.48307151054),Cl016288(1.96877061296),Cl016295(1.…	Cl002175(5.6182023084),Cl002785(-2.98538802763),Cl005201(1.70133500186),Cl005755(7.53980101938),Cl007517(-2.33186351658),Cl007519(-2.03278933643),Cl008462(1.6291510787),Cl008463(1.57040877294),Cl011046(-4.5241225109),Cl012278(-1.97468866721),Cl012813(6.86310845413),Cl013458(2.73783902083),Cl015807(1.20018744157),Cl016282(-1.74132807051),Cl016283(-1.48307151054),Cl016288(1.96877061296),Cl016295(1.…
GO:0030247	polysaccharide binding	molecular function	46/2804	211/21958	0.00017	0.0162463	Cl002175(5.6182023084),Cl002785(-2.98538802763),Cl005201(1.70133500186),Cl005755(7.53980101938),Cl007517(-2.33186351658),Cl007519(-2.03278933643),Cl008462(1.6291510787),Cl008463(1.57040877294),Cl011046(-4.5241225109),Cl012278(-1.97468866721),Cl012813(6.86310845413),Cl013458(2.73783902083),Cl015807(1.20018744157),Cl016282(-1.74132807051),Cl016283(-1.48307151054),Cl016288(1.96877061296),Cl016295(1.…	Cl002175(5.6182023084),Cl002785(-2.98538802763),Cl005201(1.70133500186),Cl005755(7.53980101938),Cl007517(-2.33186351658),Cl007519(-2.03278933643),Cl008462(1.6291510787),Cl008463(1.57040877294),Cl011046(-4.5241225109),Cl012278(-1.97468866721),Cl012813(6.86310845413),Cl013458(2.73783902083),Cl015807(1.20018744157),Cl016282(-1.74132807051),Cl016283(-1.48307151054),Cl016288(1.96877061296),Cl016295(1.…
GO:0045087	innate immune response	biological process	88/2566	474/20037	0.00019	0.0173165	Cl000937(-1.41783043953),Cl000979(4.14779389167),Cl001750(-1.26107330375),Cl003771(3.50691275849),Cl004402(-2.47594084272),Cl004809(2.26464130673),Cl004811(1.99568546888),Cl005036(2.2805010266),Cl005703(1.22926271129),Cl005720(-1.5726810979),Cl006175(2.26066409273),Cl006246(1.09937371627),Cl006499(2.33228093546),Cl006530(-2.68665951309),Cl006580(1.73380825394),Cl007591(4.24512448027),Cl007863(-1.…	Cl000937(-1.41783043953),Cl000979(4.14779389167),Cl001750(-1.26107330375),Cl003771(3.50691275849),Cl004402(-2.47594084272),Cl004809(2.26464130673),Cl004811(1.99568546888),Cl005036(2.2805010266),Cl005703(1.22926271129),Cl005720(-1.5726810979),Cl006175(2.26066409273),Cl006246(1.09937371627),Cl006499(2.33228093546),Cl006530(-2.68665951309),Cl006580(1.73380825394),Cl007591(4.24512448027),Cl007863(-1.…
GO:0005365	myo-inositol transmembrane transporter activity	molecular function	8/2804	15/21958	0.0002	0.0179188	Cl000728(-2.49702550654),Cl007243(-1.32097704575),Cl007247(1.66367637799),Cl011164(-1.96948212875),Cl020907(-2.16390164796),Cl023551(-2.05876485057),Cl036792(-1.85654568703),Cl038974(-3.34715886364)	Cl000728(-2.49702550654),Cl007243(-1.32097704575),Cl007247(1.66367637799),Cl011164(-1.96948212875),Cl020907(-2.16390164796),Cl023551(-2.05876485057),Cl036792(-1.85654568703),Cl038974(-3.34715886364)
GO:0016758	transferase activity, transferring hexosyl groups	molecular function	115/2804	654/21958	0.0002	0.0179188	Cl000596(1.06506257117),Cl000899(-1.63791344924),Cl001032(8.73101497789),Cl001380(5.22489194543),Cl001584(1.62347861479),Cl002409(2.68035564062),Cl002931(-1.11222969187),Cl002943(1.25997101623),Cl004696(-1.58190604941),Cl005476(1.66429567727),Cl005867(2.66969046092),Cl005870(1.23278724712),Cl005906(3.1161521784),Cl006162(1.97974911916),Cl006479(5.27640875887),Cl006667(5.83656994952),Cl007584(2.09…	Cl000596(1.06506257117),Cl000899(-1.63791344924),Cl001032(8.73101497789),Cl001380(5.22489194543),Cl001584(1.62347861479),Cl002409(2.68035564062),Cl002931(-1.11222969187),Cl002943(1.25997101623),Cl004696(-1.58190604941),Cl005476(1.66429567727),Cl005867(2.66969046092),Cl005870(1.23278724712),Cl005906(3.1161521784),Cl006162(1.97974911916),Cl006479(5.27640875887),Cl006667(5.83656994952),Cl007584(2.09…
GO:0009635	response to herbicide	biological process	8/2566	15/20037	0.0002	0.018	Cl008924(-1.38214217797),Cl018764(1.24445576759),Cl019630(-1.34944837501),Cl042083(-2.21888231442),Cl042089(-2.09767565746),Cl042875(-2.09578031014),Cl042882(-2.09720234242),Cl043683(-2.128092628)	Cl008924(-1.38214217797),Cl018764(1.24445576759),Cl019630(-1.34944837501),Cl042083(-2.21888231442),Cl042089(-2.09767565746),Cl042875(-2.09578031014),Cl042882(-2.09720234242),Cl043683(-2.128092628)
GO:0071395	cellular response to jasmonic acid stimulus	biological process	27/2566	104/20037	0.00021	0.0186667	Cl000563(5.25352665838),Cl000564(3.07784333691),Cl000568(6.59629985081),Cl000979(4.14779389167),Cl000992(2.33504450714),Cl002216(3.43527338436),Cl003337(7.97198440183),Cl003339(8.68008096547),Cl003341(21.1633556909),Cl003343(5.61591241938),Cl003955(-1.49996252184),Cl005187(-2.45467203682),Cl006530(-2.68665951309),Cl007022(1.97750290978),Cl008872(6.04284552961),Cl009119(2.82185344229),Cl009916(1.7…	Cl000563(5.25352665838),Cl000564(3.07784333691),Cl000568(6.59629985081),Cl000979(4.14779389167),Cl000992(2.33504450714),Cl002216(3.43527338436),Cl003337(7.97198440183),Cl003339(8.68008096547),Cl003341(21.1633556909),Cl003343(5.61591241938),Cl003955(-1.49996252184),Cl005187(-2.45467203682),Cl006530(-2.68665951309),Cl007022(1.97750290978),Cl008872(6.04284552961),Cl009119(2.82185344229),Cl009916(1.7…
GO:0052386	cell wall thickening	biological process	12/2566	31/20037	0.00025	0.0216867	Cl013458(2.73783902083),Cl014033(1.20385567936),Cl020511(-3.17393653582),Cl021485(-4.61306664331),Cl022622(5.85420197102),Cl036149(-2.60269377358),Cl038318(-1.9621000879),Cl039222(5.07698518103),Cl039633(-2.52148376624),Cl043281(-2.70911505925),Cl043750(4.69287759883),Cl043829(-3.94979974105)	Cl013458(2.73783902083),Cl014033(1.20385567936),Cl020511(-3.17393653582),Cl021485(-4.61306664331),Cl022622(5.85420197102),Cl036149(-2.60269377358),Cl038318(-1.9621000879),Cl039222(5.07698518103),Cl039633(-2.52148376624),Cl043281(-2.70911505925),Cl043750(4.69287759883),Cl043829(-3.94979974105)
GO:0052543	callose deposition in cell wall	biological process	12/2566	31/20037	0.00025	0.0216867	Cl013458(2.73783902083),Cl014033(1.20385567936),Cl020511(-3.17393653582),Cl021485(-4.61306664331),Cl022622(5.85420197102),Cl036149(-2.60269377358),Cl038318(-1.9621000879),Cl039222(5.07698518103),Cl039633(-2.52148376624),Cl043281(-2.70911505925),Cl043750(4.69287759883),Cl043829(-3.94979974105)	Cl013458(2.73783902083),Cl014033(1.20385567936),Cl020511(-3.17393653582),Cl021485(-4.61306664331),Cl022622(5.85420197102),Cl036149(-2.60269377358),Cl038318(-1.9621000879),Cl039222(5.07698518103),Cl039633(-2.52148376624),Cl043281(-2.70911505925),Cl043750(4.69287759883),Cl043829(-3.94979974105)
GO:0071323	cellular response to chitin	biological process	4/2566	4/20037	0.00027	0.0226047	Cl020851(1.42306389721),Cl021788(1.40179842668),Cl028098(2.25453924563),Cl039680(3.00068940309)	Cl020851(1.42306389721),Cl021788(1.40179842668),Cl028098(2.25453924563),Cl039680(3.00068940309)
GO:0010035	response to inorganic substance	biological process	126/2566	731/20037	0.00027	0.0226047	Cl000381(1.90013112377),Cl000458(3.42187618773),Cl000894(2.3250334956),Cl000979(4.14779389167),Cl001012(2.77756701957),Cl001606(3.30852046227),Cl001836(-1.12812708301),Cl002459(17.4228527854),Cl002680(2.42707043771),Cl004249(1.14181984763),Cl004615(1.71420090725),Cl005166(2.39356795902),Cl005179(6.42632014198),Cl005186(1.06191945128),Cl005187(-2.45467203682),Cl005479(2.1598580409),Cl006198(3.0119…	Cl000381(1.90013112377),Cl000458(3.42187618773),Cl000894(2.3250334956),Cl000979(4.14779389167),Cl001012(2.77756701957),Cl001606(3.30852046227),Cl001836(-1.12812708301),Cl002459(17.4228527854),Cl002680(2.42707043771),Cl004249(1.14181984763),Cl004615(1.71420090725),Cl005166(2.39356795902),Cl005179(6.42632014198),Cl005186(1.06191945128),Cl005187(-2.45467203682),Cl005479(2.1598580409),Cl006198(3.0119…
GO:0051606	detection of stimulus	biological process	32/2566	133/20037	0.00027	0.0226047	Cl003451(-2.46100508457),Cl004402(-2.47594084272),Cl005180(-1.01356764199),Cl005682(-3.64979768153),Cl005720(-1.5726810979),Cl010698(1.29988994983),Cl014801(-1.08795390319),Cl018739(-3.3329251868),Cl018743(-2.8413728013),Cl018746(-4.18299786754),Cl019078(-1.72092991055),Cl020511(-3.17393653582),Cl020742(3.1871105067),Cl021329(-1.14472464764),Cl021485(-4.61306664331),Cl022622(5.85420197102),Cl0235…	Cl003451(-2.46100508457),Cl004402(-2.47594084272),Cl005180(-1.01356764199),Cl005682(-3.64979768153),Cl005720(-1.5726810979),Cl010698(1.29988994983),Cl014801(-1.08795390319),Cl018739(-3.3329251868),Cl018743(-2.8413728013),Cl018746(-4.18299786754),Cl019078(-1.72092991055),Cl020511(-3.17393653582),Cl020742(3.1871105067),Cl021329(-1.14472464764),Cl021485(-4.61306664331),Cl022622(5.85420197102),Cl0235…
GO:0016629	12-oxophytodienoate reductase activity	molecular function	4/2804	4/21958	0.00027	0.0234573	Cl016607(7.42280577546),Cl028099(4.56101683728),Cl028103(-2.80710931391),Cl033229(1.80234897421)	Cl016607(7.42280577546),Cl028099(4.56101683728),Cl028103(-2.80710931391),Cl033229(1.80234897421)
GO:0009814	defense response, incompatible interaction	biological process	46/2566	215/20037	0.00029	0.024	Cl000937(-1.41783043953),Cl000979(4.14779389167),Cl003771(3.50691275849),Cl004809(2.26464130673),Cl004811(1.99568546888),Cl005703(1.22926271129),Cl006175(2.26066409273),Cl006246(1.09937371627),Cl006530(-2.68665951309),Cl006580(1.73380825394),Cl007591(4.24512448027),Cl007863(-1.13814452856),Cl007994(-2.60375301887),Cl009743(-1.94927765243),Cl010060(-1.38820222757),Cl010979(1.02652814003),Cl012325(…	Cl000937(-1.41783043953),Cl000979(4.14779389167),Cl003771(3.50691275849),Cl004809(2.26464130673),Cl004811(1.99568546888),Cl005703(1.22926271129),Cl006175(2.26066409273),Cl006246(1.09937371627),Cl006530(-2.68665951309),Cl006580(1.73380825394),Cl007591(4.24512448027),Cl007863(-1.13814452856),Cl007994(-2.60375301887),Cl009743(-1.94927765243),Cl010060(-1.38820222757),Cl010979(1.02652814003),Cl012325(…
GO:0002684	positive regulation of immune system process	biological process	29/2566	117/20037	0.0003	0.0245455	Cl002057(2.11736052175),Cl004402(-2.47594084272),Cl004809(2.26464130673),Cl004811(1.99568546888),Cl005720(-1.5726810979),Cl006246(1.09937371627),Cl006499(2.33228093546),Cl006530(-2.68665951309),Cl007994(-2.60375301887),Cl010698(1.29988994983),Cl012575(-1.05274269),Cl013416(1.20014909808),Cl014033(1.20385567936),Cl014436(1.06179115708),Cl015541(-1.46127664975),Cl018739(-3.3329251868),Cl018743(-2.8…	Cl002057(2.11736052175),Cl004402(-2.47594084272),Cl004809(2.26464130673),Cl004811(1.99568546888),Cl005720(-1.5726810979),Cl006246(1.09937371627),Cl006499(2.33228093546),Cl006530(-2.68665951309),Cl007994(-2.60375301887),Cl010698(1.29988994983),Cl012575(-1.05274269),Cl013416(1.20014909808),Cl014033(1.20385567936),Cl014436(1.06179115708),Cl015541(-1.46127664975),Cl018739(-3.3329251868),Cl018743(-2.8…
GO:0006721	terpenoid metabolic process	biological process	47/2566	222/20037	0.00032	0.0258876	Cl000210(3.99345527298),Cl000777(-2.45307141665),Cl004445(-2.60623005933),Cl004686(5.77981207746),Cl004687(5.73927563889),Cl005410(1.73638688985),Cl005740(2.1114442708),Cl005753(1.34137754621),Cl007004(-1.80665274106),Cl007937(2.97380290144),Cl008574(1.64860368156),Cl011130(6.66546399388),Cl013505(6.5370617473),Cl015603(3.77889836351),Cl015604(3.77513570828),Cl015836(1.7148618722),Cl015900(2.7804…	Cl000210(3.99345527298),Cl000777(-2.45307141665),Cl004445(-2.60623005933),Cl004686(5.77981207746),Cl004687(5.73927563889),Cl005410(1.73638688985),Cl005740(2.1114442708),Cl005753(1.34137754621),Cl007004(-1.80665274106),Cl007937(2.97380290144),Cl008574(1.64860368156),Cl011130(6.66546399388),Cl013505(6.5370617473),Cl015603(3.77889836351),Cl015604(3.77513570828),Cl015836(1.7148618722),Cl015900(2.7804…
GO:0050778	positive regulation of immune response	biological process	28/2566	112/20037	0.00033	0.0261099	Cl004402(-2.47594084272),Cl004809(2.26464130673),Cl004811(1.99568546888),Cl005720(-1.5726810979),Cl006246(1.09937371627),Cl006499(2.33228093546),Cl006530(-2.68665951309),Cl007994(-2.60375301887),Cl010698(1.29988994983),Cl012575(-1.05274269),Cl013416(1.20014909808),Cl014033(1.20385567936),Cl014436(1.06179115708),Cl015541(-1.46127664975),Cl018739(-3.3329251868),Cl018743(-2.8413728013),Cl018746(-4.1…	Cl004402(-2.47594084272),Cl004809(2.26464130673),Cl004811(1.99568546888),Cl005720(-1.5726810979),Cl006246(1.09937371627),Cl006499(2.33228093546),Cl006530(-2.68665951309),Cl007994(-2.60375301887),Cl010698(1.29988994983),Cl012575(-1.05274269),Cl013416(1.20014909808),Cl014033(1.20385567936),Cl014436(1.06179115708),Cl015541(-1.46127664975),Cl018739(-3.3329251868),Cl018743(-2.8413728013),Cl018746(-4.1…
GO:0071229	cellular response to acid chemical	biological process	96/2566	534/20037	0.00033	0.0261099	Cl000392(1.27661003627),Cl000563(5.25352665838),Cl000564(3.07784333691),Cl000568(6.59629985081),Cl000937(-1.41783043953),Cl000979(4.14779389167),Cl000992(2.33504450714),Cl001689(1.8293832076),Cl002113(16.7561191826),Cl002216(3.43527338436),Cl002805(-1.03127108851),Cl003337(7.97198440183),Cl003339(8.68008096547),Cl003341(21.1633556909),Cl003343(5.61591241938),Cl003774(1.73770905781),Cl003955(-1.49…	Cl000392(1.27661003627),Cl000563(5.25352665838),Cl000564(3.07784333691),Cl000568(6.59629985081),Cl000937(-1.41783043953),Cl000979(4.14779389167),Cl000992(2.33504450714),Cl001689(1.8293832076),Cl002113(16.7561191826),Cl002216(3.43527338436),Cl002805(-1.03127108851),Cl003337(7.97198440183),Cl003339(8.68008096547),Cl003341(21.1633556909),Cl003343(5.61591241938),Cl003774(1.73770905781),Cl003955(-1.49…
GO:0009415	response to water	biological process	72/2566	379/20037	0.00036	0.0281739	Cl000381(1.90013112377),Cl000458(3.42187618773),Cl000894(2.3250334956),Cl000979(4.14779389167),Cl001606(3.30852046227),Cl001836(-1.12812708301),Cl002459(17.4228527854),Cl002680(2.42707043771),Cl004249(1.14181984763),Cl004615(1.71420090725),Cl005187(-2.45467203682),Cl005479(2.1598580409),Cl006198(3.01199691518),Cl006467(6.31361759087),Cl006662(1.99967201912),Cl007213(1.09778363245),Cl008924(-1.382…	Cl000381(1.90013112377),Cl000458(3.42187618773),Cl000894(2.3250334956),Cl000979(4.14779389167),Cl001606(3.30852046227),Cl001836(-1.12812708301),Cl002459(17.4228527854),Cl002680(2.42707043771),Cl004249(1.14181984763),Cl004615(1.71420090725),Cl005187(-2.45467203682),Cl005479(2.1598580409),Cl006198(3.01199691518),Cl006467(6.31361759087),Cl006662(1.99967201912),Cl007213(1.09778363245),Cl008924(-1.382…
GO:0016102	diterpenoid biosynthetic process	biological process	22/2566	81/20037	0.0004	0.0309677	Cl004445(-2.60623005933),Cl005410(1.73638688985),Cl007004(-1.80665274106),Cl013505(6.5370617473),Cl015603(3.77889836351),Cl015604(3.77513570828),Cl015836(1.7148618722),Cl015900(2.78040016876),Cl018651(8.55949593047),Cl026866(1.38424348837),Cl028653(1.78326699058),Cl029141(-1.27434301053),Cl029585(2.2609517023),Cl031118(16.5944055258),Cl031429(-1.7108717711),Cl031875(-2.10650018664),Cl035400(-2.52…	Cl004445(-2.60623005933),Cl005410(1.73638688985),Cl007004(-1.80665274106),Cl013505(6.5370617473),Cl015603(3.77889836351),Cl015604(3.77513570828),Cl015836(1.7148618722),Cl015900(2.78040016876),Cl018651(8.55949593047),Cl026866(1.38424348837),Cl028653(1.78326699058),Cl029141(-1.27434301053),Cl029585(2.2609517023),Cl031118(16.5944055258),Cl031429(-1.7108717711),Cl031875(-2.10650018664),Cl035400(-2.52…
GO:0052545	callose localization	biological process	13/2566	37/20037	0.00043	0.0329362	Cl013458(2.73783902083),Cl014033(1.20385567936),Cl020511(-3.17393653582),Cl021485(-4.61306664331),Cl022622(5.85420197102),Cl029460(-1.07216239362),Cl036149(-2.60269377358),Cl038318(-1.9621000879),Cl039222(5.07698518103),Cl039633(-2.52148376624),Cl043281(-2.70911505925),Cl043750(4.69287759883),Cl043829(-3.94979974105)	Cl013458(2.73783902083),Cl014033(1.20385567936),Cl020511(-3.17393653582),Cl021485(-4.61306664331),Cl022622(5.85420197102),Cl029460(-1.07216239362),Cl036149(-2.60269377358),Cl038318(-1.9621000879),Cl039222(5.07698518103),Cl039633(-2.52148376624),Cl043281(-2.70911505925),Cl043750(4.69287759883),Cl043829(-3.94979974105)
GO:0071369	cellular response to ethylene stimulus	biological process	46/2566	219/20037	0.00044	0.0333474	Cl000458(3.42187618773),Cl000583(1.72027657357),Cl000677(4.63965660546),Cl000979(4.14779389167),Cl001689(1.8293832076),Cl002113(16.7561191826),Cl005008(1.39843076454),Cl006175(2.26066409273),Cl007004(-1.80665274106),Cl010758(-1.7230332846),Cl012645(-1.02552245095),Cl012769(9.75452253016),Cl013770(3.06091827707),Cl014362(5.26477413806),Cl015486(1.87656558042),Cl017474(8.66793722103),Cl017600(11.84…	Cl000458(3.42187618773),Cl000583(1.72027657357),Cl000677(4.63965660546),Cl000979(4.14779389167),Cl001689(1.8293832076),Cl002113(16.7561191826),Cl005008(1.39843076454),Cl006175(2.26066409273),Cl007004(-1.80665274106),Cl010758(-1.7230332846),Cl012645(-1.02552245095),Cl012769(9.75452253016),Cl013770(3.06091827707),Cl014362(5.26477413806),Cl015486(1.87656558042),Cl017474(8.66793722103),Cl017600(11.84…
GO:0016791	phosphatase activity	molecular function	77/2804	415/21958	0.00044	0.0371024	Cl000801(2.06054273493),Cl001028(2.38037859673),Cl001253(6.48440193747),Cl001404(4.30793306882),Cl001517(2.2940157062),Cl002052(-1.56765488832),Cl002123(2.7264583807),Cl002188(1.02470733268),Cl002627(-1.03768923302),Cl002691(1.30799446442),Cl002777(-1.04760952831),Cl003958(-1.59674370869),Cl004342(-1.14558326878),Cl005519(1.97243073326),Cl006020(3.32826289476),Cl006516(5.16331952716),Cl007356(1.4…	Cl000801(2.06054273493),Cl001028(2.38037859673),Cl001253(6.48440193747),Cl001404(4.30793306882),Cl001517(2.2940157062),Cl002052(-1.56765488832),Cl002123(2.7264583807),Cl002188(1.02470733268),Cl002627(-1.03768923302),Cl002691(1.30799446442),Cl002777(-1.04760952831),Cl003958(-1.59674370869),Cl004342(-1.14558326878),Cl005519(1.97243073326),Cl006020(3.32826289476),Cl006516(5.16331952716),Cl007356(1.4…
GO:0009873	ethylene-activated signaling pathway	biological process	44/2566	209/20037	0.00055	0.04125	Cl000458(3.42187618773),Cl000583(1.72027657357),Cl000677(4.63965660546),Cl000979(4.14779389167),Cl001689(1.8293832076),Cl002113(16.7561191826),Cl005008(1.39843076454),Cl007004(-1.80665274106),Cl010758(-1.7230332846),Cl012645(-1.02552245095),Cl012769(9.75452253016),Cl013770(3.06091827707),Cl014362(5.26477413806),Cl015486(1.87656558042),Cl017474(8.66793722103),Cl017600(11.8445156523),Cl018264(10.73…	Cl000458(3.42187618773),Cl000583(1.72027657357),Cl000677(4.63965660546),Cl000979(4.14779389167),Cl001689(1.8293832076),Cl002113(16.7561191826),Cl005008(1.39843076454),Cl007004(-1.80665274106),Cl010758(-1.7230332846),Cl012645(-1.02552245095),Cl012769(9.75452253016),Cl013770(3.06091827707),Cl014362(5.26477413806),Cl015486(1.87656558042),Cl017474(8.66793722103),Cl017600(11.8445156523),Cl018264(10.73…
GO:0045551	cinnamyl-alcohol dehydrogenase activity	molecular function	6/2804	10/21958	0.00057	0.0453942	Cl009133(5.9732120907),Cl020939(-2.42795906653),Cl022579(-1.14496278867),Cl028265(1.28308686989),Cl028288(1.19233593247),Cl034411(3.12897730336)	Cl009133(5.9732120907),Cl020939(-2.42795906653),Cl022579(-1.14496278867),Cl028265(1.28308686989),Cl028288(1.19233593247),Cl034411(3.12897730336)
GO:0052747	sinapyl alcohol dehydrogenase activity	molecular function	6/2804	10/21958	0.00057	0.0453942	Cl009133(5.9732120907),Cl020939(-2.42795906653),Cl022579(-1.14496278867),Cl028265(1.28308686989),Cl028288(1.19233593247),Cl034411(3.12897730336)	Cl009133(5.9732120907),Cl020939(-2.42795906653),Cl022579(-1.14496278867),Cl028265(1.28308686989),Cl028288(1.19233593247),Cl034411(3.12897730336)
GO:0033037	polysaccharide localization	biological process	13/2566	38/20037	0.00058	0.0430515	Cl013458(2.73783902083),Cl014033(1.20385567936),Cl020511(-3.17393653582),Cl021485(-4.61306664331),Cl022622(5.85420197102),Cl029460(-1.07216239362),Cl036149(-2.60269377358),Cl038318(-1.9621000879),Cl039222(5.07698518103),Cl039633(-2.52148376624),Cl043281(-2.70911505925),Cl043750(4.69287759883),Cl043829(-3.94979974105)	Cl013458(2.73783902083),Cl014033(1.20385567936),Cl020511(-3.17393653582),Cl021485(-4.61306664331),Cl022622(5.85420197102),Cl029460(-1.07216239362),Cl036149(-2.60269377358),Cl038318(-1.9621000879),Cl039222(5.07698518103),Cl039633(-2.52148376624),Cl043281(-2.70911505925),Cl043750(4.69287759883),Cl043829(-3.94979974105)
GO:0065008	regulation of biological quality	biological process	212/2566	1344/20037	0.00059	0.0430588	Cl000009(-1.21717257655),Cl000187(3.06063737787),Cl000392(1.27661003627),Cl000423(1.71940903645),Cl000749(4.89003481575),Cl000753(2.44609985608),Cl000777(-2.45307141665),Cl000808(-3.64952563314),Cl000914(1.40558801726),Cl000937(-1.41783043953),Cl000979(4.14779389167),Cl000992(2.33504450714),Cl001086(1.10280123965),Cl001141(-2.94500255915),Cl001286(2.16081073577),Cl001315(4.38720867516),Cl001606(3…	Cl000009(-1.21717257655),Cl000187(3.06063737787),Cl000392(1.27661003627),Cl000423(1.71940903645),Cl000749(4.89003481575),Cl000753(2.44609985608),Cl000777(-2.45307141665),Cl000808(-3.64952563314),Cl000914(1.40558801726),Cl000937(-1.41783043953),Cl000979(4.14779389167),Cl000992(2.33504450714),Cl001086(1.10280123965),Cl001141(-2.94500255915),Cl001286(2.16081073577),Cl001315(4.38720867516),Cl001606(3…
GO:0009620	response to fungus	biological process	68/2566	360/20037	0.0006	0.0430588	Cl000187(3.06063737787),Cl000459(-2.02142627277),Cl001217(1.89076389553),Cl001581(4.7088620308),Cl001689(1.8293832076),Cl002113(16.7561191826),Cl002365(3.63846858025),Cl002525(1.62979338641),Cl004809(2.26464130673),Cl004811(1.99568546888),Cl005187(-2.45467203682),Cl005557(-1.5648041683),Cl005718(1.65097348563),Cl006175(2.26066409273),Cl006483(3.3488236497),Cl006530(-2.68665951309),Cl007591(4.2451…	Cl000187(3.06063737787),Cl000459(-2.02142627277),Cl001217(1.89076389553),Cl001581(4.7088620308),Cl001689(1.8293832076),Cl002113(16.7561191826),Cl002365(3.63846858025),Cl002525(1.62979338641),Cl004809(2.26464130673),Cl004811(1.99568546888),Cl005187(-2.45467203682),Cl005557(-1.5648041683),Cl005718(1.65097348563),Cl006175(2.26066409273),Cl006483(3.3488236497),Cl006530(-2.68665951309),Cl007591(4.2451…
GO:0009414	response to water deprivation	biological process	70/2566	373/20037	0.00061	0.0430588	Cl000381(1.90013112377),Cl000458(3.42187618773),Cl000894(2.3250334956),Cl000979(4.14779389167),Cl001606(3.30852046227),Cl001836(-1.12812708301),Cl002459(17.4228527854),Cl002680(2.42707043771),Cl004249(1.14181984763),Cl004615(1.71420090725),Cl005187(-2.45467203682),Cl005479(2.1598580409),Cl006198(3.01199691518),Cl006467(6.31361759087),Cl006662(1.99967201912),Cl007213(1.09778363245),Cl008924(-1.382…	Cl000381(1.90013112377),Cl000458(3.42187618773),Cl000894(2.3250334956),Cl000979(4.14779389167),Cl001606(3.30852046227),Cl001836(-1.12812708301),Cl002459(17.4228527854),Cl002680(2.42707043771),Cl004249(1.14181984763),Cl004615(1.71420090725),Cl005187(-2.45467203682),Cl005479(2.1598580409),Cl006198(3.01199691518),Cl006467(6.31361759087),Cl006662(1.99967201912),Cl007213(1.09778363245),Cl008924(-1.382…
GO:0071215	cellular response to abscisic acid stimulus	biological process	52/2566	259/20037	0.00061	0.0430588	Cl000392(1.27661003627),Cl001689(1.8293832076),Cl002113(16.7561191826),Cl002805(-1.03127108851),Cl003774(1.73770905781),Cl004215(3.35690251888),Cl005187(-2.45467203682),Cl005726(3.52533487961),Cl006964(2.3045408054),Cl007340(2.42804262083),Cl007947(-2.90497066197),Cl008734(-1.72044674399),Cl008892(3.93785479715),Cl009395(2.23566842292),Cl009916(1.78839092966),Cl012819(17.1133159799),Cl013310(2.38…	Cl000392(1.27661003627),Cl001689(1.8293832076),Cl002113(16.7561191826),Cl002805(-1.03127108851),Cl003774(1.73770905781),Cl004215(3.35690251888),Cl005187(-2.45467203682),Cl005726(3.52533487961),Cl006964(2.3045408054),Cl007340(2.42804262083),Cl007947(-2.90497066197),Cl008734(-1.72044674399),Cl008892(3.93785479715),Cl009395(2.23566842292),Cl009916(1.78839092966),Cl012819(17.1133159799),Cl013310(2.38…
GO:0097306	cellular response to alcohol	biological process	52/2566	259/20037	0.00061	0.0430588	Cl000392(1.27661003627),Cl001689(1.8293832076),Cl002113(16.7561191826),Cl002805(-1.03127108851),Cl003774(1.73770905781),Cl004215(3.35690251888),Cl005187(-2.45467203682),Cl005726(3.52533487961),Cl006964(2.3045408054),Cl007340(2.42804262083),Cl007947(-2.90497066197),Cl008734(-1.72044674399),Cl008892(3.93785479715),Cl009395(2.23566842292),Cl009916(1.78839092966),Cl012819(17.1133159799),Cl013310(2.38…	Cl000392(1.27661003627),Cl001689(1.8293832076),Cl002113(16.7561191826),Cl002805(-1.03127108851),Cl003774(1.73770905781),Cl004215(3.35690251888),Cl005187(-2.45467203682),Cl005726(3.52533487961),Cl006964(2.3045408054),Cl007340(2.42804262083),Cl007947(-2.90497066197),Cl008734(-1.72044674399),Cl008892(3.93785479715),Cl009395(2.23566842292),Cl009916(1.78839092966),Cl012819(17.1133159799),Cl013310(2.38…
GO:0031226	intrinsic component of plasma membrane	cellular component	100/2874	576/22607	0.00069	0.114737	Cl000009(-1.21717257655),Cl000423(1.71940903645),Cl000717(-2.11074075083),Cl000728(-2.49702550654),Cl000778(4.01753040142),Cl000894(2.3250334956),Cl002144(1.10429343612),Cl002175(5.6182023084),Cl002274(-1.22032843505),Cl002770(-1.75763828601),Cl003530(7.98165794374),Cl003771(3.50691275849),Cl004658(2.02980106327),Cl004710(-4.18488317515),Cl004944(2.52372),Cl004974(2.91280969087),Cl005074(3.211122…	Cl000009(-1.21717257655),Cl000423(1.71940903645),Cl000717(-2.11074075083),Cl000728(-2.49702550654),Cl000778(4.01753040142),Cl000894(2.3250334956),Cl002144(1.10429343612),Cl002175(5.6182023084),Cl002274(-1.22032843505),Cl002770(-1.75763828601),Cl003530(7.98165794374),Cl003771(3.50691275849),Cl004658(2.02980106327),Cl004710(-4.18488317515),Cl004944(2.52372),Cl004974(2.91280969087),Cl005074(3.211122…
GO:0006955	immune response	biological process	89/2566	500/20037	0.00074	0.0517282	Cl000937(-1.41783043953),Cl000979(4.14779389167),Cl001750(-1.26107330375),Cl003771(3.50691275849),Cl004402(-2.47594084272),Cl004809(2.26464130673),Cl004811(1.99568546888),Cl005036(2.2805010266),Cl005703(1.22926271129),Cl005720(-1.5726810979),Cl006175(2.26066409273),Cl006246(1.09937371627),Cl006499(2.33228093546),Cl006530(-2.68665951309),Cl006580(1.73380825394),Cl007591(4.24512448027),Cl007863(-1.…	Cl000937(-1.41783043953),Cl000979(4.14779389167),Cl001750(-1.26107330375),Cl003771(3.50691275849),Cl004402(-2.47594084272),Cl004809(2.26464130673),Cl004811(1.99568546888),Cl005036(2.2805010266),Cl005703(1.22926271129),Cl005720(-1.5726810979),Cl006175(2.26066409273),Cl006246(1.09937371627),Cl006499(2.33228093546),Cl006530(-2.68665951309),Cl006580(1.73380825394),Cl007591(4.24512448027),Cl007863(-1.…
GO:0006720	isoprenoid metabolic process	biological process	51/2566	255/20037	0.00075	0.0519231	Cl000210(3.99345527298),Cl000777(-2.45307141665),Cl004445(-2.60623005933),Cl004686(5.77981207746),Cl004687(5.73927563889),Cl005410(1.73638688985),Cl005740(2.1114442708),Cl005753(1.34137754621),Cl007004(-1.80665274106),Cl007937(2.97380290144),Cl008574(1.64860368156),Cl011130(6.66546399388),Cl013505(6.5370617473),Cl015603(3.77889836351),Cl015604(3.77513570828),Cl015836(1.7148618722),Cl015900(2.7804…	Cl000210(3.99345527298),Cl000777(-2.45307141665),Cl004445(-2.60623005933),Cl004686(5.77981207746),Cl004687(5.73927563889),Cl005410(1.73638688985),Cl005740(2.1114442708),Cl005753(1.34137754621),Cl007004(-1.80665274106),Cl007937(2.97380290144),Cl008574(1.64860368156),Cl011130(6.66546399388),Cl013505(6.5370617473),Cl015603(3.77889836351),Cl015604(3.77513570828),Cl015836(1.7148618722),Cl015900(2.7804…
GO:0008144	drug binding	molecular function	609/2804	4275/21958	0.00078	0.0596034	Cl000009(-1.21717257655),Cl000120(-2.0374893545),Cl000180(-1.22597267221),Cl000202(1.86314227161),Cl000216(1.47613243885),Cl000226(1.78944772073),Cl000304(1.96213307129),Cl000392(1.27661003627),Cl000459(-2.02142627277),Cl000486(1.33040820607),Cl000518(3.05066908828),Cl000609(3.31743319891),Cl000610(3.51069862682),Cl000611(3.58579870238),Cl000778(4.01753040142),Cl000913(-2.27339712522),Cl000937(-1…	Cl000009(-1.21717257655),Cl000120(-2.0374893545),Cl000180(-1.22597267221),Cl000202(1.86314227161),Cl000216(1.47613243885),Cl000226(1.78944772073),Cl000304(1.96213307129),Cl000392(1.27661003627),Cl000459(-2.02142627277),Cl000486(1.33040820607),Cl000518(3.05066908828),Cl000609(3.31743319891),Cl000610(3.51069862682),Cl000611(3.58579870238),Cl000778(4.01753040142),Cl000913(-2.27339712522),Cl000937(-1…
GO:0042578	phosphoric ester hydrolase activity	molecular function	87/2804	489/21958	0.00079	0.0596034	Cl000801(2.06054273493),Cl001028(2.38037859673),Cl001253(6.48440193747),Cl001404(4.30793306882),Cl001517(2.2940157062),Cl002052(-1.56765488832),Cl002123(2.7264583807),Cl002188(1.02470733268),Cl002274(-1.22032843505),Cl002627(-1.03768923302),Cl002691(1.30799446442),Cl002777(-1.04760952831),Cl003958(-1.59674370869),Cl004342(-1.14558326878),Cl004491(-1.51427279279),Cl004493(-1.24159725856),Cl005519(…	Cl000801(2.06054273493),Cl001028(2.38037859673),Cl001253(6.48440193747),Cl001404(4.30793306882),Cl001517(2.2940157062),Cl002052(-1.56765488832),Cl002123(2.7264583807),Cl002188(1.02470733268),Cl002274(-1.22032843505),Cl002627(-1.03768923302),Cl002691(1.30799446442),Cl002777(-1.04760952831),Cl003958(-1.59674370869),Cl004342(-1.14558326878),Cl004491(-1.51427279279),Cl004493(-1.24159725856),Cl005519(…
GO:0018958	phenol-containing compound metabolic process	biological process	14/2566	44/20037	0.00083	0.0563774	Cl000187(3.06063737787),Cl001606(3.30852046227),Cl002409(2.68035564062),Cl002525(1.62979338641),Cl004547(-2.03412747738),Cl006467(6.31361759087),Cl006580(1.73380825394),Cl009743(-1.94927765243),Cl013552(1.21795596928),Cl014918(-1.98678569618),Cl022994(5.64214810404),Cl027825(2.3069526642),Cl032536(-1.52742334409),Cl041459(-3.79936328217)	Cl000187(3.06063737787),Cl001606(3.30852046227),Cl002409(2.68035564062),Cl002525(1.62979338641),Cl004547(-2.03412747738),Cl006467(6.31361759087),Cl006580(1.73380825394),Cl009743(-1.94927765243),Cl013552(1.21795596928),Cl014918(-1.98678569618),Cl022994(5.64214810404),Cl027825(2.3069526642),Cl032536(-1.52742334409),Cl041459(-3.79936328217)
GO:0044255	cellular lipid metabolic process	biological process	154/2566	945/20037	0.00083	0.0563774	Cl000210(3.99345527298),Cl000339(1.79199843308),Cl000366(1.85528232887),Cl000556(2.08408618608),Cl000777(-2.45307141665),Cl000904(1.19562322043),Cl000948(4.00843423386),Cl001028(2.38037859673),Cl001069(3.20970765129),Cl001217(1.89076389553),Cl001394(2.9963348649),Cl001482(3.31289757871),Cl001529(-1.25915067596),Cl002950(4.41254992553),Cl003158(16.973818236),Cl003774(1.73770905781),Cl003861(-2.268…	Cl000210(3.99345527298),Cl000339(1.79199843308),Cl000366(1.85528232887),Cl000556(2.08408618608),Cl000777(-2.45307141665),Cl000904(1.19562322043),Cl000948(4.00843423386),Cl001028(2.38037859673),Cl001069(3.20970765129),Cl001217(1.89076389553),Cl001394(2.9963348649),Cl001482(3.31289757871),Cl001529(-1.25915067596),Cl002950(4.41254992553),Cl003158(16.973818236),Cl003774(1.73770905781),Cl003861(-2.268…
GO:0032787	monocarboxylic acid metabolic process	biological process	133/2566	800/20037	0.00084	0.0565234	Cl000187(3.06063737787),Cl000210(3.99345527298),Cl000366(1.85528232887),Cl000556(2.08408618608),Cl000904(1.19562322043),Cl000948(4.00843423386),Cl001069(3.20970765129),Cl001217(1.89076389553),Cl001394(2.9963348649),Cl001482(3.31289757871),Cl001529(-1.25915067596),Cl001606(3.30852046227),Cl002365(3.63846858025),Cl002409(2.68035564062),Cl002525(1.62979338641),Cl003158(16.973818236),Cl003662(-1.6202…	Cl000187(3.06063737787),Cl000210(3.99345527298),Cl000366(1.85528232887),Cl000556(2.08408618608),Cl000904(1.19562322043),Cl000948(4.00843423386),Cl001069(3.20970765129),Cl001217(1.89076389553),Cl001394(2.9963348649),Cl001482(3.31289757871),Cl001529(-1.25915067596),Cl001606(3.30852046227),Cl002365(3.63846858025),Cl002409(2.68035564062),Cl002525(1.62979338641),Cl003158(16.973818236),Cl003662(-1.6202…
GO:0035556	intracellular signal transduction	biological process	110/2566	644/20037	0.00089	0.0593333	Cl000458(3.42187618773),Cl000583(1.72027657357),Cl000658(1.22048327393),Cl000672(2.01830892195),Cl000673(1.9436185239),Cl000677(4.63965660546),Cl000914(1.40558801726),Cl000979(4.14779389167),Cl001602(1.48843043362),Cl001689(1.8293832076),Cl002113(16.7561191826),Cl002172(1.12814749068),Cl002316(3.47380337913),Cl002805(-1.03127108851),Cl005008(1.39843076454),Cl005036(2.2805010266),Cl005726(3.525334…	Cl000458(3.42187618773),Cl000583(1.72027657357),Cl000658(1.22048327393),Cl000672(2.01830892195),Cl000673(1.9436185239),Cl000677(4.63965660546),Cl000914(1.40558801726),Cl000979(4.14779389167),Cl001602(1.48843043362),Cl001689(1.8293832076),Cl002113(16.7561191826),Cl002172(1.12814749068),Cl002316(3.47380337913),Cl002805(-1.03127108851),Cl005008(1.39843076454),Cl005036(2.2805010266),Cl005726(3.525334…
GO:0071695	anatomical structure maturation	biological process	32/2566	142/20037	0.00091	0.0601101	Cl005239(15.8715684701),Cl005867(2.66969046092),Cl005870(1.23278724712),Cl007288(5.04291603029),Cl007914(2.11054928068),Cl008924(-1.38214217797),Cl009028(1.25011474049),Cl010783(3.96123099046),Cl013856(1.82256195399),Cl014021(1.18470335421),Cl014113(1.01277129236),Cl014335(2.47752895979),Cl015716(7.09664753626),Cl016574(1.88675473006),Cl017342(-3.87136551879),Cl018047(-1.41862583425),Cl018764(1.2…	Cl005239(15.8715684701),Cl005867(2.66969046092),Cl005870(1.23278724712),Cl007288(5.04291603029),Cl007914(2.11054928068),Cl008924(-1.38214217797),Cl009028(1.25011474049),Cl010783(3.96123099046),Cl013856(1.82256195399),Cl014021(1.18470335421),Cl014113(1.01277129236),Cl014335(2.47752895979),Cl015716(7.09664753626),Cl016574(1.88675473006),Cl017342(-3.87136551879),Cl018047(-1.41862583425),Cl018764(1.2…
GO:0009695	jasmonic acid biosynthetic process	biological process	8/2566	18/20037	0.00095	0.0621818	Cl002365(3.63846858025),Cl003774(1.73770905781),Cl016607(7.42280577546),Cl027334(3.98539697491),Cl028099(4.56101683728),Cl028103(-2.80710931391),Cl033229(1.80234897421),Cl044403(3.65786262481)	Cl002365(3.63846858025),Cl003774(1.73770905781),Cl016607(7.42280577546),Cl027334(3.98539697491),Cl028099(4.56101683728),Cl028103(-2.80710931391),Cl033229(1.80234897421),Cl044403(3.65786262481)
GO:0048573	photoperiodism, flowering	biological process	24/2566	97/20037	0.00099	0.0642162	Cl005179(6.42632014198),Cl007427(1.5548625221),Cl008502(1.82337526595),Cl011413(-2.2825646989),Cl014801(-1.08795390319),Cl016100(8.75517841606),Cl016283(-1.48307151054),Cl016288(1.96877061296),Cl016295(1.50873085935),Cl016297(4.30840503209),Cl016298(2.35198776721),Cl016463(-1.66540587538),Cl016692(1.84690850191),Cl016991(-1.16878113876),Cl017950(-1.21300764922),Cl027238(-2.83186935115),Cl027687(2…	Cl005179(6.42632014198),Cl007427(1.5548625221),Cl008502(1.82337526595),Cl011413(-2.2825646989),Cl014801(-1.08795390319),Cl016100(8.75517841606),Cl016283(-1.48307151054),Cl016288(1.96877061296),Cl016295(1.50873085935),Cl016297(4.30840503209),Cl016298(2.35198776721),Cl016463(-1.66540587538),Cl016692(1.84690850191),Cl016991(-1.16878113876),Cl017950(-1.21300764922),Cl027238(-2.83186935115),Cl027687(2…
GO:0046839	phospholipid dephosphorylation	biological process	14/2566	45/20037	0.00106	0.0681429	Cl001028(2.38037859673),Cl003958(-1.59674370869),Cl009156(-1.97394924096),Cl009559(-1.40032847465),Cl010954(-2.44295843023),Cl013143(2.35215226377),Cl013744(4.3893761733),Cl014068(3.67223725769),Cl025236(-1.71215089431),Cl026645(-1.15486674914),Cl032647(1.23734343954),Cl033955(-1.19907948),Cl035536(2.06602445135),Cl043284(-1.43335141498)	Cl001028(2.38037859673),Cl003958(-1.59674370869),Cl009156(-1.97394924096),Cl009559(-1.40032847465),Cl010954(-2.44295843023),Cl013143(2.35215226377),Cl013744(4.3893761733),Cl014068(3.67223725769),Cl025236(-1.71215089431),Cl026645(-1.15486674914),Cl032647(1.23734343954),Cl033955(-1.19907948),Cl035536(2.06602445135),Cl043284(-1.43335141498)
GO:0004837	tyrosine decarboxylase activity	molecular function	6/2804	11/21958	0.00112	0.0823344	Cl000609(3.31743319891),Cl000610(3.51069862682),Cl000611(3.58579870238),Cl003323(5.76203239236),Cl010198(-1.20506471812),Cl028453(8.11070087869)	Cl000609(3.31743319891),Cl000610(3.51069862682),Cl000611(3.58579870238),Cl003323(5.76203239236),Cl010198(-1.20506471812),Cl028453(8.11070087869)
GO:0000304	response to singlet oxygen	biological process	6/2566	11/20037	0.00114	0.0726372	Cl010800(1.51710125845),Cl010801(2.46035581951),Cl011670(1.46537981926),Cl019078(-1.72092991055),Cl024025(-1.27708190152),Cl025848(-1.40823860424)	Cl010800(1.51710125845),Cl010801(2.46035581951),Cl011670(1.46537981926),Cl019078(-1.72092991055),Cl024025(-1.27708190152),Cl025848(-1.40823860424)
GO:0014070	response to organic cyclic compound	biological process	81/2566	455/20037	0.00124	0.0783158	Cl000187(3.06063737787),Cl000458(3.42187618773),Cl000459(-2.02142627277),Cl000937(-1.41783043953),Cl000992(2.33504450714),Cl001689(1.8293832076),Cl002113(16.7561191826),Cl002525(1.62979338641),Cl003858(-2.06590012254),Cl005179(6.42632014198),Cl005187(-2.45467203682),Cl005703(1.22926271129),Cl006530(-2.68665951309),Cl006580(1.73380825394),Cl006618(-1.02104323493),Cl007263(-1.03342830067),Cl007591(…	Cl000187(3.06063737787),Cl000458(3.42187618773),Cl000459(-2.02142627277),Cl000937(-1.41783043953),Cl000992(2.33504450714),Cl001689(1.8293832076),Cl002113(16.7561191826),Cl002525(1.62979338641),Cl003858(-2.06590012254),Cl005179(6.42632014198),Cl005187(-2.45467203682),Cl005703(1.22926271129),Cl006530(-2.68665951309),Cl006580(1.73380825394),Cl006618(-1.02104323493),Cl007263(-1.03342830067),Cl007591(…
GO:1901618	organic hydroxy compound transmembrane transporter activity	molecular function	15/2804	51/21958	0.00132	0.094611	Cl000423(1.71940903645),Cl000728(-2.49702550654),Cl002459(17.4228527854),Cl003657(-1.43953942111),Cl005703(1.22926271129),Cl007243(-1.32097704575),Cl007247(1.66367637799),Cl011164(-1.96948212875),Cl015641(1.3933239563),Cl017724(1.6924519839),Cl020907(-2.16390164796),Cl022893(1.77899766322),Cl023551(-2.05876485057),Cl036792(-1.85654568703),Cl038974(-3.34715886364)	Cl000423(1.71940903645),Cl000728(-2.49702550654),Cl002459(17.4228527854),Cl003657(-1.43953942111),Cl005703(1.22926271129),Cl007243(-1.32097704575),Cl007247(1.66367637799),Cl011164(-1.96948212875),Cl015641(1.3933239563),Cl017724(1.6924519839),Cl020907(-2.16390164796),Cl022893(1.77899766322),Cl023551(-2.05876485057),Cl036792(-1.85654568703),Cl038974(-3.34715886364)
GO:0021700	developmental maturation	biological process	35/2566	163/20037	0.00135	0.0844138	Cl005239(15.8715684701),Cl005867(2.66969046092),Cl005870(1.23278724712),Cl007288(5.04291603029),Cl007914(2.11054928068),Cl008924(-1.38214217797),Cl009028(1.25011474049),Cl010783(3.96123099046),Cl012819(17.1133159799),Cl013856(1.82256195399),Cl014021(1.18470335421),Cl014113(1.01277129236),Cl014335(2.47752895979),Cl015716(7.09664753626),Cl016574(1.88675473006),Cl016867(-1.12784745861),Cl017342(-3.8…	Cl005239(15.8715684701),Cl005867(2.66969046092),Cl005870(1.23278724712),Cl007288(5.04291603029),Cl007914(2.11054928068),Cl008924(-1.38214217797),Cl009028(1.25011474049),Cl010783(3.96123099046),Cl012819(17.1133159799),Cl013856(1.82256195399),Cl014021(1.18470335421),Cl014113(1.01277129236),Cl014335(2.47752895979),Cl015716(7.09664753626),Cl016574(1.88675473006),Cl016867(-1.12784745861),Cl017342(-3.8…
GO:0016101	diterpenoid metabolic process	biological process	22/2566	88/20037	0.00136	0.0844138	Cl004445(-2.60623005933),Cl005410(1.73638688985),Cl007004(-1.80665274106),Cl013505(6.5370617473),Cl015603(3.77889836351),Cl015604(3.77513570828),Cl015836(1.7148618722),Cl015900(2.78040016876),Cl018651(8.55949593047),Cl026866(1.38424348837),Cl028653(1.78326699058),Cl029141(-1.27434301053),Cl029585(2.2609517023),Cl031118(16.5944055258),Cl031429(-1.7108717711),Cl031875(-2.10650018664),Cl035400(-2.52…	Cl004445(-2.60623005933),Cl005410(1.73638688985),Cl007004(-1.80665274106),Cl013505(6.5370617473),Cl015603(3.77889836351),Cl015604(3.77513570828),Cl015836(1.7148618722),Cl015900(2.78040016876),Cl018651(8.55949593047),Cl026866(1.38424348837),Cl028653(1.78326699058),Cl029141(-1.27434301053),Cl029585(2.2609517023),Cl031118(16.5944055258),Cl031429(-1.7108717711),Cl031875(-2.10650018664),Cl035400(-2.52…
GO:0016705	oxidoreductase activity, acting on paired donors, with incorporation or reduction of molecular oxyge...	molecular function	97/2804	565/21958	0.00136	0.0951005	Cl000187(3.06063737787),Cl000366(1.85528232887),Cl000921(-1.65606516392),Cl000948(4.00843423386),Cl000972(1.31732571906),Cl000992(2.33504450714),Cl001392(4.04035352695),Cl001394(2.9963348649),Cl001482(3.31289757871),Cl001678(-2.9214839346),Cl001994(-2.35460432384),Cl001995(-2.49328682838),Cl002017(-1.07875111358),Cl002043(-1.94172153541),Cl002525(1.62979338641),Cl003158(16.973818236),Cl003960(1.0…	Cl000187(3.06063737787),Cl000366(1.85528232887),Cl000921(-1.65606516392),Cl000948(4.00843423386),Cl000972(1.31732571906),Cl000992(2.33504450714),Cl001392(4.04035352695),Cl001394(2.9963348649),Cl001482(3.31289757871),Cl001678(-2.9214839346),Cl001994(-2.35460432384),Cl001995(-2.49328682838),Cl002017(-1.07875111358),Cl002043(-1.94172153541),Cl002525(1.62979338641),Cl003158(16.973818236),Cl003960(1.0…
GO:0071483	cellular response to blue light	biological process	7/2566	15/20037	0.00141	0.0867692	Cl015724(-1.98834128168),Cl019078(-1.72092991055),Cl020224(-1.0808705002),Cl021061(3.40440308266),Cl024025(-1.27708190152),Cl032515(1.30000987718),Cl041583(1.70990587134)	Cl015724(-1.98834128168),Cl019078(-1.72092991055),Cl020224(-1.0808705002),Cl021061(3.40440308266),Cl024025(-1.27708190152),Cl032515(1.30000987718),Cl041583(1.70990587134)
GO:0007166	cell surface receptor signaling pathway	biological process	41/2566	200/20037	0.00144	0.0877311	Cl000615(-1.23474867795),Cl002057(2.11736052175),Cl007681(-1.20364647941),Cl008462(1.6291510787),Cl008463(1.57040877294),Cl009279(-1.10456990026),Cl012278(-1.97468866721),Cl016283(-1.48307151054),Cl016288(1.96877061296),Cl016293(-1.98203203233),Cl016295(1.50873085935),Cl016297(4.30840503209),Cl016298(2.35198776721),Cl016463(-1.66540587538),Cl017132(-1.11890820235),Cl017291(2.24043552662),Cl017300…	Cl000615(-1.23474867795),Cl002057(2.11736052175),Cl007681(-1.20364647941),Cl008462(1.6291510787),Cl008463(1.57040877294),Cl009279(-1.10456990026),Cl012278(-1.97468866721),Cl016283(-1.48307151054),Cl016288(1.96877061296),Cl016293(-1.98203203233),Cl016295(1.50873085935),Cl016297(4.30840503209),Cl016298(2.35198776721),Cl016463(-1.66540587538),Cl017132(-1.11890820235),Cl017291(2.24043552662),Cl017300…
GO:0009694	jasmonic acid metabolic process	biological process	11/2566	32/20037	0.00145	0.0877311	Cl002365(3.63846858025),Cl003774(1.73770905781),Cl014436(1.06179115708),Cl015541(-1.46127664975),Cl016607(7.42280577546),Cl027334(3.98539697491),Cl028099(4.56101683728),Cl028103(-2.80710931391),Cl033229(1.80234897421),Cl040066(4.04104584889),Cl044403(3.65786262481)	Cl002365(3.63846858025),Cl003774(1.73770905781),Cl014436(1.06179115708),Cl015541(-1.46127664975),Cl016607(7.42280577546),Cl027334(3.98539697491),Cl028099(4.56101683728),Cl028103(-2.80710931391),Cl033229(1.80234897421),Cl040066(4.04104584889),Cl044403(3.65786262481)
GO:0015166	polyol transmembrane transporter activity	molecular function	13/2804	42/21958	0.00163	0.111267	Cl000423(1.71940903645),Cl000728(-2.49702550654),Cl005703(1.22926271129),Cl007243(-1.32097704575),Cl007247(1.66367637799),Cl011164(-1.96948212875),Cl015641(1.3933239563),Cl017724(1.6924519839),Cl020907(-2.16390164796),Cl022893(1.77899766322),Cl023551(-2.05876485057),Cl036792(-1.85654568703),Cl038974(-3.34715886364)	Cl000423(1.71940903645),Cl000728(-2.49702550654),Cl005703(1.22926271129),Cl007243(-1.32097704575),Cl007247(1.66367637799),Cl011164(-1.96948212875),Cl015641(1.3933239563),Cl017724(1.6924519839),Cl020907(-2.16390164796),Cl022893(1.77899766322),Cl023551(-2.05876485057),Cl036792(-1.85654568703),Cl038974(-3.34715886364)
GO:0031408	oxylipin biosynthetic process	biological process	13/2566	42/20037	0.00167	0.1002	Cl000556(2.08408618608),Cl000948(4.00843423386),Cl003774(1.73770905781),Cl005006(5.7184673921),Cl005569(4.50880370438),Cl012584(10.1719025085),Cl016607(7.42280577546),Cl024078(4.58266798851),Cl028099(4.56101683728),Cl028103(-2.80710931391),Cl032469(1.48007407926),Cl033128(1.69607133492),Cl033229(1.80234897421)	Cl000556(2.08408618608),Cl000948(4.00843423386),Cl003774(1.73770905781),Cl005006(5.7184673921),Cl005569(4.50880370438),Cl012584(10.1719025085),Cl016607(7.42280577546),Cl024078(4.58266798851),Cl028099(4.56101683728),Cl028103(-2.80710931391),Cl032469(1.48007407926),Cl033128(1.69607133492),Cl033229(1.80234897421)
GO:0001228	transcriptional activator activity, RNA polymerase II transcription regulatory region sequence-speci...	molecular function	21/2804	84/21958	0.00167	0.111346	Cl002148(-1.01506898806),Cl004865(-1.45828001163),Cl006956(-1.44410839451),Cl007427(1.5548625221),Cl008502(1.82337526595),Cl009028(1.25011474049),Cl011713(-1.09184651029),Cl012347(4.47752939939),Cl012529(3.0749843691),Cl017283(3.32950026438),Cl017342(-3.87136551879),Cl018519(-1.35083501285),Cl019123(-1.40868902908),Cl022502(2.45225597171),Cl023277(-1.45841456987),Cl023346(-1.14030059329),Cl023689…	Cl002148(-1.01506898806),Cl004865(-1.45828001163),Cl006956(-1.44410839451),Cl007427(1.5548625221),Cl008502(1.82337526595),Cl009028(1.25011474049),Cl011713(-1.09184651029),Cl012347(4.47752939939),Cl012529(3.0749843691),Cl017283(3.32950026438),Cl017342(-3.87136551879),Cl018519(-1.35083501285),Cl019123(-1.40868902908),Cl022502(2.45225597171),Cl023277(-1.45841456987),Cl023346(-1.14030059329),Cl023689…
GO:0004721	phosphoprotein phosphatase activity	molecular function	44/2804	221/21958	0.00172	0.112074	Cl000801(2.06054273493),Cl001253(6.48440193747),Cl001404(4.30793306882),Cl001517(2.2940157062),Cl002052(-1.56765488832),Cl002188(1.02470733268),Cl002627(-1.03768923302),Cl002777(-1.04760952831),Cl005519(1.97243073326),Cl006020(3.32826289476),Cl007356(1.4382255217),Cl008708(6.74089573306),Cl009479(3.96820230414),Cl012837(1.19948737793),Cl012927(1.57669224482),Cl013617(1.40021675053),Cl014719(1.175…	Cl000801(2.06054273493),Cl001253(6.48440193747),Cl001404(4.30793306882),Cl001517(2.2940157062),Cl002052(-1.56765488832),Cl002188(1.02470733268),Cl002627(-1.03768923302),Cl002777(-1.04760952831),Cl005519(1.97243073326),Cl006020(3.32826289476),Cl007356(1.4382255217),Cl008708(6.74089573306),Cl009479(3.96820230414),Cl012837(1.19948737793),Cl012927(1.57669224482),Cl013617(1.40021675053),Cl014719(1.175…
GO:0045089	positive regulation of innate immune response	biological process	25/2566	107/20037	0.00187	0.111273	Cl004402(-2.47594084272),Cl005720(-1.5726810979),Cl006246(1.09937371627),Cl006499(2.33228093546),Cl006530(-2.68665951309),Cl007994(-2.60375301887),Cl010698(1.29988994983),Cl012575(-1.05274269),Cl014033(1.20385567936),Cl014436(1.06179115708),Cl015541(-1.46127664975),Cl018739(-3.3329251868),Cl018743(-2.8413728013),Cl018746(-4.18299786754),Cl019078(-1.72092991055),Cl019380(1.1993119385),Cl024025(-1.…	Cl004402(-2.47594084272),Cl005720(-1.5726810979),Cl006246(1.09937371627),Cl006499(2.33228093546),Cl006530(-2.68665951309),Cl007994(-2.60375301887),Cl010698(1.29988994983),Cl012575(-1.05274269),Cl014033(1.20385567936),Cl014436(1.06179115708),Cl015541(-1.46127664975),Cl018739(-3.3329251868),Cl018743(-2.8413728013),Cl018746(-4.18299786754),Cl019078(-1.72092991055),Cl019380(1.1993119385),Cl024025(-1.…
GO:0033293	monocarboxylic acid binding	molecular function	11/2804	33/21958	0.00189	0.119267	Cl004166(-1.09157449724),Cl004809(2.26464130673),Cl004811(1.99568546888),Cl005907(1.20633929772),Cl007334(3.44679901192),Cl013416(1.20014909808),Cl017487(2.46677507644),Cl020362(-1.52680685011),Cl020601(-2.9594458163),Cl023381(3.35089518894),Cl028197(5.0553974183)	Cl004166(-1.09157449724),Cl004809(2.26464130673),Cl004811(1.99568546888),Cl005907(1.20633929772),Cl007334(3.44679901192),Cl013416(1.20014909808),Cl017487(2.46677507644),Cl020362(-1.52680685011),Cl020601(-2.9594458163),Cl023381(3.35089518894),Cl028197(5.0553974183)
GO:0044420	extracellular matrix component	cellular component	6/2874	12/22607	0.00196	0.28518	Cl011696(-1.79488856161),Cl011697(-1.48754180427),Cl035934(-1.5947816631),Cl035936(-1.48831126237),Cl038131(2.23519983867),Cl042488(5.97641248661)	Cl011696(-1.79488856161),Cl011697(-1.48754180427),Cl035934(-1.5947816631),Cl035936(-1.48831126237),Cl038131(2.23519983867),Cl042488(5.97641248661)
GO:0015926	glucosidase activity	molecular function	33/2804	155/21958	0.00202	0.119267	Cl002175(5.6182023084),Cl002298(1.37420832198),Cl003227(-1.65376983053),Cl003882(1.45546125985),Cl005027(3.34847003575),Cl005201(1.70133500186),Cl005755(7.53980101938),Cl006724(1.72950988528),Cl007517(-2.33186351658),Cl007519(-2.03278933643),Cl011046(-4.5241225109),Cl012813(6.86310845413),Cl013388(2.32963095804),Cl015336(3.39483332752),Cl017946(1.37582848139),Cl019228(1.07592111227),Cl019433(1.83…	Cl002175(5.6182023084),Cl002298(1.37420832198),Cl003227(-1.65376983053),Cl003882(1.45546125985),Cl005027(3.34847003575),Cl005201(1.70133500186),Cl005755(7.53980101938),Cl006724(1.72950988528),Cl007517(-2.33186351658),Cl007519(-2.03278933643),Cl011046(-4.5241225109),Cl012813(6.86310845413),Cl013388(2.32963095804),Cl015336(3.39483332752),Cl017946(1.37582848139),Cl019228(1.07592111227),Cl019433(1.83…
GO:0009785	blue light signaling pathway	biological process	6/2566	12/20037	0.00203	0.119803	Cl015724(-1.98834128168),Cl019078(-1.72092991055),Cl020224(-1.0808705002),Cl021061(3.40440308266),Cl024025(-1.27708190152),Cl032515(1.30000987718)	Cl015724(-1.98834128168),Cl019078(-1.72092991055),Cl020224(-1.0808705002),Cl021061(3.40440308266),Cl024025(-1.27708190152),Cl032515(1.30000987718)
GO:0016847	1-aminocyclopropane-1-carboxylate synthase activity	molecular function	3/2804	3/21958	0.00208	0.119267	Cl005239(15.8715684701),Cl015716(7.09664753626),Cl023016(2.08420205471)	Cl005239(15.8715684701),Cl015716(7.09664753626),Cl023016(2.08420205471)
GO:0046423	allene-oxide cyclase activity	molecular function	3/2804	3/21958	0.00208	0.119267	Cl002365(3.63846858025),Cl027334(3.98539697491),Cl044403(3.65786262481)	Cl002365(3.63846858025),Cl027334(3.98539697491),Cl044403(3.65786262481)
GO:0047214	cyanidin-3-rhamnosylglucoside 5-O-glucosyltransferase activity	molecular function	3/2804	3/21958	0.00208	0.119267	Cl012568(-1.87675510972),Cl041026(-3.69001740399),Cl041078(-4.04338205992)	Cl012568(-1.87675510972),Cl041026(-3.69001740399),Cl041078(-4.04338205992)
GO:1901149	salicylic acid binding	molecular function	3/2804	3/21958	0.00208	0.119267	Cl004809(2.26464130673),Cl004811(1.99568546888),Cl013416(1.20014909808)	Cl004809(2.26464130673),Cl004811(1.99568546888),Cl013416(1.20014909808)
GO:0052558	induction by organism of immune response of other organism involved in symbiotic interaction	biological process	3/2566	3/20037	0.0021	0.12096	Cl004809(2.26464130673),Cl004811(1.99568546888),Cl013416(1.20014909808)	Cl004809(2.26464130673),Cl004811(1.99568546888),Cl013416(1.20014909808)
GO:0052559	induction by symbiont of host immune response	biological process	3/2566	3/20037	0.0021	0.12096	Cl004809(2.26464130673),Cl004811(1.99568546888),Cl013416(1.20014909808)	Cl004809(2.26464130673),Cl004811(1.99568546888),Cl013416(1.20014909808)
GO:0080185	effector dependent induction by symbiont of host immune response	biological process	3/2566	3/20037	0.0021	0.12096	Cl004809(2.26464130673),Cl004811(1.99568546888),Cl013416(1.20014909808)	Cl004809(2.26464130673),Cl004811(1.99568546888),Cl013416(1.20014909808)
GO:0031407	oxylipin metabolic process	biological process	13/2566	43/20037	0.00212	0.121143	Cl000556(2.08408618608),Cl000948(4.00843423386),Cl003774(1.73770905781),Cl005006(5.7184673921),Cl005569(4.50880370438),Cl012584(10.1719025085),Cl016607(7.42280577546),Cl024078(4.58266798851),Cl028099(4.56101683728),Cl028103(-2.80710931391),Cl032469(1.48007407926),Cl033128(1.69607133492),Cl033229(1.80234897421)	Cl000556(2.08408618608),Cl000948(4.00843423386),Cl003774(1.73770905781),Cl005006(5.7184673921),Cl005569(4.50880370438),Cl012584(10.1719025085),Cl016607(7.42280577546),Cl024078(4.58266798851),Cl028099(4.56101683728),Cl028103(-2.80710931391),Cl032469(1.48007407926),Cl033128(1.69607133492),Cl033229(1.80234897421)
GO:0001676	long-chain fatty acid metabolic process	biological process	8/2566	20/20037	0.00216	0.1215	Cl001217(1.89076389553),Cl003958(-1.59674370869),Cl005176(-2.13255056444),Cl006138(-1.44127570417),Cl025236(-1.71215089431),Cl027809(3.19703702635),Cl036429(-1.3524538959),Cl039269(-1.4643956661)	Cl001217(1.89076389553),Cl003958(-1.59674370869),Cl005176(-2.13255056444),Cl006138(-1.44127570417),Cl025236(-1.71215089431),Cl027809(3.19703702635),Cl036429(-1.3524538959),Cl039269(-1.4643956661)
GO:2000070	regulation of response to water deprivation	biological process	8/2566	20/20037	0.00216	0.1215	Cl002459(17.4228527854),Cl007213(1.09778363245),Cl010050(1.29192624406),Cl011269(2.7369399042),Cl012478(2.25035466483),Cl018588(3.27393592535),Cl023419(4.45883577052),Cl026732(-1.31590990662)	Cl002459(17.4228527854),Cl007213(1.09778363245),Cl010050(1.29192624406),Cl011269(2.7369399042),Cl012478(2.25035466483),Cl018588(3.27393592535),Cl023419(4.45883577052),Cl026732(-1.31590990662)
GO:0010413	glucuronoxylan metabolic process	biological process	7/2566	16/20037	0.00223	0.123508	Cl000596(1.06506257117),Cl001380(5.22489194543),Cl016816(2.5035661982),Cl019185(-1.96872923465),Cl022335(1.13917385267),Cl025957(1.30923598171),Cl041720(1.68179686574)	Cl000596(1.06506257117),Cl001380(5.22489194543),Cl016816(2.5035661982),Cl019185(-1.96872923465),Cl022335(1.13917385267),Cl025957(1.30923598171),Cl041720(1.68179686574)
GO:0010417	glucuronoxylan biosynthetic process	biological process	7/2566	16/20037	0.00223	0.123508	Cl000596(1.06506257117),Cl001380(5.22489194543),Cl016816(2.5035661982),Cl019185(-1.96872923465),Cl022335(1.13917385267),Cl025957(1.30923598171),Cl041720(1.68179686574)	Cl000596(1.06506257117),Cl001380(5.22489194543),Cl016816(2.5035661982),Cl019185(-1.96872923465),Cl022335(1.13917385267),Cl025957(1.30923598171),Cl041720(1.68179686574)
GO:0080044	quercetin 7-O-glucosyltransferase activity	molecular function	33/2804	156/21958	0.00225	0.126485	Cl002409(2.68035564062),Cl005476(1.66429567727),Cl007713(2.22195833166),Cl007717(-2.44823525225),Cl009443(-3.89104892105),Cl010764(1.08589456167),Cl012568(-1.87675510972),Cl012788(3.14433744015),Cl013635(1.45404694353),Cl013636(1.00164069609),Cl013642(-2.02271154435),Cl015938(1.87589951148),Cl017656(3.96563000077),Cl017659(-1.88074892536),Cl020725(-1.88895835518),Cl022288(1.02586906816),Cl022334(…	Cl002409(2.68035564062),Cl005476(1.66429567727),Cl007713(2.22195833166),Cl007717(-2.44823525225),Cl009443(-3.89104892105),Cl010764(1.08589456167),Cl012568(-1.87675510972),Cl012788(3.14433744015),Cl013635(1.45404694353),Cl013636(1.00164069609),Cl013642(-2.02271154435),Cl015938(1.87589951148),Cl017656(3.96563000077),Cl017659(-1.88074892536),Cl020725(-1.88895835518),Cl022288(1.02586906816),Cl022334(…
GO:0006063	uronic acid metabolic process	biological process	36/2566	174/20037	0.00229	0.125863	Cl002409(2.68035564062),Cl005476(1.66429567727),Cl007713(2.22195833166),Cl007717(-2.44823525225),Cl008397(3.98148014598),Cl009443(-3.89104892105),Cl010764(1.08589456167),Cl012568(-1.87675510972),Cl012788(3.14433744015),Cl013635(1.45404694353),Cl013636(1.00164069609),Cl013642(-2.02271154435),Cl015938(1.87589951148),Cl017397(2.34776222528),Cl017656(3.96563000077),Cl017659(-1.88074892536),Cl020725(-…	Cl002409(2.68035564062),Cl005476(1.66429567727),Cl007713(2.22195833166),Cl007717(-2.44823525225),Cl008397(3.98148014598),Cl009443(-3.89104892105),Cl010764(1.08589456167),Cl012568(-1.87675510972),Cl012788(3.14433744015),Cl013635(1.45404694353),Cl013636(1.00164069609),Cl013642(-2.02271154435),Cl015938(1.87589951148),Cl017397(2.34776222528),Cl017656(3.96563000077),Cl017659(-1.88074892536),Cl020725(-…
GO:0031225	anchored component of membrane	cellular component	57/2874	309/22607	0.00236	0.305227	Cl002175(5.6182023084),Cl002274(-1.22032843505),Cl002756(-1.43191787659),Cl003771(3.50691275849),Cl004944(2.52372),Cl004974(2.91280969087),Cl005074(3.21112200759),Cl005201(1.70133500186),Cl005460(1.88152627285),Cl005461(1.31386047562),Cl005484(2.15028807982),Cl005755(7.53980101938),Cl005872(5.40287459136),Cl006441(-2.48487420663),Cl007288(5.04291603029),Cl007517(-2.33186351658),Cl007519(-2.032789…	Cl002175(5.6182023084),Cl002274(-1.22032843505),Cl002756(-1.43191787659),Cl003771(3.50691275849),Cl004944(2.52372),Cl004974(2.91280969087),Cl005074(3.21112200759),Cl005201(1.70133500186),Cl005460(1.88152627285),Cl005461(1.31386047562),Cl005484(2.15028807982),Cl005755(7.53980101938),Cl005872(5.40287459136),Cl006441(-2.48487420663),Cl007288(5.04291603029),Cl007517(-2.33186351658),Cl007519(-2.032789…
GO:0071396	cellular response to lipid	biological process	71/2566	399/20037	0.00241	0.131455	Cl000392(1.27661003627),Cl001689(1.8293832076),Cl002113(16.7561191826),Cl002805(-1.03127108851),Cl003774(1.73770905781),Cl004215(3.35690251888),Cl005187(-2.45467203682),Cl005726(3.52533487961),Cl006618(-1.02104323493),Cl006964(2.3045408054),Cl007340(2.42804262083),Cl007947(-2.90497066197),Cl008734(-1.72044674399),Cl008892(3.93785479715),Cl009062(-1.41442934165),Cl009395(2.23566842292),Cl009916(1.…	Cl000392(1.27661003627),Cl001689(1.8293832076),Cl002113(16.7561191826),Cl002805(-1.03127108851),Cl003774(1.73770905781),Cl004215(3.35690251888),Cl005187(-2.45467203682),Cl005726(3.52533487961),Cl006618(-1.02104323493),Cl006964(2.3045408054),Cl007340(2.42804262083),Cl007947(-2.90497066197),Cl008734(-1.72044674399),Cl008892(3.93785479715),Cl009062(-1.41442934165),Cl009395(2.23566842292),Cl009916(1.…
GO:0016310	phosphorylation	biological process	129/2566	795/20037	0.00248	0.134256	Cl000062(1.88847911772),Cl000216(1.47613243885),Cl000339(1.79199843308),Cl000913(-2.27339712522),Cl001175(-2.64263516068),Cl001602(1.48843043362),Cl001689(1.8293832076),Cl002113(16.7561191826),Cl002367(-5.08737641774),Cl002797(2.96282802838),Cl002805(-1.03127108851),Cl003070(-1.69446952675),Cl003662(-1.62027677818),Cl004215(3.35690251888),Cl004294(5.28454343797),Cl004823(1.27006893922),Cl005036(2…	Cl000062(1.88847911772),Cl000216(1.47613243885),Cl000339(1.79199843308),Cl000913(-2.27339712522),Cl001175(-2.64263516068),Cl001602(1.48843043362),Cl001689(1.8293832076),Cl002113(16.7561191826),Cl002367(-5.08737641774),Cl002797(2.96282802838),Cl002805(-1.03127108851),Cl003070(-1.69446952675),Cl003662(-1.62027677818),Cl004215(3.35690251888),Cl004294(5.28454343797),Cl004823(1.27006893922),Cl005036(2…
GO:0048029	monosaccharide binding	molecular function	20/2804	81/21958	0.00249	0.137285	Cl001392(4.04035352695),Cl003960(1.0656484826),Cl004166(-1.09157449724),Cl005866(1.6878326003),Cl005907(1.20633929772),Cl007334(3.44679901192),Cl010499(1.11008804218),Cl011037(2.62800331823),Cl012188(1.72984111701),Cl013339(1.26487135127),Cl013712(-1.51626809955),Cl014730(4.23621058874),Cl017134(-2.8196582434),Cl023381(3.35089518894),Cl031373(2.3791327372),Cl031728(1.39174879872),Cl031729(3.13914…	Cl001392(4.04035352695),Cl003960(1.0656484826),Cl004166(-1.09157449724),Cl005866(1.6878326003),Cl005907(1.20633929772),Cl007334(3.44679901192),Cl010499(1.11008804218),Cl011037(2.62800331823),Cl012188(1.72984111701),Cl013339(1.26487135127),Cl013712(-1.51626809955),Cl014730(4.23621058874),Cl017134(-2.8196582434),Cl023381(3.35089518894),Cl031373(2.3791327372),Cl031728(1.39174879872),Cl031729(3.13914…
GO:0009266	response to temperature stimulus	biological process	85/2566	495/20037	0.00277	0.148836	Cl000458(3.42187618773),Cl000583(1.72027657357),Cl000904(1.19562322043),Cl001069(3.20970765129),Cl001836(-1.12812708301),Cl002812(1.5753717712),Cl005036(2.2805010266),Cl006011(5.47440181652),Cl006082(-1.50472530729),Cl006410(-1.01792437987),Cl006520(1.26235196834),Cl006881(1.35799852229),Cl007591(4.24512448027),Cl008460(-1.55403112504),Cl008924(-1.38214217797),Cl009153(1.00185658418),Cl009423(1.8…	Cl000458(3.42187618773),Cl000583(1.72027657357),Cl000904(1.19562322043),Cl001069(3.20970765129),Cl001836(-1.12812708301),Cl002812(1.5753717712),Cl005036(2.2805010266),Cl006011(5.47440181652),Cl006082(-1.50472530729),Cl006410(-1.01792437987),Cl006520(1.26235196834),Cl006881(1.35799852229),Cl007591(4.24512448027),Cl008460(-1.55403112504),Cl008924(-1.38214217797),Cl009153(1.00185658418),Cl009423(1.8…
GO:0080043	quercetin 3-O-glucosyltransferase activity	molecular function	33/2804	158/21958	0.00279	0.14752	Cl002409(2.68035564062),Cl005476(1.66429567727),Cl007713(2.22195833166),Cl007717(-2.44823525225),Cl009443(-3.89104892105),Cl010764(1.08589456167),Cl012568(-1.87675510972),Cl012788(3.14433744015),Cl013635(1.45404694353),Cl013636(1.00164069609),Cl013642(-2.02271154435),Cl015938(1.87589951148),Cl017656(3.96563000077),Cl017659(-1.88074892536),Cl020725(-1.88895835518),Cl022288(1.02586906816),Cl022334(…	Cl002409(2.68035564062),Cl005476(1.66429567727),Cl007713(2.22195833166),Cl007717(-2.44823525225),Cl009443(-3.89104892105),Cl010764(1.08589456167),Cl012568(-1.87675510972),Cl012788(3.14433744015),Cl013635(1.45404694353),Cl013636(1.00164069609),Cl013642(-2.02271154435),Cl015938(1.87589951148),Cl017656(3.96563000077),Cl017659(-1.88074892536),Cl020725(-1.88895835518),Cl022288(1.02586906816),Cl022334(…
GO:0005516	calmodulin binding	molecular function	32/2804	152/21958	0.00281	0.14752	Cl000913(-2.27339712522),Cl001012(2.77756701957),Cl001606(3.30852046227),Cl002367(-5.08737641774),Cl004215(3.35690251888),Cl004613(2.86201264071),Cl005186(1.06191945128),Cl005726(3.52533487961),Cl006467(6.31361759087),Cl007340(2.42804262083),Cl007455(2.47737362225),Cl007456(4.13938503832),Cl008752(5.22219055766),Cl012588(1.89411736742),Cl012870(-2.02356398252),Cl013941(-1.23891609924),Cl014425(2.…	Cl000913(-2.27339712522),Cl001012(2.77756701957),Cl001606(3.30852046227),Cl002367(-5.08737641774),Cl004215(3.35690251888),Cl004613(2.86201264071),Cl005186(1.06191945128),Cl005726(3.52533487961),Cl006467(6.31361759087),Cl007340(2.42804262083),Cl007455(2.47737362225),Cl007456(4.13938503832),Cl008752(5.22219055766),Cl012588(1.89411736742),Cl012870(-2.02356398252),Cl013941(-1.23891609924),Cl014425(2.…
GO:0005524	ATP binding	molecular function	571/2804	4048/21958	0.00283	0.14752	Cl000009(-1.21717257655),Cl000120(-2.0374893545),Cl000180(-1.22597267221),Cl000202(1.86314227161),Cl000216(1.47613243885),Cl000226(1.78944772073),Cl000392(1.27661003627),Cl000459(-2.02142627277),Cl000486(1.33040820607),Cl000518(3.05066908828),Cl000778(4.01753040142),Cl000913(-2.27339712522),Cl000937(-1.41783043953),Cl000978(-1.2502099305),Cl001044(1.06679049754),Cl001162(10.5914719441),Cl001344(4…	Cl000009(-1.21717257655),Cl000120(-2.0374893545),Cl000180(-1.22597267221),Cl000202(1.86314227161),Cl000216(1.47613243885),Cl000226(1.78944772073),Cl000392(1.27661003627),Cl000459(-2.02142627277),Cl000486(1.33040820607),Cl000518(3.05066908828),Cl000778(4.01753040142),Cl000913(-2.27339712522),Cl000937(-1.41783043953),Cl000978(-1.2502099305),Cl001044(1.06679049754),Cl001162(10.5914719441),Cl001344(4…
GO:0002218	activation of innate immune response	biological process	22/2566	93/20037	0.00288	0.1536	Cl004402(-2.47594084272),Cl005720(-1.5726810979),Cl006246(1.09937371627),Cl006530(-2.68665951309),Cl007994(-2.60375301887),Cl010698(1.29988994983),Cl012575(-1.05274269),Cl014033(1.20385567936),Cl014436(1.06179115708),Cl015541(-1.46127664975),Cl018739(-3.3329251868),Cl018743(-2.8413728013),Cl018746(-4.18299786754),Cl019380(1.1993119385),Cl024574(1.98517098111),Cl028098(2.25453924563),Cl032675(2.55…	Cl004402(-2.47594084272),Cl005720(-1.5726810979),Cl006246(1.09937371627),Cl006530(-2.68665951309),Cl007994(-2.60375301887),Cl010698(1.29988994983),Cl012575(-1.05274269),Cl014033(1.20385567936),Cl014436(1.06179115708),Cl015541(-1.46127664975),Cl018739(-3.3329251868),Cl018743(-2.8413728013),Cl018746(-4.18299786754),Cl019380(1.1993119385),Cl024574(1.98517098111),Cl028098(2.25453924563),Cl032675(2.55…
GO:0031349	positive regulation of defense response	biological process	28/2566	128/20037	0.00292	0.154588	Cl004402(-2.47594084272),Cl005720(-1.5726810979),Cl006246(1.09937371627),Cl006499(2.33228093546),Cl006530(-2.68665951309),Cl007591(4.24512448027),Cl007994(-2.60375301887),Cl010698(1.29988994983),Cl012575(-1.05274269),Cl014033(1.20385567936),Cl014436(1.06179115708),Cl015541(-1.46127664975),Cl018237(-1.93028126702),Cl018739(-3.3329251868),Cl018743(-2.8413728013),Cl018746(-4.18299786754),Cl019078(-1…	Cl004402(-2.47594084272),Cl005720(-1.5726810979),Cl006246(1.09937371627),Cl006499(2.33228093546),Cl006530(-2.68665951309),Cl007591(4.24512448027),Cl007994(-2.60375301887),Cl010698(1.29988994983),Cl012575(-1.05274269),Cl014033(1.20385567936),Cl014436(1.06179115708),Cl015541(-1.46127664975),Cl018237(-1.93028126702),Cl018739(-3.3329251868),Cl018743(-2.8413728013),Cl018746(-4.18299786754),Cl019078(-1…
GO:0009409	response to cold	biological process	58/2566	317/20037	0.00306	0.160576	Cl000458(3.42187618773),Cl000904(1.19562322043),Cl001069(3.20970765129),Cl001836(-1.12812708301),Cl002812(1.5753717712),Cl005036(2.2805010266),Cl006011(5.47440181652),Cl006082(-1.50472530729),Cl006410(-1.01792437987),Cl006520(1.26235196834),Cl006881(1.35799852229),Cl007591(4.24512448027),Cl008460(-1.55403112504),Cl008924(-1.38214217797),Cl009153(1.00185658418),Cl009423(1.88533053105),Cl012588(1.8…	Cl000458(3.42187618773),Cl000904(1.19562322043),Cl001069(3.20970765129),Cl001836(-1.12812708301),Cl002812(1.5753717712),Cl005036(2.2805010266),Cl006011(5.47440181652),Cl006082(-1.50472530729),Cl006410(-1.01792437987),Cl006520(1.26235196834),Cl006881(1.35799852229),Cl007591(4.24512448027),Cl008460(-1.55403112504),Cl008924(-1.38214217797),Cl009153(1.00185658418),Cl009423(1.88533053105),Cl012588(1.8…
GO:0042440	pigment metabolic process	biological process	44/2566	227/20037	0.00309	0.160576	Cl000210(3.99345527298),Cl001315(4.38720867516),Cl001392(4.04035352695),Cl001994(-2.35460432384),Cl001995(-2.49328682838),Cl003592(-1.68335263441),Cl004153(3.2316203638),Cl005636(-2.3522708305),Cl007937(2.97380290144),Cl012006(-1.46651903279),Cl012568(-1.87675510972),Cl012575(-1.05274269),Cl013636(1.00164069609),Cl013642(-2.02271154435),Cl014284(2.41165050477),Cl016639(1.12178144454),Cl016997(-1.…	Cl000210(3.99345527298),Cl001315(4.38720867516),Cl001392(4.04035352695),Cl001994(-2.35460432384),Cl001995(-2.49328682838),Cl003592(-1.68335263441),Cl004153(3.2316203638),Cl005636(-2.3522708305),Cl007937(2.97380290144),Cl012006(-1.46651903279),Cl012568(-1.87675510972),Cl012575(-1.05274269),Cl013636(1.00164069609),Cl013642(-2.02271154435),Cl014284(2.41165050477),Cl016639(1.12178144454),Cl016997(-1.…
GO:2000030	regulation of response to red or far red light	biological process	8/2566	21/20037	0.0031	0.160576	Cl008117(-1.39975247554),Cl013040(1.13642350789),Cl019078(-1.72092991055),Cl020742(3.1871105067),Cl024025(-1.27708190152),Cl030707(-1.34118960481),Cl036152(2.43394665064),Cl042711(1.29903373639)	Cl008117(-1.39975247554),Cl013040(1.13642350789),Cl019078(-1.72092991055),Cl020742(3.1871105067),Cl024025(-1.27708190152),Cl030707(-1.34118960481),Cl036152(2.43394665064),Cl042711(1.29903373639)
GO:0048527	lateral root development	biological process	25/2566	111/20037	0.00317	0.163029	Cl000728(-2.49702550654),Cl000979(4.14779389167),Cl001162(10.5914719441),Cl002298(1.37420832198),Cl006499(2.33228093546),Cl007243(-1.32097704575),Cl007247(1.66367637799),Cl009429(1.71263346151),Cl009439(-1.28761191046),Cl017946(1.37582848139),Cl018802(-1.75964146597),Cl019078(-1.72092991055),Cl019228(1.07592111227),Cl020446(-1.13462893063),Cl022024(1.30379593275),Cl022614(1.91365263583),Cl024025(…	Cl000728(-2.49702550654),Cl000979(4.14779389167),Cl001162(10.5914719441),Cl002298(1.37420832198),Cl006499(2.33228093546),Cl007243(-1.32097704575),Cl007247(1.66367637799),Cl009429(1.71263346151),Cl009439(-1.28761191046),Cl017946(1.37582848139),Cl018802(-1.75964146597),Cl019078(-1.72092991055),Cl019228(1.07592111227),Cl020446(-1.13462893063),Cl022024(1.30379593275),Cl022614(1.91365263583),Cl024025(…
GO:0009882	blue light photoreceptor activity	molecular function	4/2804	6/21958	0.00321	0.15651	Cl019078(-1.72092991055),Cl024025(-1.27708190152),Cl025518(-1.44679346257),Cl041914(-1.82244963434)	Cl019078(-1.72092991055),Cl024025(-1.27708190152),Cl025518(-1.44679346257),Cl041914(-1.82244963434)
GO:0015019	heparan-alpha-glucosaminide N-acetyltransferase activity	molecular function	4/2804	6/21958	0.00321	0.15651	Cl012263(-1.90210536111),Cl019506(1.23919340655),Cl024448(4.31658148278),Cl039809(2.33660025277)	Cl012263(-1.90210536111),Cl019506(1.23919340655),Cl024448(4.31658148278),Cl039809(2.33660025277)
GO:0006687	glycosphingolipid metabolic process	biological process	4/2566	6/20037	0.00325	0.165957	Cl003882(1.45546125985),Cl012500(1.09969592511),Cl016031(-1.00054762462),Cl035322(-1.44432626445)	Cl003882(1.45546125985),Cl012500(1.09969592511),Cl016031(-1.00054762462),Cl035322(-1.44432626445)
GO:0004439	phosphatidylinositol-4,5-bisphosphate 5-phosphatase activity	molecular function	7/2804	17/21958	0.00332	0.15651	Cl001028(2.38037859673),Cl002627(-1.03768923302),Cl002777(-1.04760952831),Cl009156(-1.97394924096),Cl013617(1.40021675053),Cl013744(4.3893761733),Cl028675(-1.07839815801)	Cl001028(2.38037859673),Cl002627(-1.03768923302),Cl002777(-1.04760952831),Cl009156(-1.97394924096),Cl013617(1.40021675053),Cl013744(4.3893761733),Cl028675(-1.07839815801)
GO:0106019	phosphatidylinositol-4,5-bisphosphate phosphatase activity	molecular function	7/2804	17/21958	0.00332	0.15651	Cl001028(2.38037859673),Cl002627(-1.03768923302),Cl002777(-1.04760952831),Cl009156(-1.97394924096),Cl013617(1.40021675053),Cl013744(4.3893761733),Cl028675(-1.07839815801)	Cl001028(2.38037859673),Cl002627(-1.03768923302),Cl002777(-1.04760952831),Cl009156(-1.97394924096),Cl013617(1.40021675053),Cl013744(4.3893761733),Cl028675(-1.07839815801)
GO:0002253	activation of immune response	biological process	22/2566	94/20037	0.00332	0.168338	Cl004402(-2.47594084272),Cl005720(-1.5726810979),Cl006246(1.09937371627),Cl006530(-2.68665951309),Cl007994(-2.60375301887),Cl010698(1.29988994983),Cl012575(-1.05274269),Cl014033(1.20385567936),Cl014436(1.06179115708),Cl015541(-1.46127664975),Cl018739(-3.3329251868),Cl018743(-2.8413728013),Cl018746(-4.18299786754),Cl019380(1.1993119385),Cl024574(1.98517098111),Cl028098(2.25453924563),Cl032675(2.55…	Cl004402(-2.47594084272),Cl005720(-1.5726810979),Cl006246(1.09937371627),Cl006530(-2.68665951309),Cl007994(-2.60375301887),Cl010698(1.29988994983),Cl012575(-1.05274269),Cl014033(1.20385567936),Cl014436(1.06179115708),Cl015541(-1.46127664975),Cl018739(-3.3329251868),Cl018743(-2.8413728013),Cl018746(-4.18299786754),Cl019380(1.1993119385),Cl024574(1.98517098111),Cl028098(2.25453924563),Cl032675(2.55…
GO:0031406	carboxylic acid binding	molecular function	35/2804	172/21958	0.00333	0.15651	Cl001077(3.60733215022),Cl001392(4.04035352695),Cl001421(-1.99047706418),Cl003960(1.0656484826),Cl004166(-1.09157449724),Cl004809(2.26464130673),Cl004811(1.99568546888),Cl005866(1.6878326003),Cl005907(1.20633929772),Cl006867(1.61330042065),Cl007334(3.44679901192),Cl007842(-1.34920775044),Cl011037(2.62800331823),Cl012589(6.9344917193),Cl013416(1.20014909808),Cl014730(4.23621058874),Cl017134(-2.819…	Cl001077(3.60733215022),Cl001392(4.04035352695),Cl001421(-1.99047706418),Cl003960(1.0656484826),Cl004166(-1.09157449724),Cl004809(2.26464130673),Cl004811(1.99568546888),Cl005866(1.6878326003),Cl005907(1.20633929772),Cl006867(1.61330042065),Cl007334(3.44679901192),Cl007842(-1.34920775044),Cl011037(2.62800331823),Cl012589(6.9344917193),Cl013416(1.20014909808),Cl014730(4.23621058874),Cl017134(-2.819…
GO:0043177	organic acid binding	molecular function	35/2804	172/21958	0.00333	0.15651	Cl001077(3.60733215022),Cl001392(4.04035352695),Cl001421(-1.99047706418),Cl003960(1.0656484826),Cl004166(-1.09157449724),Cl004809(2.26464130673),Cl004811(1.99568546888),Cl005866(1.6878326003),Cl005907(1.20633929772),Cl006867(1.61330042065),Cl007334(3.44679901192),Cl007842(-1.34920775044),Cl011037(2.62800331823),Cl012589(6.9344917193),Cl013416(1.20014909808),Cl014730(4.23621058874),Cl017134(-2.819…	Cl001077(3.60733215022),Cl001392(4.04035352695),Cl001421(-1.99047706418),Cl003960(1.0656484826),Cl004166(-1.09157449724),Cl004809(2.26464130673),Cl004811(1.99568546888),Cl005866(1.6878326003),Cl005907(1.20633929772),Cl006867(1.61330042065),Cl007334(3.44679901192),Cl007842(-1.34920775044),Cl011037(2.62800331823),Cl012589(6.9344917193),Cl013416(1.20014909808),Cl014730(4.23621058874),Cl017134(-2.819…
GO:0055082	cellular chemical homeostasis	biological process	48/2566	254/20037	0.0035	0.176224	Cl000009(-1.21717257655),Cl000392(1.27661003627),Cl000423(1.71940903645),Cl000753(2.44609985608),Cl002057(2.11736052175),Cl002144(1.10429343612),Cl008463(1.57040877294),Cl008924(-1.38214217797),Cl009310(4.06646033245),Cl010142(-1.12327572573),Cl012188(1.72984111701),Cl012980(-1.03746151351),Cl013040(1.13642350789),Cl013712(-1.51626809955),Cl015084(-3.01020973239),Cl015390(-1.75279399656),Cl015641…	Cl000009(-1.21717257655),Cl000392(1.27661003627),Cl000423(1.71940903645),Cl000753(2.44609985608),Cl002057(2.11736052175),Cl002144(1.10429343612),Cl008463(1.57040877294),Cl008924(-1.38214217797),Cl009310(4.06646033245),Cl010142(-1.12327572573),Cl012188(1.72984111701),Cl012980(-1.03746151351),Cl013040(1.13642350789),Cl013712(-1.51626809955),Cl015084(-3.01020973239),Cl015390(-1.75279399656),Cl015641…
GO:0002682	regulation of immune system process	biological process	34/2566	166/20037	0.00353	0.176276	Cl000615(-1.23474867795),Cl001141(-2.94500255915),Cl002057(2.11736052175),Cl004402(-2.47594084272),Cl004809(2.26464130673),Cl004811(1.99568546888),Cl005720(-1.5726810979),Cl006246(1.09937371627),Cl006499(2.33228093546),Cl006530(-2.68665951309),Cl007994(-2.60375301887),Cl010698(1.29988994983),Cl012243(2.55005531208),Cl012575(-1.05274269),Cl013416(1.20014909808),Cl013804(1.66813036941),Cl014033(1.2…	Cl000615(-1.23474867795),Cl001141(-2.94500255915),Cl002057(2.11736052175),Cl004402(-2.47594084272),Cl004809(2.26464130673),Cl004811(1.99568546888),Cl005720(-1.5726810979),Cl006246(1.09937371627),Cl006499(2.33228093546),Cl006530(-2.68665951309),Cl007994(-2.60375301887),Cl010698(1.29988994983),Cl012243(2.55005531208),Cl012575(-1.05274269),Cl013416(1.20014909808),Cl013804(1.66813036941),Cl014033(1.2…
GO:0009751	response to salicylic acid	biological process	45/2566	235/20037	0.00355	0.176276	Cl000187(3.06063737787),Cl000458(3.42187618773),Cl000937(-1.41783043953),Cl002525(1.62979338641),Cl003858(-2.06590012254),Cl005179(6.42632014198),Cl005187(-2.45467203682),Cl005703(1.22926271129),Cl006530(-2.68665951309),Cl007263(-1.03342830067),Cl007591(4.24512448027),Cl007863(-1.13814452856),Cl008463(1.57040877294),Cl009916(1.78839092966),Cl011642(-1.58052278521),Cl012588(1.89411736742),Cl013097…	Cl000187(3.06063737787),Cl000458(3.42187618773),Cl000937(-1.41783043953),Cl002525(1.62979338641),Cl003858(-2.06590012254),Cl005179(6.42632014198),Cl005187(-2.45467203682),Cl005703(1.22926271129),Cl006530(-2.68665951309),Cl007263(-1.03342830067),Cl007591(4.24512448027),Cl007863(-1.13814452856),Cl008463(1.57040877294),Cl009916(1.78839092966),Cl011642(-1.58052278521),Cl012588(1.89411736742),Cl013097…
GO:0016706	oxidoreductase activity, acting on paired donors, with incorporation or reduction of molecular oxyge...	molecular function	17/2804	67/21958	0.00376	0.17387	Cl000187(3.06063737787),Cl001392(4.04035352695),Cl002525(1.62979338641),Cl003960(1.0656484826),Cl005866(1.6878326003),Cl011037(2.62800331823),Cl013505(6.5370617473),Cl015603(3.77889836351),Cl015604(3.77513570828),Cl017134(-2.8196582434),Cl018651(8.55949593047),Cl029585(2.2609517023),Cl031118(16.5944055258),Cl031943(3.60595017425),Cl036826(-1.62015745298),Cl038630(1.93042065722),Cl040501(-1.100072…	Cl000187(3.06063737787),Cl001392(4.04035352695),Cl002525(1.62979338641),Cl003960(1.0656484826),Cl005866(1.6878326003),Cl011037(2.62800331823),Cl013505(6.5370617473),Cl015603(3.77889836351),Cl015604(3.77513570828),Cl017134(-2.8196582434),Cl018651(8.55949593047),Cl029585(2.2609517023),Cl031118(16.5944055258),Cl031943(3.60595017425),Cl036826(-1.62015745298),Cl038630(1.93042065722),Cl040501(-1.100072…
GO:0055072	iron ion homeostasis	biological process	14/2566	51/20037	0.00392	0.193315	Cl000753(2.44609985608),Cl000808(-3.64952563314),Cl007294(1.49237726684),Cl007877(3.36411072233),Cl012081(-3.58805533759),Cl013040(1.13642350789),Cl029193(-1.54473153288),Cl032365(-1.04325167557),Cl037630(1.63707928125),Cl039300(2.85017650795),Cl041242(3.31854826623),Cl041844(2.1684949502),Cl043030(-3.42117268458),Cl043031(-3.79320294939)	Cl000753(2.44609985608),Cl000808(-3.64952563314),Cl007294(1.49237726684),Cl007877(3.36411072233),Cl012081(-3.58805533759),Cl013040(1.13642350789),Cl029193(-1.54473153288),Cl032365(-1.04325167557),Cl037630(1.63707928125),Cl039300(2.85017650795),Cl041242(3.31854826623),Cl041844(2.1684949502),Cl043030(-3.42117268458),Cl043031(-3.79320294939)
GO:0008061	chitin binding	molecular function	13/2804	46/21958	0.00398	0.181122	Cl000304(1.96213307129),Cl010903(4.21819685769),Cl018826(6.51670727982),Cl020851(1.42306389721),Cl021788(1.40179842668),Cl023679(1.76252872789),Cl025614(1.52990916744),Cl028098(2.25453924563),Cl032764(1.64234849662),Cl039305(4.53561684305),Cl039306(3.86133590319),Cl039680(3.00068940309),Cl044367(3.70811504479)	Cl000304(1.96213307129),Cl010903(4.21819685769),Cl018826(6.51670727982),Cl020851(1.42306389721),Cl021788(1.40179842668),Cl023679(1.76252872789),Cl025614(1.52990916744),Cl028098(2.25453924563),Cl032764(1.64234849662),Cl039305(4.53561684305),Cl039306(3.86133590319),Cl039680(3.00068940309),Cl044367(3.70811504479)
GO:0006811	ion transport	biological process	130/2566	813/20037	0.00403	0.197388	Cl000009(-1.21717257655),Cl000423(1.71940903645),Cl000808(-3.64952563314),Cl001086(1.10280123965),Cl002144(1.10429343612),Cl002252(-1.38759962046),Cl002459(17.4228527854),Cl002952(1.746218432),Cl003636(-2.10164891794),Cl003656(1.20066157424),Cl003657(-1.43953942111),Cl003660(1.90453454263),Cl004402(-2.47594084272),Cl004635(-1.70219303523),Cl004751(1.20861052652),Cl004920(1.1205172773),Cl005720(-1…	Cl000009(-1.21717257655),Cl000423(1.71940903645),Cl000808(-3.64952563314),Cl001086(1.10280123965),Cl002144(1.10429343612),Cl002252(-1.38759962046),Cl002459(17.4228527854),Cl002952(1.746218432),Cl003636(-2.10164891794),Cl003656(1.20066157424),Cl003657(-1.43953942111),Cl003660(1.90453454263),Cl004402(-2.47594084272),Cl004635(-1.70219303523),Cl004751(1.20861052652),Cl004920(1.1205172773),Cl005720(-1…
GO:0055076	transition metal ion homeostasis	biological process	30/2566	143/20037	0.0041	0.199459	Cl000753(2.44609985608),Cl000808(-3.64952563314),Cl002144(1.10429343612),Cl007294(1.49237726684),Cl007877(3.36411072233),Cl009310(4.06646033245),Cl012081(-3.58805533759),Cl012980(-1.03746151351),Cl013040(1.13642350789),Cl015084(-3.01020973239),Cl015390(-1.75279399656),Cl018976(-2.25684688869),Cl018983(1.60533887593),Cl019109(-1.49828229259),Cl023903(-2.42196616061),Cl023906(-3.90249109245),Cl0258…	Cl000753(2.44609985608),Cl000808(-3.64952563314),Cl002144(1.10429343612),Cl007294(1.49237726684),Cl007877(3.36411072233),Cl009310(4.06646033245),Cl012081(-3.58805533759),Cl012980(-1.03746151351),Cl013040(1.13642350789),Cl015084(-3.01020973239),Cl015390(-1.75279399656),Cl018976(-2.25684688869),Cl018983(1.60533887593),Cl019109(-1.49828229259),Cl023903(-2.42196616061),Cl023906(-3.90249109245),Cl0258…
GO:0031012	extracellular matrix	cellular component	8/2874	22/22607	0.00413	0.393432	Cl002756(-1.43191787659),Cl005074(3.21112200759),Cl011696(-1.79488856161),Cl011697(-1.48754180427),Cl035934(-1.5947816631),Cl035936(-1.48831126237),Cl038131(2.23519983867),Cl042488(5.97641248661)	Cl002756(-1.43191787659),Cl005074(3.21112200759),Cl011696(-1.79488856161),Cl011697(-1.48754180427),Cl035934(-1.5947816631),Cl035936(-1.48831126237),Cl038131(2.23519983867),Cl042488(5.97641248661)
GO:0016757	transferase activity, transferring glycosyl groups	molecular function	143/2804	908/21958	0.00426	0.190835	Cl000263(-1.36424311962),Cl000413(2.02142737991),Cl000596(1.06506257117),Cl000899(-1.63791344924),Cl000979(4.14779389167),Cl001032(8.73101497789),Cl001380(5.22489194543),Cl001442(2.9586162789),Cl001584(1.62347861479),Cl002409(2.68035564062),Cl002702(2.00836064843),Cl002931(-1.11222969187),Cl002943(1.25997101623),Cl004477(1.80327855813),Cl004696(-1.58190604941),Cl005476(1.66429567727),Cl005582(2.4…	Cl000263(-1.36424311962),Cl000413(2.02142737991),Cl000596(1.06506257117),Cl000899(-1.63791344924),Cl000979(4.14779389167),Cl001032(8.73101497789),Cl001380(5.22489194543),Cl001442(2.9586162789),Cl001584(1.62347861479),Cl002409(2.68035564062),Cl002702(2.00836064843),Cl002931(-1.11222969187),Cl002943(1.25997101623),Cl004477(1.80327855813),Cl004696(-1.58190604941),Cl005476(1.66429567727),Cl005582(2.4…
GO:0006970	response to osmotic stress	biological process	96/2566	578/20037	0.00426	0.205852	Cl000392(1.27661003627),Cl000458(3.42187618773),Cl000894(2.3250334956),Cl000960(-1.44179901809),Cl000978(-1.2502099305),Cl000979(4.14779389167),Cl001028(2.38037859673),Cl001581(4.7088620308),Cl001606(3.30852046227),Cl001836(-1.12812708301),Cl002365(3.63846858025),Cl002680(2.42707043771),Cl003858(-2.06590012254),Cl005036(2.2805010266),Cl005179(6.42632014198),Cl005187(-2.45467203682),Cl005315(-2.57…	Cl000392(1.27661003627),Cl000458(3.42187618773),Cl000894(2.3250334956),Cl000960(-1.44179901809),Cl000978(-1.2502099305),Cl000979(4.14779389167),Cl001028(2.38037859673),Cl001581(4.7088620308),Cl001606(3.30852046227),Cl001836(-1.12812708301),Cl002365(3.63846858025),Cl002680(2.42707043771),Cl003858(-2.06590012254),Cl005036(2.2805010266),Cl005179(6.42632014198),Cl005187(-2.45467203682),Cl005315(-2.57…
GO:0055065	metal ion homeostasis	biological process	38/2566	193/20037	0.00433	0.20784	Cl000392(1.27661003627),Cl000753(2.44609985608),Cl000808(-3.64952563314),Cl002057(2.11736052175),Cl002144(1.10429343612),Cl007294(1.49237726684),Cl007877(3.36411072233),Cl008924(-1.38214217797),Cl009310(4.06646033245),Cl012081(-3.58805533759),Cl012980(-1.03746151351),Cl013040(1.13642350789),Cl015084(-3.01020973239),Cl015390(-1.75279399656),Cl018764(1.24445576759),Cl018976(-2.25684688869),Cl018983…	Cl000392(1.27661003627),Cl000753(2.44609985608),Cl000808(-3.64952563314),Cl002057(2.11736052175),Cl002144(1.10429343612),Cl007294(1.49237726684),Cl007877(3.36411072233),Cl008924(-1.38214217797),Cl009310(4.06646033245),Cl012081(-3.58805533759),Cl012980(-1.03746151351),Cl013040(1.13642350789),Cl015084(-3.01020973239),Cl015390(-1.75279399656),Cl018764(1.24445576759),Cl018976(-2.25684688869),Cl018983…
GO:0035251	UDP-glucosyltransferase activity	molecular function	58/2804	324/21958	0.00471	0.194319	Cl000899(-1.63791344924),Cl002409(2.68035564062),Cl002943(1.25997101623),Cl005476(1.66429567727),Cl005906(3.1161521784),Cl006162(1.97974911916),Cl006667(5.83656994952),Cl007713(2.22195833166),Cl007717(-2.44823525225),Cl009140(1.73845697307),Cl009443(-3.89104892105),Cl010764(1.08589456167),Cl011758(6.44312829276),Cl012402(1.00803670883),Cl012500(1.09969592511),Cl012568(-1.87675510972),Cl012788(3.1…	Cl000899(-1.63791344924),Cl002409(2.68035564062),Cl002943(1.25997101623),Cl005476(1.66429567727),Cl005906(3.1161521784),Cl006162(1.97974911916),Cl006667(5.83656994952),Cl007713(2.22195833166),Cl007717(-2.44823525225),Cl009140(1.73845697307),Cl009443(-3.89104892105),Cl010764(1.08589456167),Cl011758(6.44312829276),Cl012402(1.00803670883),Cl012500(1.09969592511),Cl012568(-1.87675510972),Cl012788(3.1…
GO:0043667	pollen wall	cellular component	5/2874	10/22607	0.00479	0.393432	Cl011696(-1.79488856161),Cl011697(-1.48754180427),Cl035934(-1.5947816631),Cl035936(-1.48831126237),Cl038131(2.23519983867)	Cl011696(-1.79488856161),Cl011697(-1.48754180427),Cl035934(-1.5947816631),Cl035936(-1.48831126237),Cl038131(2.23519983867)
GO:0043668	exine	cellular component	5/2874	10/22607	0.00479	0.393432	Cl011696(-1.79488856161),Cl011697(-1.48754180427),Cl035934(-1.5947816631),Cl035936(-1.48831126237),Cl038131(2.23519983867)	Cl011696(-1.79488856161),Cl011697(-1.48754180427),Cl035934(-1.5947816631),Cl035936(-1.48831126237),Cl038131(2.23519983867)
GO:0046658	anchored component of plasma membrane	cellular component	42/2874	221/22607	0.00479	0.393432	Cl002175(5.6182023084),Cl002274(-1.22032843505),Cl003771(3.50691275849),Cl004944(2.52372),Cl004974(2.91280969087),Cl005074(3.21112200759),Cl005201(1.70133500186),Cl005484(2.15028807982),Cl005755(7.53980101938),Cl006441(-2.48487420663),Cl007517(-2.33186351658),Cl007519(-2.03278933643),Cl010241(-1.1386798392),Cl011046(-4.5241225109),Cl012794(3.11801019123),Cl012813(6.86310845413),Cl013159(8.7793294…	Cl002175(5.6182023084),Cl002274(-1.22032843505),Cl003771(3.50691275849),Cl004944(2.52372),Cl004974(2.91280969087),Cl005074(3.21112200759),Cl005201(1.70133500186),Cl005484(2.15028807982),Cl005755(7.53980101938),Cl006441(-2.48487420663),Cl007517(-2.33186351658),Cl007519(-2.03278933643),Cl010241(-1.1386798392),Cl011046(-4.5241225109),Cl012794(3.11801019123),Cl012813(6.86310845413),Cl013159(8.7793294…
GO:0015145	monosaccharide transmembrane transporter activity	molecular function	16/2804	63/21958	0.00481	0.194319	Cl000728(-2.49702550654),Cl000894(2.3250334956),Cl002770(-1.75763828601),Cl007243(-1.32097704575),Cl007247(1.66367637799),Cl007403(6.60617415949),Cl011164(-1.96948212875),Cl015347(2.89891051634),Cl015353(2.98818070403),Cl019070(-2.52433432626),Cl020907(-2.16390164796),Cl023551(-2.05876485057),Cl024022(-1.29243671166),Cl028896(-1.4307242981),Cl036792(-1.85654568703),Cl038974(-3.34715886364)	Cl000728(-2.49702550654),Cl000894(2.3250334956),Cl002770(-1.75763828601),Cl007243(-1.32097704575),Cl007247(1.66367637799),Cl007403(6.60617415949),Cl011164(-1.96948212875),Cl015347(2.89891051634),Cl015353(2.98818070403),Cl019070(-2.52433432626),Cl020907(-2.16390164796),Cl023551(-2.05876485057),Cl024022(-1.29243671166),Cl028896(-1.4307242981),Cl036792(-1.85654568703),Cl038974(-3.34715886364)
GO:0015149	hexose transmembrane transporter activity	molecular function	16/2804	63/21958	0.00481	0.194319	Cl000728(-2.49702550654),Cl000894(2.3250334956),Cl002770(-1.75763828601),Cl007243(-1.32097704575),Cl007247(1.66367637799),Cl007403(6.60617415949),Cl011164(-1.96948212875),Cl015347(2.89891051634),Cl015353(2.98818070403),Cl019070(-2.52433432626),Cl020907(-2.16390164796),Cl023551(-2.05876485057),Cl024022(-1.29243671166),Cl028896(-1.4307242981),Cl036792(-1.85654568703),Cl038974(-3.34715886364)	Cl000728(-2.49702550654),Cl000894(2.3250334956),Cl002770(-1.75763828601),Cl007243(-1.32097704575),Cl007247(1.66367637799),Cl007403(6.60617415949),Cl011164(-1.96948212875),Cl015347(2.89891051634),Cl015353(2.98818070403),Cl019070(-2.52433432626),Cl020907(-2.16390164796),Cl023551(-2.05876485057),Cl024022(-1.29243671166),Cl028896(-1.4307242981),Cl036792(-1.85654568703),Cl038974(-3.34715886364)
GO:0015334	high-affinity oligopeptide transmembrane transporter activity	molecular function	7/2804	18/21958	0.00484	0.194319	Cl001009(-1.11775720111),Cl001010(-1.50131150393),Cl018132(4.56828489246),Cl018133(4.46325532761),Cl018139(4.47909240255),Cl022816(-2.57605657425),Cl044374(-3.14406528595)	Cl001009(-1.11775720111),Cl001010(-1.50131150393),Cl018132(4.56828489246),Cl018133(4.46325532761),Cl018139(4.47909240255),Cl022816(-2.57605657425),Cl044374(-3.14406528595)
GO:0034595	phosphatidylinositol phosphate 5-phosphatase activity	molecular function	7/2804	18/21958	0.00484	0.194319	Cl001028(2.38037859673),Cl002627(-1.03768923302),Cl002777(-1.04760952831),Cl009156(-1.97394924096),Cl013617(1.40021675053),Cl013744(4.3893761733),Cl028675(-1.07839815801)	Cl001028(2.38037859673),Cl002627(-1.03768923302),Cl002777(-1.04760952831),Cl009156(-1.97394924096),Cl013617(1.40021675053),Cl013744(4.3893761733),Cl028675(-1.07839815801)
GO:0009966	regulation of signal transduction	biological process	57/2566	317/20037	0.00484	0.230781	Cl000563(5.25352665838),Cl000564(3.07784333691),Cl000568(6.59629985081),Cl000615(-1.23474867795),Cl001315(4.38720867516),Cl001689(1.8293832076),Cl002057(2.11736052175),Cl002113(16.7561191826),Cl002216(3.43527338436),Cl003337(7.97198440183),Cl003339(8.68008096547),Cl003341(21.1633556909),Cl003343(5.61591241938),Cl003774(1.73770905781),Cl005176(-2.13255056444),Cl005187(-2.45467203682),Cl005682(-3.6…	Cl000563(5.25352665838),Cl000564(3.07784333691),Cl000568(6.59629985081),Cl000615(-1.23474867795),Cl001315(4.38720867516),Cl001689(1.8293832076),Cl002057(2.11736052175),Cl002113(16.7561191826),Cl002216(3.43527338436),Cl003337(7.97198440183),Cl003339(8.68008096547),Cl003341(21.1633556909),Cl003343(5.61591241938),Cl003774(1.73770905781),Cl005176(-2.13255056444),Cl005187(-2.45467203682),Cl005682(-3.6…
GO:0005302	L-tyrosine transmembrane transporter activity	molecular function	5/2804	10/21958	0.00488	0.194319	Cl014607(1.5515869855),Cl014608(10.0045675802),Cl023971(1.4993894514),Cl024886(9.43721547182),Cl027979(-3.25595568338)	Cl014607(1.5515869855),Cl014608(10.0045675802),Cl023971(1.4993894514),Cl024886(9.43721547182),Cl027979(-3.25595568338)
GO:0008948	oxaloacetate decarboxylase activity	molecular function	5/2804	10/21958	0.00488	0.194319	Cl013707(-1.28706474805),Cl015737(2.74309908997),Cl016167(-1.0098572341),Cl030773(2.14884297453),Cl031378(3.67082894188)	Cl013707(-1.28706474805),Cl015737(2.74309908997),Cl016167(-1.0098572341),Cl030773(2.14884297453),Cl031378(3.67082894188)
GO:0015188	L-isoleucine transmembrane transporter activity	molecular function	5/2804	10/21958	0.00488	0.194319	Cl014607(1.5515869855),Cl014608(10.0045675802),Cl023971(1.4993894514),Cl024886(9.43721547182),Cl027979(-3.25595568338)	Cl014607(1.5515869855),Cl014608(10.0045675802),Cl023971(1.4993894514),Cl024886(9.43721547182),Cl027979(-3.25595568338)
GO:0009812	flavonoid metabolic process	biological process	58/2566	324/20037	0.00498	0.235895	Cl000187(3.06063737787),Cl000599(-1.92278796706),Cl001315(4.38720867516),Cl001392(4.04035352695),Cl001994(-2.35460432384),Cl001995(-2.49328682838),Cl002409(2.68035564062),Cl002525(1.62979338641),Cl005476(1.66429567727),Cl005636(-2.3522708305),Cl006006(-1.29537369648),Cl007713(2.22195833166),Cl007717(-2.44823525225),Cl009443(-3.89104892105),Cl010764(1.08589456167),Cl011104(2.47420105864),Cl012568(…	Cl000187(3.06063737787),Cl000599(-1.92278796706),Cl001315(4.38720867516),Cl001392(4.04035352695),Cl001994(-2.35460432384),Cl001995(-2.49328682838),Cl002409(2.68035564062),Cl002525(1.62979338641),Cl005476(1.66429567727),Cl005636(-2.3522708305),Cl006006(-1.29537369648),Cl007713(2.22195833166),Cl007717(-2.44823525225),Cl009443(-3.89104892105),Cl010764(1.08589456167),Cl011104(2.47420105864),Cl012568(…
GO:0032559	adenyl ribonucleotide binding	molecular function	580/2804	4145/21958	0.00506	0.198726	Cl000009(-1.21717257655),Cl000120(-2.0374893545),Cl000180(-1.22597267221),Cl000202(1.86314227161),Cl000216(1.47613243885),Cl000226(1.78944772073),Cl000392(1.27661003627),Cl000459(-2.02142627277),Cl000486(1.33040820607),Cl000518(3.05066908828),Cl000778(4.01753040142),Cl000913(-2.27339712522),Cl000937(-1.41783043953),Cl000978(-1.2502099305),Cl001044(1.06679049754),Cl001162(10.5914719441),Cl001344(4…	Cl000009(-1.21717257655),Cl000120(-2.0374893545),Cl000180(-1.22597267221),Cl000202(1.86314227161),Cl000216(1.47613243885),Cl000226(1.78944772073),Cl000392(1.27661003627),Cl000459(-2.02142627277),Cl000486(1.33040820607),Cl000518(3.05066908828),Cl000778(4.01753040142),Cl000913(-2.27339712522),Cl000937(-1.41783043953),Cl000978(-1.2502099305),Cl001044(1.06679049754),Cl001162(10.5914719441),Cl001344(4…
GO:0000782	telomere cap complex	cellular component	6/2874	14/22607	0.00507	0.393432	Cl001286(2.16081073577),Cl006463(-1.10066370971),Cl011112(-1.81717154229),Cl017163(1.07491474198),Cl019600(-1.32489098314),Cl028392(1.78815023738)	Cl001286(2.16081073577),Cl006463(-1.10066370971),Cl011112(-1.81717154229),Cl017163(1.07491474198),Cl019600(-1.32489098314),Cl028392(1.78815023738)
GO:0000783	nuclear telomere cap complex	cellular component	6/2874	14/22607	0.00507	0.393432	Cl001286(2.16081073577),Cl006463(-1.10066370971),Cl011112(-1.81717154229),Cl017163(1.07491474198),Cl019600(-1.32489098314),Cl028392(1.78815023738)	Cl001286(2.16081073577),Cl006463(-1.10066370971),Cl011112(-1.81717154229),Cl017163(1.07491474198),Cl019600(-1.32489098314),Cl028392(1.78815023738)
GO:0009816	defense response to bacterium, incompatible interaction	biological process	19/2566	80/20037	0.00514	0.241714	Cl000979(4.14779389167),Cl004809(2.26464130673),Cl004811(1.99568546888),Cl005703(1.22926271129),Cl006246(1.09937371627),Cl007591(4.24512448027),Cl007863(-1.13814452856),Cl013416(1.20014909808),Cl014149(-2.21772049276),Cl014252(2.7775308414),Cl017639(2.36204780507),Cl021885(2.51372226605),Cl022895(1.29647872743),Cl024038(2.09989929197),Cl024574(1.98517098111),Cl025792(-2.70095257311),Cl028629(2.39…	Cl000979(4.14779389167),Cl004809(2.26464130673),Cl004811(1.99568546888),Cl005703(1.22926271129),Cl006246(1.09937371627),Cl007591(4.24512448027),Cl007863(-1.13814452856),Cl013416(1.20014909808),Cl014149(-2.21772049276),Cl014252(2.7775308414),Cl017639(2.36204780507),Cl021885(2.51372226605),Cl022895(1.29647872743),Cl024038(2.09989929197),Cl024574(1.98517098111),Cl025792(-2.70095257311),Cl028629(2.39…
GO:0045492	xylan biosynthetic process	biological process	12/2566	42/20037	0.00517	0.241714	Cl000596(1.06506257117),Cl001380(5.22489194543),Cl006410(-1.01792437987),Cl016816(2.5035661982),Cl019185(-1.96872923465),Cl021883(1.11490726707),Cl022335(1.13917385267),Cl022337(-1.27406704529),Cl025957(1.30923598171),Cl037438(-1.68585116535),Cl041245(-2.79564839792),Cl041720(1.68179686574)	Cl000596(1.06506257117),Cl001380(5.22489194543),Cl006410(-1.01792437987),Cl016816(2.5035661982),Cl019185(-1.96872923465),Cl021883(1.11490726707),Cl022335(1.13917385267),Cl022337(-1.27406704529),Cl025957(1.30923598171),Cl037438(-1.68585116535),Cl041245(-2.79564839792),Cl041720(1.68179686574)
GO:0015293	symporter activity	molecular function	39/2804	202/21958	0.00524	0.203015	Cl000014(-3.29395017079),Cl000728(-2.49702550654),Cl000894(2.3250334956),Cl002770(-1.75763828601),Cl003657(-1.43953942111),Cl004920(1.1205172773),Cl007243(-1.32097704575),Cl007247(1.66367637799),Cl007403(6.60617415949),Cl011164(-1.96948212875),Cl011545(-1.06722391401),Cl012833(-1.92185971703),Cl017048(1.2212670215),Cl017959(-1.11817165648),Cl018109(-1.41920091562),Cl018833(1.02396587617),Cl019020…	Cl000014(-3.29395017079),Cl000728(-2.49702550654),Cl000894(2.3250334956),Cl002770(-1.75763828601),Cl003657(-1.43953942111),Cl004920(1.1205172773),Cl007243(-1.32097704575),Cl007247(1.66367637799),Cl007403(6.60617415949),Cl011164(-1.96948212875),Cl011545(-1.06722391401),Cl012833(-1.92185971703),Cl017048(1.2212670215),Cl017959(-1.11817165648),Cl018109(-1.41920091562),Cl018833(1.02396587617),Cl019020…
GO:0010337	regulation of salicylic acid metabolic process	biological process	6/2566	14/20037	0.00526	0.244335	Cl001606(3.30852046227),Cl006467(6.31361759087),Cl006580(1.73380825394),Cl013552(1.21795596928),Cl032536(-1.52742334409),Cl041459(-3.79936328217)	Cl001606(3.30852046227),Cl006467(6.31361759087),Cl006580(1.73380825394),Cl013552(1.21795596928),Cl032536(-1.52742334409),Cl041459(-3.79936328217)
GO:0030554	adenyl nucleotide binding	molecular function	580/2804	4149/21958	0.00547	0.207103	Cl000009(-1.21717257655),Cl000120(-2.0374893545),Cl000180(-1.22597267221),Cl000202(1.86314227161),Cl000216(1.47613243885),Cl000226(1.78944772073),Cl000392(1.27661003627),Cl000459(-2.02142627277),Cl000486(1.33040820607),Cl000518(3.05066908828),Cl000778(4.01753040142),Cl000913(-2.27339712522),Cl000937(-1.41783043953),Cl000978(-1.2502099305),Cl001044(1.06679049754),Cl001162(10.5914719441),Cl001344(4…	Cl000009(-1.21717257655),Cl000120(-2.0374893545),Cl000180(-1.22597267221),Cl000202(1.86314227161),Cl000216(1.47613243885),Cl000226(1.78944772073),Cl000392(1.27661003627),Cl000459(-2.02142627277),Cl000486(1.33040820607),Cl000518(3.05066908828),Cl000778(4.01753040142),Cl000913(-2.27339712522),Cl000937(-1.41783043953),Cl000978(-1.2502099305),Cl001044(1.06679049754),Cl001162(10.5914719441),Cl001344(4…
GO:0046527	glucosyltransferase activity	molecular function	65/2804	373/21958	0.00549	0.207103	Cl000899(-1.63791344924),Cl001032(8.73101497789),Cl002409(2.68035564062),Cl002931(-1.11222969187),Cl002943(1.25997101623),Cl005476(1.66429567727),Cl005906(3.1161521784),Cl006162(1.97974911916),Cl006667(5.83656994952),Cl007584(2.090898254),Cl007713(2.22195833166),Cl007717(-2.44823525225),Cl009140(1.73845697307),Cl009443(-3.89104892105),Cl010764(1.08589456167),Cl011758(6.44312829276),Cl012402(1.008…	Cl000899(-1.63791344924),Cl001032(8.73101497789),Cl002409(2.68035564062),Cl002931(-1.11222969187),Cl002943(1.25997101623),Cl005476(1.66429567727),Cl005906(3.1161521784),Cl006162(1.97974911916),Cl006667(5.83656994952),Cl007584(2.090898254),Cl007713(2.22195833166),Cl007717(-2.44823525225),Cl009140(1.73845697307),Cl009443(-3.89104892105),Cl010764(1.08589456167),Cl011758(6.44312829276),Cl012402(1.008…
GO:0046283	anthocyanin-containing compound metabolic process	biological process	21/2566	92/20037	0.00552	0.254769	Cl001392(4.04035352695),Cl001994(-2.35460432384),Cl001995(-2.49328682838),Cl005636(-2.3522708305),Cl012568(-1.87675510972),Cl012575(-1.05274269),Cl013636(1.00164069609),Cl013642(-2.02271154435),Cl019078(-1.72092991055),Cl020742(3.1871105067),Cl022523(-1.88921390892),Cl024025(-1.27708190152),Cl028322(2.1501000042),Cl028323(2.35394934979),Cl029473(-1.48855926173),Cl031943(3.60595017425),Cl032908(1.…	Cl001392(4.04035352695),Cl001994(-2.35460432384),Cl001995(-2.49328682838),Cl005636(-2.3522708305),Cl012568(-1.87675510972),Cl012575(-1.05274269),Cl013636(1.00164069609),Cl013642(-2.02271154435),Cl019078(-1.72092991055),Cl020742(3.1871105067),Cl022523(-1.88921390892),Cl024025(-1.27708190152),Cl028322(2.1501000042),Cl028323(2.35394934979),Cl029473(-1.48855926173),Cl031943(3.60595017425),Cl032908(1.…
GO:0042446	hormone biosynthetic process	biological process	41/2566	215/20037	0.0056	0.256815	Cl000777(-2.45307141665),Cl000992(2.33504450714),Cl002365(3.63846858025),Cl003774(1.73770905781),Cl003931(3.12108217059),Cl005239(15.8715684701),Cl005682(-3.64979768153),Cl005740(2.1114442708),Cl005753(1.34137754621),Cl006580(1.73380825394),Cl007004(-1.80665274106),Cl008103(4.27634434801),Cl009099(6.17793183226),Cl013505(6.5370617473),Cl014682(1.95412186922),Cl014730(4.23621058874),Cl015149(2.182…	Cl000777(-2.45307141665),Cl000992(2.33504450714),Cl002365(3.63846858025),Cl003774(1.73770905781),Cl003931(3.12108217059),Cl005239(15.8715684701),Cl005682(-3.64979768153),Cl005740(2.1114442708),Cl005753(1.34137754621),Cl006580(1.73380825394),Cl007004(-1.80665274106),Cl008103(4.27634434801),Cl009099(6.17793183226),Cl013505(6.5370617473),Cl014682(1.95412186922),Cl014730(4.23621058874),Cl015149(2.182…
GO:0034219	carbohydrate transmembrane transport	biological process	18/2566	75/20037	0.00566	0.257924	Cl000728(-2.49702550654),Cl000894(2.3250334956),Cl002770(-1.75763828601),Cl007243(-1.32097704575),Cl007247(1.66367637799),Cl007403(6.60617415949),Cl007602(1.71809274466),Cl011164(-1.96948212875),Cl015347(2.89891051634),Cl015353(2.98818070403),Cl019070(-2.52433432626),Cl020907(-2.16390164796),Cl023551(-2.05876485057),Cl024022(-1.29243671166),Cl028896(-1.4307242981),Cl031471(3.56063046178),Cl036792…	Cl000728(-2.49702550654),Cl000894(2.3250334956),Cl002770(-1.75763828601),Cl007243(-1.32097704575),Cl007247(1.66367637799),Cl007403(6.60617415949),Cl007602(1.71809274466),Cl011164(-1.96948212875),Cl015347(2.89891051634),Cl015353(2.98818070403),Cl019070(-2.52433432626),Cl020907(-2.16390164796),Cl023551(-2.05876485057),Cl024022(-1.29243671166),Cl028896(-1.4307242981),Cl031471(3.56063046178),Cl036792…
GO:0048528	post-embryonic root development	biological process	28/2566	134/20037	0.00573	0.258667	Cl000728(-2.49702550654),Cl000979(4.14779389167),Cl001162(10.5914719441),Cl002298(1.37420832198),Cl006499(2.33228093546),Cl007004(-1.80665274106),Cl007243(-1.32097704575),Cl007247(1.66367637799),Cl009429(1.71263346151),Cl009439(-1.28761191046),Cl010758(-1.7230332846),Cl017946(1.37582848139),Cl018802(-1.75964146597),Cl019078(-1.72092991055),Cl019228(1.07592111227),Cl020446(-1.13462893063),Cl022024…	Cl000728(-2.49702550654),Cl000979(4.14779389167),Cl001162(10.5914719441),Cl002298(1.37420832198),Cl006499(2.33228093546),Cl007004(-1.80665274106),Cl007243(-1.32097704575),Cl007247(1.66367637799),Cl009429(1.71263346151),Cl009439(-1.28761191046),Cl010758(-1.7230332846),Cl017946(1.37582848139),Cl018802(-1.75964146597),Cl019078(-1.72092991055),Cl019228(1.07592111227),Cl020446(-1.13462893063),Cl022024…
GO:0009648	photoperiodism	biological process	24/2566	110/20037	0.00578	0.258667	Cl005179(6.42632014198),Cl007427(1.5548625221),Cl008502(1.82337526595),Cl011413(-2.2825646989),Cl014801(-1.08795390319),Cl016100(8.75517841606),Cl016283(-1.48307151054),Cl016288(1.96877061296),Cl016295(1.50873085935),Cl016297(4.30840503209),Cl016298(2.35198776721),Cl016463(-1.66540587538),Cl016692(1.84690850191),Cl016991(-1.16878113876),Cl017950(-1.21300764922),Cl027238(-2.83186935115),Cl027687(2…	Cl005179(6.42632014198),Cl007427(1.5548625221),Cl008502(1.82337526595),Cl011413(-2.2825646989),Cl014801(-1.08795390319),Cl016100(8.75517841606),Cl016283(-1.48307151054),Cl016288(1.96877061296),Cl016295(1.50873085935),Cl016297(4.30840503209),Cl016298(2.35198776721),Cl016463(-1.66540587538),Cl016692(1.84690850191),Cl016991(-1.16878113876),Cl017950(-1.21300764922),Cl027238(-2.83186935115),Cl027687(2…
GO:0008645	hexose transmembrane transport	biological process	16/2566	64/20037	0.00582	0.258667	Cl000728(-2.49702550654),Cl000894(2.3250334956),Cl002770(-1.75763828601),Cl007243(-1.32097704575),Cl007247(1.66367637799),Cl007403(6.60617415949),Cl011164(-1.96948212875),Cl015347(2.89891051634),Cl015353(2.98818070403),Cl019070(-2.52433432626),Cl020907(-2.16390164796),Cl023551(-2.05876485057),Cl024022(-1.29243671166),Cl028896(-1.4307242981),Cl036792(-1.85654568703),Cl038974(-3.34715886364)	Cl000728(-2.49702550654),Cl000894(2.3250334956),Cl002770(-1.75763828601),Cl007243(-1.32097704575),Cl007247(1.66367637799),Cl007403(6.60617415949),Cl011164(-1.96948212875),Cl015347(2.89891051634),Cl015353(2.98818070403),Cl019070(-2.52433432626),Cl020907(-2.16390164796),Cl023551(-2.05876485057),Cl024022(-1.29243671166),Cl028896(-1.4307242981),Cl036792(-1.85654568703),Cl038974(-3.34715886364)
GO:0015749	monosaccharide transmembrane transport	biological process	16/2566	64/20037	0.00582	0.258667	Cl000728(-2.49702550654),Cl000894(2.3250334956),Cl002770(-1.75763828601),Cl007243(-1.32097704575),Cl007247(1.66367637799),Cl007403(6.60617415949),Cl011164(-1.96948212875),Cl015347(2.89891051634),Cl015353(2.98818070403),Cl019070(-2.52433432626),Cl020907(-2.16390164796),Cl023551(-2.05876485057),Cl024022(-1.29243671166),Cl028896(-1.4307242981),Cl036792(-1.85654568703),Cl038974(-3.34715886364)	Cl000728(-2.49702550654),Cl000894(2.3250334956),Cl002770(-1.75763828601),Cl007243(-1.32097704575),Cl007247(1.66367637799),Cl007403(6.60617415949),Cl011164(-1.96948212875),Cl015347(2.89891051634),Cl015353(2.98818070403),Cl019070(-2.52433432626),Cl020907(-2.16390164796),Cl023551(-2.05876485057),Cl024022(-1.29243671166),Cl028896(-1.4307242981),Cl036792(-1.85654568703),Cl038974(-3.34715886364)
GO:0015800	acidic amino acid transport	biological process	8/2566	23/20037	0.0059	0.260613	Cl007681(-1.20364647941),Cl023883(-1.9912858719),Cl027083(1.86351819121),Cl030297(1.45885711566),Cl037709(1.49809500223),Cl037713(2.25586094502),Cl037714(4.36514109056),Cl037717(8.33011352409)	Cl007681(-1.20364647941),Cl023883(-1.9912858719),Cl027083(1.86351819121),Cl030297(1.45885711566),Cl037709(1.49809500223),Cl037713(2.25586094502),Cl037714(4.36514109056),Cl037717(8.33011352409)
GO:0004497	monooxygenase activity	molecular function	80/2804	476/21958	0.00594	0.221169	Cl000366(1.85528232887),Cl000921(-1.65606516392),Cl000948(4.00843423386),Cl000972(1.31732571906),Cl000992(2.33504450714),Cl001678(-2.9214839346),Cl001994(-2.35460432384),Cl001995(-2.49328682838),Cl002017(-1.07875111358),Cl002043(-1.94172153541),Cl004231(2.26232290775),Cl004236(2.42514537996),Cl004332(-1.23045229651),Cl004445(-2.60623005933),Cl005495(-2.83161757037),Cl005498(-2.05020394842),Cl0055…	Cl000366(1.85528232887),Cl000921(-1.65606516392),Cl000948(4.00843423386),Cl000972(1.31732571906),Cl000992(2.33504450714),Cl001678(-2.9214839346),Cl001994(-2.35460432384),Cl001995(-2.49328682838),Cl002017(-1.07875111358),Cl002043(-1.94172153541),Cl004231(2.26232290775),Cl004236(2.42514537996),Cl004332(-1.23045229651),Cl004445(-2.60623005933),Cl005495(-2.83161757037),Cl005498(-2.05020394842),Cl0055…
GO:0048584	positive regulation of response to stimulus	biological process	46/2566	248/20037	0.00597	0.262098	Cl003774(1.73770905781),Cl004402(-2.47594084272),Cl004809(2.26464130673),Cl004811(1.99568546888),Cl005720(-1.5726810979),Cl006246(1.09937371627),Cl006499(2.33228093546),Cl006530(-2.68665951309),Cl006618(-1.02104323493),Cl007591(4.24512448027),Cl007994(-2.60375301887),Cl008924(-1.38214217797),Cl009395(2.23566842292),Cl010698(1.29988994983),Cl012575(-1.05274269),Cl012682(-2.51452715544),Cl012830(1.…	Cl003774(1.73770905781),Cl004402(-2.47594084272),Cl004809(2.26464130673),Cl004811(1.99568546888),Cl005720(-1.5726810979),Cl006246(1.09937371627),Cl006499(2.33228093546),Cl006530(-2.68665951309),Cl006618(-1.02104323493),Cl007591(4.24512448027),Cl007994(-2.60375301887),Cl008924(-1.38214217797),Cl009395(2.23566842292),Cl010698(1.29988994983),Cl012575(-1.05274269),Cl012682(-2.51452715544),Cl012830(1.…
GO:0051704	multi-organism process	biological process	259/2566	1753/20037	0.00612	0.267055	Cl000187(3.06063737787),Cl000459(-2.02142627277),Cl000583(1.72027657357),Cl000913(-2.27339712522),Cl000937(-1.41783043953),Cl000979(4.14779389167),Cl001141(-2.94500255915),Cl001217(1.89076389553),Cl001290(2.98505447393),Cl001581(4.7088620308),Cl001689(1.8293832076),Cl002113(16.7561191826),Cl002365(3.63846858025),Cl002367(-5.08737641774),Cl002525(1.62979338641),Cl002795(2.80257803241),Cl003070(-1.…	Cl000187(3.06063737787),Cl000459(-2.02142627277),Cl000583(1.72027657357),Cl000913(-2.27339712522),Cl000937(-1.41783043953),Cl000979(4.14779389167),Cl001141(-2.94500255915),Cl001217(1.89076389553),Cl001290(2.98505447393),Cl001581(4.7088620308),Cl001689(1.8293832076),Cl002113(16.7561191826),Cl002365(3.63846858025),Cl002367(-5.08737641774),Cl002525(1.62979338641),Cl002795(2.80257803241),Cl003070(-1.…
GO:0015291	secondary active transmembrane transporter activity	molecular function	74/2804	436/21958	0.00624	0.22936	Cl000014(-3.29395017079),Cl000643(2.16084622025),Cl000717(-2.11074075083),Cl000728(-2.49702550654),Cl000894(2.3250334956),Cl002183(-2.15034941176),Cl002459(17.4228527854),Cl002770(-1.75763828601),Cl003657(-1.43953942111),Cl004145(4.44781402874),Cl004353(2.73508587278),Cl004601(-2.21362440426),Cl004658(2.02980106327),Cl004710(-4.18488317515),Cl004751(1.20861052652),Cl004920(1.1205172773),Cl007243(…	Cl000014(-3.29395017079),Cl000643(2.16084622025),Cl000717(-2.11074075083),Cl000728(-2.49702550654),Cl000894(2.3250334956),Cl002183(-2.15034941176),Cl002459(17.4228527854),Cl002770(-1.75763828601),Cl003657(-1.43953942111),Cl004145(4.44781402874),Cl004353(2.73508587278),Cl004601(-2.21362440426),Cl004658(2.02980106327),Cl004710(-4.18488317515),Cl004751(1.20861052652),Cl004920(1.1205172773),Cl007243(…
GO:0051093	negative regulation of developmental process	biological process	28/2566	135/20037	0.00637	0.273684	Cl000615(-1.23474867795),Cl002057(2.11736052175),Cl005636(-2.3522708305),Cl006530(-2.68665951309),Cl008001(-2.6694112289),Cl008117(-1.39975247554),Cl008149(-1.06567292356),Cl011413(-2.2825646989),Cl011674(3.9655587123),Cl012819(17.1133159799),Cl017950(-1.21300764922),Cl019078(-1.72092991055),Cl021579(-1.05989373185),Cl023127(-1.09272945117),Cl024025(-1.27708190152),Cl027238(-2.83186935115),Cl0276…	Cl000615(-1.23474867795),Cl002057(2.11736052175),Cl005636(-2.3522708305),Cl006530(-2.68665951309),Cl008001(-2.6694112289),Cl008117(-1.39975247554),Cl008149(-1.06567292356),Cl011413(-2.2825646989),Cl011674(3.9655587123),Cl012819(17.1133159799),Cl017950(-1.21300764922),Cl019078(-1.72092991055),Cl021579(-1.05989373185),Cl023127(-1.09272945117),Cl024025(-1.27708190152),Cl027238(-2.83186935115),Cl0276…
GO:0045926	negative regulation of growth	biological process	9/2566	28/20037	0.00642	0.273684	Cl001689(1.8293832076),Cl002113(16.7561191826),Cl008001(-2.6694112289),Cl008149(-1.06567292356),Cl023127(-1.09272945117),Cl029061(-2.54759689046),Cl036614(6.27871970124),Cl041882(-1.57523109492),Cl042468(5.96451772393)	Cl001689(1.8293832076),Cl002113(16.7561191826),Cl008001(-2.6694112289),Cl008149(-1.06567292356),Cl023127(-1.09272945117),Cl029061(-2.54759689046),Cl036614(6.27871970124),Cl041882(-1.57523109492),Cl042468(5.96451772393)
GO:0023051	regulation of signaling	biological process	58/2566	328/20037	0.00648	0.273684	Cl000563(5.25352665838),Cl000564(3.07784333691),Cl000568(6.59629985081),Cl000615(-1.23474867795),Cl000914(1.40558801726),Cl001315(4.38720867516),Cl001689(1.8293832076),Cl002057(2.11736052175),Cl002113(16.7561191826),Cl002216(3.43527338436),Cl003337(7.97198440183),Cl003339(8.68008096547),Cl003341(21.1633556909),Cl003343(5.61591241938),Cl003774(1.73770905781),Cl005176(-2.13255056444),Cl005187(-2.45…	Cl000563(5.25352665838),Cl000564(3.07784333691),Cl000568(6.59629985081),Cl000615(-1.23474867795),Cl000914(1.40558801726),Cl001315(4.38720867516),Cl001689(1.8293832076),Cl002057(2.11736052175),Cl002113(16.7561191826),Cl002216(3.43527338436),Cl003337(7.97198440183),Cl003339(8.68008096547),Cl003341(21.1633556909),Cl003343(5.61591241938),Cl003774(1.73770905781),Cl005176(-2.13255056444),Cl005187(-2.45…
GO:0046677	response to antibiotic	biological process	58/2566	328/20037	0.00648	0.273684	Cl000187(3.06063737787),Cl000458(3.42187618773),Cl000937(-1.41783043953),Cl000979(4.14779389167),Cl002525(1.62979338641),Cl003858(-2.06590012254),Cl005166(2.39356795902),Cl005179(6.42632014198),Cl005187(-2.45467203682),Cl005703(1.22926271129),Cl006499(2.33228093546),Cl006530(-2.68665951309),Cl006580(1.73380825394),Cl007263(-1.03342830067),Cl007591(4.24512448027),Cl007863(-1.13814452856),Cl008463(…	Cl000187(3.06063737787),Cl000458(3.42187618773),Cl000937(-1.41783043953),Cl000979(4.14779389167),Cl002525(1.62979338641),Cl003858(-2.06590012254),Cl005166(2.39356795902),Cl005179(6.42632014198),Cl005187(-2.45467203682),Cl005703(1.22926271129),Cl006499(2.33228093546),Cl006530(-2.68665951309),Cl006580(1.73380825394),Cl007263(-1.03342830067),Cl007591(4.24512448027),Cl007863(-1.13814452856),Cl008463(…
GO:0034654	nucleobase-containing compound biosynthetic process	biological process	517/2566	3675/20037	0.00649	0.273684	Cl000009(-1.21717257655),Cl000108(1.17560728893),Cl000188(-1.22996465579),Cl000195(1.99391862134),Cl000458(3.42187618773),Cl000460(-1.89808686026),Cl000563(5.25352665838),Cl000564(3.07784333691),Cl000568(6.59629985081),Cl000583(1.72027657357),Cl000650(1.17028321715),Cl000677(4.63965660546),Cl000737(2.53919375482),Cl000836(3.07692081259),Cl000935(1.8623973205),Cl000974(2.79921381582),Cl001034(-2.2…	Cl000009(-1.21717257655),Cl000108(1.17560728893),Cl000188(-1.22996465579),Cl000195(1.99391862134),Cl000458(3.42187618773),Cl000460(-1.89808686026),Cl000563(5.25352665838),Cl000564(3.07784333691),Cl000568(6.59629985081),Cl000583(1.72027657357),Cl000650(1.17028321715),Cl000677(4.63965660546),Cl000737(2.53919375482),Cl000836(3.07692081259),Cl000935(1.8623973205),Cl000974(2.79921381582),Cl001034(-2.2…
GO:0009739	response to gibberellin	biological process	24/2566	111/20037	0.0065	0.273684	Cl005179(6.42632014198),Cl005187(-2.45467203682),Cl008574(1.64860368156),Cl009916(1.78839092966),Cl011413(-2.2825646989),Cl012819(17.1133159799),Cl014286(5.80883284162),Cl014380(-2.19134041613),Cl015724(-1.98834128168),Cl016100(8.75517841606),Cl020742(3.1871105067),Cl020940(4.49446941019),Cl026554(2.09209868877),Cl027986(-2.14840866377),Cl029175(-1.28585276709),Cl030245(5.29313518292),Cl030434(1.…	Cl005179(6.42632014198),Cl005187(-2.45467203682),Cl008574(1.64860368156),Cl009916(1.78839092966),Cl011413(-2.2825646989),Cl012819(17.1133159799),Cl014286(5.80883284162),Cl014380(-2.19134041613),Cl015724(-1.98834128168),Cl016100(8.75517841606),Cl020742(3.1871105067),Cl020940(4.49446941019),Cl026554(2.09209868877),Cl027986(-2.14840866377),Cl029175(-1.28585276709),Cl030245(5.29313518292),Cl030434(1.…
GO:0098791	Golgi subcompartment	cellular component	115/2874	724/22607	0.00653	0.475058	Cl000138(19.2561074713),Cl000263(-1.36424311962),Cl000413(2.02142737991),Cl000596(1.06506257117),Cl000637(1.12685359463),Cl000672(2.01830892195),Cl000673(1.9436185239),Cl000874(-1.26377637343),Cl001380(5.22489194543),Cl001442(2.9586162789),Cl002091(-1.11313166777),Cl002172(1.12814749068),Cl002450(9.24414651716),Cl002500(-1.07336718827),Cl002943(1.25997101623),Cl002952(1.746218432),Cl002968(2.3048…	Cl000138(19.2561074713),Cl000263(-1.36424311962),Cl000413(2.02142737991),Cl000596(1.06506257117),Cl000637(1.12685359463),Cl000672(2.01830892195),Cl000673(1.9436185239),Cl000874(-1.26377637343),Cl001380(5.22489194543),Cl001442(2.9586162789),Cl002091(-1.11313166777),Cl002172(1.12814749068),Cl002450(9.24414651716),Cl002500(-1.07336718827),Cl002943(1.25997101623),Cl002952(1.746218432),Cl002968(2.3048…
GO:0004702	signal transducer, downstream of receptor, with serine/threonine kinase activity	molecular function	14/2804	54/21958	0.00665	0.234626	Cl001373(1.17393109747),Cl005036(2.2805010266),Cl013842(4.78512173192),Cl013843(6.89747137899),Cl014384(1.42404867886),Cl019186(1.52829576867),Cl025727(3.06167240359),Cl025829(2.65672615009),Cl028393(3.23798405133),Cl029316(7.52978173156),Cl029317(8.59091393249),Cl040123(1.07110976513),Cl041537(2.27744649795),Cl041781(3.34659517254)	Cl001373(1.17393109747),Cl005036(2.2805010266),Cl013842(4.78512173192),Cl013843(6.89747137899),Cl014384(1.42404867886),Cl019186(1.52829576867),Cl025727(3.06167240359),Cl025829(2.65672615009),Cl028393(3.23798405133),Cl029316(7.52978173156),Cl029317(8.59091393249),Cl040123(1.07110976513),Cl041537(2.27744649795),Cl041781(3.34659517254)
GO:0005057	signal transducer activity, downstream of receptor	molecular function	14/2804	54/21958	0.00665	0.234626	Cl001373(1.17393109747),Cl005036(2.2805010266),Cl013842(4.78512173192),Cl013843(6.89747137899),Cl014384(1.42404867886),Cl019186(1.52829576867),Cl025727(3.06167240359),Cl025829(2.65672615009),Cl028393(3.23798405133),Cl029316(7.52978173156),Cl029317(8.59091393249),Cl040123(1.07110976513),Cl041537(2.27744649795),Cl041781(3.34659517254)	Cl001373(1.17393109747),Cl005036(2.2805010266),Cl013842(4.78512173192),Cl013843(6.89747137899),Cl014384(1.42404867886),Cl019186(1.52829576867),Cl025727(3.06167240359),Cl025829(2.65672615009),Cl028393(3.23798405133),Cl029316(7.52978173156),Cl029317(8.59091393249),Cl040123(1.07110976513),Cl041537(2.27744649795),Cl041781(3.34659517254)
GO:0004337	geranyltranstransferase activity	molecular function	4/2804	7/21958	0.00674	0.234626	Cl007937(2.97380290144),Cl016639(1.12178144454),Cl029325(6.12171837226),Cl035630(1.41278443963)	Cl007937(2.97380290144),Cl016639(1.12178144454),Cl029325(6.12171837226),Cl035630(1.41278443963)
GO:0048032	galacturonate binding	molecular function	4/2804	7/21958	0.00674	0.234626	Cl004166(-1.09157449724),Cl005907(1.20633929772),Cl007334(3.44679901192),Cl023381(3.35089518894)	Cl004166(-1.09157449724),Cl005907(1.20633929772),Cl007334(3.44679901192),Cl023381(3.35089518894)
GO:0042537	benzene-containing compound metabolic process	biological process	16/2566	65/20037	0.00682	0.285488	Cl000187(3.06063737787),Cl001606(3.30852046227),Cl002409(2.68035564062),Cl002525(1.62979338641),Cl004547(-2.03412747738),Cl006467(6.31361759087),Cl006580(1.73380825394),Cl009743(-1.94927765243),Cl013552(1.21795596928),Cl014918(-1.98678569618),Cl018668(1.63002053277),Cl018672(-1.7165699616),Cl022994(5.64214810404),Cl027825(2.3069526642),Cl032536(-1.52742334409),Cl041459(-3.79936328217)	Cl000187(3.06063737787),Cl001606(3.30852046227),Cl002409(2.68035564062),Cl002525(1.62979338641),Cl004547(-2.03412747738),Cl006467(6.31361759087),Cl006580(1.73380825394),Cl009743(-1.94927765243),Cl013552(1.21795596928),Cl014918(-1.98678569618),Cl018668(1.63002053277),Cl018672(-1.7165699616),Cl022994(5.64214810404),Cl027825(2.3069526642),Cl032536(-1.52742334409),Cl041459(-3.79936328217)
GO:0034593	phosphatidylinositol bisphosphate phosphatase activity	molecular function	7/2804	19/21958	0.00683	0.234626	Cl001028(2.38037859673),Cl002627(-1.03768923302),Cl002777(-1.04760952831),Cl009156(-1.97394924096),Cl013617(1.40021675053),Cl013744(4.3893761733),Cl028675(-1.07839815801)	Cl001028(2.38037859673),Cl002627(-1.03768923302),Cl002777(-1.04760952831),Cl009156(-1.97394924096),Cl013617(1.40021675053),Cl013744(4.3893761733),Cl028675(-1.07839815801)
GO:0043168	anion binding	molecular function	712/2804	5167/21958	0.00718	0.234626	Cl000009(-1.21717257655),Cl000035(1.59623282073),Cl000120(-2.0374893545),Cl000180(-1.22597267221),Cl000202(1.86314227161),Cl000216(1.47613243885),Cl000226(1.78944772073),Cl000392(1.27661003627),Cl000459(-2.02142627277),Cl000486(1.33040820607),Cl000518(3.05066908828),Cl000609(3.31743319891),Cl000610(3.51069862682),Cl000611(3.58579870238),Cl000658(1.22048327393),Cl000672(2.01830892195),Cl000673(1.9…	Cl000009(-1.21717257655),Cl000035(1.59623282073),Cl000120(-2.0374893545),Cl000180(-1.22597267221),Cl000202(1.86314227161),Cl000216(1.47613243885),Cl000226(1.78944772073),Cl000392(1.27661003627),Cl000459(-2.02142627277),Cl000486(1.33040820607),Cl000518(3.05066908828),Cl000609(3.31743319891),Cl000610(3.51069862682),Cl000611(3.58579870238),Cl000658(1.22048327393),Cl000672(2.01830892195),Cl000673(1.9…
GO:0019725	cellular homeostasis	biological process	69/2566	404/20037	0.00738	0.307145	Cl000009(-1.21717257655),Cl000392(1.27661003627),Cl000423(1.71940903645),Cl000753(2.44609985608),Cl001086(1.10280123965),Cl001649(-2.25271959277),Cl002057(2.11736052175),Cl002144(1.10429343612),Cl002517(-1.28675468934),Cl005315(-2.57044810779),Cl006498(-2.8251033587),Cl008463(1.57040877294),Cl008924(-1.38214217797),Cl009310(4.06646033245),Cl010142(-1.12327572573),Cl010859(1.78762575959),Cl012188(…	Cl000009(-1.21717257655),Cl000392(1.27661003627),Cl000423(1.71940903645),Cl000753(2.44609985608),Cl001086(1.10280123965),Cl001649(-2.25271959277),Cl002057(2.11736052175),Cl002144(1.10429343612),Cl002517(-1.28675468934),Cl005315(-2.57044810779),Cl006498(-2.8251033587),Cl008463(1.57040877294),Cl008924(-1.38214217797),Cl009310(4.06646033245),Cl010142(-1.12327572573),Cl010859(1.78762575959),Cl012188(…
GO:0005366	myo-inositol:proton symporter activity	molecular function	3/2804	4/21958	0.00753	0.234626	Cl011164(-1.96948212875),Cl020907(-2.16390164796),Cl023551(-2.05876485057)	Cl011164(-1.96948212875),Cl020907(-2.16390164796),Cl023551(-2.05876485057)
GO:0033760	2'-deoxymugineic-acid 2'-dioxygenase activity	molecular function	3/2804	4/21958	0.00753	0.234626	Cl011037(2.62800331823),Cl017134(-2.8196582434),Cl036826(-1.62015745298)	Cl011037(2.62800331823),Cl017134(-2.8196582434),Cl036826(-1.62015745298)
GO:0043167	ion binding	molecular function	1338/2804	10005/21958	0.00757	0.234626	Cl000009(-1.21717257655),Cl000016(-1.05029126904),Cl000035(1.59623282073),Cl000108(1.17560728893),Cl000120(-2.0374893545),Cl000180(-1.22597267221),Cl000187(3.06063737787),Cl000202(1.86314227161),Cl000210(3.99345527298),Cl000216(1.47613243885),Cl000226(1.78944772073),Cl000254(-1.88818403541),Cl000366(1.85528232887),Cl000384(1.65574248812),Cl000386(4.85851829475),Cl000392(1.27661003627),Cl000459(-2…	Cl000009(-1.21717257655),Cl000016(-1.05029126904),Cl000035(1.59623282073),Cl000108(1.17560728893),Cl000120(-2.0374893545),Cl000180(-1.22597267221),Cl000187(3.06063737787),Cl000202(1.86314227161),Cl000210(3.99345527298),Cl000216(1.47613243885),Cl000226(1.78944772073),Cl000254(-1.88818403541),Cl000366(1.85528232887),Cl000384(1.65574248812),Cl000386(4.85851829475),Cl000392(1.27661003627),Cl000459(-2…
GO:0000820	regulation of glutamine family amino acid metabolic process	biological process	3/2566	4/20037	0.00759	0.308746	Cl022502(2.45225597171),Cl029683(1.0639267323),Cl034696(1.52956637103)	Cl022502(2.45225597171),Cl029683(1.0639267323),Cl034696(1.52956637103)
GO:0010041	response to iron(III) ion	biological process	3/2566	4/20037	0.00759	0.308746	Cl011037(2.62800331823),Cl017134(-2.8196582434),Cl036826(-1.62015745298)	Cl011037(2.62800331823),Cl017134(-2.8196582434),Cl036826(-1.62015745298)
GO:0015798	myo-inositol transport	biological process	3/2566	4/20037	0.00759	0.308746	Cl011164(-1.96948212875),Cl020907(-2.16390164796),Cl023551(-2.05876485057)	Cl011164(-1.96948212875),Cl020907(-2.16390164796),Cl023551(-2.05876485057)
GO:2000214	regulation of proline metabolic process	biological process	3/2566	4/20037	0.00759	0.308746	Cl022502(2.45225597171),Cl029683(1.0639267323),Cl034696(1.52956637103)	Cl022502(2.45225597171),Cl029683(1.0639267323),Cl034696(1.52956637103)
GO:0004842	ubiquitin-protein transferase activity	molecular function	120/2804	760/21958	0.00768	0.234626	Cl000960(-1.44179901809),Cl001038(2.97078739876),Cl001290(2.98505447393),Cl002815(1.21694119837),Cl003701(-1.57420498112),Cl003767(-1.63463180401),Cl003939(-1.52131495171),Cl004474(-1.54871430854),Cl004615(1.71420090725),Cl004719(3.98306175825),Cl004763(2.62753068285),Cl004827(-2.51325579193),Cl006428(-1.33412949573),Cl006580(1.73380825394),Cl006658(-1.49914578084),Cl007181(2.03343518253),Cl00721…	Cl000960(-1.44179901809),Cl001038(2.97078739876),Cl001290(2.98505447393),Cl002815(1.21694119837),Cl003701(-1.57420498112),Cl003767(-1.63463180401),Cl003939(-1.52131495171),Cl004474(-1.54871430854),Cl004615(1.71420090725),Cl004719(3.98306175825),Cl004763(2.62753068285),Cl004827(-2.51325579193),Cl006428(-1.33412949573),Cl006580(1.73380825394),Cl006658(-1.49914578084),Cl007181(2.03343518253),Cl00721…
GO:0004567	beta-mannosidase activity	molecular function	6/2804	15/21958	0.00772	0.234626	Cl005027(3.34847003575),Cl006091(3.28941695349),Cl006724(1.72950988528),Cl027526(1.11239559026),Cl027527(1.28125709888),Cl039452(-1.03958335091)	Cl005027(3.34847003575),Cl006091(3.28941695349),Cl006724(1.72950988528),Cl027526(1.11239559026),Cl027527(1.28125709888),Cl039452(-1.03958335091)
GO:0033773	isoflavone 2'-hydroxylase activity	molecular function	6/2804	15/21958	0.00772	0.234626	Cl005495(-2.83161757037),Cl005498(-2.05020394842),Cl005505(-1.22283739362),Cl005508(-3.99226757309),Cl005511(-3.28256099009),Cl040409(-1.54115534813)	Cl005495(-2.83161757037),Cl005498(-2.05020394842),Cl005505(-1.22283739362),Cl005508(-3.99226757309),Cl005511(-3.28256099009),Cl040409(-1.54115534813)
GO:0046148	pigment biosynthetic process	biological process	36/2566	187/20037	0.00774	0.313079	Cl000210(3.99345527298),Cl001315(4.38720867516),Cl001392(4.04035352695),Cl001994(-2.35460432384),Cl001995(-2.49328682838),Cl004153(3.2316203638),Cl005636(-2.3522708305),Cl007937(2.97380290144),Cl012006(-1.46651903279),Cl012568(-1.87675510972),Cl013636(1.00164069609),Cl013642(-2.02271154435),Cl014284(2.41165050477),Cl016639(1.12178144454),Cl016997(-1.93446588861),Cl017154(-1.15092761986),Cl021334(…	Cl000210(3.99345527298),Cl001315(4.38720867516),Cl001392(4.04035352695),Cl001994(-2.35460432384),Cl001995(-2.49328682838),Cl004153(3.2316203638),Cl005636(-2.3522708305),Cl007937(2.97380290144),Cl012006(-1.46651903279),Cl012568(-1.87675510972),Cl013636(1.00164069609),Cl013642(-2.02271154435),Cl014284(2.41165050477),Cl016639(1.12178144454),Cl016997(-1.93446588861),Cl017154(-1.15092761986),Cl021334(…
GO:0015804	neutral amino acid transport	biological process	8/2566	24/20037	0.00787	0.316559	Cl023883(-1.9912858719),Cl026576(1.25918541436),Cl027083(1.86351819121),Cl030297(1.45885711566),Cl037709(1.49809500223),Cl037713(2.25586094502),Cl037714(4.36514109056),Cl037717(8.33011352409)	Cl023883(-1.9912858719),Cl026576(1.25918541436),Cl027083(1.86351819121),Cl030297(1.45885711566),Cl037709(1.49809500223),Cl037713(2.25586094502),Cl037714(4.36514109056),Cl037717(8.33011352409)
GO:0070592	cell wall polysaccharide biosynthetic process	biological process	16/2566	66/20037	0.00795	0.318	Cl000596(1.06506257117),Cl001380(5.22489194543),Cl006410(-1.01792437987),Cl016816(2.5035661982),Cl017661(3.10911368578),Cl017719(2.21090585706),Cl019185(-1.96872923465),Cl019698(1.06040616935),Cl021883(1.11490726707),Cl022335(1.13917385267),Cl022337(-1.27406704529),Cl025957(1.30923598171),Cl036226(1.4601402925),Cl037438(-1.68585116535),Cl041245(-2.79564839792),Cl041720(1.68179686574)	Cl000596(1.06506257117),Cl001380(5.22489194543),Cl006410(-1.01792437987),Cl016816(2.5035661982),Cl017661(3.10911368578),Cl017719(2.21090585706),Cl019185(-1.96872923465),Cl019698(1.06040616935),Cl021883(1.11490726707),Cl022335(1.13917385267),Cl022337(-1.27406704529),Cl025957(1.30923598171),Cl036226(1.4601402925),Cl037438(-1.68585116535),Cl041245(-2.79564839792),Cl041720(1.68179686574)
GO:0005354	galactose transmembrane transporter activity	molecular function	5/2804	11/21958	0.00802	0.234626	Cl000728(-2.49702550654),Cl007243(-1.32097704575),Cl007247(1.66367637799),Cl036792(-1.85654568703),Cl038974(-3.34715886364)	Cl000728(-2.49702550654),Cl007243(-1.32097704575),Cl007247(1.66367637799),Cl036792(-1.85654568703),Cl038974(-3.34715886364)
GO:0009975	cyclase activity	molecular function	5/2804	11/21958	0.00802	0.234626	Cl002365(3.63846858025),Cl022028(5.80256117855),Cl027334(3.98539697491),Cl033323(2.5718962729),Cl044403(3.65786262481)	Cl002365(3.63846858025),Cl022028(5.80256117855),Cl027334(3.98539697491),Cl033323(2.5718962729),Cl044403(3.65786262481)
GO:0015146	pentose transmembrane transporter activity	molecular function	5/2804	11/21958	0.00802	0.234626	Cl000728(-2.49702550654),Cl007243(-1.32097704575),Cl007247(1.66367637799),Cl036792(-1.85654568703),Cl038974(-3.34715886364)	Cl000728(-2.49702550654),Cl007243(-1.32097704575),Cl007247(1.66367637799),Cl036792(-1.85654568703),Cl038974(-3.34715886364)
GO:0015148	D-xylose transmembrane transporter activity	molecular function	5/2804	11/21958	0.00802	0.234626	Cl000728(-2.49702550654),Cl007243(-1.32097704575),Cl007247(1.66367637799),Cl036792(-1.85654568703),Cl038974(-3.34715886364)	Cl000728(-2.49702550654),Cl007243(-1.32097704575),Cl007247(1.66367637799),Cl036792(-1.85654568703),Cl038974(-3.34715886364)
GO:0015575	mannitol transmembrane transporter activity	molecular function	5/2804	11/21958	0.00802	0.234626	Cl000728(-2.49702550654),Cl007243(-1.32097704575),Cl007247(1.66367637799),Cl036792(-1.85654568703),Cl038974(-3.34715886364)	Cl000728(-2.49702550654),Cl007243(-1.32097704575),Cl007247(1.66367637799),Cl036792(-1.85654568703),Cl038974(-3.34715886364)
GO:0015576	sorbitol transmembrane transporter activity	molecular function	5/2804	11/21958	0.00802	0.234626	Cl000728(-2.49702550654),Cl007243(-1.32097704575),Cl007247(1.66367637799),Cl036792(-1.85654568703),Cl038974(-3.34715886364)	Cl000728(-2.49702550654),Cl007243(-1.32097704575),Cl007247(1.66367637799),Cl036792(-1.85654568703),Cl038974(-3.34715886364)
GO:0015591	D-ribose transmembrane transporter activity	molecular function	5/2804	11/21958	0.00802	0.234626	Cl000728(-2.49702550654),Cl007243(-1.32097704575),Cl007247(1.66367637799),Cl036792(-1.85654568703),Cl038974(-3.34715886364)	Cl000728(-2.49702550654),Cl007243(-1.32097704575),Cl007247(1.66367637799),Cl036792(-1.85654568703),Cl038974(-3.34715886364)
GO:0015658	branched-chain amino acid transmembrane transporter activity	molecular function	5/2804	11/21958	0.00802	0.234626	Cl014607(1.5515869855),Cl014608(10.0045675802),Cl023971(1.4993894514),Cl024886(9.43721547182),Cl027979(-3.25595568338)	Cl014607(1.5515869855),Cl014608(10.0045675802),Cl023971(1.4993894514),Cl024886(9.43721547182),Cl027979(-3.25595568338)
GO:0051259	protein complex oligomerization	biological process	17/2566	72/20037	0.00836	0.330652	Cl004249(1.14181984763),Cl004941(-2.21865833387),Cl005363(-1.31623948667),Cl007301(2.19920253222),Cl012263(-1.90210536111),Cl013722(1.73986482048),Cl014590(4.0643579534),Cl015347(2.89891051634),Cl015353(2.98818070403),Cl019506(1.23919340655),Cl021800(-1.07422929114),Cl023620(-1.2426505944),Cl024448(4.31658148278),Cl028392(1.78815023738),Cl031865(1.89191886482),Cl039809(2.33660025277),Cl043969(1.1…	Cl004249(1.14181984763),Cl004941(-2.21865833387),Cl005363(-1.31623948667),Cl007301(2.19920253222),Cl012263(-1.90210536111),Cl013722(1.73986482048),Cl014590(4.0643579534),Cl015347(2.89891051634),Cl015353(2.98818070403),Cl019506(1.23919340655),Cl021800(-1.07422929114),Cl023620(-1.2426505944),Cl024448(4.31658148278),Cl028392(1.78815023738),Cl031865(1.89191886482),Cl039809(2.33660025277),Cl043969(1.1…
GO:0019585	glucuronate metabolic process	biological process	33/2566	169/20037	0.00845	0.330652	Cl002409(2.68035564062),Cl005476(1.66429567727),Cl007713(2.22195833166),Cl007717(-2.44823525225),Cl009443(-3.89104892105),Cl010764(1.08589456167),Cl012568(-1.87675510972),Cl012788(3.14433744015),Cl013635(1.45404694353),Cl013636(1.00164069609),Cl013642(-2.02271154435),Cl015938(1.87589951148),Cl017656(3.96563000077),Cl017659(-1.88074892536),Cl020725(-1.88895835518),Cl022288(1.02586906816),Cl022334(…	Cl002409(2.68035564062),Cl005476(1.66429567727),Cl007713(2.22195833166),Cl007717(-2.44823525225),Cl009443(-3.89104892105),Cl010764(1.08589456167),Cl012568(-1.87675510972),Cl012788(3.14433744015),Cl013635(1.45404694353),Cl013636(1.00164069609),Cl013642(-2.02271154435),Cl015938(1.87589951148),Cl017656(3.96563000077),Cl017659(-1.88074892536),Cl020725(-1.88895835518),Cl022288(1.02586906816),Cl022334(…
GO:0052695	cellular glucuronidation	biological process	33/2566	169/20037	0.00845	0.330652	Cl002409(2.68035564062),Cl005476(1.66429567727),Cl007713(2.22195833166),Cl007717(-2.44823525225),Cl009443(-3.89104892105),Cl010764(1.08589456167),Cl012568(-1.87675510972),Cl012788(3.14433744015),Cl013635(1.45404694353),Cl013636(1.00164069609),Cl013642(-2.02271154435),Cl015938(1.87589951148),Cl017656(3.96563000077),Cl017659(-1.88074892536),Cl020725(-1.88895835518),Cl022288(1.02586906816),Cl022334(…	Cl002409(2.68035564062),Cl005476(1.66429567727),Cl007713(2.22195833166),Cl007717(-2.44823525225),Cl009443(-3.89104892105),Cl010764(1.08589456167),Cl012568(-1.87675510972),Cl012788(3.14433744015),Cl013635(1.45404694353),Cl013636(1.00164069609),Cl013642(-2.02271154435),Cl015938(1.87589951148),Cl017656(3.96563000077),Cl017659(-1.88074892536),Cl020725(-1.88895835518),Cl022288(1.02586906816),Cl022334(…
GO:0052696	flavonoid glucuronidation	biological process	33/2566	169/20037	0.00845	0.330652	Cl002409(2.68035564062),Cl005476(1.66429567727),Cl007713(2.22195833166),Cl007717(-2.44823525225),Cl009443(-3.89104892105),Cl010764(1.08589456167),Cl012568(-1.87675510972),Cl012788(3.14433744015),Cl013635(1.45404694353),Cl013636(1.00164069609),Cl013642(-2.02271154435),Cl015938(1.87589951148),Cl017656(3.96563000077),Cl017659(-1.88074892536),Cl020725(-1.88895835518),Cl022288(1.02586906816),Cl022334(…	Cl002409(2.68035564062),Cl005476(1.66429567727),Cl007713(2.22195833166),Cl007717(-2.44823525225),Cl009443(-3.89104892105),Cl010764(1.08589456167),Cl012568(-1.87675510972),Cl012788(3.14433744015),Cl013635(1.45404694353),Cl013636(1.00164069609),Cl013642(-2.02271154435),Cl015938(1.87589951148),Cl017656(3.96563000077),Cl017659(-1.88074892536),Cl020725(-1.88895835518),Cl022288(1.02586906816),Cl022334(…
GO:0005984	disaccharide metabolic process	biological process	18/2566	78/20037	0.00867	0.334203	Cl002123(2.7264583807),Cl002298(1.37420832198),Cl002691(1.30799446442),Cl002812(1.5753717712),Cl005636(-2.3522708305),Cl009140(1.73845697307),Cl009238(-2.21861234753),Cl009291(6.40459817398),Cl012402(1.00803670883),Cl013546(1.48316582497),Cl015336(3.39483332752),Cl017048(1.2212670215),Cl017946(1.37582848139),Cl018430(3.76269608946),Cl019228(1.07592111227),Cl022787(1.38605915071),Cl033326(4.586529…	Cl002123(2.7264583807),Cl002298(1.37420832198),Cl002691(1.30799446442),Cl002812(1.5753717712),Cl005636(-2.3522708305),Cl009140(1.73845697307),Cl009238(-2.21861234753),Cl009291(6.40459817398),Cl012402(1.00803670883),Cl013546(1.48316582497),Cl015336(3.39483332752),Cl017048(1.2212670215),Cl017946(1.37582848139),Cl018430(3.76269608946),Cl019228(1.07592111227),Cl022787(1.38605915071),Cl033326(4.586529…
GO:0009626	plant-type hypersensitive response	biological process	42/2566	227/20037	0.00868	0.334203	Cl001750(-1.26107330375),Cl004402(-2.47594084272),Cl005720(-1.5726810979),Cl006246(1.09937371627),Cl006580(1.73380825394),Cl007994(-2.60375301887),Cl010060(-1.38820222757),Cl010698(1.29988994983),Cl010856(-1.18873884117),Cl010953(1.23119783856),Cl010979(1.02652814003),Cl012325(-1.58318672852),Cl012575(-1.05274269),Cl013552(1.21795596928),Cl017432(3.12750868623),Cl018739(-3.3329251868),Cl018743(-2…	Cl001750(-1.26107330375),Cl004402(-2.47594084272),Cl005720(-1.5726810979),Cl006246(1.09937371627),Cl006580(1.73380825394),Cl007994(-2.60375301887),Cl010060(-1.38820222757),Cl010698(1.29988994983),Cl010856(-1.18873884117),Cl010953(1.23119783856),Cl010979(1.02652814003),Cl012325(-1.58318672852),Cl012575(-1.05274269),Cl013552(1.21795596928),Cl017432(3.12750868623),Cl018739(-3.3329251868),Cl018743(-2…
GO:0034050	host programmed cell death induced by symbiont	biological process	42/2566	227/20037	0.00868	0.334203	Cl001750(-1.26107330375),Cl004402(-2.47594084272),Cl005720(-1.5726810979),Cl006246(1.09937371627),Cl006580(1.73380825394),Cl007994(-2.60375301887),Cl010060(-1.38820222757),Cl010698(1.29988994983),Cl010856(-1.18873884117),Cl010953(1.23119783856),Cl010979(1.02652814003),Cl012325(-1.58318672852),Cl012575(-1.05274269),Cl013552(1.21795596928),Cl017432(3.12750868623),Cl018739(-3.3329251868),Cl018743(-2…	Cl001750(-1.26107330375),Cl004402(-2.47594084272),Cl005720(-1.5726810979),Cl006246(1.09937371627),Cl006580(1.73380825394),Cl007994(-2.60375301887),Cl010060(-1.38820222757),Cl010698(1.29988994983),Cl010856(-1.18873884117),Cl010953(1.23119783856),Cl010979(1.02652814003),Cl012325(-1.58318672852),Cl012575(-1.05274269),Cl013552(1.21795596928),Cl017432(3.12750868623),Cl018739(-3.3329251868),Cl018743(-2…
GO:0000981	RNA polymerase II transcription factor activity, sequence-specific DNA binding	molecular function	22/2804	102/21958	0.0089	0.25774	Cl002148(-1.01506898806),Cl004865(-1.45828001163),Cl006956(-1.44410839451),Cl007427(1.5548625221),Cl008502(1.82337526595),Cl009028(1.25011474049),Cl011713(-1.09184651029),Cl012347(4.47752939939),Cl012529(3.0749843691),Cl017283(3.32950026438),Cl017342(-3.87136551879),Cl018519(-1.35083501285),Cl019123(-1.40868902908),Cl022502(2.45225597171),Cl023277(-1.45841456987),Cl023346(-1.14030059329),Cl023689…	Cl002148(-1.01506898806),Cl004865(-1.45828001163),Cl006956(-1.44410839451),Cl007427(1.5548625221),Cl008502(1.82337526595),Cl009028(1.25011474049),Cl011713(-1.09184651029),Cl012347(4.47752939939),Cl012529(3.0749843691),Cl017283(3.32950026438),Cl017342(-3.87136551879),Cl018519(-1.35083501285),Cl019123(-1.40868902908),Cl022502(2.45225597171),Cl023277(-1.45841456987),Cl023346(-1.14030059329),Cl023689…
GO:0006865	amino acid transport	biological process	24/2566	114/20037	0.00912	0.349277	Cl003636(-2.10164891794),Cl007681(-1.20364647941),Cl014548(3.03372471712),Cl014607(1.5515869855),Cl014608(10.0045675802),Cl017959(-1.11817165648),Cl018358(1.00290161907),Cl022177(-3.32982963677),Cl023167(1.57592181563),Cl023883(-1.9912858719),Cl023971(1.4993894514),Cl024204(3.84739286372),Cl024886(9.43721547182),Cl026576(1.25918541436),Cl027083(1.86351819121),Cl027979(-3.25595568338),Cl030297(1.4…	Cl003636(-2.10164891794),Cl007681(-1.20364647941),Cl014548(3.03372471712),Cl014607(1.5515869855),Cl014608(10.0045675802),Cl017959(-1.11817165648),Cl018358(1.00290161907),Cl022177(-3.32982963677),Cl023167(1.57592181563),Cl023883(-1.9912858719),Cl023971(1.4993894514),Cl024204(3.84739286372),Cl024886(9.43721547182),Cl026576(1.25918541436),Cl027083(1.86351819121),Cl027979(-3.25595568338),Cl030297(1.4…
GO:0010646	regulation of cell communication	biological process	58/2566	334/20037	0.00943	0.359238	Cl000563(5.25352665838),Cl000564(3.07784333691),Cl000568(6.59629985081),Cl000615(-1.23474867795),Cl000914(1.40558801726),Cl001315(4.38720867516),Cl001689(1.8293832076),Cl002057(2.11736052175),Cl002113(16.7561191826),Cl002216(3.43527338436),Cl003337(7.97198440183),Cl003339(8.68008096547),Cl003341(21.1633556909),Cl003343(5.61591241938),Cl003774(1.73770905781),Cl005176(-2.13255056444),Cl005187(-2.45…	Cl000563(5.25352665838),Cl000564(3.07784333691),Cl000568(6.59629985081),Cl000615(-1.23474867795),Cl000914(1.40558801726),Cl001315(4.38720867516),Cl001689(1.8293832076),Cl002057(2.11736052175),Cl002113(16.7561191826),Cl002216(3.43527338436),Cl003337(7.97198440183),Cl003339(8.68008096547),Cl003341(21.1633556909),Cl003343(5.61591241938),Cl003774(1.73770905781),Cl005176(-2.13255056444),Cl005187(-2.45…
GO:0051262	protein tetramerization	biological process	7/2566	20/20037	0.00951	0.359623	Cl004249(1.14181984763),Cl004941(-2.21865833387),Cl013722(1.73986482048),Cl014590(4.0643579534),Cl021800(-1.07422929114),Cl031865(1.89191886482),Cl043969(1.10972618573)	Cl004249(1.14181984763),Cl004941(-2.21865833387),Cl013722(1.73986482048),Cl014590(4.0643579534),Cl021800(-1.07422929114),Cl031865(1.89191886482),Cl043969(1.10972618573)
GO:0009637	response to blue light	biological process	14/2566	56/20037	0.00954	0.359623	Cl005682(-3.64979768153),Cl007947(-2.90497066197),Cl013892(-1.32507293948),Cl015724(-1.98834128168),Cl019078(-1.72092991055),Cl020224(-1.0808705002),Cl021061(3.40440308266),Cl024025(-1.27708190152),Cl032515(1.30000987718),Cl033073(-1.55346236431),Cl038192(-1.95829307998),Cl041583(1.70990587134),Cl041914(-1.82244963434),Cl042711(1.29903373639)	Cl005682(-3.64979768153),Cl007947(-2.90497066197),Cl013892(-1.32507293948),Cl015724(-1.98834128168),Cl019078(-1.72092991055),Cl020224(-1.0808705002),Cl021061(3.40440308266),Cl024025(-1.27708190152),Cl032515(1.30000987718),Cl033073(-1.55346236431),Cl038192(-1.95829307998),Cl041583(1.70990587134),Cl041914(-1.82244963434),Cl042711(1.29903373639)
GO:0009718	anthocyanin-containing compound biosynthetic process	biological process	17/2566	73/20037	0.00963	0.361125	Cl001392(4.04035352695),Cl001994(-2.35460432384),Cl001995(-2.49328682838),Cl005636(-2.3522708305),Cl012568(-1.87675510972),Cl013636(1.00164069609),Cl013642(-2.02271154435),Cl022523(-1.88921390892),Cl028322(2.1501000042),Cl028323(2.35394934979),Cl029473(-1.48855926173),Cl031943(3.60595017425),Cl032908(1.81407402473),Cl036885(1.9055917565),Cl040501(-1.10007251055),Cl041026(-3.69001740399),Cl041078(…	Cl001392(4.04035352695),Cl001994(-2.35460432384),Cl001995(-2.49328682838),Cl005636(-2.3522708305),Cl012568(-1.87675510972),Cl013636(1.00164069609),Cl013642(-2.02271154435),Cl022523(-1.88921390892),Cl028322(2.1501000042),Cl028323(2.35394934979),Cl029473(-1.48855926173),Cl031943(3.60595017425),Cl032908(1.81407402473),Cl036885(1.9055917565),Cl040501(-1.10007251055),Cl041026(-3.69001740399),Cl041078(…
GO:0071949	FAD binding	molecular function	13/2804	51/21958	0.01014	0.290714	Cl005740(2.1114442708),Cl005753(1.34137754621),Cl015741(1.15855266083),Cl016417(2.3733030613),Cl017330(-1.88119666771),Cl017561(2.87897134531),Cl019078(-1.72092991055),Cl019151(1.02923118725),Cl024025(-1.27708190152),Cl026857(1.06149701374),Cl035425(1.79803942112),Cl042004(2.30225592788),Cl043651(-1.93302260879)	Cl005740(2.1114442708),Cl005753(1.34137754621),Cl015741(1.15855266083),Cl016417(2.3733030613),Cl017330(-1.88119666771),Cl017561(2.87897134531),Cl019078(-1.72092991055),Cl019151(1.02923118725),Cl024025(-1.27708190152),Cl026857(1.06149701374),Cl035425(1.79803942112),Cl042004(2.30225592788),Cl043651(-1.93302260879)
GO:0006857	oligopeptide transport	biological process	15/2566	62/20037	0.01018	0.378735	Cl001009(-1.11775720111),Cl001010(-1.50131150393),Cl003858(-2.06590012254),Cl007105(-1.31097837104),Cl012750(-3.72108829407),Cl018132(4.56828489246),Cl018133(4.46325532761),Cl018139(4.47909240255),Cl021824(-1.03335109862),Cl022816(-2.57605657425),Cl030239(-1.1793043022),Cl037330(-2.67418696332),Cl037365(-2.47321767094),Cl040290(-1.64395663333),Cl044374(-3.14406528595)	Cl001009(-1.11775720111),Cl001010(-1.50131150393),Cl003858(-2.06590012254),Cl007105(-1.31097837104),Cl012750(-3.72108829407),Cl018132(4.56828489246),Cl018133(4.46325532761),Cl018139(4.47909240255),Cl021824(-1.03335109862),Cl022816(-2.57605657425),Cl030239(-1.1793043022),Cl037330(-2.67418696332),Cl037365(-2.47321767094),Cl040290(-1.64395663333),Cl044374(-3.14406528595)
GO:0000160	phosphorelay signal transduction system	biological process	47/2566	262/20037	0.01022	0.378735	Cl000458(3.42187618773),Cl000583(1.72027657357),Cl000677(4.63965660546),Cl000979(4.14779389167),Cl001689(1.8293832076),Cl002113(16.7561191826),Cl005008(1.39843076454),Cl007004(-1.80665274106),Cl010758(-1.7230332846),Cl012645(-1.02552245095),Cl012769(9.75452253016),Cl013770(3.06091827707),Cl014362(5.26477413806),Cl015486(1.87656558042),Cl017325(-1.02596375705),Cl017474(8.66793722103),Cl017600(11.8…	Cl000458(3.42187618773),Cl000583(1.72027657357),Cl000677(4.63965660546),Cl000979(4.14779389167),Cl001689(1.8293832076),Cl002113(16.7561191826),Cl005008(1.39843076454),Cl007004(-1.80665274106),Cl010758(-1.7230332846),Cl012645(-1.02552245095),Cl012769(9.75452253016),Cl013770(3.06091827707),Cl014362(5.26477413806),Cl015486(1.87656558042),Cl017325(-1.02596375705),Cl017474(8.66793722103),Cl017600(11.8…
GO:0050776	regulation of immune response	biological process	29/2566	146/20037	0.01027	0.378735	Cl004402(-2.47594084272),Cl004809(2.26464130673),Cl004811(1.99568546888),Cl005720(-1.5726810979),Cl006246(1.09937371627),Cl006499(2.33228093546),Cl006530(-2.68665951309),Cl007994(-2.60375301887),Cl010698(1.29988994983),Cl012575(-1.05274269),Cl013416(1.20014909808),Cl014033(1.20385567936),Cl014436(1.06179115708),Cl015541(-1.46127664975),Cl018739(-3.3329251868),Cl018743(-2.8413728013),Cl018746(-4.1…	Cl004402(-2.47594084272),Cl004809(2.26464130673),Cl004811(1.99568546888),Cl005720(-1.5726810979),Cl006246(1.09937371627),Cl006499(2.33228093546),Cl006530(-2.68665951309),Cl007994(-2.60375301887),Cl010698(1.29988994983),Cl012575(-1.05274269),Cl013416(1.20014909808),Cl014033(1.20385567936),Cl014436(1.06179115708),Cl015541(-1.46127664975),Cl018739(-3.3329251868),Cl018743(-2.8413728013),Cl018746(-4.1…
GO:0050832	defense response to fungus	biological process	50/2566	282/20037	0.01031	0.378735	Cl000459(-2.02142627277),Cl001689(1.8293832076),Cl002113(16.7561191826),Cl004809(2.26464130673),Cl004811(1.99568546888),Cl005187(-2.45467203682),Cl005557(-1.5648041683),Cl005718(1.65097348563),Cl006530(-2.68665951309),Cl007591(4.24512448027),Cl007994(-2.60375301887),Cl008397(3.98148014598),Cl009117(2.45449036971),Cl009743(-1.94927765243),Cl009916(1.78839092966),Cl010060(-1.38820222757),Cl010977(-…	Cl000459(-2.02142627277),Cl001689(1.8293832076),Cl002113(16.7561191826),Cl004809(2.26464130673),Cl004811(1.99568546888),Cl005187(-2.45467203682),Cl005557(-1.5648041683),Cl005718(1.65097348563),Cl006530(-2.68665951309),Cl007591(4.24512448027),Cl007994(-2.60375301887),Cl008397(3.98148014598),Cl009117(2.45449036971),Cl009743(-1.94927765243),Cl009916(1.78839092966),Cl010060(-1.38820222757),Cl010977(-…
GO:0044459	plasma membrane part	cellular component	121/2874	778/22607	0.01038	0.710725	Cl000009(-1.21717257655),Cl000423(1.71940903645),Cl000717(-2.11074075083),Cl000728(-2.49702550654),Cl000778(4.01753040142),Cl000894(2.3250334956),Cl002144(1.10429343612),Cl002175(5.6182023084),Cl002274(-1.22032843505),Cl002770(-1.75763828601),Cl003530(7.98165794374),Cl003771(3.50691275849),Cl004658(2.02980106327),Cl004710(-4.18488317515),Cl004944(2.52372),Cl004974(2.91280969087),Cl005074(3.211122…	Cl000009(-1.21717257655),Cl000423(1.71940903645),Cl000717(-2.11074075083),Cl000728(-2.49702550654),Cl000778(4.01753040142),Cl000894(2.3250334956),Cl002144(1.10429343612),Cl002175(5.6182023084),Cl002274(-1.22032843505),Cl002770(-1.75763828601),Cl003530(7.98165794374),Cl003771(3.50691275849),Cl004658(2.02980106327),Cl004710(-4.18488317515),Cl004944(2.52372),Cl004974(2.91280969087),Cl005074(3.211122…
GO:0008378	galactosyltransferase activity	molecular function	17/2804	74/21958	0.01076	0.304793	Cl001584(1.62347861479),Cl005867(2.66969046092),Cl005870(1.23278724712),Cl006479(5.27640875887),Cl008767(1.60911049045),Cl008904(6.73997285451),Cl008947(2.58946498175),Cl008969(2.24678450031),Cl010783(3.96123099046),Cl011674(3.9655587123),Cl011676(1.09540903418),Cl015987(1.47999249157),Cl018018(2.33565208006),Cl028492(-1.4444161089),Cl032354(2.80507970531),Cl035217(4.45187168753),Cl035249(4.22190…	Cl001584(1.62347861479),Cl005867(2.66969046092),Cl005870(1.23278724712),Cl006479(5.27640875887),Cl008767(1.60911049045),Cl008904(6.73997285451),Cl008947(2.58946498175),Cl008969(2.24678450031),Cl010783(3.96123099046),Cl011674(3.9655587123),Cl011676(1.09540903418),Cl015987(1.47999249157),Cl018018(2.33565208006),Cl028492(-1.4444161089),Cl032354(2.80507970531),Cl035217(4.45187168753),Cl035249(4.22190…
GO:0001067	regulatory region nucleic acid binding	molecular function	52/2804	297/21958	0.01095	0.304793	Cl000802(1.31950535518),Cl001034(-2.22415685642),Cl004865(-1.45828001163),Cl005479(2.1598580409),Cl005542(2.96070484859),Cl006011(5.47440181652),Cl006012(5.7432688668),Cl007172(2.12279152896),Cl007427(1.5548625221),Cl008502(1.82337526595),Cl008734(-1.72044674399),Cl009028(1.25011474049),Cl009429(1.71263346151),Cl009439(-1.28761191046),Cl009602(-3.69466180707),Cl011713(-1.09184651029),Cl012081(-3.…	Cl000802(1.31950535518),Cl001034(-2.22415685642),Cl004865(-1.45828001163),Cl005479(2.1598580409),Cl005542(2.96070484859),Cl006011(5.47440181652),Cl006012(5.7432688668),Cl007172(2.12279152896),Cl007427(1.5548625221),Cl008502(1.82337526595),Cl008734(-1.72044674399),Cl009028(1.25011474049),Cl009429(1.71263346151),Cl009439(-1.28761191046),Cl009602(-3.69466180707),Cl011713(-1.09184651029),Cl012081(-3.…
GO:0044212	transcription regulatory region DNA binding	molecular function	52/2804	297/21958	0.01095	0.304793	Cl000802(1.31950535518),Cl001034(-2.22415685642),Cl004865(-1.45828001163),Cl005479(2.1598580409),Cl005542(2.96070484859),Cl006011(5.47440181652),Cl006012(5.7432688668),Cl007172(2.12279152896),Cl007427(1.5548625221),Cl008502(1.82337526595),Cl008734(-1.72044674399),Cl009028(1.25011474049),Cl009429(1.71263346151),Cl009439(-1.28761191046),Cl009602(-3.69466180707),Cl011713(-1.09184651029),Cl012081(-3.…	Cl000802(1.31950535518),Cl001034(-2.22415685642),Cl004865(-1.45828001163),Cl005479(2.1598580409),Cl005542(2.96070484859),Cl006011(5.47440181652),Cl006012(5.7432688668),Cl007172(2.12279152896),Cl007427(1.5548625221),Cl008502(1.82337526595),Cl008734(-1.72044674399),Cl009028(1.25011474049),Cl009429(1.71263346151),Cl009439(-1.28761191046),Cl009602(-3.69466180707),Cl011713(-1.09184651029),Cl012081(-3.…
GO:0009813	flavonoid biosynthetic process	biological process	53/2566	303/20037	0.011	0.40203	Cl000187(3.06063737787),Cl000599(-1.92278796706),Cl001315(4.38720867516),Cl001392(4.04035352695),Cl001994(-2.35460432384),Cl001995(-2.49328682838),Cl002409(2.68035564062),Cl002525(1.62979338641),Cl005476(1.66429567727),Cl005636(-2.3522708305),Cl006006(-1.29537369648),Cl007713(2.22195833166),Cl007717(-2.44823525225),Cl009443(-3.89104892105),Cl010764(1.08589456167),Cl011104(2.47420105864),Cl012568(…	Cl000187(3.06063737787),Cl000599(-1.92278796706),Cl001315(4.38720867516),Cl001392(4.04035352695),Cl001994(-2.35460432384),Cl001995(-2.49328682838),Cl002409(2.68035564062),Cl002525(1.62979338641),Cl005476(1.66429567727),Cl005636(-2.3522708305),Cl006006(-1.29537369648),Cl007713(2.22195833166),Cl007717(-2.44823525225),Cl009443(-3.89104892105),Cl010764(1.08589456167),Cl011104(2.47420105864),Cl012568(…
GO:0016491	oxidoreductase activity	molecular function	335/2804	2343/21958	0.01113	0.306824	Cl000016(-1.05029126904),Cl000187(3.06063737787),Cl000210(3.99345527298),Cl000366(1.85528232887),Cl000556(2.08408618608),Cl000599(-1.92278796706),Cl000836(3.07692081259),Cl000921(-1.65606516392),Cl000948(4.00843423386),Cl000972(1.31732571906),Cl000992(2.33504450714),Cl001019(-1.6290490829),Cl001175(-2.64263516068),Cl001315(4.38720867516),Cl001372(1.23814022548),Cl001392(4.04035352695),Cl001394(2.…	Cl000016(-1.05029126904),Cl000187(3.06063737787),Cl000210(3.99345527298),Cl000366(1.85528232887),Cl000556(2.08408618608),Cl000599(-1.92278796706),Cl000836(3.07692081259),Cl000921(-1.65606516392),Cl000948(4.00843423386),Cl000972(1.31732571906),Cl000992(2.33504450714),Cl001019(-1.6290490829),Cl001175(-2.64263516068),Cl001315(4.38720867516),Cl001372(1.23814022548),Cl001392(4.04035352695),Cl001394(2.…
GO:0002764	immune response-regulating signaling pathway	biological process	12/2566	46/20037	0.01121	0.407636	Cl004402(-2.47594084272),Cl005720(-1.5726810979),Cl010698(1.29988994983),Cl018739(-3.3329251868),Cl018743(-2.8413728013),Cl018746(-4.18299786754),Cl024574(1.98517098111),Cl028098(2.25453924563),Cl032764(1.64234849662),Cl035711(1.6996318719),Cl038462(1.23164879274),Cl040727(-3.01839582394)	Cl004402(-2.47594084272),Cl005720(-1.5726810979),Cl010698(1.29988994983),Cl018739(-3.3329251868),Cl018743(-2.8413728013),Cl018746(-4.18299786754),Cl024574(1.98517098111),Cl028098(2.25453924563),Cl032764(1.64234849662),Cl035711(1.6996318719),Cl038462(1.23164879274),Cl040727(-3.01839582394)
GO:0000322	storage vacuole	cellular component	11/2874	41/22607	0.01139	0.736553	Cl003750(-1.3657048534),Cl009950(2.49676884491),Cl012244(2.72537074614),Cl014607(1.5515869855),Cl014608(10.0045675802),Cl023359(-1.45843128206),Cl023971(1.4993894514),Cl024886(9.43721547182),Cl025445(-4.00903904904),Cl027979(-3.25595568338),Cl030551(-1.09651412314)	Cl003750(-1.3657048534),Cl009950(2.49676884491),Cl012244(2.72537074614),Cl014607(1.5515869855),Cl014608(10.0045675802),Cl023359(-1.45843128206),Cl023971(1.4993894514),Cl024886(9.43721547182),Cl025445(-4.00903904904),Cl027979(-3.25595568338),Cl030551(-1.09651412314)
GO:0043531	ADP binding	molecular function	73/2804	441/21958	0.01173	0.320285	Cl001896(1.36700497773),Cl004178(-3.62996099051),Cl010085(-1.85840652491),Cl010087(2.35067431652),Cl010856(-1.18873884117),Cl010953(1.23119783856),Cl010979(1.02652814003),Cl011377(-1.22602339764),Cl012016(-1.14283284429),Cl012325(-1.58318672852),Cl013718(-2.00309320249),Cl014252(2.7775308414),Cl017513(1.19330191276),Cl019682(-1.15113475053),Cl020267(2.45423618737),Cl022411(1.37893831728),Cl022598…	Cl001896(1.36700497773),Cl004178(-3.62996099051),Cl010085(-1.85840652491),Cl010087(2.35067431652),Cl010856(-1.18873884117),Cl010953(1.23119783856),Cl010979(1.02652814003),Cl011377(-1.22602339764),Cl012016(-1.14283284429),Cl012325(-1.58318672852),Cl013718(-2.00309320249),Cl014252(2.7775308414),Cl017513(1.19330191276),Cl019682(-1.15113475053),Cl020267(2.45423618737),Cl022411(1.37893831728),Cl022598…
GO:0019438	aromatic compound biosynthetic process	biological process	566/2566	4077/20037	0.01182	0.417668	Cl000009(-1.21717257655),Cl000108(1.17560728893),Cl000188(-1.22996465579),Cl000195(1.99391862134),Cl000366(1.85528232887),Cl000458(3.42187618773),Cl000460(-1.89808686026),Cl000563(5.25352665838),Cl000564(3.07784333691),Cl000568(6.59629985081),Cl000583(1.72027657357),Cl000650(1.17028321715),Cl000677(4.63965660546),Cl000737(2.53919375482),Cl000836(3.07692081259),Cl000935(1.8623973205),Cl000974(2.79…	Cl000009(-1.21717257655),Cl000108(1.17560728893),Cl000188(-1.22996465579),Cl000195(1.99391862134),Cl000366(1.85528232887),Cl000458(3.42187618773),Cl000460(-1.89808686026),Cl000563(5.25352665838),Cl000564(3.07784333691),Cl000568(6.59629985081),Cl000583(1.72027657357),Cl000650(1.17028321715),Cl000677(4.63965660546),Cl000737(2.53919375482),Cl000836(3.07692081259),Cl000935(1.8623973205),Cl000974(2.79…
GO:0045088	regulation of innate immune response	biological process	26/2566	129/20037	0.01208	0.417668	Cl004402(-2.47594084272),Cl005720(-1.5726810979),Cl006246(1.09937371627),Cl006499(2.33228093546),Cl006530(-2.68665951309),Cl007994(-2.60375301887),Cl010698(1.29988994983),Cl012575(-1.05274269),Cl014033(1.20385567936),Cl014436(1.06179115708),Cl015541(-1.46127664975),Cl018739(-3.3329251868),Cl018743(-2.8413728013),Cl018746(-4.18299786754),Cl019078(-1.72092991055),Cl019380(1.1993119385),Cl024025(-1.…	Cl004402(-2.47594084272),Cl005720(-1.5726810979),Cl006246(1.09937371627),Cl006499(2.33228093546),Cl006530(-2.68665951309),Cl007994(-2.60375301887),Cl010698(1.29988994983),Cl012575(-1.05274269),Cl014033(1.20385567936),Cl014436(1.06179115708),Cl015541(-1.46127664975),Cl018739(-3.3329251868),Cl018743(-2.8413728013),Cl018746(-4.18299786754),Cl019078(-1.72092991055),Cl019380(1.1993119385),Cl024025(-1.…
GO:0004338	glucan exo-1,3-beta-glucosidase activity	molecular function	4/2804	8/21958	0.01212	0.323377	Cl003227(-1.65376983053),Cl006724(1.72950988528),Cl023861(-3.00671107991),Cl028073(-2.4060850011)	Cl003227(-1.65376983053),Cl006724(1.72950988528),Cl023861(-3.00671107991),Cl028073(-2.4060850011)
GO:0004473	malate dehydrogenase (decarboxylating) (NADP+) activity	molecular function	4/2804	8/21958	0.01212	0.323377	Cl013707(-1.28706474805),Cl015737(2.74309908997),Cl030773(2.14884297453),Cl031378(3.67082894188)	Cl013707(-1.28706474805),Cl015737(2.74309908997),Cl030773(2.14884297453),Cl031378(3.67082894188)
GO:0046621	negative regulation of organ growth	biological process	4/2566	8/20037	0.01224	0.417668	Cl008001(-2.6694112289),Cl008149(-1.06567292356),Cl023127(-1.09272945117),Cl029061(-2.54759689046)	Cl008001(-2.6694112289),Cl008149(-1.06567292356),Cl023127(-1.09272945117),Cl029061(-2.54759689046)
GO:0052031	modulation by symbiont of host defense response	biological process	4/2566	8/20037	0.01224	0.417668	Cl004809(2.26464130673),Cl004811(1.99568546888),Cl013416(1.20014909808),Cl032679(-1.2906048276)	Cl004809(2.26464130673),Cl004811(1.99568546888),Cl013416(1.20014909808),Cl032679(-1.2906048276)
GO:0052173	response to defenses of other organism involved in symbiotic interaction	biological process	4/2566	8/20037	0.01224	0.417668	Cl004809(2.26464130673),Cl004811(1.99568546888),Cl013416(1.20014909808),Cl032679(-1.2906048276)	Cl004809(2.26464130673),Cl004811(1.99568546888),Cl013416(1.20014909808),Cl032679(-1.2906048276)
GO:0052200	response to host defenses	biological process	4/2566	8/20037	0.01224	0.417668	Cl004809(2.26464130673),Cl004811(1.99568546888),Cl013416(1.20014909808),Cl032679(-1.2906048276)	Cl004809(2.26464130673),Cl004811(1.99568546888),Cl013416(1.20014909808),Cl032679(-1.2906048276)
GO:0052255	modulation by organism of defense response of other organism involved in symbiotic interaction	biological process	4/2566	8/20037	0.01224	0.417668	Cl004809(2.26464130673),Cl004811(1.99568546888),Cl013416(1.20014909808),Cl032679(-1.2906048276)	Cl004809(2.26464130673),Cl004811(1.99568546888),Cl013416(1.20014909808),Cl032679(-1.2906048276)
GO:0052552	modulation by organism of immune response of other organism involved in symbiotic interaction	biological process	4/2566	8/20037	0.01224	0.417668	Cl004809(2.26464130673),Cl004811(1.99568546888),Cl013416(1.20014909808),Cl032679(-1.2906048276)	Cl004809(2.26464130673),Cl004811(1.99568546888),Cl013416(1.20014909808),Cl032679(-1.2906048276)
GO:0052553	modulation by symbiont of host immune response	biological process	4/2566	8/20037	0.01224	0.417668	Cl004809(2.26464130673),Cl004811(1.99568546888),Cl013416(1.20014909808),Cl032679(-1.2906048276)	Cl004809(2.26464130673),Cl004811(1.99568546888),Cl013416(1.20014909808),Cl032679(-1.2906048276)
GO:0052564	response to immune response of other organism involved in symbiotic interaction	biological process	4/2566	8/20037	0.01224	0.417668	Cl004809(2.26464130673),Cl004811(1.99568546888),Cl013416(1.20014909808),Cl032679(-1.2906048276)	Cl004809(2.26464130673),Cl004811(1.99568546888),Cl013416(1.20014909808),Cl032679(-1.2906048276)
GO:0052572	response to host immune response	biological process	4/2566	8/20037	0.01224	0.417668	Cl004809(2.26464130673),Cl004811(1.99568546888),Cl013416(1.20014909808),Cl032679(-1.2906048276)	Cl004809(2.26464130673),Cl004811(1.99568546888),Cl013416(1.20014909808),Cl032679(-1.2906048276)
GO:0061387	regulation of extent of cell growth	biological process	4/2566	8/20037	0.01224	0.417668	Cl001141(-2.94500255915),Cl013804(1.66813036941),Cl022171(1.03822518994),Cl042468(5.96451772393)	Cl001141(-2.94500255915),Cl013804(1.66813036941),Cl022171(1.03822518994),Cl042468(5.96451772393)
GO:0075136	response to host	biological process	4/2566	8/20037	0.01224	0.417668	Cl004809(2.26464130673),Cl004811(1.99568546888),Cl013416(1.20014909808),Cl032679(-1.2906048276)	Cl004809(2.26464130673),Cl004811(1.99568546888),Cl013416(1.20014909808),Cl032679(-1.2906048276)
GO:0004058	aromatic-L-amino-acid decarboxylase activity	molecular function	5/2804	12/21958	0.01232	0.323377	Cl000609(3.31743319891),Cl000610(3.51069862682),Cl000611(3.58579870238),Cl003323(5.76203239236),Cl028453(8.11070087869)	Cl000609(3.31743319891),Cl000610(3.51069862682),Cl000611(3.58579870238),Cl003323(5.76203239236),Cl028453(8.11070087869)
GO:0009628	response to abiotic stimulus	biological process	263/2566	1809/20037	0.01238	0.419551	Cl000007(-1.16867149856),Cl000381(1.90013112377),Cl000392(1.27661003627),Cl000458(3.42187618773),Cl000583(1.72027657357),Cl000894(2.3250334956),Cl000904(1.19562322043),Cl000960(-1.44179901809),Cl000978(-1.2502099305),Cl000979(4.14779389167),Cl001028(2.38037859673),Cl001069(3.20970765129),Cl001162(10.5914719441),Cl001581(4.7088620308),Cl001606(3.30852046227),Cl001836(-1.12812708301),Cl002365(3.638…	Cl000007(-1.16867149856),Cl000381(1.90013112377),Cl000392(1.27661003627),Cl000458(3.42187618773),Cl000583(1.72027657357),Cl000894(2.3250334956),Cl000904(1.19562322043),Cl000960(-1.44179901809),Cl000978(-1.2502099305),Cl000979(4.14779389167),Cl001028(2.38037859673),Cl001069(3.20970765129),Cl001162(10.5914719441),Cl001581(4.7088620308),Cl001606(3.30852046227),Cl001836(-1.12812708301),Cl002365(3.638…
GO:0001678	cellular glucose homeostasis	biological process	5/2566	12/20037	0.01247	0.419551	Cl012188(1.72984111701),Cl013712(-1.51626809955),Cl021579(-1.05989373185),Cl026249(1.05838131538),Cl031373(2.3791327372)	Cl012188(1.72984111701),Cl013712(-1.51626809955),Cl021579(-1.05989373185),Cl026249(1.05838131538),Cl031373(2.3791327372)
GO:0050829	defense response to Gram-negative bacterium	biological process	5/2566	12/20037	0.01247	0.419551	Cl003450(2.92432341607),Cl008397(3.98148014598),Cl008958(1.26045626427),Cl017397(2.34776222528),Cl026307(-1.24727321549)	Cl003450(2.92432341607),Cl008397(3.98148014598),Cl008958(1.26045626427),Cl017397(2.34776222528),Cl026307(-1.24727321549)
GO:0016874	ligase activity	molecular function	125/2804	808/21958	0.01248	0.323377	Cl000960(-1.44179901809),Cl001038(2.97078739876),Cl001290(2.98505447393),Cl001529(-1.25915067596),Cl001639(-2.92827576968),Cl002815(1.21694119837),Cl003767(-1.63463180401),Cl004114(-2.39741465531),Cl004474(-1.54871430854),Cl004615(1.71420090725),Cl004719(3.98306175825),Cl004763(2.62753068285),Cl004827(-2.51325579193),Cl005958(-1.21221772669),Cl006170(1.25689428233),Cl006428(-1.33412949573),Cl0065…	Cl000960(-1.44179901809),Cl001038(2.97078739876),Cl001290(2.98505447393),Cl001529(-1.25915067596),Cl001639(-2.92827576968),Cl002815(1.21694119837),Cl003767(-1.63463180401),Cl004114(-2.39741465531),Cl004474(-1.54871430854),Cl004615(1.71420090725),Cl004719(3.98306175825),Cl004763(2.62753068285),Cl004827(-2.51325579193),Cl005958(-1.21221772669),Cl006170(1.25689428233),Cl006428(-1.33412949573),Cl0065…
GO:0004715	non-membrane spanning protein tyrosine kinase activity	molecular function	7/2804	21/21958	0.01252	0.323377	Cl008305(2.3142763306),Cl012547(4.01594122679),Cl028533(1.67768719068),Cl032827(-1.04984601825),Cl041257(-1.07487326137),Cl044009(1.68221699474),Cl044118(1.52196160352)	Cl008305(2.3142763306),Cl012547(4.01594122679),Cl028533(1.67768719068),Cl032827(-1.04984601825),Cl041257(-1.07487326137),Cl044009(1.68221699474),Cl044118(1.52196160352)
GO:0015186	L-glutamine transmembrane transporter activity	molecular function	7/2804	21/21958	0.01252	0.323377	Cl014607(1.5515869855),Cl014608(10.0045675802),Cl023971(1.4993894514),Cl024886(9.43721547182),Cl026576(1.25918541436),Cl027083(1.86351819121),Cl027979(-3.25595568338)	Cl014607(1.5515869855),Cl014608(10.0045675802),Cl023971(1.4993894514),Cl024886(9.43721547182),Cl026576(1.25918541436),Cl027083(1.86351819121),Cl027979(-3.25595568338)
GO:0010286	heat acclimation	biological process	10/2566	36/20037	0.01267	0.422333	Cl000583(1.72027657357),Cl008924(-1.38214217797),Cl013058(1.7825242898),Cl013401(-1.99760522603),Cl015390(-1.75279399656),Cl018764(1.24445576759),Cl029620(1.08751088022),Cl029930(2.37757997977),Cl030986(1.53229926527),Cl039671(-2.79535916869)	Cl000583(1.72027657357),Cl008924(-1.38214217797),Cl013058(1.7825242898),Cl013401(-1.99760522603),Cl015390(-1.75279399656),Cl018764(1.24445576759),Cl029620(1.08751088022),Cl029930(2.37757997977),Cl030986(1.53229926527),Cl039671(-2.79535916869)
GO:0016106	sesquiterpenoid biosynthetic process	biological process	10/2566	36/20037	0.01267	0.422333	Cl000777(-2.45307141665),Cl004686(5.77981207746),Cl004687(5.73927563889),Cl005740(2.1114442708),Cl005753(1.34137754621),Cl008574(1.64860368156),Cl011130(6.66546399388),Cl016997(-1.93446588861),Cl032336(1.17866737082),Cl035274(1.39780155543)	Cl000777(-2.45307141665),Cl004686(5.77981207746),Cl004687(5.73927563889),Cl005740(2.1114442708),Cl005753(1.34137754621),Cl008574(1.64860368156),Cl011130(6.66546399388),Cl016997(-1.93446588861),Cl032336(1.17866737082),Cl035274(1.39780155543)
GO:0004564	beta-fructofuranosidase activity	molecular function	9/2804	31/21958	0.01292	0.327802	Cl002298(1.37420832198),Cl015336(3.39483332752),Cl017946(1.37582848139),Cl019228(1.07592111227),Cl019433(1.83593420309),Cl021699(5.26294906742),Cl023365(2.55613355328),Cl032424(-2.20635141787),Cl040708(-1.79417620281)	Cl002298(1.37420832198),Cl015336(3.39483332752),Cl017946(1.37582848139),Cl019228(1.07592111227),Cl019433(1.83593420309),Cl021699(5.26294906742),Cl023365(2.55613355328),Cl032424(-2.20635141787),Cl040708(-1.79417620281)
GO:0004575	sucrose alpha-glucosidase activity	molecular function	9/2804	31/21958	0.01292	0.327802	Cl002298(1.37420832198),Cl015336(3.39483332752),Cl017946(1.37582848139),Cl019228(1.07592111227),Cl019433(1.83593420309),Cl021699(5.26294906742),Cl023365(2.55613355328),Cl032424(-2.20635141787),Cl040708(-1.79417620281)	Cl002298(1.37420832198),Cl015336(3.39483332752),Cl017946(1.37582848139),Cl019228(1.07592111227),Cl019433(1.83593420309),Cl021699(5.26294906742),Cl023365(2.55613355328),Cl032424(-2.20635141787),Cl040708(-1.79417620281)
GO:0005992	trehalose biosynthetic process	biological process	9/2566	31/20037	0.01314	0.431348	Cl002123(2.7264583807),Cl002691(1.30799446442),Cl005636(-2.3522708305),Cl009140(1.73845697307),Cl009238(-2.21861234753),Cl009291(6.40459817398),Cl013546(1.48316582497),Cl018430(3.76269608946),Cl033326(4.58652941072)	Cl002123(2.7264583807),Cl002691(1.30799446442),Cl005636(-2.3522708305),Cl009140(1.73845697307),Cl009238(-2.21861234753),Cl009291(6.40459817398),Cl013546(1.48316582497),Cl018430(3.76269608946),Cl033326(4.58652941072)
GO:0005774	vacuolar membrane	cellular component	104/2874	663/22607	0.01315	0.793848	Cl000392(1.27661003627),Cl000423(1.71940903645),Cl000486(1.33040820607),Cl000672(2.01830892195),Cl001009(-1.11775720111),Cl001010(-1.50131150393),Cl002091(-1.11313166777),Cl002365(3.63846858025),Cl002968(2.3048842308),Cl003774(1.73770905781),Cl004212(2.58081584133),Cl004353(2.73508587278),Cl004601(-2.21362440426),Cl004751(1.20861052652),Cl005109(1.79366661862),Cl005355(1.52148924959),Cl005899(-2.…	Cl000392(1.27661003627),Cl000423(1.71940903645),Cl000486(1.33040820607),Cl000672(2.01830892195),Cl001009(-1.11775720111),Cl001010(-1.50131150393),Cl002091(-1.11313166777),Cl002365(3.63846858025),Cl002968(2.3048842308),Cl003774(1.73770905781),Cl004212(2.58081584133),Cl004353(2.73508587278),Cl004601(-2.21362440426),Cl004751(1.20861052652),Cl005109(1.79366661862),Cl005355(1.52148924959),Cl005899(-2.…
GO:0009688	abscisic acid biosynthetic process	biological process	8/2566	26/20037	0.01324	0.431348	Cl004686(5.77981207746),Cl004687(5.73927563889),Cl005740(2.1114442708),Cl005753(1.34137754621),Cl008574(1.64860368156),Cl011130(6.66546399388),Cl016997(-1.93446588861),Cl032336(1.17866737082)	Cl004686(5.77981207746),Cl004687(5.73927563889),Cl005740(2.1114442708),Cl005753(1.34137754621),Cl008574(1.64860368156),Cl011130(6.66546399388),Cl016997(-1.93446588861),Cl032336(1.17866737082)
GO:0009817	defense response to fungus, incompatible interaction	biological process	8/2566	26/20037	0.01324	0.431348	Cl004809(2.26464130673),Cl004811(1.99568546888),Cl009743(-1.94927765243),Cl010060(-1.38820222757),Cl013416(1.20014909808),Cl014918(-1.98678569618),Cl028098(2.25453924563),Cl032764(1.64234849662)	Cl004809(2.26464130673),Cl004811(1.99568546888),Cl009743(-1.94927765243),Cl010060(-1.38820222757),Cl013416(1.20014909808),Cl014918(-1.98678569618),Cl028098(2.25453924563),Cl032764(1.64234849662)
GO:0043289	apocarotenoid biosynthetic process	biological process	8/2566	26/20037	0.01324	0.431348	Cl004686(5.77981207746),Cl004687(5.73927563889),Cl005740(2.1114442708),Cl005753(1.34137754621),Cl008574(1.64860368156),Cl011130(6.66546399388),Cl016997(-1.93446588861),Cl032336(1.17866737082)	Cl004686(5.77981207746),Cl004687(5.73927563889),Cl005740(2.1114442708),Cl005753(1.34137754621),Cl008574(1.64860368156),Cl011130(6.66546399388),Cl016997(-1.93446588861),Cl032336(1.17866737082)
GO:1902645	tertiary alcohol biosynthetic process	biological process	8/2566	26/20037	0.01324	0.431348	Cl004686(5.77981207746),Cl004687(5.73927563889),Cl005740(2.1114442708),Cl005753(1.34137754621),Cl008574(1.64860368156),Cl011130(6.66546399388),Cl016997(-1.93446588861),Cl032336(1.17866737082)	Cl004686(5.77981207746),Cl004687(5.73927563889),Cl005740(2.1114442708),Cl005753(1.34137754621),Cl008574(1.64860368156),Cl011130(6.66546399388),Cl016997(-1.93446588861),Cl032336(1.17866737082)
GO:0051241	negative regulation of multicellular organismal process	biological process	25/2566	124/20037	0.01361	0.441405	Cl000615(-1.23474867795),Cl002057(2.11736052175),Cl005636(-2.3522708305),Cl006530(-2.68665951309),Cl008001(-2.6694112289),Cl008117(-1.39975247554),Cl008149(-1.06567292356),Cl011413(-2.2825646989),Cl011674(3.9655587123),Cl012819(17.1133159799),Cl017950(-1.21300764922),Cl019078(-1.72092991055),Cl021579(-1.05989373185),Cl023127(-1.09272945117),Cl024025(-1.27708190152),Cl027238(-2.83186935115),Cl0276…	Cl000615(-1.23474867795),Cl002057(2.11736052175),Cl005636(-2.3522708305),Cl006530(-2.68665951309),Cl008001(-2.6694112289),Cl008117(-1.39975247554),Cl008149(-1.06567292356),Cl011413(-2.2825646989),Cl011674(3.9655587123),Cl012819(17.1133159799),Cl017950(-1.21300764922),Cl019078(-1.72092991055),Cl021579(-1.05989373185),Cl023127(-1.09272945117),Cl024025(-1.27708190152),Cl027238(-2.83186935115),Cl0276…
GO:0044437	vacuolar part	cellular component	105/2874	671/22607	0.01364	0.793848	Cl000392(1.27661003627),Cl000423(1.71940903645),Cl000486(1.33040820607),Cl000672(2.01830892195),Cl001009(-1.11775720111),Cl001010(-1.50131150393),Cl002091(-1.11313166777),Cl002365(3.63846858025),Cl002968(2.3048842308),Cl003774(1.73770905781),Cl004212(2.58081584133),Cl004353(2.73508587278),Cl004601(-2.21362440426),Cl004751(1.20861052652),Cl005109(1.79366661862),Cl005355(1.52148924959),Cl005899(-2.…	Cl000392(1.27661003627),Cl000423(1.71940903645),Cl000486(1.33040820607),Cl000672(2.01830892195),Cl001009(-1.11775720111),Cl001010(-1.50131150393),Cl002091(-1.11313166777),Cl002365(3.63846858025),Cl002968(2.3048842308),Cl003774(1.73770905781),Cl004212(2.58081584133),Cl004353(2.73508587278),Cl004601(-2.21362440426),Cl004751(1.20861052652),Cl005109(1.79366661862),Cl005355(1.52148924959),Cl005899(-2.…
GO:0019787	ubiquitin-like protein transferase activity	molecular function	120/2804	775/21958	0.01378	0.346555	Cl000960(-1.44179901809),Cl001038(2.97078739876),Cl001290(2.98505447393),Cl002815(1.21694119837),Cl003701(-1.57420498112),Cl003767(-1.63463180401),Cl003939(-1.52131495171),Cl004474(-1.54871430854),Cl004615(1.71420090725),Cl004719(3.98306175825),Cl004763(2.62753068285),Cl004827(-2.51325579193),Cl006428(-1.33412949573),Cl006580(1.73380825394),Cl006658(-1.49914578084),Cl007181(2.03343518253),Cl00721…	Cl000960(-1.44179901809),Cl001038(2.97078739876),Cl001290(2.98505447393),Cl002815(1.21694119837),Cl003701(-1.57420498112),Cl003767(-1.63463180401),Cl003939(-1.52131495171),Cl004474(-1.54871430854),Cl004615(1.71420090725),Cl004719(3.98306175825),Cl004763(2.62753068285),Cl004827(-2.51325579193),Cl006428(-1.33412949573),Cl006580(1.73380825394),Cl006658(-1.49914578084),Cl007181(2.03343518253),Cl00721…
GO:0048366	leaf development	biological process	50/2566	287/20037	0.0142	0.451182	Cl000992(2.33504450714),Cl002374(2.45104840401),Cl002500(-1.07336718827),Cl003955(-1.49996252184),Cl004215(3.35690251888),Cl004521(-2.21853386265),Cl005636(-2.3522708305),Cl006499(2.33228093546),Cl006530(-2.68665951309),Cl007877(3.36411072233),Cl008521(-1.18158613443),Cl008621(1.52622133617),Cl009519(-1.33440762385),Cl010060(-1.38820222757),Cl010977(-1.00756916575),Cl011674(3.9655587123),Cl012321…	Cl000992(2.33504450714),Cl002374(2.45104840401),Cl002500(-1.07336718827),Cl003955(-1.49996252184),Cl004215(3.35690251888),Cl004521(-2.21853386265),Cl005636(-2.3522708305),Cl006499(2.33228093546),Cl006530(-2.68665951309),Cl007877(3.36411072233),Cl008521(-1.18158613443),Cl008621(1.52622133617),Cl009519(-1.33440762385),Cl010060(-1.38820222757),Cl010977(-1.00756916575),Cl011674(3.9655587123),Cl012321…
GO:0006875	cellular metal ion homeostasis	biological process	27/2566	137/20037	0.01427	0.451182	Cl000392(1.27661003627),Cl000753(2.44609985608),Cl002057(2.11736052175),Cl008924(-1.38214217797),Cl009310(4.06646033245),Cl012980(-1.03746151351),Cl013040(1.13642350789),Cl015084(-3.01020973239),Cl015390(-1.75279399656),Cl018764(1.24445576759),Cl018976(-2.25684688869),Cl018983(1.60533887593),Cl019078(-1.72092991055),Cl019109(-1.49828229259),Cl023611(1.7918298352),Cl023903(-2.42196616061),Cl023906…	Cl000392(1.27661003627),Cl000753(2.44609985608),Cl002057(2.11736052175),Cl008924(-1.38214217797),Cl009310(4.06646033245),Cl012980(-1.03746151351),Cl013040(1.13642350789),Cl015084(-3.01020973239),Cl015390(-1.75279399656),Cl018764(1.24445576759),Cl018976(-2.25684688869),Cl018983(1.60533887593),Cl019078(-1.72092991055),Cl019109(-1.49828229259),Cl023611(1.7918298352),Cl023903(-2.42196616061),Cl023906…
GO:0008643	carbohydrate transport	biological process	27/2566	137/20037	0.01427	0.451182	Cl000014(-3.29395017079),Cl000728(-2.49702550654),Cl000874(-1.26377637343),Cl000894(2.3250334956),Cl001375(1.24887004978),Cl002770(-1.75763828601),Cl005025(-1.18846230727),Cl007243(-1.32097704575),Cl007247(1.66367637799),Cl007403(6.60617415949),Cl007602(1.71809274466),Cl011164(-1.96948212875),Cl011545(-1.06722391401),Cl012686(-1.92349918222),Cl013544(1.37262262901),Cl013837(3.47756106198),Cl01495…	Cl000014(-3.29395017079),Cl000728(-2.49702550654),Cl000874(-1.26377637343),Cl000894(2.3250334956),Cl001375(1.24887004978),Cl002770(-1.75763828601),Cl005025(-1.18846230727),Cl007243(-1.32097704575),Cl007247(1.66367637799),Cl007403(6.60617415949),Cl007602(1.71809274466),Cl011164(-1.96948212875),Cl011545(-1.06722391401),Cl012686(-1.92349918222),Cl013544(1.37262262901),Cl013837(3.47756106198),Cl01495…
GO:0016567	protein ubiquitination	biological process	119/2566	767/20037	0.01432	0.451182	Cl000052(-1.25167161341),Cl000788(-2.31344533162),Cl001290(2.98505447393),Cl001639(-2.92827576968),Cl002579(-1.14536869606),Cl003532(-1.85322359803),Cl003701(-1.57420498112),Cl003767(-1.63463180401),Cl003939(-1.52131495171),Cl004114(-2.39741465531),Cl004474(-1.54871430854),Cl004525(-2.312320108),Cl004589(-1.499755332),Cl004615(1.71420090725),Cl004657(-3.3267744792),Cl004719(3.98306175825),Cl00476…	Cl000052(-1.25167161341),Cl000788(-2.31344533162),Cl001290(2.98505447393),Cl001639(-2.92827576968),Cl002579(-1.14536869606),Cl003532(-1.85322359803),Cl003701(-1.57420498112),Cl003767(-1.63463180401),Cl003939(-1.52131495171),Cl004114(-2.39741465531),Cl004474(-1.54871430854),Cl004525(-2.312320108),Cl004589(-1.499755332),Cl004615(1.71420090725),Cl004657(-3.3267744792),Cl004719(3.98306175825),Cl00476…
GO:0009738	abscisic acid-activated signaling pathway	biological process	42/2566	234/20037	0.0144	0.451182	Cl000392(1.27661003627),Cl001689(1.8293832076),Cl002113(16.7561191826),Cl002805(-1.03127108851),Cl003774(1.73770905781),Cl005187(-2.45467203682),Cl005726(3.52533487961),Cl006964(2.3045408054),Cl007340(2.42804262083),Cl007947(-2.90497066197),Cl008734(-1.72044674399),Cl008892(3.93785479715),Cl009395(2.23566842292),Cl009916(1.78839092966),Cl012819(17.1133159799),Cl013310(2.38666608196),Cl013807(6.47…	Cl000392(1.27661003627),Cl001689(1.8293832076),Cl002113(16.7561191826),Cl002805(-1.03127108851),Cl003774(1.73770905781),Cl005187(-2.45467203682),Cl005726(3.52533487961),Cl006964(2.3045408054),Cl007340(2.42804262083),Cl007947(-2.90497066197),Cl008734(-1.72044674399),Cl008892(3.93785479715),Cl009395(2.23566842292),Cl009916(1.78839092966),Cl012819(17.1133159799),Cl013310(2.38666608196),Cl013807(6.47…
GO:0006714	sesquiterpenoid metabolic process	biological process	11/2566	42/20037	0.01442	0.451182	Cl000777(-2.45307141665),Cl004686(5.77981207746),Cl004687(5.73927563889),Cl005740(2.1114442708),Cl005753(1.34137754621),Cl008574(1.64860368156),Cl011130(6.66546399388),Cl016997(-1.93446588861),Cl018093(2.59798143365),Cl032336(1.17866737082),Cl035274(1.39780155543)	Cl000777(-2.45307141665),Cl004686(5.77981207746),Cl004687(5.73927563889),Cl005740(2.1114442708),Cl005753(1.34137754621),Cl008574(1.64860368156),Cl011130(6.66546399388),Cl016997(-1.93446588861),Cl018093(2.59798143365),Cl032336(1.17866737082),Cl035274(1.39780155543)
GO:0005773	vacuole	cellular component	168/2874	1127/22607	0.01444	0.800389	Cl000180(-1.22597267221),Cl000392(1.27661003627),Cl000423(1.71940903645),Cl000486(1.33040820607),Cl000672(2.01830892195),Cl001009(-1.11775720111),Cl001010(-1.50131150393),Cl001836(-1.12812708301),Cl001924(-1.37292289025),Cl002040(-1.02453315433),Cl002091(-1.11313166777),Cl002365(3.63846858025),Cl002565(-1.68769277426),Cl002968(2.3048842308),Cl003750(-1.3657048534),Cl003774(1.73770905781),Cl004114…	Cl000180(-1.22597267221),Cl000392(1.27661003627),Cl000423(1.71940903645),Cl000486(1.33040820607),Cl000672(2.01830892195),Cl001009(-1.11775720111),Cl001010(-1.50131150393),Cl001836(-1.12812708301),Cl001924(-1.37292289025),Cl002040(-1.02453315433),Cl002091(-1.11313166777),Cl002365(3.63846858025),Cl002565(-1.68769277426),Cl002968(2.3048842308),Cl003750(-1.3657048534),Cl003774(1.73770905781),Cl004114…
GO:1905392	plant organ morphogenesis	biological process	56/2566	328/20037	0.01469	0.451182	Cl000728(-2.49702550654),Cl000979(4.14779389167),Cl000992(2.33504450714),Cl001162(10.5914719441),Cl002298(1.37420832198),Cl002374(2.45104840401),Cl002459(17.4228527854),Cl002500(-1.07336718827),Cl004521(-2.21853386265),Cl005867(2.66969046092),Cl005870(1.23278724712),Cl007243(-1.32097704575),Cl007247(1.66367637799),Cl007288(5.04291603029),Cl007464(2.66550339277),Cl008621(1.52622133617),Cl008739(2.…	Cl000728(-2.49702550654),Cl000979(4.14779389167),Cl000992(2.33504450714),Cl001162(10.5914719441),Cl002298(1.37420832198),Cl002374(2.45104840401),Cl002459(17.4228527854),Cl002500(-1.07336718827),Cl004521(-2.21853386265),Cl005867(2.66969046092),Cl005870(1.23278724712),Cl007243(-1.32097704575),Cl007247(1.66367637799),Cl007288(5.04291603029),Cl007464(2.66550339277),Cl008621(1.52622133617),Cl008739(2.…
GO:0008422	beta-glucosidase activity	molecular function	24/2804	119/21958	0.01486	0.352812	Cl002175(5.6182023084),Cl003227(-1.65376983053),Cl003882(1.45546125985),Cl005027(3.34847003575),Cl005201(1.70133500186),Cl005755(7.53980101938),Cl006724(1.72950988528),Cl007517(-2.33186351658),Cl007519(-2.03278933643),Cl011046(-4.5241225109),Cl012813(6.86310845413),Cl013388(2.32963095804),Cl023859(-2.10756520536),Cl023861(-3.00671107991),Cl024401(8.09635492264),Cl026032(-1.25906140196),Cl026745(1…	Cl002175(5.6182023084),Cl003227(-1.65376983053),Cl003882(1.45546125985),Cl005027(3.34847003575),Cl005201(1.70133500186),Cl005755(7.53980101938),Cl006724(1.72950988528),Cl007517(-2.33186351658),Cl007519(-2.03278933643),Cl011046(-4.5241225109),Cl012813(6.86310845413),Cl013388(2.32963095804),Cl023859(-2.10756520536),Cl023861(-3.00671107991),Cl024401(8.09635492264),Cl026032(-1.25906140196),Cl026745(1…
GO:0009651	response to salt stress	biological process	86/2566	535/20037	0.01488	0.451182	Cl000392(1.27661003627),Cl000458(3.42187618773),Cl000894(2.3250334956),Cl000960(-1.44179901809),Cl000979(4.14779389167),Cl001028(2.38037859673),Cl001581(4.7088620308),Cl001606(3.30852046227),Cl001836(-1.12812708301),Cl002365(3.63846858025),Cl003858(-2.06590012254),Cl005036(2.2805010266),Cl005179(6.42632014198),Cl005187(-2.45467203682),Cl005315(-2.57044810779),Cl005479(2.1598580409),Cl005636(-2.35…	Cl000392(1.27661003627),Cl000458(3.42187618773),Cl000894(2.3250334956),Cl000960(-1.44179901809),Cl000979(4.14779389167),Cl001028(2.38037859673),Cl001581(4.7088620308),Cl001606(3.30852046227),Cl001836(-1.12812708301),Cl002365(3.63846858025),Cl003858(-2.06590012254),Cl005036(2.2805010266),Cl005179(6.42632014198),Cl005187(-2.45467203682),Cl005315(-2.57044810779),Cl005479(2.1598580409),Cl005636(-2.35…
GO:0045543	gibberellin 2-beta-dioxygenase activity	molecular function	6/2804	17/21958	0.01524	0.352812	Cl013505(6.5370617473),Cl015603(3.77889836351),Cl015604(3.77513570828),Cl018651(8.55949593047),Cl029585(2.2609517023),Cl031118(16.5944055258)	Cl013505(6.5370617473),Cl015603(3.77889836351),Cl015604(3.77513570828),Cl018651(8.55949593047),Cl029585(2.2609517023),Cl031118(16.5944055258)
GO:0010228	vegetative to reproductive phase transition of meristem	biological process	33/2566	176/20037	0.01524	0.451182	Cl000807(-1.07763248151),Cl005179(6.42632014198),Cl007213(1.09778363245),Cl007427(1.5548625221),Cl008502(1.82337526595),Cl010977(-1.00756916575),Cl011269(2.7369399042),Cl011413(-2.2825646989),Cl014801(-1.08795390319),Cl016100(8.75517841606),Cl016283(-1.48307151054),Cl016288(1.96877061296),Cl016295(1.50873085935),Cl016297(4.30840503209),Cl016298(2.35198776721),Cl016463(-1.66540587538),Cl016692(1.8…	Cl000807(-1.07763248151),Cl005179(6.42632014198),Cl007213(1.09778363245),Cl007427(1.5548625221),Cl008502(1.82337526595),Cl010977(-1.00756916575),Cl011269(2.7369399042),Cl011413(-2.2825646989),Cl014801(-1.08795390319),Cl016100(8.75517841606),Cl016283(-1.48307151054),Cl016288(1.96877061296),Cl016295(1.50873085935),Cl016297(4.30840503209),Cl016298(2.35198776721),Cl016463(-1.66540587538),Cl016692(1.8…
GO:0015711	organic anion transport	biological process	38/2566	209/20037	0.0158	0.451182	Cl002459(17.4228527854),Cl003636(-2.10164891794),Cl003656(1.20066157424),Cl003657(-1.43953942111),Cl004635(-1.70219303523),Cl004920(1.1205172773),Cl007253(2.05713935881),Cl007602(1.71809274466),Cl007681(-1.20364647941),Cl008621(1.52622133617),Cl013544(1.37262262901),Cl014548(3.03372471712),Cl014607(1.5515869855),Cl014608(10.0045675802),Cl017959(-1.11817165648),Cl018358(1.00290161907),Cl022177(-3.…	Cl002459(17.4228527854),Cl003636(-2.10164891794),Cl003656(1.20066157424),Cl003657(-1.43953942111),Cl004635(-1.70219303523),Cl004920(1.1205172773),Cl007253(2.05713935881),Cl007602(1.71809274466),Cl007681(-1.20364647941),Cl008621(1.52622133617),Cl013544(1.37262262901),Cl014548(3.03372471712),Cl014607(1.5515869855),Cl014608(10.0045675802),Cl017959(-1.11817165648),Cl018358(1.00290161907),Cl022177(-3.…
GO:0032553	ribonucleotide binding	molecular function	618/2804	4498/21958	0.0159	0.352812	Cl000009(-1.21717257655),Cl000035(1.59623282073),Cl000120(-2.0374893545),Cl000180(-1.22597267221),Cl000202(1.86314227161),Cl000216(1.47613243885),Cl000226(1.78944772073),Cl000392(1.27661003627),Cl000459(-2.02142627277),Cl000486(1.33040820607),Cl000518(3.05066908828),Cl000658(1.22048327393),Cl000672(2.01830892195),Cl000673(1.9436185239),Cl000778(4.01753040142),Cl000913(-2.27339712522),Cl000937(-1.…	Cl000009(-1.21717257655),Cl000035(1.59623282073),Cl000120(-2.0374893545),Cl000180(-1.22597267221),Cl000202(1.86314227161),Cl000216(1.47613243885),Cl000226(1.78944772073),Cl000392(1.27661003627),Cl000459(-2.02142627277),Cl000486(1.33040820607),Cl000518(3.05066908828),Cl000658(1.22048327393),Cl000672(2.01830892195),Cl000673(1.9436185239),Cl000778(4.01753040142),Cl000913(-2.27339712522),Cl000937(-1.…
GO:0051119	sugar transmembrane transporter activity	molecular function	18/2804	83/21958	0.01598	0.352812	Cl000728(-2.49702550654),Cl000894(2.3250334956),Cl002770(-1.75763828601),Cl007243(-1.32097704575),Cl007247(1.66367637799),Cl007403(6.60617415949),Cl011164(-1.96948212875),Cl013399(2.83467616131),Cl013837(3.47756106198),Cl015347(2.89891051634),Cl015353(2.98818070403),Cl019070(-2.52433432626),Cl020907(-2.16390164796),Cl023551(-2.05876485057),Cl024022(-1.29243671166),Cl028896(-1.4307242981),Cl036792…	Cl000728(-2.49702550654),Cl000894(2.3250334956),Cl002770(-1.75763828601),Cl007243(-1.32097704575),Cl007247(1.66367637799),Cl007403(6.60617415949),Cl011164(-1.96948212875),Cl013399(2.83467616131),Cl013837(3.47756106198),Cl015347(2.89891051634),Cl015353(2.98818070403),Cl019070(-2.52433432626),Cl020907(-2.16390164796),Cl023551(-2.05876485057),Cl024022(-1.29243671166),Cl028896(-1.4307242981),Cl036792…
GO:0015144	carbohydrate transmembrane transporter activity	molecular function	25/2804	126/21958	0.01599	0.352812	Cl000423(1.71940903645),Cl000728(-2.49702550654),Cl000894(2.3250334956),Cl002770(-1.75763828601),Cl007243(-1.32097704575),Cl007247(1.66367637799),Cl007403(6.60617415949),Cl007602(1.71809274466),Cl011164(-1.96948212875),Cl013399(2.83467616131),Cl013837(3.47756106198),Cl015347(2.89891051634),Cl015353(2.98818070403),Cl015641(1.3933239563),Cl017048(1.2212670215),Cl017724(1.6924519839),Cl018833(1.0239…	Cl000423(1.71940903645),Cl000728(-2.49702550654),Cl000894(2.3250334956),Cl002770(-1.75763828601),Cl007243(-1.32097704575),Cl007247(1.66367637799),Cl007403(6.60617415949),Cl007602(1.71809274466),Cl011164(-1.96948212875),Cl013399(2.83467616131),Cl013837(3.47756106198),Cl015347(2.89891051634),Cl015353(2.98818070403),Cl015641(1.3933239563),Cl017048(1.2212670215),Cl017724(1.6924519839),Cl018833(1.0239…
GO:0044038	cell wall macromolecule biosynthetic process	biological process	16/2566	71/20037	0.01609	0.451182	Cl000596(1.06506257117),Cl001380(5.22489194543),Cl006410(-1.01792437987),Cl016816(2.5035661982),Cl017661(3.10911368578),Cl017719(2.21090585706),Cl019185(-1.96872923465),Cl019698(1.06040616935),Cl021883(1.11490726707),Cl022335(1.13917385267),Cl022337(-1.27406704529),Cl025957(1.30923598171),Cl036226(1.4601402925),Cl037438(-1.68585116535),Cl041245(-2.79564839792),Cl041720(1.68179686574)	Cl000596(1.06506257117),Cl001380(5.22489194543),Cl006410(-1.01792437987),Cl016816(2.5035661982),Cl017661(3.10911368578),Cl017719(2.21090585706),Cl019185(-1.96872923465),Cl019698(1.06040616935),Cl021883(1.11490726707),Cl022335(1.13917385267),Cl022337(-1.27406704529),Cl025957(1.30923598171),Cl036226(1.4601402925),Cl037438(-1.68585116535),Cl041245(-2.79564839792),Cl041720(1.68179686574)
GO:0070589	cellular component macromolecule biosynthetic process	biological process	16/2566	71/20037	0.01609	0.451182	Cl000596(1.06506257117),Cl001380(5.22489194543),Cl006410(-1.01792437987),Cl016816(2.5035661982),Cl017661(3.10911368578),Cl017719(2.21090585706),Cl019185(-1.96872923465),Cl019698(1.06040616935),Cl021883(1.11490726707),Cl022335(1.13917385267),Cl022337(-1.27406704529),Cl025957(1.30923598171),Cl036226(1.4601402925),Cl037438(-1.68585116535),Cl041245(-2.79564839792),Cl041720(1.68179686574)	Cl000596(1.06506257117),Cl001380(5.22489194543),Cl006410(-1.01792437987),Cl016816(2.5035661982),Cl017661(3.10911368578),Cl017719(2.21090585706),Cl019185(-1.96872923465),Cl019698(1.06040616935),Cl021883(1.11490726707),Cl022335(1.13917385267),Cl022337(-1.27406704529),Cl025957(1.30923598171),Cl036226(1.4601402925),Cl037438(-1.68585116535),Cl041245(-2.79564839792),Cl041720(1.68179686574)
GO:0030175	filopodium	cellular component	2/2874	2/22607	0.01616	0.817837	Cl012457(1.12522485199),Cl024948(1.33542893998)	Cl012457(1.12522485199),Cl024948(1.33542893998)
GO:0098858	actin-based cell projection	cellular component	2/2874	2/22607	0.01616	0.817837	Cl012457(1.12522485199),Cl024948(1.33542893998)	Cl012457(1.12522485199),Cl024948(1.33542893998)
GO:0009687	abscisic acid metabolic process	biological process	9/2566	32/20037	0.01626	0.451182	Cl004686(5.77981207746),Cl004687(5.73927563889),Cl005740(2.1114442708),Cl005753(1.34137754621),Cl008574(1.64860368156),Cl011130(6.66546399388),Cl016997(-1.93446588861),Cl018093(2.59798143365),Cl032336(1.17866737082)	Cl004686(5.77981207746),Cl004687(5.73927563889),Cl005740(2.1114442708),Cl005753(1.34137754621),Cl008574(1.64860368156),Cl011130(6.66546399388),Cl016997(-1.93446588861),Cl018093(2.59798143365),Cl032336(1.17866737082)
GO:0043288	apocarotenoid metabolic process	biological process	9/2566	32/20037	0.01626	0.451182	Cl004686(5.77981207746),Cl004687(5.73927563889),Cl005740(2.1114442708),Cl005753(1.34137754621),Cl008574(1.64860368156),Cl011130(6.66546399388),Cl016997(-1.93446588861),Cl018093(2.59798143365),Cl032336(1.17866737082)	Cl004686(5.77981207746),Cl004687(5.73927563889),Cl005740(2.1114442708),Cl005753(1.34137754621),Cl008574(1.64860368156),Cl011130(6.66546399388),Cl016997(-1.93446588861),Cl018093(2.59798143365),Cl032336(1.17866737082)
GO:0070417	cellular response to cold	biological process	9/2566	32/20037	0.01626	0.451182	Cl000458(3.42187618773),Cl006082(-1.50472530729),Cl009423(1.88533053105),Cl015347(2.89891051634),Cl015353(2.98818070403),Cl021701(-1.33059949366),Cl022929(2.96439371188),Cl026073(-1.2087652464),Cl041783(1.08608411769)	Cl000458(3.42187618773),Cl006082(-1.50472530729),Cl009423(1.88533053105),Cl015347(2.89891051634),Cl015353(2.98818070403),Cl021701(-1.33059949366),Cl022929(2.96439371188),Cl026073(-1.2087652464),Cl041783(1.08608411769)
GO:1902644	tertiary alcohol metabolic process	biological process	9/2566	32/20037	0.01626	0.451182	Cl004686(5.77981207746),Cl004687(5.73927563889),Cl005740(2.1114442708),Cl005753(1.34137754621),Cl008574(1.64860368156),Cl011130(6.66546399388),Cl016997(-1.93446588861),Cl018093(2.59798143365),Cl032336(1.17866737082)	Cl004686(5.77981207746),Cl004687(5.73927563889),Cl005740(2.1114442708),Cl005753(1.34137754621),Cl008574(1.64860368156),Cl011130(6.66546399388),Cl016997(-1.93446588861),Cl018093(2.59798143365),Cl032336(1.17866737082)
GO:0003796	lysozyme activity	molecular function	2/2804	2/21958	0.0163	0.352812	Cl012815(5.29000223203),Cl042740(4.67944402413)	Cl012815(5.29000223203),Cl042740(4.67944402413)
GO:0004795	threonine synthase activity	molecular function	2/2804	2/21958	0.0163	0.352812	Cl013885(1.01638985748),Cl029291(-1.54717302931)	Cl013885(1.01638985748),Cl029291(-1.54717302931)
GO:0005227	calcium activated cation channel activity	molecular function	2/2804	2/21958	0.0163	0.352812	Cl014967(1.46692629036),Cl041652(4.45219846049)	Cl014967(1.46692629036),Cl041652(4.45219846049)
GO:0005337	nucleoside transmembrane transporter activity	molecular function	2/2804	2/21958	0.0163	0.352812	Cl007425(2.33315043591),Cl034491(-1.29843301333)	Cl007425(2.33315043591),Cl034491(-1.29843301333)
GO:0005353	fructose transmembrane transporter activity	molecular function	2/2804	2/21958	0.0163	0.352812	Cl015347(2.89891051634),Cl015353(2.98818070403)	Cl015347(2.89891051634),Cl015353(2.98818070403)
GO:0008395	steroid hydroxylase activity	molecular function	2/2804	2/21958	0.0163	0.352812	Cl000992(2.33504450714),Cl030457(-1.36907895795)	Cl000992(2.33504450714),Cl030457(-1.36907895795)
GO:0008746	NAD(P)+ transhydrogenase activity	molecular function	2/2804	2/21958	0.0163	0.352812	Cl006881(1.35799852229),Cl033430(3.02173894932)	Cl006881(1.35799852229),Cl033430(3.02173894932)
GO:0008863	formate dehydrogenase (NAD+) activity	molecular function	2/2804	2/21958	0.0163	0.352812	Cl018042(1.87380599872),Cl027468(-1.18423261694)	Cl018042(1.87380599872),Cl027468(-1.18423261694)
GO:0016652	oxidoreductase activity, acting on NAD(P)H, NAD(P) as acceptor	molecular function	2/2804	2/21958	0.0163	0.352812	Cl006881(1.35799852229),Cl033430(3.02173894932)	Cl006881(1.35799852229),Cl033430(3.02173894932)
GO:0018708	thiol S-methyltransferase activity	molecular function	2/2804	2/21958	0.0163	0.352812	Cl006211(-2.08588322513),Cl028662(-1.0637988617)	Cl006211(-2.08588322513),Cl028662(-1.0637988617)
GO:0033772	flavonoid 3',5'-hydroxylase activity	molecular function	2/2804	2/21958	0.0163	0.352812	Cl001994(-2.35460432384),Cl001995(-2.49328682838)	Cl001994(-2.35460432384),Cl001995(-2.49328682838)
GO:0061783	peptidoglycan muralytic activity	molecular function	2/2804	2/21958	0.0163	0.352812	Cl012815(5.29000223203),Cl042740(4.67944402413)	Cl012815(5.29000223203),Cl042740(4.67944402413)
GO:2001080	chitosan binding	molecular function	2/2804	2/21958	0.0163	0.352812	Cl028098(2.25453924563),Cl032764(1.64234849662)	Cl028098(2.25453924563),Cl032764(1.64234849662)
GO:0002532	production of molecular mediator involved in inflammatory response	biological process	2/2566	2/20037	0.01639	0.451182	Cl003958(-1.59674370869),Cl025236(-1.71215089431)	Cl003958(-1.59674370869),Cl025236(-1.71215089431)
GO:0002538	arachidonic acid metabolite production involved in inflammatory response	biological process	2/2566	2/20037	0.01639	0.451182	Cl003958(-1.59674370869),Cl025236(-1.71215089431)	Cl003958(-1.59674370869),Cl025236(-1.71215089431)
GO:0002539	prostaglandin production involved in inflammatory response	biological process	2/2566	2/20037	0.01639	0.451182	Cl003958(-1.59674370869),Cl025236(-1.71215089431)	Cl003958(-1.59674370869),Cl025236(-1.71215089431)
GO:0002752	cell surface pattern recognition receptor signaling pathway	biological process	2/2566	2/20037	0.01639	0.451182	Cl028098(2.25453924563),Cl032764(1.64234849662)	Cl028098(2.25453924563),Cl032764(1.64234849662)
GO:0010343	singlet oxygen-mediated programmed cell death	biological process	2/2566	2/20037	0.01639	0.451182	Cl019078(-1.72092991055),Cl024025(-1.27708190152)	Cl019078(-1.72092991055),Cl024025(-1.27708190152)
GO:0010438	cellular response to sulfur starvation	biological process	2/2566	2/20037	0.01639	0.451182	Cl000465(-2.72836633179),Cl029649(-3.40998857299)	Cl000465(-2.72836633179),Cl029649(-3.40998857299)
GO:0015755	fructose transmembrane transport	biological process	2/2566	2/20037	0.01639	0.451182	Cl015347(2.89891051634),Cl015353(2.98818070403)	Cl015347(2.89891051634),Cl015353(2.98818070403)
GO:0019605	butyrate metabolic process	biological process	2/2566	2/20037	0.01639	0.451182	Cl001529(-1.25915067596),Cl013256(-1.16618411869)	Cl001529(-1.25915067596),Cl013256(-1.16618411869)
GO:0032494	response to peptidoglycan	biological process	2/2566	2/20037	0.01639	0.451182	Cl028098(2.25453924563),Cl032764(1.64234849662)	Cl028098(2.25453924563),Cl032764(1.64234849662)
GO:0032499	detection of peptidoglycan	biological process	2/2566	2/20037	0.01639	0.451182	Cl028098(2.25453924563),Cl032764(1.64234849662)	Cl028098(2.25453924563),Cl032764(1.64234849662)
GO:0033231	carbohydrate export	biological process	2/2566	2/20037	0.01639	0.451182	Cl015347(2.89891051634),Cl015353(2.98818070403)	Cl015347(2.89891051634),Cl015353(2.98818070403)
GO:0034486	vacuolar transmembrane transport	biological process	2/2566	2/20037	0.01639	0.451182	Cl015347(2.89891051634),Cl015353(2.98818070403)	Cl015347(2.89891051634),Cl015353(2.98818070403)
GO:0042183	formate catabolic process	biological process	2/2566	2/20037	0.01639	0.451182	Cl018042(1.87380599872),Cl027468(-1.18423261694)	Cl018042(1.87380599872),Cl027468(-1.18423261694)
GO:0043651	linoleic acid metabolic process	biological process	2/2566	2/20037	0.01639	0.451182	Cl003958(-1.59674370869),Cl025236(-1.71215089431)	Cl003958(-1.59674370869),Cl025236(-1.71215089431)
GO:0045777	positive regulation of blood pressure	biological process	2/2566	2/20037	0.01639	0.451182	Cl003958(-1.59674370869),Cl025236(-1.71215089431)	Cl003958(-1.59674370869),Cl025236(-1.71215089431)
GO:0071000	response to magnetism	biological process	2/2566	2/20037	0.01639	0.451182	Cl019078(-1.72092991055),Cl024025(-1.27708190152)	Cl019078(-1.72092991055),Cl024025(-1.27708190152)
GO:0071452	cellular response to singlet oxygen	biological process	2/2566	2/20037	0.01639	0.451182	Cl019078(-1.72092991055),Cl024025(-1.27708190152)	Cl019078(-1.72092991055),Cl024025(-1.27708190152)
GO:1901332	negative regulation of lateral root development	biological process	2/2566	2/20037	0.01639	0.451182	Cl019078(-1.72092991055),Cl024025(-1.27708190152)	Cl019078(-1.72092991055),Cl024025(-1.27708190152)
GO:1901529	positive regulation of anion channel activity	biological process	2/2566	2/20037	0.01639	0.451182	Cl019078(-1.72092991055),Cl024025(-1.27708190152)	Cl019078(-1.72092991055),Cl024025(-1.27708190152)
GO:1902334	fructose export from vacuole to cytoplasm	biological process	2/2566	2/20037	0.01639	0.451182	Cl015347(2.89891051634),Cl015353(2.98818070403)	Cl015347(2.89891051634),Cl015353(2.98818070403)
GO:1902446	regulation of shade avoidance	biological process	2/2566	2/20037	0.01639	0.451182	Cl019078(-1.72092991055),Cl024025(-1.27708190152)	Cl019078(-1.72092991055),Cl024025(-1.27708190152)
GO:1902448	positive regulation of shade avoidance	biological process	2/2566	2/20037	0.01639	0.451182	Cl019078(-1.72092991055),Cl024025(-1.27708190152)	Cl019078(-1.72092991055),Cl024025(-1.27708190152)
GO:1903961	positive regulation of anion transmembrane transport	biological process	2/2566	2/20037	0.01639	0.451182	Cl019078(-1.72092991055),Cl024025(-1.27708190152)	Cl019078(-1.72092991055),Cl024025(-1.27708190152)
GO:0035673	oligopeptide transmembrane transporter activity	molecular function	8/2804	27/21958	0.01649	0.352812	Cl001009(-1.11775720111),Cl001010(-1.50131150393),Cl003858(-2.06590012254),Cl018132(4.56828489246),Cl018133(4.46325532761),Cl018139(4.47909240255),Cl022816(-2.57605657425),Cl044374(-3.14406528595)	Cl001009(-1.11775720111),Cl001010(-1.50131150393),Cl003858(-2.06590012254),Cl018132(4.56828489246),Cl018133(4.46325532761),Cl018139(4.47909240255),Cl022816(-2.57605657425),Cl044374(-3.14406528595)
GO:0042937	tripeptide transmembrane transporter activity	molecular function	8/2804	27/21958	0.01649	0.352812	Cl001009(-1.11775720111),Cl001010(-1.50131150393),Cl003858(-2.06590012254),Cl018132(4.56828489246),Cl018133(4.46325532761),Cl018139(4.47909240255),Cl022816(-2.57605657425),Cl044374(-3.14406528595)	Cl001009(-1.11775720111),Cl001010(-1.50131150393),Cl003858(-2.06590012254),Cl018132(4.56828489246),Cl018133(4.46325532761),Cl018139(4.47909240255),Cl022816(-2.57605657425),Cl044374(-3.14406528595)
GO:0042447	hormone catabolic process	biological process	7/2566	22/20037	0.01663	0.451182	Cl000187(3.06063737787),Cl002525(1.62979338641),Cl004547(-2.03412747738),Cl013505(6.5370617473),Cl022994(5.64214810404),Cl023847(3.11961264249),Cl029585(2.2609517023)	Cl000187(3.06063737787),Cl002525(1.62979338641),Cl004547(-2.03412747738),Cl013505(6.5370617473),Cl022994(5.64214810404),Cl023847(3.11961264249),Cl029585(2.2609517023)
GO:0044003	modification by symbiont of host morphology or physiology	biological process	7/2566	22/20037	0.01663	0.451182	Cl004809(2.26464130673),Cl004811(1.99568546888),Cl007013(-1.04277101965),Cl011153(-1.09021901325),Cl013416(1.20014909808),Cl022589(-1.80865608965),Cl032679(-1.2906048276)	Cl004809(2.26464130673),Cl004811(1.99568546888),Cl007013(-1.04277101965),Cl011153(-1.09021901325),Cl013416(1.20014909808),Cl022589(-1.80865608965),Cl032679(-1.2906048276)
GO:0010204	defense response signaling pathway, resistance gene-independent	biological process	13/2566	54/20037	0.01678	0.451182	Cl004402(-2.47594084272),Cl005720(-1.5726810979),Cl006246(1.09937371627),Cl007994(-2.60375301887),Cl010698(1.29988994983),Cl012575(-1.05274269),Cl018739(-3.3329251868),Cl018743(-2.8413728013),Cl018746(-4.18299786754),Cl032675(2.55736795767),Cl035711(1.6996318719),Cl038462(1.23164879274),Cl040727(-3.01839582394)	Cl004402(-2.47594084272),Cl005720(-1.5726810979),Cl006246(1.09937371627),Cl007994(-2.60375301887),Cl010698(1.29988994983),Cl012575(-1.05274269),Cl018739(-3.3329251868),Cl018743(-2.8413728013),Cl018746(-4.18299786754),Cl032675(2.55736795767),Cl035711(1.6996318719),Cl038462(1.23164879274),Cl040727(-3.01839582394)
GO:0035639	purine ribonucleoside triphosphate binding	molecular function	598/2804	4349/21958	0.0168	0.353804	Cl000009(-1.21717257655),Cl000035(1.59623282073),Cl000120(-2.0374893545),Cl000180(-1.22597267221),Cl000202(1.86314227161),Cl000216(1.47613243885),Cl000226(1.78944772073),Cl000392(1.27661003627),Cl000459(-2.02142627277),Cl000486(1.33040820607),Cl000518(3.05066908828),Cl000658(1.22048327393),Cl000672(2.01830892195),Cl000673(1.9436185239),Cl000778(4.01753040142),Cl000913(-2.27339712522),Cl000937(-1.…	Cl000009(-1.21717257655),Cl000035(1.59623282073),Cl000120(-2.0374893545),Cl000180(-1.22597267221),Cl000202(1.86314227161),Cl000216(1.47613243885),Cl000226(1.78944772073),Cl000392(1.27661003627),Cl000459(-2.02142627277),Cl000486(1.33040820607),Cl000518(3.05066908828),Cl000658(1.22048327393),Cl000672(2.01830892195),Cl000673(1.9436185239),Cl000778(4.01753040142),Cl000913(-2.27339712522),Cl000937(-1.…
GO:0004322	ferroxidase activity	molecular function	3/2804	5/21958	0.01703	0.353804	Cl032365(-1.04325167557),Cl041242(3.31854826623),Cl041844(2.1684949502)	Cl032365(-1.04325167557),Cl041242(3.31854826623),Cl041844(2.1684949502)
GO:0008172	S-methyltransferase activity	molecular function	3/2804	5/21958	0.01703	0.353804	Cl000905(1.15962037609),Cl006211(-2.08588322513),Cl028662(-1.0637988617)	Cl000905(1.15962037609),Cl006211(-2.08588322513),Cl028662(-1.0637988617)
GO:0016724	oxidoreductase activity, oxidizing metal ions, oxygen as acceptor	molecular function	3/2804	5/21958	0.01703	0.353804	Cl032365(-1.04325167557),Cl041242(3.31854826623),Cl041844(2.1684949502)	Cl032365(-1.04325167557),Cl041242(3.31854826623),Cl041844(2.1684949502)
GO:0009641	shade avoidance	biological process	3/2566	5/20037	0.01716	0.451182	Cl018518(5.64900038494),Cl019078(-1.72092991055),Cl024025(-1.27708190152)	Cl018518(5.64900038494),Cl019078(-1.72092991055),Cl024025(-1.27708190152)
GO:0010106	cellular response to iron ion starvation	biological process	3/2566	5/20037	0.01716	0.451182	Cl012081(-3.58805533759),Cl037630(1.63707928125),Cl039300(2.85017650795)	Cl012081(-3.58805533759),Cl037630(1.63707928125),Cl039300(2.85017650795)
GO:0015791	polyol transport	biological process	3/2566	5/20037	0.01716	0.451182	Cl011164(-1.96948212875),Cl020907(-2.16390164796),Cl023551(-2.05876485057)	Cl011164(-1.96948212875),Cl020907(-2.16390164796),Cl023551(-2.05876485057)
GO:0019377	glycolipid catabolic process	biological process	3/2566	5/20037	0.01716	0.451182	Cl003882(1.45546125985),Cl012500(1.09969592511),Cl035322(-1.44432626445)	Cl003882(1.45546125985),Cl012500(1.09969592511),Cl035322(-1.44432626445)
GO:0019586	galacturonate metabolic process	biological process	3/2566	5/20037	0.01716	0.451182	Cl008397(3.98148014598),Cl017397(2.34776222528),Cl022739(-1.03111947076)	Cl008397(3.98148014598),Cl017397(2.34776222528),Cl022739(-1.03111947076)
GO:0036257	multivesicular body organization	biological process	3/2566	5/20037	0.01716	0.451182	Cl001141(-2.94500255915),Cl007294(1.49237726684),Cl013804(1.66813036941)	Cl001141(-2.94500255915),Cl007294(1.49237726684),Cl013804(1.66813036941)
GO:0036258	multivesicular body assembly	biological process	3/2566	5/20037	0.01716	0.451182	Cl001141(-2.94500255915),Cl007294(1.49237726684),Cl013804(1.66813036941)	Cl001141(-2.94500255915),Cl007294(1.49237726684),Cl013804(1.66813036941)
GO:0046479	glycosphingolipid catabolic process	biological process	3/2566	5/20037	0.01716	0.451182	Cl003882(1.45546125985),Cl012500(1.09969592511),Cl035322(-1.44432626445)	Cl003882(1.45546125985),Cl012500(1.09969592511),Cl035322(-1.44432626445)
GO:0080148	negative regulation of response to water deprivation	biological process	3/2566	5/20037	0.01716	0.451182	Cl010050(1.29192624406),Cl012478(2.25035466483),Cl026732(-1.31590990662)	Cl010050(1.29192624406),Cl012478(2.25035466483),Cl026732(-1.31590990662)
GO:0090696	post-embryonic plant organ development	biological process	34/2566	184/20037	0.01717	0.451182	Cl000728(-2.49702550654),Cl000979(4.14779389167),Cl001162(10.5914719441),Cl002298(1.37420832198),Cl002500(-1.07336718827),Cl006499(2.33228093546),Cl007004(-1.80665274106),Cl007243(-1.32097704575),Cl007247(1.66367637799),Cl007464(2.66550339277),Cl008739(2.80353067944),Cl009429(1.71263346151),Cl009439(-1.28761191046),Cl010758(-1.7230332846),Cl017946(1.37582848139),Cl018802(-1.75964146597),Cl019078(…	Cl000728(-2.49702550654),Cl000979(4.14779389167),Cl001162(10.5914719441),Cl002298(1.37420832198),Cl002500(-1.07336718827),Cl006499(2.33228093546),Cl007004(-1.80665274106),Cl007243(-1.32097704575),Cl007247(1.66367637799),Cl007464(2.66550339277),Cl008739(2.80353067944),Cl009429(1.71263346151),Cl009439(-1.28761191046),Cl010758(-1.7230332846),Cl017946(1.37582848139),Cl018802(-1.75964146597),Cl019078(…
GO:0010118	stomatal movement	biological process	22/2566	108/20037	0.01762	0.461324	Cl000392(1.27661003627),Cl001978(-1.20153458168),Cl003657(-1.43953942111),Cl005718(1.65097348563),Cl011882(2.02574500314),Cl012529(3.0749843691),Cl014425(2.96324816463),Cl014801(-1.08795390319),Cl015381(-1.94559864734),Cl016687(2.09921359848),Cl019078(-1.72092991055),Cl023034(-1.59421931539),Cl024025(-1.27708190152),Cl025081(-1.90717727803),Cl026227(-1.95206584869),Cl029460(-1.07216239362),Cl0306…	Cl000392(1.27661003627),Cl001978(-1.20153458168),Cl003657(-1.43953942111),Cl005718(1.65097348563),Cl011882(2.02574500314),Cl012529(3.0749843691),Cl014425(2.96324816463),Cl014801(-1.08795390319),Cl015381(-1.94559864734),Cl016687(2.09921359848),Cl019078(-1.72092991055),Cl023034(-1.59421931539),Cl024025(-1.27708190152),Cl025081(-1.90717727803),Cl026227(-1.95206584869),Cl029460(-1.07216239362),Cl0306…
GO:0015018	galactosylgalactosylxylosylprotein 3-beta-glucuronosyltransferase activity	molecular function	5/2804	13/21958	0.01795	0.363221	Cl001380(5.22489194543),Cl016816(2.5035661982),Cl022335(1.13917385267),Cl025957(1.30923598171),Cl041720(1.68179686574)	Cl001380(5.22489194543),Cl016816(2.5035661982),Cl022335(1.13917385267),Cl025957(1.30923598171),Cl041720(1.68179686574)
GO:0016647	oxidoreductase activity, acting on the CH-NH group of donors, oxygen as acceptor	molecular function	5/2804	13/21958	0.01795	0.363221	Cl008427(-1.63176919299),Cl012014(-2.21383739641),Cl015345(-1.5712097139),Cl022043(1.96944112339),Cl022593(1.88152463112)	Cl008427(-1.63176919299),Cl012014(-2.21383739641),Cl015345(-1.5712097139),Cl022043(1.96944112339),Cl022593(1.88152463112)
GO:1990714	hydroxyproline O-galactosyltransferase activity	molecular function	5/2804	13/21958	0.01795	0.363221	Cl005867(2.66969046092),Cl005870(1.23278724712),Cl010783(3.96123099046),Cl011674(3.9655587123),Cl011676(1.09540903418)	Cl005867(2.66969046092),Cl005870(1.23278724712),Cl010783(3.96123099046),Cl011674(3.9655587123),Cl011676(1.09540903418)
GO:0097367	carbohydrate derivative binding	molecular function	628/2804	4582/21958	0.01799	0.363221	Cl000009(-1.21717257655),Cl000035(1.59623282073),Cl000120(-2.0374893545),Cl000180(-1.22597267221),Cl000202(1.86314227161),Cl000216(1.47613243885),Cl000226(1.78944772073),Cl000304(1.96213307129),Cl000392(1.27661003627),Cl000459(-2.02142627277),Cl000486(1.33040820607),Cl000518(3.05066908828),Cl000658(1.22048327393),Cl000672(2.01830892195),Cl000673(1.9436185239),Cl000778(4.01753040142),Cl000913(-2.2…	Cl000009(-1.21717257655),Cl000035(1.59623282073),Cl000120(-2.0374893545),Cl000180(-1.22597267221),Cl000202(1.86314227161),Cl000216(1.47613243885),Cl000226(1.78944772073),Cl000304(1.96213307129),Cl000392(1.27661003627),Cl000459(-2.02142627277),Cl000486(1.33040820607),Cl000518(3.05066908828),Cl000658(1.22048327393),Cl000672(2.01830892195),Cl000673(1.9436185239),Cl000778(4.01753040142),Cl000913(-2.2…
GO:0048640	negative regulation of developmental growth	biological process	5/2566	13/20037	0.01815	0.471769	Cl008001(-2.6694112289),Cl008149(-1.06567292356),Cl023127(-1.09272945117),Cl029061(-2.54759689046),Cl042468(5.96451772393)	Cl008001(-2.6694112289),Cl008149(-1.06567292356),Cl023127(-1.09272945117),Cl029061(-2.54759689046),Cl042468(5.96451772393)
GO:0051289	protein homotetramerization	biological process	5/2566	13/20037	0.01815	0.471769	Cl004249(1.14181984763),Cl004941(-2.21865833387),Cl021800(-1.07422929114),Cl031865(1.89191886482),Cl043969(1.10972618573)	Cl004249(1.14181984763),Cl004941(-2.21865833387),Cl021800(-1.07422929114),Cl031865(1.89191886482),Cl043969(1.10972618573)
GO:0010015	root morphogenesis	biological process	38/2566	211/20037	0.01822	0.471885	Cl000728(-2.49702550654),Cl000979(4.14779389167),Cl001162(10.5914719441),Cl002298(1.37420832198),Cl002459(17.4228527854),Cl005867(2.66969046092),Cl005870(1.23278724712),Cl007243(-1.32097704575),Cl007247(1.66367637799),Cl007288(5.04291603029),Cl009028(1.25011474049),Cl010783(3.96123099046),Cl013454(1.03719999482),Cl013856(1.82256195399),Cl017342(-3.87136551879),Cl017946(1.37582848139),Cl018266(3.0…	Cl000728(-2.49702550654),Cl000979(4.14779389167),Cl001162(10.5914719441),Cl002298(1.37420832198),Cl002459(17.4228527854),Cl005867(2.66969046092),Cl005870(1.23278724712),Cl007243(-1.32097704575),Cl007247(1.66367637799),Cl007288(5.04291603029),Cl009028(1.25011474049),Cl010783(3.96123099046),Cl013454(1.03719999482),Cl013856(1.82256195399),Cl017342(-3.87136551879),Cl017946(1.37582848139),Cl018266(3.0…
GO:0002252	immune effector process	biological process	18/2566	84/20037	0.01845	0.476129	Cl001141(-2.94500255915),Cl006530(-2.68665951309),Cl012243(2.55005531208),Cl012794(3.11801019123),Cl013159(8.77932942911),Cl013804(1.66813036941),Cl014436(1.06179115708),Cl015541(-1.46127664975),Cl021885(2.51372226605),Cl021967(2.82552200849),Cl029460(-1.07216239362),Cl031318(3.00680303437),Cl033128(1.69607133492),Cl037691(-2.07930664161),Cl038319(1.88786440272),Cl039224(-1.82948631382),Cl040916(…	Cl001141(-2.94500255915),Cl006530(-2.68665951309),Cl012243(2.55005531208),Cl012794(3.11801019123),Cl013159(8.77932942911),Cl013804(1.66813036941),Cl014436(1.06179115708),Cl015541(-1.46127664975),Cl021885(2.51372226605),Cl021967(2.82552200849),Cl029460(-1.07216239362),Cl031318(3.00680303437),Cl033128(1.69607133492),Cl037691(-2.07930664161),Cl038319(1.88786440272),Cl039224(-1.82948631382),Cl040916(…
GO:0005355	glucose transmembrane transporter activity	molecular function	14/2804	61/21958	0.01968	0.394563	Cl000728(-2.49702550654),Cl000894(2.3250334956),Cl002770(-1.75763828601),Cl007243(-1.32097704575),Cl007247(1.66367637799),Cl007403(6.60617415949),Cl011164(-1.96948212875),Cl019070(-2.52433432626),Cl020907(-2.16390164796),Cl023551(-2.05876485057),Cl024022(-1.29243671166),Cl028896(-1.4307242981),Cl036792(-1.85654568703),Cl038974(-3.34715886364)	Cl000728(-2.49702550654),Cl000894(2.3250334956),Cl002770(-1.75763828601),Cl007243(-1.32097704575),Cl007247(1.66367637799),Cl007403(6.60617415949),Cl011164(-1.96948212875),Cl019070(-2.52433432626),Cl020907(-2.16390164796),Cl023551(-2.05876485057),Cl024022(-1.29243671166),Cl028896(-1.4307242981),Cl036792(-1.85654568703),Cl038974(-3.34715886364)
GO:0005991	trehalose metabolic process	biological process	9/2566	33/20037	0.01988	0.509381	Cl002123(2.7264583807),Cl002691(1.30799446442),Cl005636(-2.3522708305),Cl009140(1.73845697307),Cl009238(-2.21861234753),Cl009291(6.40459817398),Cl013546(1.48316582497),Cl018430(3.76269608946),Cl033326(4.58652941072)	Cl002123(2.7264583807),Cl002691(1.30799446442),Cl005636(-2.3522708305),Cl009140(1.73845697307),Cl009238(-2.21861234753),Cl009291(6.40459817398),Cl013546(1.48316582497),Cl018430(3.76269608946),Cl033326(4.58652941072)
GO:0032350	regulation of hormone metabolic process	biological process	9/2566	33/20037	0.01988	0.509381	Cl001606(3.30852046227),Cl005682(-3.64979768153),Cl006467(6.31361759087),Cl006580(1.73380825394),Cl013552(1.21795596928),Cl022940(-2.39026684585),Cl032536(-1.52742334409),Cl039485(1.68320434277),Cl041459(-3.79936328217)	Cl001606(3.30852046227),Cl005682(-3.64979768153),Cl006467(6.31361759087),Cl006580(1.73380825394),Cl013552(1.21795596928),Cl022940(-2.39026684585),Cl032536(-1.52742334409),Cl039485(1.68320434277),Cl041459(-3.79936328217)
GO:0034220	ion transmembrane transport	biological process	69/2566	423/20037	0.01998	0.510128	Cl000009(-1.21717257655),Cl000423(1.71940903645),Cl002144(1.10429343612),Cl002252(-1.38759962046),Cl003636(-2.10164891794),Cl004402(-2.47594084272),Cl005720(-1.5726810979),Cl006168(2.12461661363),Cl007253(2.05713935881),Cl007602(1.71809274466),Cl007928(1.13238987887),Cl008454(1.71193740448),Cl010698(1.29988994983),Cl013544(1.37262262901),Cl013927(-2.21962560801),Cl014425(2.96324816463),Cl014548(3…	Cl000009(-1.21717257655),Cl000423(1.71940903645),Cl002144(1.10429343612),Cl002252(-1.38759962046),Cl003636(-2.10164891794),Cl004402(-2.47594084272),Cl005720(-1.5726810979),Cl006168(2.12461661363),Cl007253(2.05713935881),Cl007602(1.71809274466),Cl007928(1.13238987887),Cl008454(1.71193740448),Cl010698(1.29988994983),Cl013544(1.37262262901),Cl013927(-2.21962560801),Cl014425(2.96324816463),Cl014548(3…
GO:0015238	drug transmembrane transporter activity	molecular function	33/2804	180/21958	0.02004	0.398991	Cl000486(1.33040820607),Cl000643(2.16084622025),Cl002183(-2.15034941176),Cl002459(17.4228527854),Cl003656(1.20066157424),Cl004353(2.73508587278),Cl004601(-2.21362440426),Cl004635(-1.70219303523),Cl007637(6.15285892969),Cl007638(8.95295345526),Cl012833(-1.92185971703),Cl013856(1.82256195399),Cl013939(-1.04242607227),Cl014358(2.03663312645),Cl014548(3.03372471712),Cl014607(1.5515869855),Cl014608(10…	Cl000486(1.33040820607),Cl000643(2.16084622025),Cl002183(-2.15034941176),Cl002459(17.4228527854),Cl003656(1.20066157424),Cl004353(2.73508587278),Cl004601(-2.21362440426),Cl004635(-1.70219303523),Cl007637(6.15285892969),Cl007638(8.95295345526),Cl012833(-1.92185971703),Cl013856(1.82256195399),Cl013939(-1.04242607227),Cl014358(2.03663312645),Cl014548(3.03372471712),Cl014607(1.5515869855),Cl014608(10…
GO:0046323	glucose import	biological process	14/2566	61/20037	0.02012	0.511352	Cl000728(-2.49702550654),Cl000894(2.3250334956),Cl002770(-1.75763828601),Cl007243(-1.32097704575),Cl007247(1.66367637799),Cl007403(6.60617415949),Cl011164(-1.96948212875),Cl019070(-2.52433432626),Cl020907(-2.16390164796),Cl023551(-2.05876485057),Cl024022(-1.29243671166),Cl028896(-1.4307242981),Cl036792(-1.85654568703),Cl038974(-3.34715886364)	Cl000728(-2.49702550654),Cl000894(2.3250334956),Cl002770(-1.75763828601),Cl007243(-1.32097704575),Cl007247(1.66367637799),Cl007403(6.60617415949),Cl011164(-1.96948212875),Cl019070(-2.52433432626),Cl020907(-2.16390164796),Cl023551(-2.05876485057),Cl024022(-1.29243671166),Cl028896(-1.4307242981),Cl036792(-1.85654568703),Cl038974(-3.34715886364)
GO:0008219	cell death	biological process	73/2566	451/20037	0.02017	0.511352	Cl000583(1.72027657357),Cl000914(1.40558801726),Cl000979(4.14779389167),Cl001750(-1.26107330375),Cl001898(2.18440703191),Cl002150(1.20403778415),Cl002815(1.21694119837),Cl004402(-2.47594084272),Cl004827(-2.51325579193),Cl005703(1.22926271129),Cl005720(-1.5726810979),Cl006246(1.09937371627),Cl006499(2.33228093546),Cl006580(1.73380825394),Cl007591(4.24512448027),Cl007994(-2.60375301887),Cl009279(-1…	Cl000583(1.72027657357),Cl000914(1.40558801726),Cl000979(4.14779389167),Cl001750(-1.26107330375),Cl001898(2.18440703191),Cl002150(1.20403778415),Cl002815(1.21694119837),Cl004402(-2.47594084272),Cl004827(-2.51325579193),Cl005703(1.22926271129),Cl005720(-1.5726810979),Cl006246(1.09937371627),Cl006499(2.33228093546),Cl006580(1.73380825394),Cl007591(4.24512448027),Cl007994(-2.60375301887),Cl009279(-1…
GO:0044421	extracellular region part	cellular component	50/2874	295/22607	0.02032	0.98552	Cl000035(1.59623282073),Cl000384(1.65574248812),Cl001141(-2.94500255915),Cl002194(-1.06813571823),Cl002548(5.36332698553),Cl002756(-1.43191787659),Cl003314(-1.0743943313),Cl005074(3.21112200759),Cl007681(-1.20364647941),Cl008212(5.31207699355),Cl008531(-1.28414910618),Cl008803(1.54250051211),Cl009928(-1.27217047832),Cl010060(-1.38820222757),Cl011696(-1.79488856161),Cl011697(-1.48754180427),Cl0133…	Cl000035(1.59623282073),Cl000384(1.65574248812),Cl001141(-2.94500255915),Cl002194(-1.06813571823),Cl002548(5.36332698553),Cl002756(-1.43191787659),Cl003314(-1.0743943313),Cl005074(3.21112200759),Cl007681(-1.20364647941),Cl008212(5.31207699355),Cl008531(-1.28414910618),Cl008803(1.54250051211),Cl009928(-1.27217047832),Cl010060(-1.38820222757),Cl011696(-1.79488856161),Cl011697(-1.48754180427),Cl0133…
GO:0010311	lateral root formation	biological process	11/2566	44/20037	0.02034	0.512056	Cl000728(-2.49702550654),Cl001162(10.5914719441),Cl002298(1.37420832198),Cl007243(-1.32097704575),Cl007247(1.66367637799),Cl017946(1.37582848139),Cl018802(-1.75964146597),Cl019228(1.07592111227),Cl036792(-1.85654568703),Cl038974(-3.34715886364),Cl040708(-1.79417620281)	Cl000728(-2.49702550654),Cl001162(10.5914719441),Cl002298(1.37420832198),Cl007243(-1.32097704575),Cl007247(1.66367637799),Cl017946(1.37582848139),Cl018802(-1.75964146597),Cl019228(1.07592111227),Cl036792(-1.85654568703),Cl038974(-3.34715886364),Cl040708(-1.79417620281)
GO:0046351	disaccharide biosynthetic process	biological process	11/2566	44/20037	0.02034	0.512056	Cl002123(2.7264583807),Cl002691(1.30799446442),Cl002812(1.5753717712),Cl005636(-2.3522708305),Cl009140(1.73845697307),Cl009238(-2.21861234753),Cl009291(6.40459817398),Cl012402(1.00803670883),Cl013546(1.48316582497),Cl018430(3.76269608946),Cl033326(4.58652941072)	Cl002123(2.7264583807),Cl002691(1.30799446442),Cl002812(1.5753717712),Cl005636(-2.3522708305),Cl009140(1.73845697307),Cl009238(-2.21861234753),Cl009291(6.40459817398),Cl012402(1.00803670883),Cl013546(1.48316582497),Cl018430(3.76269608946),Cl033326(4.58652941072)
GO:0012501	programmed cell death	biological process	64/2566	389/20037	0.02057	0.512907	Cl000914(1.40558801726),Cl000979(4.14779389167),Cl001750(-1.26107330375),Cl001898(2.18440703191),Cl002150(1.20403778415),Cl002815(1.21694119837),Cl004402(-2.47594084272),Cl004827(-2.51325579193),Cl005720(-1.5726810979),Cl006246(1.09937371627),Cl006499(2.33228093546),Cl006580(1.73380825394),Cl007994(-2.60375301887),Cl009279(-1.10456990026),Cl010060(-1.38820222757),Cl010192(2.37011346425),Cl010698(…	Cl000914(1.40558801726),Cl000979(4.14779389167),Cl001750(-1.26107330375),Cl001898(2.18440703191),Cl002150(1.20403778415),Cl002815(1.21694119837),Cl004402(-2.47594084272),Cl004827(-2.51325579193),Cl005720(-1.5726810979),Cl006246(1.09937371627),Cl006499(2.33228093546),Cl006580(1.73380825394),Cl007994(-2.60375301887),Cl009279(-1.10456990026),Cl010060(-1.38820222757),Cl010192(2.37011346425),Cl010698(…
GO:0050898	nitrile metabolic process	biological process	6/2566	18/20037	0.0207	0.512907	Cl004332(-1.23045229651),Cl006254(-2.65160833663),Cl010624(-1.66461606636),Cl026987(18.0730813886),Cl028354(-1.08449168752),Cl039661(-1.53740455927)	Cl004332(-1.23045229651),Cl006254(-2.65160833663),Cl010624(-1.66461606636),Cl026987(18.0730813886),Cl028354(-1.08449168752),Cl039661(-1.53740455927)
GO:0080028	nitrile biosynthetic process	biological process	6/2566	18/20037	0.0207	0.512907	Cl004332(-1.23045229651),Cl006254(-2.65160833663),Cl010624(-1.66461606636),Cl026987(18.0730813886),Cl028354(-1.08449168752),Cl039661(-1.53740455927)	Cl004332(-1.23045229651),Cl006254(-2.65160833663),Cl010624(-1.66461606636),Cl026987(18.0730813886),Cl028354(-1.08449168752),Cl039661(-1.53740455927)
GO:0090421	embryonic meristem initiation	biological process	6/2566	18/20037	0.0207	0.512907	Cl000892(-1.14501721744),Cl001033(1.76633863081),Cl018135(1.51490951349),Cl022614(1.91365263583),Cl034535(-4.70153845288),Cl035847(-1.78872860729)	Cl000892(-1.14501721744),Cl001033(1.76633863081),Cl018135(1.51490951349),Cl022614(1.91365263583),Cl034535(-4.70153845288),Cl035847(-1.78872860729)
GO:0008361	regulation of cell size	biological process	16/2566	73/20037	0.02073	0.512907	Cl000423(1.71940903645),Cl001086(1.10280123965),Cl001141(-2.94500255915),Cl008463(1.57040877294),Cl013804(1.66813036941),Cl015641(1.3933239563),Cl017724(1.6924519839),Cl022171(1.03822518994),Cl022893(1.77899766322),Cl028510(-1.28650105651),Cl028858(-1.82162383833),Cl032260(-1.43455800929),Cl032402(-2.04302268209),Cl033073(-1.55346236431),Cl036007(-2.13340257107),Cl042468(5.96451772393)	Cl000423(1.71940903645),Cl001086(1.10280123965),Cl001141(-2.94500255915),Cl008463(1.57040877294),Cl013804(1.66813036941),Cl015641(1.3933239563),Cl017724(1.6924519839),Cl022171(1.03822518994),Cl022893(1.77899766322),Cl028510(-1.28650105651),Cl028858(-1.82162383833),Cl032260(-1.43455800929),Cl032402(-2.04302268209),Cl033073(-1.55346236431),Cl036007(-2.13340257107),Cl042468(5.96451772393)
GO:0009835	fruit ripening	biological process	8/2566	28/20037	0.02088	0.513092	Cl005239(15.8715684701),Cl014335(2.47752895979),Cl015716(7.09664753626),Cl016574(1.88675473006),Cl023016(2.08420205471),Cl031728(1.39174879872),Cl031729(3.13914959373),Cl038272(-2.32062319488)	Cl005239(15.8715684701),Cl014335(2.47752895979),Cl015716(7.09664753626),Cl016574(1.88675473006),Cl023016(2.08420205471),Cl031728(1.39174879872),Cl031729(3.13914959373),Cl038272(-2.32062319488)
GO:0042938	dipeptide transport	biological process	8/2566	28/20037	0.02088	0.513092	Cl001009(-1.11775720111),Cl001010(-1.50131150393),Cl003858(-2.06590012254),Cl018132(4.56828489246),Cl018133(4.46325532761),Cl018139(4.47909240255),Cl022816(-2.57605657425),Cl044374(-3.14406528595)	Cl001009(-1.11775720111),Cl001010(-1.50131150393),Cl003858(-2.06590012254),Cl018132(4.56828489246),Cl018133(4.46325532761),Cl018139(4.47909240255),Cl022816(-2.57605657425),Cl044374(-3.14406528595)
GO:0000139	Golgi membrane	cellular component	92/2874	590/22607	0.02158	1	Cl000138(19.2561074713),Cl000263(-1.36424311962),Cl000413(2.02142737991),Cl000596(1.06506257117),Cl000637(1.12685359463),Cl000672(2.01830892195),Cl000673(1.9436185239),Cl000874(-1.26377637343),Cl001380(5.22489194543),Cl001442(2.9586162789),Cl002091(-1.11313166777),Cl002450(9.24414651716),Cl002943(1.25997101623),Cl002952(1.746218432),Cl003138(1.66657436938),Cl003882(1.45546125985),Cl005582(2.41901…	Cl000138(19.2561074713),Cl000263(-1.36424311962),Cl000413(2.02142737991),Cl000596(1.06506257117),Cl000637(1.12685359463),Cl000672(2.01830892195),Cl000673(1.9436185239),Cl000874(-1.26377637343),Cl001380(5.22489194543),Cl001442(2.9586162789),Cl002091(-1.11313166777),Cl002450(9.24414651716),Cl002943(1.25997101623),Cl002952(1.746218432),Cl003138(1.66657436938),Cl003882(1.45546125985),Cl005582(2.41901…
GO:0015849	organic acid transport	biological process	32/2566	174/20037	0.02161	0.527431	Cl002459(17.4228527854),Cl003636(-2.10164891794),Cl003656(1.20066157424),Cl003657(-1.43953942111),Cl004635(-1.70219303523),Cl007602(1.71809274466),Cl007681(-1.20364647941),Cl008621(1.52622133617),Cl014548(3.03372471712),Cl014607(1.5515869855),Cl014608(10.0045675802),Cl017959(-1.11817165648),Cl018358(1.00290161907),Cl022177(-3.32982963677),Cl023167(1.57592181563),Cl023423(1.20329046905),Cl023883(-…	Cl002459(17.4228527854),Cl003636(-2.10164891794),Cl003656(1.20066157424),Cl003657(-1.43953942111),Cl004635(-1.70219303523),Cl007602(1.71809274466),Cl007681(-1.20364647941),Cl008621(1.52622133617),Cl014548(3.03372471712),Cl014607(1.5515869855),Cl014608(10.0045675802),Cl017959(-1.11817165648),Cl018358(1.00290161907),Cl022177(-3.32982963677),Cl023167(1.57592181563),Cl023423(1.20329046905),Cl023883(-…
GO:0046942	carboxylic acid transport	biological process	32/2566	174/20037	0.02161	0.527431	Cl002459(17.4228527854),Cl003636(-2.10164891794),Cl003656(1.20066157424),Cl003657(-1.43953942111),Cl004635(-1.70219303523),Cl007602(1.71809274466),Cl007681(-1.20364647941),Cl008621(1.52622133617),Cl014548(3.03372471712),Cl014607(1.5515869855),Cl014608(10.0045675802),Cl017959(-1.11817165648),Cl018358(1.00290161907),Cl022177(-3.32982963677),Cl023167(1.57592181563),Cl023423(1.20329046905),Cl023883(-…	Cl002459(17.4228527854),Cl003636(-2.10164891794),Cl003656(1.20066157424),Cl003657(-1.43953942111),Cl004635(-1.70219303523),Cl007602(1.71809274466),Cl007681(-1.20364647941),Cl008621(1.52622133617),Cl014548(3.03372471712),Cl014607(1.5515869855),Cl014608(10.0045675802),Cl017959(-1.11817165648),Cl018358(1.00290161907),Cl022177(-3.32982963677),Cl023167(1.57592181563),Cl023423(1.20329046905),Cl023883(-…
GO:0018130	heterocycle biosynthetic process	biological process	542/2566	3932/20037	0.02229	0.542189	Cl000009(-1.21717257655),Cl000108(1.17560728893),Cl000188(-1.22996465579),Cl000195(1.99391862134),Cl000458(3.42187618773),Cl000460(-1.89808686026),Cl000563(5.25352665838),Cl000564(3.07784333691),Cl000568(6.59629985081),Cl000583(1.72027657357),Cl000650(1.17028321715),Cl000677(4.63965660546),Cl000737(2.53919375482),Cl000777(-2.45307141665),Cl000836(3.07692081259),Cl000935(1.8623973205),Cl000974(2.7…	Cl000009(-1.21717257655),Cl000108(1.17560728893),Cl000188(-1.22996465579),Cl000195(1.99391862134),Cl000458(3.42187618773),Cl000460(-1.89808686026),Cl000563(5.25352665838),Cl000564(3.07784333691),Cl000568(6.59629985081),Cl000583(1.72027657357),Cl000650(1.17028321715),Cl000677(4.63965660546),Cl000737(2.53919375482),Cl000777(-2.45307141665),Cl000836(3.07692081259),Cl000935(1.8623973205),Cl000974(2.7…
GO:0051607	defense response to virus	biological process	13/2566	56/20037	0.02247	0.544727	Cl001141(-2.94500255915),Cl012243(2.55005531208),Cl012794(3.11801019123),Cl013159(8.77932942911),Cl013804(1.66813036941),Cl021885(2.51372226605),Cl021967(2.82552200849),Cl031318(3.00680303437),Cl033128(1.69607133492),Cl038319(1.88786440272),Cl039224(-1.82948631382),Cl040916(1.87793697946),Cl042761(3.23702275499)	Cl001141(-2.94500255915),Cl012243(2.55005531208),Cl012794(3.11801019123),Cl013159(8.77932942911),Cl013804(1.66813036941),Cl021885(2.51372226605),Cl021967(2.82552200849),Cl031318(3.00680303437),Cl033128(1.69607133492),Cl038319(1.88786440272),Cl039224(-1.82948631382),Cl040916(1.87793697946),Cl042761(3.23702275499)
GO:0009733	response to auxin	biological process	63/2566	384/20037	0.02262	0.546523	Cl000498(3.22427319978),Cl001315(4.38720867516),Cl002762(-1.52796068373),Cl004126(-1.5697606672),Cl004213(2.55414934779),Cl004627(-1.31306076543),Cl005179(6.42632014198),Cl005187(-2.45467203682),Cl005682(-3.64979768153),Cl006499(2.33228093546),Cl006574(-1.11809201282),Cl007941(4.0101778804),Cl008001(-2.6694112289),Cl008103(4.27634434801),Cl008933(-2.80996884776),Cl009916(1.78839092966),Cl010060(-…	Cl000498(3.22427319978),Cl001315(4.38720867516),Cl002762(-1.52796068373),Cl004126(-1.5697606672),Cl004213(2.55414934779),Cl004627(-1.31306076543),Cl005179(6.42632014198),Cl005187(-2.45467203682),Cl005682(-3.64979768153),Cl006499(2.33228093546),Cl006574(-1.11809201282),Cl007941(4.0101778804),Cl008001(-2.6694112289),Cl008103(4.27634434801),Cl008933(-2.80996884776),Cl009916(1.78839092966),Cl010060(-…
GO:0009408	response to heat	biological process	36/2566	201/20037	0.02279	0.548789	Cl000583(1.72027657357),Cl001836(-1.12812708301),Cl006011(5.47440181652),Cl006520(1.26235196834),Cl008924(-1.38214217797),Cl009153(1.00185658418),Cl013058(1.7825242898),Cl013401(-1.99760522603),Cl013458(2.73783902083),Cl015390(-1.75279399656),Cl017649(1.14354808),Cl018764(1.24445576759),Cl019508(3.49929424765),Cl020770(-1.22664266418),Cl020982(2.05580740167),Cl021579(-1.05989373185),Cl021701(-1.3…	Cl000583(1.72027657357),Cl001836(-1.12812708301),Cl006011(5.47440181652),Cl006520(1.26235196834),Cl008924(-1.38214217797),Cl009153(1.00185658418),Cl013058(1.7825242898),Cl013401(-1.99760522603),Cl013458(2.73783902083),Cl015390(-1.75279399656),Cl017649(1.14354808),Cl018764(1.24445576759),Cl019508(3.49929424765),Cl020770(-1.22664266418),Cl020982(2.05580740167),Cl021579(-1.05989373185),Cl021701(-1.3…
GO:0006022	aminoglycan metabolic process	biological process	14/2566	62/20037	0.02302	0.550645	Cl000384(1.65574248812),Cl000836(3.07692081259),Cl005477(3.57397241456),Cl010903(4.21819685769),Cl012815(5.29000223203),Cl018826(6.51670727982),Cl023679(1.76252872789),Cl025614(1.52990916744),Cl025748(-1.12368172315),Cl032536(-1.52742334409),Cl039305(4.53561684305),Cl039306(3.86133590319),Cl042740(4.67944402413),Cl044367(3.70811504479)	Cl000384(1.65574248812),Cl000836(3.07692081259),Cl005477(3.57397241456),Cl010903(4.21819685769),Cl012815(5.29000223203),Cl018826(6.51670727982),Cl023679(1.76252872789),Cl025614(1.52990916744),Cl025748(-1.12368172315),Cl032536(-1.52742334409),Cl039305(4.53561684305),Cl039306(3.86133590319),Cl042740(4.67944402413),Cl044367(3.70811504479)
GO:1904659	glucose transmembrane transport	biological process	14/2566	62/20037	0.02302	0.550645	Cl000728(-2.49702550654),Cl000894(2.3250334956),Cl002770(-1.75763828601),Cl007243(-1.32097704575),Cl007247(1.66367637799),Cl007403(6.60617415949),Cl011164(-1.96948212875),Cl019070(-2.52433432626),Cl020907(-2.16390164796),Cl023551(-2.05876485057),Cl024022(-1.29243671166),Cl028896(-1.4307242981),Cl036792(-1.85654568703),Cl038974(-3.34715886364)	Cl000728(-2.49702550654),Cl000894(2.3250334956),Cl002770(-1.75763828601),Cl007243(-1.32097704575),Cl007247(1.66367637799),Cl007403(6.60617415949),Cl011164(-1.96948212875),Cl019070(-2.52433432626),Cl020907(-2.16390164796),Cl023551(-2.05876485057),Cl024022(-1.29243671166),Cl028896(-1.4307242981),Cl036792(-1.85654568703),Cl038974(-3.34715886364)
GO:0055085	transmembrane transport	biological process	134/2566	889/20037	0.02358	0.562172	Cl000009(-1.21717257655),Cl000124(1.18524363239),Cl000392(1.27661003627),Cl000423(1.71940903645),Cl000530(-2.71699061762),Cl000643(2.16084622025),Cl000728(-2.49702550654),Cl000874(-1.26377637343),Cl000894(2.3250334956),Cl001533(1.5293161474),Cl002144(1.10429343612),Cl002183(-2.15034941176),Cl002252(-1.38759962046),Cl002459(17.4228527854),Cl002586(-1.01045043461),Cl002588(-1.40455152378),Cl002770(…	Cl000009(-1.21717257655),Cl000124(1.18524363239),Cl000392(1.27661003627),Cl000423(1.71940903645),Cl000530(-2.71699061762),Cl000643(2.16084622025),Cl000728(-2.49702550654),Cl000874(-1.26377637343),Cl000894(2.3250334956),Cl001533(1.5293161474),Cl002144(1.10429343612),Cl002183(-2.15034941176),Cl002252(-1.38759962046),Cl002459(17.4228527854),Cl002586(-1.01045043461),Cl002588(-1.40455152378),Cl002770(…
GO:0003993	acid phosphatase activity	molecular function	12/2804	51/21958	0.02457	0.485808	Cl004342(-1.14558326878),Cl006516(5.16331952716),Cl009559(-1.40032847465),Cl012068(4.08164017358),Cl012272(2.69304577361),Cl013359(-1.00598815355),Cl014590(4.0643579534),Cl027163(2.7498154049),Cl028916(1.14022016308),Cl032743(2.30739314719),Cl033955(-1.19907948),Cl036767(1.53009355413)	Cl004342(-1.14558326878),Cl006516(5.16331952716),Cl009559(-1.40032847465),Cl012068(4.08164017358),Cl012272(2.69304577361),Cl013359(-1.00598815355),Cl014590(4.0643579534),Cl027163(2.7498154049),Cl028916(1.14022016308),Cl032743(2.30739314719),Cl033955(-1.19907948),Cl036767(1.53009355413)
GO:0099402	plant organ development	biological process	127/2566	840/20037	0.02478	0.588832	Cl000728(-2.49702550654),Cl000979(4.14779389167),Cl000992(2.33504450714),Cl001032(8.73101497789),Cl001162(10.5914719441),Cl001689(1.8293832076),Cl002113(16.7561191826),Cl002298(1.37420832198),Cl002374(2.45104840401),Cl002459(17.4228527854),Cl002500(-1.07336718827),Cl003955(-1.49996252184),Cl004215(3.35690251888),Cl004521(-2.21853386265),Cl005036(2.2805010266),Cl005074(3.21112200759),Cl005636(-2.3…	Cl000728(-2.49702550654),Cl000979(4.14779389167),Cl000992(2.33504450714),Cl001032(8.73101497789),Cl001162(10.5914719441),Cl001689(1.8293832076),Cl002113(16.7561191826),Cl002298(1.37420832198),Cl002374(2.45104840401),Cl002459(17.4228527854),Cl002500(-1.07336718827),Cl003955(-1.49996252184),Cl004215(3.35690251888),Cl004521(-2.21853386265),Cl005036(2.2805010266),Cl005074(3.21112200759),Cl005636(-2.3…
GO:0008195	phosphatidate phosphatase activity	molecular function	5/2804	14/21958	0.02504	0.49171	Cl009559(-1.40032847465),Cl014068(3.67223725769),Cl026645(-1.15486674914),Cl033955(-1.19907948),Cl043284(-1.43335141498)	Cl009559(-1.40032847465),Cl014068(3.67223725769),Cl026645(-1.15486674914),Cl033955(-1.19907948),Cl043284(-1.43335141498)
GO:0006898	receptor-mediated endocytosis	biological process	12/2566	51/20037	0.02506	0.593526	Cl001028(2.38037859673),Cl009156(-1.97394924096),Cl020511(-3.17393653582),Cl021485(-4.61306664331),Cl022622(5.85420197102),Cl036149(-2.60269377358),Cl038318(-1.9621000879),Cl039222(5.07698518103),Cl039633(-2.52148376624),Cl043281(-2.70911505925),Cl043750(4.69287759883),Cl043829(-3.94979974105)	Cl001028(2.38037859673),Cl009156(-1.97394924096),Cl020511(-3.17393653582),Cl021485(-4.61306664331),Cl022622(5.85420197102),Cl036149(-2.60269377358),Cl038318(-1.9621000879),Cl039222(5.07698518103),Cl039633(-2.52148376624),Cl043281(-2.70911505925),Cl043750(4.69287759883),Cl043829(-3.94979974105)
GO:0044262	cellular carbohydrate metabolic process	biological process	80/2566	505/20037	0.02515	0.593705	Cl000381(1.90013112377),Cl000596(1.06506257117),Cl001032(8.73101497789),Cl001380(5.22489194543),Cl001529(-1.25915067596),Cl001661(2.07603302415),Cl002123(2.7264583807),Cl002298(1.37420832198),Cl002691(1.30799446442),Cl002812(1.5753717712),Cl002931(-1.11222969187),Cl002943(1.25997101623),Cl004477(1.80327855813),Cl004491(-1.51427279279),Cl004493(-1.24159725856),Cl005310(1.46637945307),Cl005636(-2.3…	Cl000381(1.90013112377),Cl000596(1.06506257117),Cl001032(8.73101497789),Cl001380(5.22489194543),Cl001529(-1.25915067596),Cl001661(2.07603302415),Cl002123(2.7264583807),Cl002298(1.37420832198),Cl002691(1.30799446442),Cl002812(1.5753717712),Cl002931(-1.11222969187),Cl002943(1.25997101623),Cl004477(1.80327855813),Cl004491(-1.51427279279),Cl004493(-1.24159725856),Cl005310(1.46637945307),Cl005636(-2.3…
GO:0000784	nuclear chromosome, telomeric region	cellular component	10/2874	40/22607	0.02515	1	Cl001286(2.16081073577),Cl006324(-1.3247170541),Cl006463(-1.10066370971),Cl011112(-1.81717154229),Cl017163(1.07491474198),Cl019600(-1.32489098314),Cl024331(1.3985741888),Cl024484(1.84920074974),Cl025975(-1.05039346677),Cl028392(1.78815023738)	Cl001286(2.16081073577),Cl006324(-1.3247170541),Cl006463(-1.10066370971),Cl011112(-1.81717154229),Cl017163(1.07491474198),Cl019600(-1.32489098314),Cl024331(1.3985741888),Cl024484(1.84920074974),Cl025975(-1.05039346677),Cl028392(1.78815023738)
GO:0005975	carbohydrate metabolic process	biological process	212/2566	1462/20037	0.02561	0.600545	Cl000381(1.90013112377),Cl000596(1.06506257117),Cl000758(-1.47272481964),Cl000836(3.07692081259),Cl000899(-1.63791344924),Cl000914(1.40558801726),Cl001032(8.73101497789),Cl001380(5.22489194543),Cl001529(-1.25915067596),Cl001584(1.62347861479),Cl001661(2.07603302415),Cl002123(2.7264583807),Cl002175(5.6182023084),Cl002298(1.37420832198),Cl002409(2.68035564062),Cl002691(1.30799446442),Cl002812(1.575…	Cl000381(1.90013112377),Cl000596(1.06506257117),Cl000758(-1.47272481964),Cl000836(3.07692081259),Cl000899(-1.63791344924),Cl000914(1.40558801726),Cl001032(8.73101497789),Cl001380(5.22489194543),Cl001529(-1.25915067596),Cl001584(1.62347861479),Cl001661(2.07603302415),Cl002123(2.7264583807),Cl002175(5.6182023084),Cl002298(1.37420832198),Cl002409(2.68035564062),Cl002691(1.30799446442),Cl002812(1.575…
GO:0042939	tripeptide transport	biological process	8/2566	29/20037	0.02569	0.600545	Cl001009(-1.11775720111),Cl001010(-1.50131150393),Cl003858(-2.06590012254),Cl018132(4.56828489246),Cl018133(4.46325532761),Cl018139(4.47909240255),Cl022816(-2.57605657425),Cl044374(-3.14406528595)	Cl001009(-1.11775720111),Cl001010(-1.50131150393),Cl003858(-2.06590012254),Cl018132(4.56828489246),Cl018133(4.46325532761),Cl018139(4.47909240255),Cl022816(-2.57605657425),Cl044374(-3.14406528595)
GO:0048262	determination of dorsal/ventral asymmetry	biological process	8/2566	29/20037	0.02569	0.600545	Cl002789(-1.38672957074),Cl012801(8.03061864127),Cl012861(-1.79971466371),Cl015723(2.42990350793),Cl016850(-1.7482733643),Cl030186(11.5706134655),Cl031337(-3.4048913936),Cl042755(8.1924909622)	Cl002789(-1.38672957074),Cl012801(8.03061864127),Cl012861(-1.79971466371),Cl015723(2.42990350793),Cl016850(-1.7482733643),Cl030186(11.5706134655),Cl031337(-3.4048913936),Cl042755(8.1924909622)
GO:0005351	carbohydrate:proton symporter activity	molecular function	15/2804	69/21958	0.02579	0.499594	Cl000728(-2.49702550654),Cl000894(2.3250334956),Cl002770(-1.75763828601),Cl007243(-1.32097704575),Cl007247(1.66367637799),Cl007403(6.60617415949),Cl011164(-1.96948212875),Cl018833(1.02396587617),Cl019070(-2.52433432626),Cl020907(-2.16390164796),Cl023551(-2.05876485057),Cl024022(-1.29243671166),Cl028896(-1.4307242981),Cl036792(-1.85654568703),Cl038974(-3.34715886364)	Cl000728(-2.49702550654),Cl000894(2.3250334956),Cl002770(-1.75763828601),Cl007243(-1.32097704575),Cl007247(1.66367637799),Cl007403(6.60617415949),Cl011164(-1.96948212875),Cl018833(1.02396587617),Cl019070(-2.52433432626),Cl020907(-2.16390164796),Cl023551(-2.05876485057),Cl024022(-1.29243671166),Cl028896(-1.4307242981),Cl036792(-1.85654568703),Cl038974(-3.34715886364)
GO:0005402	carbohydrate:cation symporter activity	molecular function	15/2804	69/21958	0.02579	0.499594	Cl000728(-2.49702550654),Cl000894(2.3250334956),Cl002770(-1.75763828601),Cl007243(-1.32097704575),Cl007247(1.66367637799),Cl007403(6.60617415949),Cl011164(-1.96948212875),Cl018833(1.02396587617),Cl019070(-2.52433432626),Cl020907(-2.16390164796),Cl023551(-2.05876485057),Cl024022(-1.29243671166),Cl028896(-1.4307242981),Cl036792(-1.85654568703),Cl038974(-3.34715886364)	Cl000728(-2.49702550654),Cl000894(2.3250334956),Cl002770(-1.75763828601),Cl007243(-1.32097704575),Cl007247(1.66367637799),Cl007403(6.60617415949),Cl011164(-1.96948212875),Cl018833(1.02396587617),Cl019070(-2.52433432626),Cl020907(-2.16390164796),Cl023551(-2.05876485057),Cl024022(-1.29243671166),Cl028896(-1.4307242981),Cl036792(-1.85654568703),Cl038974(-3.34715886364)
GO:0009311	oligosaccharide metabolic process	biological process	25/2566	131/20037	0.02587	0.602796	Cl002123(2.7264583807),Cl002298(1.37420832198),Cl002691(1.30799446442),Cl002812(1.5753717712),Cl005636(-2.3522708305),Cl008463(1.57040877294),Cl009140(1.73845697307),Cl009238(-2.21861234753),Cl009291(6.40459817398),Cl012402(1.00803670883),Cl013546(1.48316582497),Cl015336(3.39483332752),Cl017048(1.2212670215),Cl017946(1.37582848139),Cl018430(3.76269608946),Cl019228(1.07592111227),Cl022787(1.386059…	Cl002123(2.7264583807),Cl002298(1.37420832198),Cl002691(1.30799446442),Cl002812(1.5753717712),Cl005636(-2.3522708305),Cl008463(1.57040877294),Cl009140(1.73845697307),Cl009238(-2.21861234753),Cl009291(6.40459817398),Cl012402(1.00803670883),Cl013546(1.48316582497),Cl015336(3.39483332752),Cl017048(1.2212670215),Cl017946(1.37582848139),Cl018430(3.76269608946),Cl019228(1.07592111227),Cl022787(1.386059…
GO:1901136	carbohydrate derivative catabolic process	biological process	17/2566	81/20037	0.02611	0.60517	Cl003882(1.45546125985),Cl010624(-1.66461606636),Cl010632(-1.02415713764),Cl010903(4.21819685769),Cl012500(1.09969592511),Cl012815(5.29000223203),Cl018826(6.51670727982),Cl023679(1.76252872789),Cl025614(1.52990916744),Cl029734(5.33846144114),Cl030449(-1.31273617444),Cl032536(-1.52742334409),Cl035322(-1.44432626445),Cl039305(4.53561684305),Cl039306(3.86133590319),Cl042740(4.67944402413),Cl044367(3…	Cl003882(1.45546125985),Cl010624(-1.66461606636),Cl010632(-1.02415713764),Cl010903(4.21819685769),Cl012500(1.09969592511),Cl012815(5.29000223203),Cl018826(6.51670727982),Cl023679(1.76252872789),Cl025614(1.52990916744),Cl029734(5.33846144114),Cl030449(-1.31273617444),Cl032536(-1.52742334409),Cl035322(-1.44432626445),Cl039305(4.53561684305),Cl039306(3.86133590319),Cl042740(4.67944402413),Cl044367(3…
GO:0051049	regulation of transport	biological process	36/2566	203/20037	0.02614	0.60517	Cl001028(2.38037859673),Cl004402(-2.47594084272),Cl005720(-1.5726810979),Cl006238(-1.95359968352),Cl007278(1.67667899976),Cl007681(-1.20364647941),Cl008001(-2.6694112289),Cl008123(2.75955886898),Cl008454(1.71193740448),Cl009156(-1.97394924096),Cl010698(1.29988994983),Cl014425(2.96324816463),Cl018034(1.29922083784),Cl018739(-3.3329251868),Cl018743(-2.8413728013),Cl018746(-4.18299786754),Cl019078(-…	Cl001028(2.38037859673),Cl004402(-2.47594084272),Cl005720(-1.5726810979),Cl006238(-1.95359968352),Cl007278(1.67667899976),Cl007681(-1.20364647941),Cl008001(-2.6694112289),Cl008123(2.75955886898),Cl008454(1.71193740448),Cl009156(-1.97394924096),Cl010698(1.29988994983),Cl014425(2.96324816463),Cl018034(1.29922083784),Cl018739(-3.3329251868),Cl018743(-2.8413728013),Cl018746(-4.18299786754),Cl019078(-…
GO:0032555	purine ribonucleotide binding	molecular function	607/2804	4446/21958	0.02619	0.503938	Cl000009(-1.21717257655),Cl000035(1.59623282073),Cl000120(-2.0374893545),Cl000180(-1.22597267221),Cl000202(1.86314227161),Cl000216(1.47613243885),Cl000226(1.78944772073),Cl000392(1.27661003627),Cl000459(-2.02142627277),Cl000486(1.33040820607),Cl000518(3.05066908828),Cl000658(1.22048327393),Cl000672(2.01830892195),Cl000673(1.9436185239),Cl000778(4.01753040142),Cl000913(-2.27339712522),Cl000937(-1.…	Cl000009(-1.21717257655),Cl000035(1.59623282073),Cl000120(-2.0374893545),Cl000180(-1.22597267221),Cl000202(1.86314227161),Cl000216(1.47613243885),Cl000226(1.78944772073),Cl000392(1.27661003627),Cl000459(-2.02142627277),Cl000486(1.33040820607),Cl000518(3.05066908828),Cl000658(1.22048327393),Cl000672(2.01830892195),Cl000673(1.9436185239),Cl000778(4.01753040142),Cl000913(-2.27339712522),Cl000937(-1.…
GO:0005768	endosome	cellular component	84/2874	538/22607	0.02631	1	Cl000672(2.01830892195),Cl000914(1.40558801726),Cl002091(-1.11313166777),Cl002459(17.4228527854),Cl002795(2.80257803241),Cl002968(2.3048842308),Cl003960(1.0656484826),Cl004046(-1.17827707591),Cl004114(-2.39741465531),Cl004212(2.58081584133),Cl004607(1.35344199384),Cl005036(2.2805010266),Cl005355(1.52148924959),Cl005867(2.66969046092),Cl005870(1.23278724712),Cl005899(-2.44684723474),Cl006441(-2.48…	Cl000672(2.01830892195),Cl000914(1.40558801726),Cl002091(-1.11313166777),Cl002459(17.4228527854),Cl002795(2.80257803241),Cl002968(2.3048842308),Cl003960(1.0656484826),Cl004046(-1.17827707591),Cl004114(-2.39741465531),Cl004212(2.58081584133),Cl004607(1.35344199384),Cl005036(2.2805010266),Cl005355(1.52148924959),Cl005867(2.66969046092),Cl005870(1.23278724712),Cl005899(-2.44684723474),Cl006441(-2.48…
GO:0002237	response to molecule of bacterial origin	biological process	10/2566	40/20037	0.02632	0.607385	Cl006246(1.09937371627),Cl012059(2.14666154292),Cl015147(5.63462234664),Cl018237(-1.93028126702),Cl020999(3.14954615817),Cl026342(5.63064137973),Cl028098(2.25453924563),Cl032675(2.55736795767),Cl032764(1.64234849662),Cl039680(3.00068940309)	Cl006246(1.09937371627),Cl012059(2.14666154292),Cl015147(5.63462234664),Cl018237(-1.93028126702),Cl020999(3.14954615817),Cl026342(5.63064137973),Cl028098(2.25453924563),Cl032675(2.55736795767),Cl032764(1.64234849662),Cl039680(3.00068940309)
GO:0005887	integral component of plasma membrane	cellular component	58/2874	355/22607	0.02641	1	Cl000009(-1.21717257655),Cl000423(1.71940903645),Cl000717(-2.11074075083),Cl000728(-2.49702550654),Cl000778(4.01753040142),Cl000894(2.3250334956),Cl002144(1.10429343612),Cl002770(-1.75763828601),Cl003530(7.98165794374),Cl004658(2.02980106327),Cl004710(-4.18488317515),Cl006168(2.12461661363),Cl007243(-1.32097704575),Cl007247(1.66367637799),Cl007403(6.60617415949),Cl007591(4.24512448027),Cl009559(-…	Cl000009(-1.21717257655),Cl000423(1.71940903645),Cl000717(-2.11074075083),Cl000728(-2.49702550654),Cl000778(4.01753040142),Cl000894(2.3250334956),Cl002144(1.10429343612),Cl002770(-1.75763828601),Cl003530(7.98165794374),Cl004658(2.02980106327),Cl004710(-4.18488317515),Cl006168(2.12461661363),Cl007243(-1.32097704575),Cl007247(1.66367637799),Cl007403(6.60617415949),Cl007591(4.24512448027),Cl009559(-…
GO:0052866	phosphatidylinositol phosphate phosphatase activity	molecular function	7/2804	24/21958	0.02649	0.506312	Cl001028(2.38037859673),Cl002627(-1.03768923302),Cl002777(-1.04760952831),Cl009156(-1.97394924096),Cl013617(1.40021675053),Cl013744(4.3893761733),Cl028675(-1.07839815801)	Cl001028(2.38037859673),Cl002627(-1.03768923302),Cl002777(-1.04760952831),Cl009156(-1.97394924096),Cl013617(1.40021675053),Cl013744(4.3893761733),Cl028675(-1.07839815801)
GO:2001141	regulation of RNA biosynthetic process	biological process	355/2566	2530/20037	0.02707	0.622696	Cl000108(1.17560728893),Cl000195(1.99391862134),Cl000458(3.42187618773),Cl000460(-1.89808686026),Cl000563(5.25352665838),Cl000564(3.07784333691),Cl000568(6.59629985081),Cl000583(1.72027657357),Cl000737(2.53919375482),Cl001034(-2.22415685642),Cl001286(2.16081073577),Cl001298(-1.93943703194),Cl001319(-1.12319076119),Cl001651(3.38920532823),Cl001954(-1.83746529726),Cl002037(2.56574256891),Cl002052(-…	Cl000108(1.17560728893),Cl000195(1.99391862134),Cl000458(3.42187618773),Cl000460(-1.89808686026),Cl000563(5.25352665838),Cl000564(3.07784333691),Cl000568(6.59629985081),Cl000583(1.72027657357),Cl000737(2.53919375482),Cl001034(-2.22415685642),Cl001286(2.16081073577),Cl001298(-1.93943703194),Cl001319(-1.12319076119),Cl001651(3.38920532823),Cl001954(-1.83746529726),Cl002037(2.56574256891),Cl002052(-…
GO:0044431	Golgi apparatus part	cellular component	115/2874	762/22607	0.0276	1	Cl000138(19.2561074713),Cl000263(-1.36424311962),Cl000413(2.02142737991),Cl000596(1.06506257117),Cl000637(1.12685359463),Cl000672(2.01830892195),Cl000673(1.9436185239),Cl000874(-1.26377637343),Cl001380(5.22489194543),Cl001442(2.9586162789),Cl002091(-1.11313166777),Cl002172(1.12814749068),Cl002450(9.24414651716),Cl002500(-1.07336718827),Cl002943(1.25997101623),Cl002952(1.746218432),Cl002968(2.3048…	Cl000138(19.2561074713),Cl000263(-1.36424311962),Cl000413(2.02142737991),Cl000596(1.06506257117),Cl000637(1.12685359463),Cl000672(2.01830892195),Cl000673(1.9436185239),Cl000874(-1.26377637343),Cl001380(5.22489194543),Cl001442(2.9586162789),Cl002091(-1.11313166777),Cl002172(1.12814749068),Cl002450(9.24414651716),Cl002500(-1.07336718827),Cl002943(1.25997101623),Cl002952(1.746218432),Cl002968(2.3048…
GO:0017076	purine nucleotide binding	molecular function	607/2804	4450/21958	0.02781	0.528022	Cl000009(-1.21717257655),Cl000035(1.59623282073),Cl000120(-2.0374893545),Cl000180(-1.22597267221),Cl000202(1.86314227161),Cl000216(1.47613243885),Cl000226(1.78944772073),Cl000392(1.27661003627),Cl000459(-2.02142627277),Cl000486(1.33040820607),Cl000518(3.05066908828),Cl000658(1.22048327393),Cl000672(2.01830892195),Cl000673(1.9436185239),Cl000778(4.01753040142),Cl000913(-2.27339712522),Cl000937(-1.…	Cl000009(-1.21717257655),Cl000035(1.59623282073),Cl000120(-2.0374893545),Cl000180(-1.22597267221),Cl000202(1.86314227161),Cl000216(1.47613243885),Cl000226(1.78944772073),Cl000392(1.27661003627),Cl000459(-2.02142627277),Cl000486(1.33040820607),Cl000518(3.05066908828),Cl000658(1.22048327393),Cl000672(2.01830892195),Cl000673(1.9436185239),Cl000778(4.01753040142),Cl000913(-2.27339712522),Cl000937(-1.…
GO:0015020	glucuronosyltransferase activity	molecular function	9/2804	35/21958	0.02834	0.53264	Cl000596(1.06506257117),Cl001380(5.22489194543),Cl016401(1.17850318145),Cl016816(2.5035661982),Cl019185(-1.96872923465),Cl022335(1.13917385267),Cl024511(1.27020272348),Cl025957(1.30923598171),Cl041720(1.68179686574)	Cl000596(1.06506257117),Cl001380(5.22489194543),Cl016401(1.17850318145),Cl016816(2.5035661982),Cl019185(-1.96872923465),Cl022335(1.13917385267),Cl024511(1.27020272348),Cl025957(1.30923598171),Cl041720(1.68179686574)
GO:0033559	unsaturated fatty acid metabolic process	biological process	9/2566	35/20037	0.0288	0.660382	Cl001394(2.9963348649),Cl001482(3.31289757871),Cl003958(-1.59674370869),Cl005176(-2.13255056444),Cl006138(-1.44127570417),Cl018001(1.26936959452),Cl025236(-1.71215089431),Cl027809(3.19703702635),Cl036429(-1.3524538959)	Cl001394(2.9963348649),Cl001482(3.31289757871),Cl003958(-1.59674370869),Cl005176(-2.13255056444),Cl006138(-1.44127570417),Cl018001(1.26936959452),Cl025236(-1.71215089431),Cl027809(3.19703702635),Cl036429(-1.3524538959)
GO:0005794	Golgi apparatus	cellular component	175/2874	1203/22607	0.02915	1	Cl000138(19.2561074713),Cl000263(-1.36424311962),Cl000413(2.02142737991),Cl000596(1.06506257117),Cl000637(1.12685359463),Cl000672(2.01830892195),Cl000673(1.9436185239),Cl000874(-1.26377637343),Cl001009(-1.11775720111),Cl001010(-1.50131150393),Cl001217(1.89076389553),Cl001375(1.24887004978),Cl001380(5.22489194543),Cl001442(2.9586162789),Cl001471(1.28939502021),Cl001936(4.12385445584),Cl002091(-1.1…	Cl000138(19.2561074713),Cl000263(-1.36424311962),Cl000413(2.02142737991),Cl000596(1.06506257117),Cl000637(1.12685359463),Cl000672(2.01830892195),Cl000673(1.9436185239),Cl000874(-1.26377637343),Cl001009(-1.11775720111),Cl001010(-1.50131150393),Cl001217(1.89076389553),Cl001375(1.24887004978),Cl001380(5.22489194543),Cl001442(2.9586162789),Cl001471(1.28939502021),Cl001936(4.12385445584),Cl002091(-1.1…
GO:0004861	cyclin-dependent protein serine/threonine kinase inhibitor activity	molecular function	4/2804	10/21958	0.02946	0.53264	Cl000062(1.88847911772),Cl000338(2.66128433777),Cl003868(-1.36286576942),Cl004056(-2.22847322444)	Cl000062(1.88847911772),Cl000338(2.66128433777),Cl003868(-1.36286576942),Cl004056(-2.22847322444)
GO:0016165	linoleate 13S-lipoxygenase activity	molecular function	4/2804	10/21958	0.02946	0.53264	Cl000556(2.08408618608),Cl012584(10.1719025085),Cl024078(4.58266798851),Cl032469(1.48007407926)	Cl000556(2.08408618608),Cl012584(10.1719025085),Cl024078(4.58266798851),Cl032469(1.48007407926)
GO:0016985	mannan endo-1,4-beta-mannosidase activity	molecular function	4/2804	10/21958	0.02946	0.53264	Cl006091(3.28941695349),Cl027526(1.11239559026),Cl027527(1.28125709888),Cl039452(-1.03958335091)	Cl006091(3.28941695349),Cl027526(1.11239559026),Cl027527(1.28125709888),Cl039452(-1.03958335091)
GO:0018685	alkane 1-monooxygenase activity	molecular function	4/2804	10/21958	0.02946	0.53264	Cl012828(4.32809786171),Cl030165(1.22009037328),Cl038038(9.08138568559),Cl041020(6.83618490605)	Cl012828(4.32809786171),Cl030165(1.22009037328),Cl038038(9.08138568559),Cl041020(6.83618490605)
GO:0030291	protein serine/threonine kinase inhibitor activity	molecular function	4/2804	10/21958	0.02946	0.53264	Cl000062(1.88847911772),Cl000338(2.66128433777),Cl003868(-1.36286576942),Cl004056(-2.22847322444)	Cl000062(1.88847911772),Cl000338(2.66128433777),Cl003868(-1.36286576942),Cl004056(-2.22847322444)
GO:0047714	galactolipase activity	molecular function	4/2804	10/21958	0.02946	0.53264	Cl002787(6.17066599307),Cl028610(2.2768286301),Cl030547(-2.15969357335),Cl034997(3.89645767575)	Cl002787(6.17066599307),Cl028610(2.2768286301),Cl030547(-2.15969357335),Cl034997(3.89645767575)
GO:0008272	sulfate transport	biological process	4/2566	10/20037	0.02974	0.668786	Cl026227(-1.95206584869),Cl032861(1.01574027364),Cl037910(1.13984929561),Cl041964(-1.62875967684)	Cl026227(-1.95206584869),Cl032861(1.01574027364),Cl037910(1.13984929561),Cl041964(-1.62875967684)
GO:0010412	mannan metabolic process	biological process	4/2566	10/20037	0.02974	0.668786	Cl006091(3.28941695349),Cl027526(1.11239559026),Cl027527(1.28125709888),Cl039452(-1.03958335091)	Cl006091(3.28941695349),Cl027526(1.11239559026),Cl027527(1.28125709888),Cl039452(-1.03958335091)
GO:0010483	pollen tube reception	biological process	4/2566	10/20037	0.02974	0.668786	Cl001689(1.8293832076),Cl002113(16.7561191826),Cl021289(1.32436293825),Cl041882(-1.57523109492)	Cl001689(1.8293832076),Cl002113(16.7561191826),Cl021289(1.32436293825),Cl041882(-1.57523109492)
GO:0046355	mannan catabolic process	biological process	4/2566	10/20037	0.02974	0.668786	Cl006091(3.28941695349),Cl027526(1.11239559026),Cl027527(1.28125709888),Cl039452(-1.03958335091)	Cl006091(3.28941695349),Cl027526(1.11239559026),Cl027527(1.28125709888),Cl039452(-1.03958335091)
GO:0000302	response to reactive oxygen species	biological process	25/2566	133/20037	0.0306	0.668786	Cl000979(4.14779389167),Cl005166(2.39356795902),Cl006499(2.33228093546),Cl008521(-1.18158613443),Cl010758(-1.7230332846),Cl010800(1.51710125845),Cl010801(2.46035581951),Cl011670(1.46537981926),Cl012588(1.89411736742),Cl012870(-2.02356398252),Cl014149(-2.21772049276),Cl014730(4.23621058874),Cl016692(1.84690850191),Cl018890(4.68444562736),Cl019078(-1.72092991055),Cl023034(-1.59421931539),Cl024025(-…	Cl000979(4.14779389167),Cl005166(2.39356795902),Cl006499(2.33228093546),Cl008521(-1.18158613443),Cl010758(-1.7230332846),Cl010800(1.51710125845),Cl010801(2.46035581951),Cl011670(1.46537981926),Cl012588(1.89411736742),Cl012870(-2.02356398252),Cl014149(-2.21772049276),Cl014730(4.23621058874),Cl016692(1.84690850191),Cl018890(4.68444562736),Cl019078(-1.72092991055),Cl023034(-1.59421931539),Cl024025(-…
GO:0009881	photoreceptor activity	molecular function	8/2804	30/21958	0.03075	0.53264	Cl005180(-1.01356764199),Cl013351(-1.27906987612),Cl019078(-1.72092991055),Cl024025(-1.27708190152),Cl024191(-1.29425244745),Cl025518(-1.44679346257),Cl041914(-1.82244963434),Cl043838(-1.14919959983)	Cl005180(-1.01356764199),Cl013351(-1.27906987612),Cl019078(-1.72092991055),Cl024025(-1.27708190152),Cl024191(-1.29425244745),Cl025518(-1.44679346257),Cl041914(-1.82244963434),Cl043838(-1.14919959983)
GO:0046943	carboxylic acid transmembrane transporter activity	molecular function	36/2804	206/21958	0.03077	0.53264	Cl001533(1.5293161474),Cl002459(17.4228527854),Cl003636(-2.10164891794),Cl003656(1.20066157424),Cl003657(-1.43953942111),Cl004274(-1.05230938469),Cl004635(-1.70219303523),Cl004658(2.02980106327),Cl007602(1.71809274466),Cl008621(1.52622133617),Cl014358(2.03663312645),Cl014548(3.03372471712),Cl014607(1.5515869855),Cl014608(10.0045675802),Cl015893(1.29277489295),Cl017959(-1.11817165648),Cl018109(-1.…	Cl001533(1.5293161474),Cl002459(17.4228527854),Cl003636(-2.10164891794),Cl003656(1.20066157424),Cl003657(-1.43953942111),Cl004274(-1.05230938469),Cl004635(-1.70219303523),Cl004658(2.02980106327),Cl007602(1.71809274466),Cl008621(1.52622133617),Cl014358(2.03663312645),Cl014548(3.03372471712),Cl014607(1.5515869855),Cl014608(10.0045675802),Cl015893(1.29277489295),Cl017959(-1.11817165648),Cl018109(-1.…
GO:0061630	ubiquitin protein ligase activity	molecular function	52/2804	315/21958	0.03079	0.53264	Cl000960(-1.44179901809),Cl004474(-1.54871430854),Cl004719(3.98306175825),Cl004763(2.62753068285),Cl006580(1.73380825394),Cl008149(-1.06567292356),Cl008892(3.93785479715),Cl009395(2.23566842292),Cl011102(1.35679592034),Cl012059(2.14666154292),Cl012396(1.65899506532),Cl013427(1.0794721645),Cl013514(1.88824632974),Cl013890(1.86088312177),Cl013912(-1.83812951164),Cl014056(-1.17691985037),Cl014299(-1…	Cl000960(-1.44179901809),Cl004474(-1.54871430854),Cl004719(3.98306175825),Cl004763(2.62753068285),Cl006580(1.73380825394),Cl008149(-1.06567292356),Cl008892(3.93785479715),Cl009395(2.23566842292),Cl011102(1.35679592034),Cl012059(2.14666154292),Cl012396(1.65899506532),Cl013427(1.0794721645),Cl013514(1.88824632974),Cl013890(1.86088312177),Cl013912(-1.83812951164),Cl014056(-1.17691985037),Cl014299(-1…
GO:0015101	organic cation transmembrane transporter activity	molecular function	3/2804	6/21958	0.03084	0.53264	Cl003656(1.20066157424),Cl004635(-1.70219303523),Cl005703(1.22926271129)	Cl003656(1.20066157424),Cl004635(-1.70219303523),Cl005703(1.22926271129)
GO:0016207	4-coumarate-CoA ligase activity	molecular function	3/2804	6/21958	0.03084	0.53264	Cl018152(3.36879358875),Cl021048(1.94069937176),Cl034159(-1.82599121873)	Cl018152(3.36879358875),Cl021048(1.94069937176),Cl034159(-1.82599121873)
GO:0047037	salutaridine reductase (NADPH) activity	molecular function	3/2804	6/21958	0.03084	0.53264	Cl018568(3.02382838721),Cl023390(-1.56079128588),Cl023393(4.51134923001)	Cl018568(3.02382838721),Cl023390(-1.56079128588),Cl023393(4.51134923001)
GO:0047701	beta-L-arabinosidase activity	molecular function	3/2804	6/21958	0.03084	0.53264	Cl005027(3.34847003575),Cl006724(1.72950988528),Cl023861(-3.00671107991)	Cl005027(3.34847003575),Cl006724(1.72950988528),Cl023861(-3.00671107991)
GO:0050403	trans-zeatin O-beta-D-glucosyltransferase activity	molecular function	3/2804	6/21958	0.03084	0.53264	Cl020725(-1.88895835518),Cl028138(-1.92764109976),Cl028139(-2.94291005714)	Cl020725(-1.88895835518),Cl028138(-1.92764109976),Cl028139(-2.94291005714)
GO:0010481	epidermal cell division	biological process	3/2566	6/20037	0.03108	0.668786	Cl002500(-1.07336718827),Cl028009(1.31015699772),Cl028078(1.94011954636)	Cl002500(-1.07336718827),Cl028009(1.31015699772),Cl028078(1.94011954636)
GO:0010482	regulation of epidermal cell division	biological process	3/2566	6/20037	0.03108	0.668786	Cl002500(-1.07336718827),Cl028009(1.31015699772),Cl028078(1.94011954636)	Cl002500(-1.07336718827),Cl028009(1.31015699772),Cl028078(1.94011954636)
GO:0030149	sphingolipid catabolic process	biological process	3/2566	6/20037	0.03108	0.668786	Cl003882(1.45546125985),Cl012500(1.09969592511),Cl035322(-1.44432626445)	Cl003882(1.45546125985),Cl012500(1.09969592511),Cl035322(-1.44432626445)
GO:0031054	pre-miRNA processing	biological process	3/2566	6/20037	0.03108	0.668786	Cl033796(-1.00614089526),Cl038480(-1.11912439106),Cl041270(-1.00527322509)	Cl033796(-1.00614089526),Cl038480(-1.11912439106),Cl041270(-1.00527322509)
GO:0034389	lipid particle organization	biological process	3/2566	6/20037	0.03108	0.668786	Cl007681(-1.20364647941),Cl018010(1.94270454915),Cl042468(5.96451772393)	Cl007681(-1.20364647941),Cl018010(1.94270454915),Cl042468(5.96451772393)
GO:0046466	membrane lipid catabolic process	biological process	3/2566	6/20037	0.03108	0.668786	Cl003882(1.45546125985),Cl012500(1.09969592511),Cl035322(-1.44432626445)	Cl003882(1.45546125985),Cl012500(1.09969592511),Cl035322(-1.44432626445)
GO:0048439	flower morphogenesis	biological process	3/2566	6/20037	0.03108	0.668786	Cl002934(3.00080095798),Cl018155(4.97761407355),Cl030114(2.35772221086)	Cl002934(3.00080095798),Cl018155(4.97761407355),Cl030114(2.35772221086)
GO:0048668	collateral sprouting	biological process	3/2566	6/20037	0.03108	0.668786	Cl001141(-2.94500255915),Cl013804(1.66813036941),Cl042468(5.96451772393)	Cl001141(-2.94500255915),Cl013804(1.66813036941),Cl042468(5.96451772393)
GO:0048670	regulation of collateral sprouting	biological process	3/2566	6/20037	0.03108	0.668786	Cl001141(-2.94500255915),Cl013804(1.66813036941),Cl042468(5.96451772393)	Cl001141(-2.94500255915),Cl013804(1.66813036941),Cl042468(5.96451772393)
GO:0052555	positive regulation by organism of immune response of other organism involved in symbiotic interacti...	biological process	3/2566	6/20037	0.03108	0.668786	Cl004809(2.26464130673),Cl004811(1.99568546888),Cl013416(1.20014909808)	Cl004809(2.26464130673),Cl004811(1.99568546888),Cl013416(1.20014909808)
GO:0052556	positive regulation by symbiont of host immune response	biological process	3/2566	6/20037	0.03108	0.668786	Cl004809(2.26464130673),Cl004811(1.99568546888),Cl013416(1.20014909808)	Cl004809(2.26464130673),Cl004811(1.99568546888),Cl013416(1.20014909808)
GO:1903793	positive regulation of anion transport	biological process	3/2566	6/20037	0.03108	0.668786	Cl007681(-1.20364647941),Cl019078(-1.72092991055),Cl024025(-1.27708190152)	Cl007681(-1.20364647941),Cl019078(-1.72092991055),Cl024025(-1.27708190152)
GO:0009692	ethylene metabolic process	biological process	8/2566	30/20037	0.03121	0.668786	Cl005239(15.8715684701),Cl005682(-3.64979768153),Cl014730(4.23621058874),Cl015716(7.09664753626),Cl023016(2.08420205471),Cl031728(1.39174879872),Cl031729(3.13914959373),Cl039485(1.68320434277)	Cl005239(15.8715684701),Cl005682(-3.64979768153),Cl014730(4.23621058874),Cl015716(7.09664753626),Cl023016(2.08420205471),Cl031728(1.39174879872),Cl031729(3.13914959373),Cl039485(1.68320434277)
GO:0009693	ethylene biosynthetic process	biological process	8/2566	30/20037	0.03121	0.668786	Cl005239(15.8715684701),Cl005682(-3.64979768153),Cl014730(4.23621058874),Cl015716(7.09664753626),Cl023016(2.08420205471),Cl031728(1.39174879872),Cl031729(3.13914959373),Cl039485(1.68320434277)	Cl005239(15.8715684701),Cl005682(-3.64979768153),Cl014730(4.23621058874),Cl015716(7.09664753626),Cl023016(2.08420205471),Cl031728(1.39174879872),Cl031729(3.13914959373),Cl039485(1.68320434277)
GO:0043449	cellular alkene metabolic process	biological process	8/2566	30/20037	0.03121	0.668786	Cl005239(15.8715684701),Cl005682(-3.64979768153),Cl014730(4.23621058874),Cl015716(7.09664753626),Cl023016(2.08420205471),Cl031728(1.39174879872),Cl031729(3.13914959373),Cl039485(1.68320434277)	Cl005239(15.8715684701),Cl005682(-3.64979768153),Cl014730(4.23621058874),Cl015716(7.09664753626),Cl023016(2.08420205471),Cl031728(1.39174879872),Cl031729(3.13914959373),Cl039485(1.68320434277)
GO:0043450	alkene biosynthetic process	biological process	8/2566	30/20037	0.03121	0.668786	Cl005239(15.8715684701),Cl005682(-3.64979768153),Cl014730(4.23621058874),Cl015716(7.09664753626),Cl023016(2.08420205471),Cl031728(1.39174879872),Cl031729(3.13914959373),Cl039485(1.68320434277)	Cl005239(15.8715684701),Cl005682(-3.64979768153),Cl014730(4.23621058874),Cl015716(7.09664753626),Cl023016(2.08420205471),Cl031728(1.39174879872),Cl031729(3.13914959373),Cl039485(1.68320434277)
GO:1900674	olefin biosynthetic process	biological process	8/2566	30/20037	0.03121	0.668786	Cl005239(15.8715684701),Cl005682(-3.64979768153),Cl014730(4.23621058874),Cl015716(7.09664753626),Cl023016(2.08420205471),Cl031728(1.39174879872),Cl031729(3.13914959373),Cl039485(1.68320434277)	Cl005239(15.8715684701),Cl005682(-3.64979768153),Cl014730(4.23621058874),Cl015716(7.09664753626),Cl023016(2.08420205471),Cl031728(1.39174879872),Cl031729(3.13914959373),Cl039485(1.68320434277)
GO:0005215	transporter activity	molecular function	231/2804	1615/21958	0.03143	0.53958	Cl000009(-1.21717257655),Cl000014(-3.29395017079),Cl000123(2.42515773059),Cl000124(1.18524363239),Cl000392(1.27661003627),Cl000423(1.71940903645),Cl000486(1.33040820607),Cl000643(2.16084622025),Cl000717(-2.11074075083),Cl000728(-2.49702550654),Cl000778(4.01753040142),Cl000808(-3.64952563314),Cl000894(2.3250334956),Cl001009(-1.11775720111),Cl001010(-1.50131150393),Cl001175(-2.64263516068),Cl001533…	Cl000009(-1.21717257655),Cl000014(-3.29395017079),Cl000123(2.42515773059),Cl000124(1.18524363239),Cl000392(1.27661003627),Cl000423(1.71940903645),Cl000486(1.33040820607),Cl000643(2.16084622025),Cl000717(-2.11074075083),Cl000728(-2.49702550654),Cl000778(4.01753040142),Cl000808(-3.64952563314),Cl000894(2.3250334956),Cl001009(-1.11775720111),Cl001010(-1.50131150393),Cl001175(-2.64263516068),Cl001533…
GO:0001046	core promoter sequence-specific DNA binding	molecular function	11/2804	47/21958	0.03175	0.541829	Cl007427(1.5548625221),Cl008502(1.82337526595),Cl009028(1.25011474049),Cl012529(3.0749843691),Cl017342(-3.87136551879),Cl019123(-1.40868902908),Cl022502(2.45225597171),Cl023689(2.90009882606),Cl029683(1.0639267323),Cl030517(2.02418527088),Cl034696(1.52956637103)	Cl007427(1.5548625221),Cl008502(1.82337526595),Cl009028(1.25011474049),Cl012529(3.0749843691),Cl017342(-3.87136551879),Cl019123(-1.40868902908),Cl022502(2.45225597171),Cl023689(2.90009882606),Cl029683(1.0639267323),Cl030517(2.02418527088),Cl034696(1.52956637103)
GO:0046777	protein autophosphorylation	biological process	36/2566	206/20037	0.03187	0.680902	Cl000216(1.47613243885),Cl001689(1.8293832076),Cl002113(16.7561191826),Cl004215(3.35690251888),Cl005036(2.2805010266),Cl005726(3.52533487961),Cl006826(-2.69387539953),Cl007004(-1.80665274106),Cl007340(2.42804262083),Cl007863(-1.13814452856),Cl008604(-1.49552907333),Cl013310(2.38666608196),Cl013539(2.29001321842),Cl013941(-1.23891609924),Cl014425(2.96324816463),Cl016461(-2.88952444614),Cl017289(-1…	Cl000216(1.47613243885),Cl001689(1.8293832076),Cl002113(16.7561191826),Cl004215(3.35690251888),Cl005036(2.2805010266),Cl005726(3.52533487961),Cl006826(-2.69387539953),Cl007004(-1.80665274106),Cl007340(2.42804262083),Cl007863(-1.13814452856),Cl008604(-1.49552907333),Cl013310(2.38666608196),Cl013539(2.29001321842),Cl013941(-1.23891609924),Cl014425(2.96324816463),Cl016461(-2.88952444614),Cl017289(-1…
GO:0006355	regulation of transcription, DNA-templated	biological process	353/2566	2524/20037	0.03209	0.683574	Cl000108(1.17560728893),Cl000195(1.99391862134),Cl000458(3.42187618773),Cl000460(-1.89808686026),Cl000563(5.25352665838),Cl000564(3.07784333691),Cl000568(6.59629985081),Cl000583(1.72027657357),Cl000737(2.53919375482),Cl001034(-2.22415685642),Cl001286(2.16081073577),Cl001298(-1.93943703194),Cl001319(-1.12319076119),Cl001651(3.38920532823),Cl001954(-1.83746529726),Cl002037(2.56574256891),Cl002052(-…	Cl000108(1.17560728893),Cl000195(1.99391862134),Cl000458(3.42187618773),Cl000460(-1.89808686026),Cl000563(5.25352665838),Cl000564(3.07784333691),Cl000568(6.59629985081),Cl000583(1.72027657357),Cl000737(2.53919375482),Cl001034(-2.22415685642),Cl001286(2.16081073577),Cl001298(-1.93943703194),Cl001319(-1.12319076119),Cl001651(3.38920532823),Cl001954(-1.83746529726),Cl002037(2.56574256891),Cl002052(-…
GO:0015295	solute:proton symporter activity	molecular function	16/2804	77/21958	0.03224	0.546935	Cl000728(-2.49702550654),Cl000894(2.3250334956),Cl002770(-1.75763828601),Cl004920(1.1205172773),Cl007243(-1.32097704575),Cl007247(1.66367637799),Cl007403(6.60617415949),Cl011164(-1.96948212875),Cl018833(1.02396587617),Cl019070(-2.52433432626),Cl020907(-2.16390164796),Cl023551(-2.05876485057),Cl024022(-1.29243671166),Cl028896(-1.4307242981),Cl036792(-1.85654568703),Cl038974(-3.34715886364)	Cl000728(-2.49702550654),Cl000894(2.3250334956),Cl002770(-1.75763828601),Cl004920(1.1205172773),Cl007243(-1.32097704575),Cl007247(1.66367637799),Cl007403(6.60617415949),Cl011164(-1.96948212875),Cl018833(1.02396587617),Cl019070(-2.52433432626),Cl020907(-2.16390164796),Cl023551(-2.05876485057),Cl024022(-1.29243671166),Cl028896(-1.4307242981),Cl036792(-1.85654568703),Cl038974(-3.34715886364)
GO:1903506	regulation of nucleic acid-templated transcription	biological process	353/2566	2525/20037	0.03269	0.692894	Cl000108(1.17560728893),Cl000195(1.99391862134),Cl000458(3.42187618773),Cl000460(-1.89808686026),Cl000563(5.25352665838),Cl000564(3.07784333691),Cl000568(6.59629985081),Cl000583(1.72027657357),Cl000737(2.53919375482),Cl001034(-2.22415685642),Cl001286(2.16081073577),Cl001298(-1.93943703194),Cl001319(-1.12319076119),Cl001651(3.38920532823),Cl001954(-1.83746529726),Cl002037(2.56574256891),Cl002052(-…	Cl000108(1.17560728893),Cl000195(1.99391862134),Cl000458(3.42187618773),Cl000460(-1.89808686026),Cl000563(5.25352665838),Cl000564(3.07784333691),Cl000568(6.59629985081),Cl000583(1.72027657357),Cl000737(2.53919375482),Cl001034(-2.22415685642),Cl001286(2.16081073577),Cl001298(-1.93943703194),Cl001319(-1.12319076119),Cl001651(3.38920532823),Cl001954(-1.83746529726),Cl002037(2.56574256891),Cl002052(-…
GO:1901362	organic cyclic compound biosynthetic process	biological process	582/2566	4261/20037	0.03272	0.692894	Cl000009(-1.21717257655),Cl000108(1.17560728893),Cl000188(-1.22996465579),Cl000195(1.99391862134),Cl000366(1.85528232887),Cl000458(3.42187618773),Cl000460(-1.89808686026),Cl000563(5.25352665838),Cl000564(3.07784333691),Cl000568(6.59629985081),Cl000583(1.72027657357),Cl000650(1.17028321715),Cl000677(4.63965660546),Cl000737(2.53919375482),Cl000777(-2.45307141665),Cl000836(3.07692081259),Cl000935(1.…	Cl000009(-1.21717257655),Cl000108(1.17560728893),Cl000188(-1.22996465579),Cl000195(1.99391862134),Cl000366(1.85528232887),Cl000458(3.42187618773),Cl000460(-1.89808686026),Cl000563(5.25352665838),Cl000564(3.07784333691),Cl000568(6.59629985081),Cl000583(1.72027657357),Cl000650(1.17028321715),Cl000677(4.63965660546),Cl000737(2.53919375482),Cl000777(-2.45307141665),Cl000836(3.07692081259),Cl000935(1.…
GO:0009734	auxin-activated signaling pathway	biological process	42/2566	247/20037	0.03292	0.695085	Cl001315(4.38720867516),Cl002762(-1.52796068373),Cl004126(-1.5697606672),Cl004213(2.55414934779),Cl004627(-1.31306076543),Cl005682(-3.64979768153),Cl006574(-1.11809201282),Cl007941(4.0101778804),Cl008001(-2.6694112289),Cl008103(4.27634434801),Cl008933(-2.80996884776),Cl010900(4.66292868358),Cl012118(1.53289010982),Cl012124(1.36611552212),Cl012290(1.24436315177),Cl012837(1.19948737793),Cl013856(1.…	Cl001315(4.38720867516),Cl002762(-1.52796068373),Cl004126(-1.5697606672),Cl004213(2.55414934779),Cl004627(-1.31306076543),Cl005682(-3.64979768153),Cl006574(-1.11809201282),Cl007941(4.0101778804),Cl008001(-2.6694112289),Cl008103(4.27634434801),Cl008933(-2.80996884776),Cl010900(4.66292868358),Cl012118(1.53289010982),Cl012124(1.36611552212),Cl012290(1.24436315177),Cl012837(1.19948737793),Cl013856(1.…
GO:0000324	fungal-type vacuole	cellular component	5/2874	15/22607	0.03312	1	Cl014607(1.5515869855),Cl014608(10.0045675802),Cl023971(1.4993894514),Cl024886(9.43721547182),Cl027979(-3.25595568338)	Cl014607(1.5515869855),Cl014608(10.0045675802),Cl023971(1.4993894514),Cl024886(9.43721547182),Cl027979(-3.25595568338)
GO:0000329	fungal-type vacuole membrane	cellular component	5/2874	15/22607	0.03312	1	Cl014607(1.5515869855),Cl014608(10.0045675802),Cl023971(1.4993894514),Cl024886(9.43721547182),Cl027979(-3.25595568338)	Cl014607(1.5515869855),Cl014608(10.0045675802),Cl023971(1.4993894514),Cl024886(9.43721547182),Cl027979(-3.25595568338)
GO:0046916	cellular transition metal ion homeostasis	biological process	20/2566	102/20037	0.03324	0.699009	Cl000753(2.44609985608),Cl009310(4.06646033245),Cl012980(-1.03746151351),Cl013040(1.13642350789),Cl015084(-3.01020973239),Cl015390(-1.75279399656),Cl018976(-2.25684688869),Cl018983(1.60533887593),Cl019109(-1.49828229259),Cl023903(-2.42196616061),Cl023906(-3.90249109245),Cl027217(-3.3537562463),Cl029193(-1.54473153288),Cl031937(-1.66587097947),Cl032365(-1.04325167557),Cl035460(-1.36915701889),Cl04…	Cl000753(2.44609985608),Cl009310(4.06646033245),Cl012980(-1.03746151351),Cl013040(1.13642350789),Cl015084(-3.01020973239),Cl015390(-1.75279399656),Cl018976(-2.25684688869),Cl018983(1.60533887593),Cl019109(-1.49828229259),Cl023903(-2.42196616061),Cl023906(-3.90249109245),Cl027217(-3.3537562463),Cl029193(-1.54473153288),Cl031937(-1.66587097947),Cl032365(-1.04325167557),Cl035460(-1.36915701889),Cl04…
GO:0051817	modification of morphology or physiology of other organism involved in symbiotic interaction	biological process	7/2566	25/20037	0.0333	0.699009	Cl004809(2.26464130673),Cl004811(1.99568546888),Cl007013(-1.04277101965),Cl011153(-1.09021901325),Cl013416(1.20014909808),Cl022589(-1.80865608965),Cl032679(-1.2906048276)	Cl004809(2.26464130673),Cl004811(1.99568546888),Cl007013(-1.04277101965),Cl011153(-1.09021901325),Cl013416(1.20014909808),Cl022589(-1.80865608965),Cl032679(-1.2906048276)
GO:0090599	alpha-glucosidase activity	molecular function	9/2804	36/21958	0.03364	0.565017	Cl002298(1.37420832198),Cl015336(3.39483332752),Cl017946(1.37582848139),Cl019228(1.07592111227),Cl019433(1.83593420309),Cl021699(5.26294906742),Cl023365(2.55613355328),Cl032424(-2.20635141787),Cl040708(-1.79417620281)	Cl002298(1.37420832198),Cl015336(3.39483332752),Cl017946(1.37582848139),Cl019228(1.07592111227),Cl019433(1.83593420309),Cl021699(5.26294906742),Cl023365(2.55613355328),Cl032424(-2.20635141787),Cl040708(-1.79417620281)
GO:0033926	glycopeptide alpha-N-acetylgalactosaminidase activity	molecular function	5/2804	15/21958	0.0337	0.565017	Cl002298(1.37420832198),Cl015336(3.39483332752),Cl017946(1.37582848139),Cl019228(1.07592111227),Cl040708(-1.79417620281)	Cl002298(1.37420832198),Cl015336(3.39483332752),Cl017946(1.37582848139),Cl019228(1.07592111227),Cl040708(-1.79417620281)
GO:0065009	regulation of molecular function	biological process	52/2566	316/20037	0.03382	0.70786	Cl000062(1.88847911772),Cl000459(-2.02142627277),Cl002057(2.11736052175),Cl002797(2.96282802838),Cl004402(-2.47594084272),Cl005202(2.01121722649),Cl005720(-1.5726810979),Cl006463(-1.10066370971),Cl006499(2.33228093546),Cl007681(-1.20364647941),Cl008123(2.75955886898),Cl010698(1.29988994983),Cl014425(2.96324816463),Cl016609(-2.94717976694),Cl018034(1.29922083784),Cl018489(-1.03588985832),Cl018739(…	Cl000062(1.88847911772),Cl000459(-2.02142627277),Cl002057(2.11736052175),Cl002797(2.96282802838),Cl004402(-2.47594084272),Cl005202(2.01121722649),Cl005720(-1.5726810979),Cl006463(-1.10066370971),Cl006499(2.33228093546),Cl007681(-1.20364647941),Cl008123(2.75955886898),Cl010698(1.29988994983),Cl014425(2.96324816463),Cl016609(-2.94717976694),Cl018034(1.29922083784),Cl018489(-1.03588985832),Cl018739(…
GO:0005987	sucrose catabolic process	biological process	5/2566	15/20037	0.03406	0.710817	Cl002298(1.37420832198),Cl015336(3.39483332752),Cl017946(1.37582848139),Cl019228(1.07592111227),Cl040708(-1.79417620281)	Cl002298(1.37420832198),Cl015336(3.39483332752),Cl017946(1.37582848139),Cl019228(1.07592111227),Cl040708(-1.79417620281)
GO:0009854	oxidative photosynthetic carbon pathway	biological process	6/2566	20/20037	0.03457	0.719376	Cl007013(-1.04277101965),Cl011153(-1.09021901325),Cl021743(-1.19159185786),Cl022589(-1.80865608965),Cl025205(-1.86616629515),Cl025377(1.32971436254)	Cl007013(-1.04277101965),Cl011153(-1.09021901325),Cl021743(-1.19159185786),Cl022589(-1.80865608965),Cl025205(-1.86616629515),Cl025377(1.32971436254)
GO:0008514	organic anion transmembrane transporter activity	molecular function	41/2804	242/21958	0.03522	0.587068	Cl001533(1.5293161474),Cl002459(17.4228527854),Cl003636(-2.10164891794),Cl003656(1.20066157424),Cl003657(-1.43953942111),Cl004274(-1.05230938469),Cl004635(-1.70219303523),Cl004658(2.02980106327),Cl004920(1.1205172773),Cl007253(2.05713935881),Cl007602(1.71809274466),Cl008621(1.52622133617),Cl014358(2.03663312645),Cl014548(3.03372471712),Cl014607(1.5515869855),Cl014608(10.0045675802),Cl015893(1.292…	Cl001533(1.5293161474),Cl002459(17.4228527854),Cl003636(-2.10164891794),Cl003656(1.20066157424),Cl003657(-1.43953942111),Cl004274(-1.05230938469),Cl004635(-1.70219303523),Cl004658(2.02980106327),Cl004920(1.1205172773),Cl007253(2.05713935881),Cl007602(1.71809274466),Cl008621(1.52622133617),Cl014358(2.03663312645),Cl014548(3.03372471712),Cl014607(1.5515869855),Cl014608(10.0045675802),Cl015893(1.292…
GO:0009832	plant-type cell wall biogenesis	biological process	25/2566	135/20037	0.03596	0.746144	Cl000195(1.99391862134),Cl000596(1.06506257117),Cl001380(5.22489194543),Cl005460(1.88152627285),Cl005461(1.31386047562),Cl005984(1.99733099442),Cl006238(-1.95359968352),Cl006441(-2.48487420663),Cl007253(2.05713935881),Cl015730(-1.35642702363),Cl016816(2.5035661982),Cl017661(3.10911368578),Cl017719(2.21090585706),Cl019185(-1.96872923465),Cl019698(1.06040616935),Cl022335(1.13917385267),Cl022337(-1.…	Cl000195(1.99391862134),Cl000596(1.06506257117),Cl001380(5.22489194543),Cl005460(1.88152627285),Cl005461(1.31386047562),Cl005984(1.99733099442),Cl006238(-1.95359968352),Cl006441(-2.48487420663),Cl007253(2.05713935881),Cl015730(-1.35642702363),Cl016816(2.5035661982),Cl017661(3.10911368578),Cl017719(2.21090585706),Cl019185(-1.96872923465),Cl019698(1.06040616935),Cl022335(1.13917385267),Cl022337(-1.…
GO:0098852	lytic vacuole membrane	cellular component	13/2874	60/22607	0.03608	1	Cl009279(-1.10456990026),Cl012263(-1.90210536111),Cl012580(-2.69930101949),Cl014607(1.5515869855),Cl014608(10.0045675802),Cl019506(1.23919340655),Cl021393(-1.18035922603),Cl021942(-1.38572135476),Cl023971(1.4993894514),Cl024448(4.31658148278),Cl024886(9.43721547182),Cl027979(-3.25595568338),Cl039809(2.33660025277)	Cl009279(-1.10456990026),Cl012263(-1.90210536111),Cl012580(-2.69930101949),Cl014607(1.5515869855),Cl014608(10.0045675802),Cl019506(1.23919340655),Cl021393(-1.18035922603),Cl021942(-1.38572135476),Cl023971(1.4993894514),Cl024448(4.31658148278),Cl024886(9.43721547182),Cl027979(-3.25595568338),Cl039809(2.33660025277)
GO:0006629	lipid metabolic process	biological process	201/2566	1395/20037	0.03624	0.749793	Cl000210(3.99345527298),Cl000339(1.79199843308),Cl000366(1.85528232887),Cl000556(2.08408618608),Cl000777(-2.45307141665),Cl000904(1.19562322043),Cl000948(4.00843423386),Cl000992(2.33504450714),Cl001028(2.38037859673),Cl001069(3.20970765129),Cl001217(1.89076389553),Cl001394(2.9963348649),Cl001482(3.31289757871),Cl001529(-1.25915067596),Cl002040(-1.02453315433),Cl002274(-1.22032843505),Cl002787(6.1…	Cl000210(3.99345527298),Cl000339(1.79199843308),Cl000366(1.85528232887),Cl000556(2.08408618608),Cl000777(-2.45307141665),Cl000904(1.19562322043),Cl000948(4.00843423386),Cl000992(2.33504450714),Cl001028(2.38037859673),Cl001069(3.20970765129),Cl001217(1.89076389553),Cl001394(2.9963348649),Cl001482(3.31289757871),Cl001529(-1.25915067596),Cl002040(-1.02453315433),Cl002274(-1.22032843505),Cl002787(6.1…
GO:0008028	monocarboxylic acid transmembrane transporter activity	molecular function	11/2804	48/21958	0.0366	0.606468	Cl002459(17.4228527854),Cl003656(1.20066157424),Cl003657(-1.43953942111),Cl004635(-1.70219303523),Cl007602(1.71809274466),Cl008621(1.52622133617),Cl014548(3.03372471712),Cl023423(1.20329046905),Cl024204(3.84739286372),Cl026576(1.25918541436),Cl031471(3.56063046178)	Cl002459(17.4228527854),Cl003656(1.20066157424),Cl003657(-1.43953942111),Cl004635(-1.70219303523),Cl007602(1.71809274466),Cl008621(1.52622133617),Cl014548(3.03372471712),Cl023423(1.20329046905),Cl024204(3.84739286372),Cl026576(1.25918541436),Cl031471(3.56063046178)
GO:0008375	acetylglucosaminyltransferase activity	molecular function	14/2804	66/21958	0.03701	0.606468	Cl004696(-1.58190604941),Cl010388(-1.79686412165),Cl011119(-3.19522599829),Cl013868(2.41779011011),Cl016401(1.17850318145),Cl016425(2.59833362328),Cl018906(2.70860223346),Cl020358(1.76776138353),Cl021067(-1.19052566317),Cl022747(2.1237381997),Cl025738(3.54387792635),Cl025812(-1.23372362894),Cl028891(1.1234189327),Cl035326(1.24899432038)	Cl004696(-1.58190604941),Cl010388(-1.79686412165),Cl011119(-3.19522599829),Cl013868(2.41779011011),Cl016401(1.17850318145),Cl016425(2.59833362328),Cl018906(2.70860223346),Cl020358(1.76776138353),Cl021067(-1.19052566317),Cl022747(2.1237381997),Cl025738(3.54387792635),Cl025812(-1.23372362894),Cl028891(1.1234189327),Cl035326(1.24899432038)
GO:0010181	FMN binding	molecular function	12/2804	54/21958	0.03713	0.606468	Cl003616(-1.11922877354),Cl007013(-1.04277101965),Cl007301(2.19920253222),Cl011153(-1.09021901325),Cl012544(-1.76948814621),Cl016607(7.42280577546),Cl022589(-1.80865608965),Cl028099(4.56101683728),Cl028103(-2.80710931391),Cl033229(1.80234897421),Cl034189(1.15449991372),Cl041914(-1.82244963434)	Cl003616(-1.11922877354),Cl007013(-1.04277101965),Cl007301(2.19920253222),Cl011153(-1.09021901325),Cl012544(-1.76948814621),Cl016607(7.42280577546),Cl022589(-1.80865608965),Cl028099(4.56101683728),Cl028103(-2.80710931391),Cl033229(1.80234897421),Cl034189(1.15449991372),Cl041914(-1.82244963434)
GO:0006793	phosphorus metabolic process	biological process	218/2566	1522/20037	0.03715	0.764873	Cl000009(-1.21717257655),Cl000062(1.88847911772),Cl000216(1.47613243885),Cl000339(1.79199843308),Cl000836(3.07692081259),Cl000913(-2.27339712522),Cl000978(-1.2502099305),Cl001028(2.38037859673),Cl001175(-2.64263516068),Cl001315(4.38720867516),Cl001602(1.48843043362),Cl001689(1.8293832076),Cl002113(16.7561191826),Cl002367(-5.08737641774),Cl002797(2.96282802838),Cl002805(-1.03127108851),Cl002950(4.…	Cl000009(-1.21717257655),Cl000062(1.88847911772),Cl000216(1.47613243885),Cl000339(1.79199843308),Cl000836(3.07692081259),Cl000913(-2.27339712522),Cl000978(-1.2502099305),Cl001028(2.38037859673),Cl001175(-2.64263516068),Cl001315(4.38720867516),Cl001602(1.48843043362),Cl001689(1.8293832076),Cl002113(16.7561191826),Cl002367(-5.08737641774),Cl002797(2.96282802838),Cl002805(-1.03127108851),Cl002950(4.…
GO:0005342	organic acid transmembrane transporter activity	molecular function	36/2804	209/21958	0.03723	0.606468	Cl001533(1.5293161474),Cl002459(17.4228527854),Cl003636(-2.10164891794),Cl003656(1.20066157424),Cl003657(-1.43953942111),Cl004274(-1.05230938469),Cl004635(-1.70219303523),Cl004658(2.02980106327),Cl007602(1.71809274466),Cl008621(1.52622133617),Cl014358(2.03663312645),Cl014548(3.03372471712),Cl014607(1.5515869855),Cl014608(10.0045675802),Cl015893(1.29277489295),Cl017959(-1.11817165648),Cl018109(-1.…	Cl001533(1.5293161474),Cl002459(17.4228527854),Cl003636(-2.10164891794),Cl003656(1.20066157424),Cl003657(-1.43953942111),Cl004274(-1.05230938469),Cl004635(-1.70219303523),Cl004658(2.02980106327),Cl007602(1.71809274466),Cl008621(1.52622133617),Cl014358(2.03663312645),Cl014548(3.03372471712),Cl014607(1.5515869855),Cl014608(10.0045675802),Cl015893(1.29277489295),Cl017959(-1.11817165648),Cl018109(-1.…
GO:2000028	regulation of photoperiodism, flowering	biological process	11/2566	48/20037	0.03725	0.764873	Cl011413(-2.2825646989),Cl016692(1.84690850191),Cl016991(-1.16878113876),Cl017950(-1.21300764922),Cl027238(-2.83186935115),Cl027687(2.22009288062),Cl036091(-3.54985449227),Cl036278(1.30115074575),Cl038022(-2.48936133185),Cl039026(-1.23556438389),Cl042711(1.29903373639)	Cl011413(-2.2825646989),Cl016692(1.84690850191),Cl016991(-1.16878113876),Cl017950(-1.21300764922),Cl027238(-2.83186935115),Cl027687(2.22009288062),Cl036091(-3.54985449227),Cl036278(1.30115074575),Cl038022(-2.48936133185),Cl039026(-1.23556438389),Cl042711(1.29903373639)
GO:0009953	dorsal/ventral pattern formation	biological process	8/2566	31/20037	0.0375	0.764873	Cl002789(-1.38672957074),Cl012801(8.03061864127),Cl012861(-1.79971466371),Cl015723(2.42990350793),Cl016850(-1.7482733643),Cl030186(11.5706134655),Cl031337(-3.4048913936),Cl042755(8.1924909622)	Cl002789(-1.38672957074),Cl012801(8.03061864127),Cl012861(-1.79971466371),Cl015723(2.42990350793),Cl016850(-1.7482733643),Cl030186(11.5706134655),Cl031337(-3.4048913936),Cl042755(8.1924909622)
GO:0016998	cell wall macromolecule catabolic process	biological process	8/2566	31/20037	0.0375	0.764873	Cl006091(3.28941695349),Cl018826(6.51670727982),Cl023679(1.76252872789),Cl025614(1.52990916744),Cl027526(1.11239559026),Cl027527(1.28125709888),Cl032536(-1.52742334409),Cl039452(-1.03958335091)	Cl006091(3.28941695349),Cl018826(6.51670727982),Cl023679(1.76252872789),Cl025614(1.52990916744),Cl027526(1.11239559026),Cl027527(1.28125709888),Cl032536(-1.52742334409),Cl039452(-1.03958335091)
GO:0030522	intracellular receptor signaling pathway	biological process	8/2566	31/20037	0.0375	0.764873	Cl009062(-1.41442934165),Cl015724(-1.98834128168),Cl019078(-1.72092991055),Cl020224(-1.0808705002),Cl021061(3.40440308266),Cl022840(1.04684961706),Cl024025(-1.27708190152),Cl032515(1.30000987718)	Cl009062(-1.41442934165),Cl015724(-1.98834128168),Cl019078(-1.72092991055),Cl020224(-1.0808705002),Cl021061(3.40440308266),Cl022840(1.04684961706),Cl024025(-1.27708190152),Cl032515(1.30000987718)
GO:0005802	trans-Golgi network	cellular component	47/2874	286/22607	0.03847	1	Cl000672(2.01830892195),Cl002091(-1.11313166777),Cl002172(1.12814749068),Cl002500(-1.07336718827),Cl002968(2.3048842308),Cl003960(1.0656484826),Cl004046(-1.17827707591),Cl004212(2.58081584133),Cl005718(1.65097348563),Cl005867(2.66969046092),Cl005870(1.23278724712),Cl005899(-2.44684723474),Cl006441(-2.48487420663),Cl008397(3.98148014598),Cl008841(1.02285778968),Cl009042(1.69404263894),Cl010783(3.9…	Cl000672(2.01830892195),Cl002091(-1.11313166777),Cl002172(1.12814749068),Cl002500(-1.07336718827),Cl002968(2.3048842308),Cl003960(1.0656484826),Cl004046(-1.17827707591),Cl004212(2.58081584133),Cl005718(1.65097348563),Cl005867(2.66969046092),Cl005870(1.23278724712),Cl005899(-2.44684723474),Cl006441(-2.48487420663),Cl008397(3.98148014598),Cl008841(1.02285778968),Cl009042(1.69404263894),Cl010783(3.9…
GO:1902679	negative regulation of RNA biosynthetic process	biological process	48/2566	291/20037	0.03867	0.784293	Cl000108(1.17560728893),Cl000195(1.99391862134),Cl000563(5.25352665838),Cl000564(3.07784333691),Cl000568(6.59629985081),Cl000737(2.53919375482),Cl002216(3.43527338436),Cl003337(7.97198440183),Cl003339(8.68008096547),Cl003341(21.1633556909),Cl003343(5.61591241938),Cl003616(-1.11922877354),Cl006530(-2.68665951309),Cl007022(1.97750290978),Cl007492(2.28264252149),Cl008872(6.04284552961),Cl009119(2.82…	Cl000108(1.17560728893),Cl000195(1.99391862134),Cl000563(5.25352665838),Cl000564(3.07784333691),Cl000568(6.59629985081),Cl000737(2.53919375482),Cl002216(3.43527338436),Cl003337(7.97198440183),Cl003339(8.68008096547),Cl003341(21.1633556909),Cl003343(5.61591241938),Cl003616(-1.11922877354),Cl006530(-2.68665951309),Cl007022(1.97750290978),Cl007492(2.28264252149),Cl008872(6.04284552961),Cl009119(2.82…
GO:1903507	negative regulation of nucleic acid-templated transcription	biological process	48/2566	291/20037	0.03867	0.784293	Cl000108(1.17560728893),Cl000195(1.99391862134),Cl000563(5.25352665838),Cl000564(3.07784333691),Cl000568(6.59629985081),Cl000737(2.53919375482),Cl002216(3.43527338436),Cl003337(7.97198440183),Cl003339(8.68008096547),Cl003341(21.1633556909),Cl003343(5.61591241938),Cl003616(-1.11922877354),Cl006530(-2.68665951309),Cl007022(1.97750290978),Cl007492(2.28264252149),Cl008872(6.04284552961),Cl009119(2.82…	Cl000108(1.17560728893),Cl000195(1.99391862134),Cl000563(5.25352665838),Cl000564(3.07784333691),Cl000568(6.59629985081),Cl000737(2.53919375482),Cl002216(3.43527338436),Cl003337(7.97198440183),Cl003339(8.68008096547),Cl003341(21.1633556909),Cl003343(5.61591241938),Cl003616(-1.11922877354),Cl006530(-2.68665951309),Cl007022(1.97750290978),Cl007492(2.28264252149),Cl008872(6.04284552961),Cl009119(2.82…
GO:0050662	coenzyme binding	molecular function	105/2804	697/21958	0.03919	0.634584	Cl000599(-1.92278796706),Cl000609(3.31743319891),Cl000610(3.51069862682),Cl000611(3.58579870238),Cl000836(3.07692081259),Cl000972(1.31732571906),Cl001012(2.77756701957),Cl001392(4.04035352695),Cl002500(-1.07336718827),Cl003323(5.76203239236),Cl003616(-1.11922877354),Cl003960(1.0656484826),Cl004153(3.2316203638),Cl004249(1.14181984763),Cl005186(1.06191945128),Cl005239(15.8715684701),Cl005477(3.573…	Cl000599(-1.92278796706),Cl000609(3.31743319891),Cl000610(3.51069862682),Cl000611(3.58579870238),Cl000836(3.07692081259),Cl000972(1.31732571906),Cl001012(2.77756701957),Cl001392(4.04035352695),Cl002500(-1.07336718827),Cl003323(5.76203239236),Cl003616(-1.11922877354),Cl003960(1.0656484826),Cl004153(3.2316203638),Cl004249(1.14181984763),Cl005186(1.06191945128),Cl005239(15.8715684701),Cl005477(3.573…
GO:0006796	phosphate-containing compound metabolic process	biological process	210/2566	1465/20037	0.0392	0.792809	Cl000009(-1.21717257655),Cl000062(1.88847911772),Cl000216(1.47613243885),Cl000339(1.79199843308),Cl000913(-2.27339712522),Cl000978(-1.2502099305),Cl001028(2.38037859673),Cl001175(-2.64263516068),Cl001602(1.48843043362),Cl001689(1.8293832076),Cl002113(16.7561191826),Cl002367(-5.08737641774),Cl002797(2.96282802838),Cl002805(-1.03127108851),Cl002950(4.41254992553),Cl003003(3.77813050789),Cl003070(-1…	Cl000009(-1.21717257655),Cl000062(1.88847911772),Cl000216(1.47613243885),Cl000339(1.79199843308),Cl000913(-2.27339712522),Cl000978(-1.2502099305),Cl001028(2.38037859673),Cl001175(-2.64263516068),Cl001602(1.48843043362),Cl001689(1.8293832076),Cl002113(16.7561191826),Cl002367(-5.08737641774),Cl002797(2.96282802838),Cl002805(-1.03127108851),Cl002950(4.41254992553),Cl003003(3.77813050789),Cl003070(-1…
GO:0015168	glycerol transmembrane transporter activity	molecular function	9/2804	37/21958	0.03959	0.634584	Cl000423(1.71940903645),Cl000728(-2.49702550654),Cl007243(-1.32097704575),Cl007247(1.66367637799),Cl015641(1.3933239563),Cl017724(1.6924519839),Cl022893(1.77899766322),Cl036792(-1.85654568703),Cl038974(-3.34715886364)	Cl000423(1.71940903645),Cl000728(-2.49702550654),Cl007243(-1.32097704575),Cl007247(1.66367637799),Cl015641(1.3933239563),Cl017724(1.6924519839),Cl022893(1.77899766322),Cl036792(-1.85654568703),Cl038974(-3.34715886364)
GO:0061659	ubiquitin-like protein ligase activity	molecular function	52/2804	320/21958	0.03962	0.634584	Cl000960(-1.44179901809),Cl004474(-1.54871430854),Cl004719(3.98306175825),Cl004763(2.62753068285),Cl006580(1.73380825394),Cl008149(-1.06567292356),Cl008892(3.93785479715),Cl009395(2.23566842292),Cl011102(1.35679592034),Cl012059(2.14666154292),Cl012396(1.65899506532),Cl013427(1.0794721645),Cl013514(1.88824632974),Cl013890(1.86088312177),Cl013912(-1.83812951164),Cl014056(-1.17691985037),Cl014299(-1…	Cl000960(-1.44179901809),Cl004474(-1.54871430854),Cl004719(3.98306175825),Cl004763(2.62753068285),Cl006580(1.73380825394),Cl008149(-1.06567292356),Cl008892(3.93785479715),Cl009395(2.23566842292),Cl011102(1.35679592034),Cl012059(2.14666154292),Cl012396(1.65899506532),Cl013427(1.0794721645),Cl013514(1.88824632974),Cl013890(1.86088312177),Cl013912(-1.83812951164),Cl014056(-1.17691985037),Cl014299(-1…
GO:0006012	galactose metabolic process	biological process	7/2566	26/20037	0.04069	0.797852	Cl001584(1.62347861479),Cl006479(5.27640875887),Cl022628(1.77575361605),Cl022739(-1.03111947076),Cl023083(1.74048490179),Cl023985(2.49509449671),Cl023988(-1.90793726249)	Cl001584(1.62347861479),Cl006479(5.27640875887),Cl022628(1.77575361605),Cl022739(-1.03111947076),Cl023083(1.74048490179),Cl023985(2.49509449671),Cl023988(-1.90793726249)
GO:0007584	response to nutrient	biological process	7/2566	26/20037	0.04069	0.797852	Cl005036(2.2805010266),Cl010800(1.51710125845),Cl010801(2.46035581951),Cl011670(1.46537981926),Cl019078(-1.72092991055),Cl024025(-1.27708190152),Cl025848(-1.40823860424)	Cl005036(2.2805010266),Cl010800(1.51710125845),Cl010801(2.46035581951),Cl011670(1.46537981926),Cl019078(-1.72092991055),Cl024025(-1.27708190152),Cl025848(-1.40823860424)
GO:0003333	amino acid transmembrane transport	biological process	19/2566	98/20037	0.04126	0.797852	Cl003636(-2.10164891794),Cl014548(3.03372471712),Cl014607(1.5515869855),Cl014608(10.0045675802),Cl017959(-1.11817165648),Cl018358(1.00290161907),Cl022177(-3.32982963677),Cl023167(1.57592181563),Cl023971(1.4993894514),Cl024204(3.84739286372),Cl024886(9.43721547182),Cl026576(1.25918541436),Cl027083(1.86351819121),Cl027979(-3.25595568338),Cl030297(1.45885711566),Cl035139(1.90010700609),Cl035150(1.52…	Cl003636(-2.10164891794),Cl014548(3.03372471712),Cl014607(1.5515869855),Cl014608(10.0045675802),Cl017959(-1.11817165648),Cl018358(1.00290161907),Cl022177(-3.32982963677),Cl023167(1.57592181563),Cl023971(1.4993894514),Cl024204(3.84739286372),Cl024886(9.43721547182),Cl026576(1.25918541436),Cl027083(1.86351819121),Cl027979(-3.25595568338),Cl030297(1.45885711566),Cl035139(1.90010700609),Cl035150(1.52…
GO:0048764	trichoblast maturation	biological process	15/2566	73/20037	0.04163	0.797852	Cl005867(2.66969046092),Cl005870(1.23278724712),Cl007288(5.04291603029),Cl009028(1.25011474049),Cl010783(3.96123099046),Cl013856(1.82256195399),Cl017342(-3.87136551879),Cl019123(-1.40868902908),Cl023242(-2.45381921336),Cl023244(-2.36755678252),Cl028009(1.31015699772),Cl028078(1.94011954636),Cl029946(2.63116789155),Cl041234(-1.61706872312),Cl041728(-2.19587574681)	Cl005867(2.66969046092),Cl005870(1.23278724712),Cl007288(5.04291603029),Cl009028(1.25011474049),Cl010783(3.96123099046),Cl013856(1.82256195399),Cl017342(-3.87136551879),Cl019123(-1.40868902908),Cl023242(-2.45381921336),Cl023244(-2.36755678252),Cl028009(1.31015699772),Cl028078(1.94011954636),Cl029946(2.63116789155),Cl041234(-1.61706872312),Cl041728(-2.19587574681)
GO:0048765	root hair cell differentiation	biological process	15/2566	73/20037	0.04163	0.797852	Cl005867(2.66969046092),Cl005870(1.23278724712),Cl007288(5.04291603029),Cl009028(1.25011474049),Cl010783(3.96123099046),Cl013856(1.82256195399),Cl017342(-3.87136551879),Cl019123(-1.40868902908),Cl023242(-2.45381921336),Cl023244(-2.36755678252),Cl028009(1.31015699772),Cl028078(1.94011954636),Cl029946(2.63116789155),Cl041234(-1.61706872312),Cl041728(-2.19587574681)	Cl005867(2.66969046092),Cl005870(1.23278724712),Cl007288(5.04291603029),Cl009028(1.25011474049),Cl010783(3.96123099046),Cl013856(1.82256195399),Cl017342(-3.87136551879),Cl019123(-1.40868902908),Cl023242(-2.45381921336),Cl023244(-2.36755678252),Cl028009(1.31015699772),Cl028078(1.94011954636),Cl029946(2.63116789155),Cl041234(-1.61706872312),Cl041728(-2.19587574681)
GO:0005536	glucose binding	molecular function	4/2804	11/21958	0.04172	0.634998	Cl010499(1.11008804218),Cl012188(1.72984111701),Cl013712(-1.51626809955),Cl031373(2.3791327372)	Cl010499(1.11008804218),Cl012188(1.72984111701),Cl013712(-1.51626809955),Cl031373(2.3791327372)
GO:0016744	transferase activity, transferring aldehyde or ketonic groups	molecular function	4/2804	11/21958	0.04172	0.634998	Cl018809(1.63997863651),Cl019007(-1.03368508137),Cl019630(-1.34944837501),Cl030421(1.5392186324)	Cl018809(1.63997863651),Cl019007(-1.03368508137),Cl019630(-1.34944837501),Cl030421(1.5392186324)
GO:0098588	bounding membrane of organelle	cellular component	231/2874	1635/22607	0.04185	1	Cl000035(1.59623282073),Cl000138(19.2561074713),Cl000263(-1.36424311962),Cl000392(1.27661003627),Cl000413(2.02142737991),Cl000423(1.71940903645),Cl000486(1.33040820607),Cl000596(1.06506257117),Cl000637(1.12685359463),Cl000672(2.01830892195),Cl000673(1.9436185239),Cl000874(-1.26377637343),Cl001009(-1.11775720111),Cl001010(-1.50131150393),Cl001380(5.22489194543),Cl001442(2.9586162789),Cl001533(1.52…	Cl000035(1.59623282073),Cl000138(19.2561074713),Cl000263(-1.36424311962),Cl000392(1.27661003627),Cl000413(2.02142737991),Cl000423(1.71940903645),Cl000486(1.33040820607),Cl000596(1.06506257117),Cl000637(1.12685359463),Cl000672(2.01830892195),Cl000673(1.9436185239),Cl000874(-1.26377637343),Cl001009(-1.11775720111),Cl001010(-1.50131150393),Cl001380(5.22489194543),Cl001442(2.9586162789),Cl001533(1.52…
GO:0031418	L-ascorbic acid binding	molecular function	11/2804	49/21958	0.04194	0.634998	Cl001392(4.04035352695),Cl003960(1.0656484826),Cl005866(1.6878326003),Cl011037(2.62800331823),Cl014730(4.23621058874),Cl017134(-2.8196582434),Cl031728(1.39174879872),Cl031729(3.13914959373),Cl031943(3.60595017425),Cl036826(-1.62015745298),Cl040501(-1.10007251055)	Cl001392(4.04035352695),Cl003960(1.0656484826),Cl005866(1.6878326003),Cl011037(2.62800331823),Cl014730(4.23621058874),Cl017134(-2.8196582434),Cl031728(1.39174879872),Cl031729(3.13914959373),Cl031943(3.60595017425),Cl036826(-1.62015745298),Cl040501(-1.10007251055)
GO:0009970	cellular response to sulfate starvation	biological process	4/2566	11/20037	0.0421	0.797852	Cl004249(1.14181984763),Cl005363(-1.31623948667),Cl032861(1.01574027364),Cl037910(1.13984929561)	Cl004249(1.14181984763),Cl005363(-1.31623948667),Cl032861(1.01574027364),Cl037910(1.13984929561)
GO:0010072	primary shoot apical meristem specification	biological process	4/2566	11/20037	0.0421	0.797852	Cl018135(1.51490951349),Cl022614(1.91365263583),Cl034535(-4.70153845288),Cl035847(-1.78872860729)	Cl018135(1.51490951349),Cl022614(1.91365263583),Cl034535(-4.70153845288),Cl035847(-1.78872860729)
GO:2000069	regulation of post-embryonic root development	biological process	4/2566	11/20037	0.0421	0.797852	Cl007004(-1.80665274106),Cl019078(-1.72092991055),Cl024025(-1.27708190152),Cl038552(-1.15110642543)	Cl007004(-1.80665274106),Cl019078(-1.72092991055),Cl024025(-1.27708190152),Cl038552(-1.15110642543)
GO:0015893	drug transport	biological process	23/2566	124/20037	0.04219	0.797852	Cl000643(2.16084622025),Cl002183(-2.15034941176),Cl002459(17.4228527854),Cl003656(1.20066157424),Cl004353(2.73508587278),Cl004601(-2.21362440426),Cl004635(-1.70219303523),Cl007637(6.15285892969),Cl007638(8.95295345526),Cl012833(-1.92185971703),Cl013939(-1.04242607227),Cl014548(3.03372471712),Cl015350(-1.04617072478),Cl018266(3.06738373178),Cl021645(1.16682432844),Cl023059(6.27222221134),Cl024204(…	Cl000643(2.16084622025),Cl002183(-2.15034941176),Cl002459(17.4228527854),Cl003656(1.20066157424),Cl004353(2.73508587278),Cl004601(-2.21362440426),Cl004635(-1.70219303523),Cl007637(6.15285892969),Cl007638(8.95295345526),Cl012833(-1.92185971703),Cl013939(-1.04242607227),Cl014548(3.03372471712),Cl015350(-1.04617072478),Cl018266(3.06738373178),Cl021645(1.16682432844),Cl023059(6.27222221134),Cl024204(…
GO:0004427	inorganic diphosphatase activity	molecular function	6/2804	21/21958	0.0428	0.634998	Cl003458(-1.31571924304),Cl013722(1.73986482048),Cl014590(4.0643579534),Cl020965(-2.05413938233),Cl028441(1.62191939826),Cl032057(2.29332524842)	Cl003458(-1.31571924304),Cl013722(1.73986482048),Cl014590(4.0643579534),Cl020965(-2.05413938233),Cl028441(1.62191939826),Cl032057(2.29332524842)
GO:0004707	MAP kinase activity	molecular function	6/2804	21/21958	0.0428	0.634998	Cl001373(1.17393109747),Cl014384(1.42404867886),Cl025727(3.06167240359),Cl025829(2.65672615009),Cl041537(2.27744649795),Cl041781(3.34659517254)	Cl001373(1.17393109747),Cl014384(1.42404867886),Cl025727(3.06167240359),Cl025829(2.65672615009),Cl041537(2.27744649795),Cl041781(3.34659517254)
GO:0016615	malate dehydrogenase activity	molecular function	6/2804	21/21958	0.0428	0.634998	Cl006881(1.35799852229),Cl013707(-1.28706474805),Cl015737(2.74309908997),Cl030773(2.14884297453),Cl031378(3.67082894188),Cl033430(3.02173894932)	Cl006881(1.35799852229),Cl013707(-1.28706474805),Cl015737(2.74309908997),Cl030773(2.14884297453),Cl031378(3.67082894188),Cl033430(3.02173894932)
GO:0042285	xylosyltransferase activity	molecular function	6/2804	21/21958	0.0428	0.634998	Cl001380(5.22489194543),Cl001442(2.9586162789),Cl016816(2.5035661982),Cl022335(1.13917385267),Cl025957(1.30923598171),Cl041720(1.68179686574)	Cl001380(5.22489194543),Cl001442(2.9586162789),Cl016816(2.5035661982),Cl022335(1.13917385267),Cl025957(1.30923598171),Cl041720(1.68179686574)
GO:0015294	solute:cation symporter activity	molecular function	17/2804	86/21958	0.04293	0.634998	Cl000728(-2.49702550654),Cl000894(2.3250334956),Cl002770(-1.75763828601),Cl004920(1.1205172773),Cl007243(-1.32097704575),Cl007247(1.66367637799),Cl007403(6.60617415949),Cl011164(-1.96948212875),Cl012833(-1.92185971703),Cl018833(1.02396587617),Cl019070(-2.52433432626),Cl020907(-2.16390164796),Cl023551(-2.05876485057),Cl024022(-1.29243671166),Cl028896(-1.4307242981),Cl036792(-1.85654568703),Cl03897…	Cl000728(-2.49702550654),Cl000894(2.3250334956),Cl002770(-1.75763828601),Cl004920(1.1205172773),Cl007243(-1.32097704575),Cl007247(1.66367637799),Cl007403(6.60617415949),Cl011164(-1.96948212875),Cl012833(-1.92185971703),Cl018833(1.02396587617),Cl019070(-2.52433432626),Cl020907(-2.16390164796),Cl023551(-2.05876485057),Cl024022(-1.29243671166),Cl028896(-1.4307242981),Cl036792(-1.85654568703),Cl03897…
GO:0015850	organic hydroxy compound transport	biological process	6/2566	21/20037	0.04331	0.797852	Cl000914(1.40558801726),Cl002459(17.4228527854),Cl003657(-1.43953942111),Cl011164(-1.96948212875),Cl020907(-2.16390164796),Cl023551(-2.05876485057)	Cl000914(1.40558801726),Cl002459(17.4228527854),Cl003657(-1.43953942111),Cl011164(-1.96948212875),Cl020907(-2.16390164796),Cl023551(-2.05876485057)
GO:0033500	carbohydrate homeostasis	biological process	6/2566	21/20037	0.04331	0.797852	Cl012188(1.72984111701),Cl013712(-1.51626809955),Cl021579(-1.05989373185),Cl026249(1.05838131538),Cl029460(-1.07216239362),Cl031373(2.3791327372)	Cl012188(1.72984111701),Cl013712(-1.51626809955),Cl021579(-1.05989373185),Cl026249(1.05838131538),Cl029460(-1.07216239362),Cl031373(2.3791327372)
GO:0016614	oxidoreductase activity, acting on CH-OH group of donors	molecular function	50/2804	308/21958	0.04354	0.634998	Cl000599(-1.92278796706),Cl000836(3.07692081259),Cl002983(-1.20453028745),Cl003269(-1.68396767679),Cl003271(-1.5274813442),Cl004944(2.52372),Cl005477(3.57397241456),Cl005740(2.1114442708),Cl005753(1.34137754621),Cl006490(-1.22669101451),Cl006881(1.35799852229),Cl007013(-1.04277101965),Cl009133(5.9732120907),Cl010339(-1.21573123201),Cl010632(-1.02415713764),Cl011153(-1.09021901325),Cl013256(-1.166…	Cl000599(-1.92278796706),Cl000836(3.07692081259),Cl002983(-1.20453028745),Cl003269(-1.68396767679),Cl003271(-1.5274813442),Cl004944(2.52372),Cl005477(3.57397241456),Cl005740(2.1114442708),Cl005753(1.34137754621),Cl006490(-1.22669101451),Cl006881(1.35799852229),Cl007013(-1.04277101965),Cl009133(5.9732120907),Cl010339(-1.21573123201),Cl010632(-1.02415713764),Cl011153(-1.09021901325),Cl013256(-1.166…
GO:0071365	cellular response to auxin stimulus	biological process	42/2566	252/20037	0.04366	0.797852	Cl001315(4.38720867516),Cl002762(-1.52796068373),Cl004126(-1.5697606672),Cl004213(2.55414934779),Cl004627(-1.31306076543),Cl005682(-3.64979768153),Cl006574(-1.11809201282),Cl007941(4.0101778804),Cl008001(-2.6694112289),Cl008103(4.27634434801),Cl008933(-2.80996884776),Cl010900(4.66292868358),Cl012118(1.53289010982),Cl012124(1.36611552212),Cl012290(1.24436315177),Cl012837(1.19948737793),Cl013856(1.…	Cl001315(4.38720867516),Cl002762(-1.52796068373),Cl004126(-1.5697606672),Cl004213(2.55414934779),Cl004627(-1.31306076543),Cl005682(-3.64979768153),Cl006574(-1.11809201282),Cl007941(4.0101778804),Cl008001(-2.6694112289),Cl008103(4.27634434801),Cl008933(-2.80996884776),Cl010900(4.66292868358),Cl012118(1.53289010982),Cl012124(1.36611552212),Cl012290(1.24436315177),Cl012837(1.19948737793),Cl013856(1.…
GO:0015173	aromatic amino acid transmembrane transporter activity	molecular function	5/2804	16/21958	0.044	0.634998	Cl014607(1.5515869855),Cl014608(10.0045675802),Cl023971(1.4993894514),Cl024886(9.43721547182),Cl027979(-3.25595568338)	Cl014607(1.5515869855),Cl014608(10.0045675802),Cl023971(1.4993894514),Cl024886(9.43721547182),Cl027979(-3.25595568338)
GO:0002178	palmitoyltransferase complex	cellular component	2/2874	3/22607	0.04436	1	Cl010142(-1.12327572573),Cl018335(1.27993435074)	Cl010142(-1.12327572573),Cl018335(1.27993435074)
GO:0017059	serine C-palmitoyltransferase complex	cellular component	2/2874	3/22607	0.04436	1	Cl010142(-1.12327572573),Cl018335(1.27993435074)	Cl010142(-1.12327572573),Cl018335(1.27993435074)
GO:0031211	endoplasmic reticulum palmitoyltransferase complex	cellular component	2/2874	3/22607	0.04436	1	Cl010142(-1.12327572573),Cl018335(1.27993435074)	Cl010142(-1.12327572573),Cl018335(1.27993435074)
[truncated: 5,182 more rows]

## Sheet: Sheet2
Biological process	DEGs	Pvalue
response to stimulus	1030	5.3e-19
[truncated: 29 more rows]
