# Supplementary material for: Mythimna separata herbivory primes Coix resistance in systemic leaves
Source: PLoS One. 2024 Nov 4;19(11):e0313015. doi: 10.1371/journal.pone.0313015 (PMC11534230; doi:10.1371/journal.pone.0313015)
Supplement: S5 Table — (XLSX) [file pone.0313015.s006.xlsx]

## Sheet: Sheet1
S5 Table KEGG pathway of the DEGs in NP1-C.
Group	Subgroup	Anno
Genetic Information Processing	Translation	854
Environmental Information Processing	Signal transduction	832
Metabolism	Carbohydrate metabolism	808
Genetic Information Processing	Folding sorting and degradation	651
Metabolism	Amino acid metabolism	531
Metabolism	Overview	516
Cellular Processes	Transport and catabolism	472
Metabolism	Lipid metabolism	467
Metabolism	Energy metabolism	435
Metabolism	Metabolism of cofactors and vitamins	349
Cellular Processes	Cell growth and death	346
Genetic Information Processing	Transcription	339
Organismal Systems	Endocrine system	327
Metabolism	Nucleotide metabolism	310
Genetic Information Processing	Replication and repair	270
Organismal Systems	Immune system	253
Metabolism	Metabolism of other amino acids	218
Organismal Systems	Nervous system	215
Organismal Systems	Environmental adaptation	190
Metabolism	Xenobiotics biodegradation and metabolism	178
Metabolism	Glycan biosynthesis and metabolism	170
Cellular Processes	Cellular community	169
Metabolism	Biosynthesis of other secondary metabolites	165
Metabolism	Metabolism of terpenoids and polyketides	154
Organismal Systems	Aging	134
Organismal Systems	Digestive system	95
Environmental Information Processing	Membrane transport	93
Organismal Systems	Excretory system	79
Organismal Systems	Circulatory system	69
Cellular Processes	Cell motility	66
Organismal Systems	Development	39
Organismal Systems	Sensory system	28
Environmental Information Processing	Signaling molecules and interaction	7
