# Supplementary material for: Mythimna separata herbivory primes Coix resistance in systemic leaves
Source: PLoS One. 2024 Nov 4;19(11):e0313015. doi: 10.1371/journal.pone.0313015 (PMC11534230; doi:10.1371/journal.pone.0313015)
Supplement: S6 Table — (XLSX) [file pone.0313015.s007.xlsx]

## Sheet: Sheet1
S6 Table. Differentially regulated transcription factors in NP1 and NP6 groups
transcription factors in NP1	number
Myb	31
HEX (contain HOX+HALZ)	11			transcription factors in NP6	number
GATA-4/5/6	10
Helix loop helix	8			Myb	12
Heat shock TF	8			TF HEX (contain HOX+HALZ)	7
bZIP (ATF6)	6			bZIP TF (ATF6)	4
MEIS1+HOX domain	5			TF GT-2	3
GT-2 (contain trihelix DNA-binding/SANT domain)	4			GATA-4/5/6 TF	3
HLTF/DNA helicase RAD5, Dead-box	2			Helix loop helix TF	2
RNA polymerase I TF UAF	2			bHLH TF	1
CREB/ATF	1			TF MBF1	1
CtBP	1			Heat shock TF	1
5qNAC (Jmjc domain)	1			CREB/ATF TF	1
R-kappa-B TF	1
TF E2F/TDP	1
MBF1	1
bHLH	1
NF-X1(NFX-type Zn2+-binding and R3H domain)	1
XBP-1	1
The differentially expressed transcriptional factor families in Coix after W+OS treatment 1h (NP1 group)
Gene id	MeanTPM (NP1)	MeanTPM (C)	log2FoldChange	pValue	qValue	result	KOG
Cl009028	17.8169	7.49049	1.25011	7.02303e-17	1.314e-15	up	KOG1318-Helix loop helix transcription factor EB[K]
Cl014748	6.79964	35.8343	-2.39781	2.71279e-09	2.88905e-08	down	KOG1318-Helix loop helix transcription factor EB[K]
Cl016905	4.5499	20.6114	-2.17954	3.87288e-10	4.41443e-09	down	KOG1318-Helix loop helix transcription factor EB[K]
Cl008603	142.132	21.4969	2.72503	2.9653e-49	2.10661e-47	up	KOG1318-Helix loop helix transcription factor EB[K]
Cl013807	27.106	0.305371	6.4719	4.59507e-79	8.29454e-77	up	KOG1318-Helix loop helix transcription factor EB[K]
Cl036152	33.7619	6.24793	2.43395	1.98405e-13	2.96431e-12	up	KOG1318-Helix loop helix transcription factor EB[K]
Cl017342	0.739629	10.8246	-3.87137	5.92545e-23	1.56743e-21	down	KOG1318-Helix loop helix transcription factor EB[K]
Cl005682	5.43499	68.2177	-3.6498	1.05029e-47	6.98625e-46	down	KOG1318-Helix loop helix transcription factor EB[K]
Cl005187	2.9677	16.2686	-2.45467	1.28063e-12	1.79295e-11	down	KOG0048-Transcription factor, Myb superfamily[K]
Cl036361	39.4854	10.0313	1.97681	0.000683404	0.00323403	up	KOG0048-Transcription factor, Myb superfamily[K]
Cl032919	3.88183	34.0564	-3.13311	8.72727e-08	7.83979e-07	down	KOG0048-Transcription factor, Myb superfamily[K]
Cl014382	4.93332	45.1294	-3.19344	1.14504e-22	2.96874e-21	down	KOG0048-Transcription factor, Myb superfamily[K]
Cl026554	12.442	2.91814	2.0921	4.61607e-18	9.32342e-17	up	KOG0048-Transcription factor, Myb superfamily[K]
Cl006483	5.97961	0.586917	3.34882	2.07202e-19	4.5327e-18	up	KOG0048-Transcription factor, Myb superfamily[K]
Cl015724	4.34465	17.2387	-1.98834	6.39142e-05	0.000377838	down	KOG0048-Transcription factor, Myb superfamily[K]
Cl041674	18.8351	5.22543	1.8498	9.50407e-05	0.000543487	up	KOG0048-Transcription factor, Myb superfamily[K]
Cl038602	133.505	17.8551	2.90249	1.1161e-08	1.11304e-07	up	KOG0048-Transcription factor, Myb superfamily[K]
Cl018167	5.52572	0.674036	3.03527	4.66044e-11	5.79044e-10	up	KOG0048-Transcription factor, Myb superfamily[K]
Cl032051	27.0428	117.689	-2.12167	0.000236632	0.00124548	down	KOG0048-Transcription factor, Myb superfamily[K]
Cl019364	10.2654	123.709	-3.59109	1.13816e-22	2.95357e-21	down	KOG0048-Transcription factor, Myb superfamily[K]
Cl008060	0.921823	6.6366	-2.84788	4.52285e-10	5.13287e-09	down	KOG0048-Transcription factor, Myb superfamily[K]
Cl033510	10.6867	26.6978	-1.3209	0.00159996	0.00687432	down	KOG0048-Transcription factor, Myb superfamily[K]
Cl038758	2.66993	7.52543	-1.49497	0.000587328	0.00283214	down	KOG0048-Transcription factor, Myb superfamily[K]
Cl029324	13.9755	1.13395	3.62347	2.58437e-17	4.97811e-16	up	KOG0048-Transcription factor, Myb superfamily[K]
Cl030245	34.4495	0.878599	5.29314	3.66423e-62	4.01401e-60	up	KOG0048-Transcription factor, Myb superfamily[K]
Cl036324	33.9889	98.4667	-1.53457	6.96681e-05	0.000408997	down	KOG0048-Transcription factor, Myb superfamily[K]
Cl026754	6.59821	13.6429	-1.048	0.00035643	0.00180294	down	KOG0048-Transcription factor, Myb superfamily[K]
Cl012735	30.6879	5.9627	2.36363	1.0912e-19	2.42403e-18	up	KOG0048-Transcription factor, Myb superfamily[K]
Cl044272	34.9188	6.64472	2.39372	1.12091e-16	2.07556e-15	up	KOG0048-Transcription factor, Myb superfamily[K]
Cl032048	3.82739	29.5184	-2.94718	6.7175e-17	1.25848e-15	down	KOG0048-Transcription factor, Myb superfamily[K]
Cl015404	12.1809	2.06826	2.55813	1.06968e-09	1.17538e-08	up	KOG0048-Transcription factor, Myb superfamily[K]
Cl023501	41.1079	12.1523	1.75818	8.06881e-06	5.55888e-05	up	KOG0048-Transcription factor, Myb superfamily[K]
Cl014380	27.6685	126.37	-2.19134	0.000116241	0.000652502	down	KOG0048-Transcription factor, Myb superfamily[K]
Cl006884	12.009	2.65869	2.17532	1.49046e-14	2.41682e-13	up	KOG0048-Transcription factor, Myb superfamily[K]
Cl042243	13.6733	0.169538	6.33361	1.79129e-30	6.66819e-29	up	KOG0048-Transcription factor, Myb superfamily[K]
Cl013828	75.7902	2.86508	4.72536	1.18906e-128	5.68787e-126	up	KOG0048-Transcription factor, Myb superfamily[K]
Cl009916	15.2538	4.41589	1.78839	1.53747e-20	3.56725e-19	up	KOG0048-Transcription factor, Myb superfamily[K]
Cl001581	32.8799	1.25725	4.70886	1.41972e-57	1.35824e-55	up	KOG0048-Transcription factor, Myb superfamily[K]
Cl020940	12.3331	0.547144	4.49447	6.07303e-31	2.30558e-29	up	KOG0048-Transcription factor, Myb superfamily[K]
Cl035943	26.7082	303.543	-3.50655	5.35347e-12	7.17655e-11	down	KOG0709-CREB/ATF family transcription factor[K]
Cl023277	11.4506	31.4671	-1.45841	5.96269e-05	0.000354317	down	KOG1601-GATA-4/5/6 transcription factors[K]
Cl031639	5.82991	27.0365	-2.21336	3.97904e-10	4.53004e-09	down	KOG1601-GATA-4/5/6 transcription factors[K]
Cl017283	208.275	20.7185	3.3295	4.56626e-52	3.58077e-50	up	KOG1601-GATA-4/5/6 transcription factors[K]
Cl005087	19.7059	114.758	-2.5419	1.08423e-22	2.82126e-21	down	KOG1601-GATA-4/5/6 transcription factors[K]
Cl027687	12.9266	2.77441	2.22009	7.17942e-17	1.34239e-15	up	KOG1601-GATA-4/5/6 transcription factors[K]
Cl018519	9.62739	24.5556	-1.35084	0.000716441	0.00337248	down	KOG1601-GATA-4/5/6 transcription factors[K]
Cl023346	9.7976	21.5965	-1.1403	5.02917e-05	0.000303049	down	KOG1601-GATA-4/5/6 transcription factors[K]
Cl027783	23.2134	137.392	-2.56526	1.0506e-27	3.51848e-26	down	KOG1601-GATA-4/5/6 transcription factors[K]
Cl017884	21.6186	89.2161	-2.04503	1.87847e-16	3.42746e-15	down	KOG1601-GATA-4/5/6 transcription factors[K]
Cl018800	4.78142	13.4551	-1.49264	0.000924215	0.00423304	down	KOG1601-GATA-4/5/6 transcription factors[K]
Cl030114	19.9791	3.89791	2.35772	2.87675e-13	4.23842e-12	up	KOG0773-Transcription factor MEIS1 and related HOX domain proteins[K]
Cl029158	5.51229	16.12	-1.54812	0.000769148	0.00359182	down	KOG0773-Transcription factor MEIS1 and related HOX domain proteins[K]
Cl004849	7.17045	3.44668	1.05685	0.000111682	0.000629742	up	KOG0773-Transcription factor MEIS1 and related HOX domain proteins[K]
Cl000460	4.86483	18.1321	-1.89809	1.70633e-06	1.29184e-05	down	KOG0773-Transcription factor MEIS1 and related HOX domain proteins[K]
Cl000195	8.32515	2.09008	1.99392	5.63553e-10	6.34793e-09	up	KOG0773-Transcription factor MEIS1 and related HOX domain proteins[K]
Cl023138	11.6793	0.401129	4.86375	1.8146e-54	1.55465e-52	up	KOG0483-Transcription factor HEX, contains HOX and HALZ domains[K]
Cl018135	31.6144	11.0625	1.51491	3.96505e-16	7.11256e-15	up	KOG0483-Transcription factor HEX, contains HOX and HALZ domains[K]
Cl002774	32.3041	13.0926	1.30297	1.79712e-11	2.30403e-10	up	KOG0483-Transcription factor HEX, contains HOX and HALZ domains[K]
Cl035053	2.1655	5.52324	-1.35081	2.05099e-05	0.000131837	down	KOG0483-Transcription factor HEX, contains HOX and HALZ domains[K]
Cl004123	26.5346	10.2665	1.36993	3.06501e-13	4.5043e-12	up	KOG0483-Transcription factor HEX, contains HOX and HALZ domains[K]
Cl023335	11.7589	2.46047	2.25675	9.74905e-27	3.07819e-25	up	KOG0483-Transcription factor HEX, contains HOX and HALZ domains[K]
Cl017903	155.024	545.169	-1.81421	4.95662e-20	1.12016e-18	down	KOG0483-Transcription factor HEX, contains HOX and HALZ domains[K]
Cl000974	45.378	6.51925	2.79921	6.3965e-31	2.42198e-29	up	KOG0483-Transcription factor HEX, contains HOX and HALZ domains[K]
Cl008628	50.1501	151.884	-1.59865	2.98982e-15	5.09868e-14	down	KOG0483-Transcription factor HEX, contains HOX and HALZ domains[K]
Cl018508	11.8346	0.121837	6.60192	2.15637e-35	9.52152e-34	up	KOG0483-Transcription factor HEX, contains HOX and HALZ domains[K]
Cl000650	36.073	16.0284	1.17028	8.16529e-10	9.06585e-09	up	KOG0483-Transcription factor HEX, contains HOX and HALZ domains[K]
Cl012819	14.1782	0.0001	17.1133	7.06573e-21	1.67875e-19	up	KOG4343-bZIP transcription factor ATF6[K]
Cl017590	66.1188	2.87707	4.52239	1.51318e-48	1.04148e-46	up	KOG4343-bZIP transcription factor ATF6[K]
Cl028137	2.92645	6.69332	-1.19357	0.0107956	0.0358783	down	KOG4343-bZIP transcription factor ATF6[K]
Cl026249	53.9329	25.897	1.05838	4.63104e-05	0.000280294	up	KOG4343-bZIP transcription factor ATF6[K]
Cl008734	7.3054	24.0741	-1.72045	0.000562939	0.00272185	down	KOG4343-bZIP transcription factor ATF6[K]
Cl016991	27.0875	60.8985	-1.16878	0.000937762	0.00428783	down	KOG4343-bZIP transcription factor ATF6[K]
Cl012094	5.28383	13.989	-1.40464	3.07696e-12	4.19335e-11	down	KOG1001-Helicase-like transcription factor HLTF/DNA helicase RAD5, DEAD-box superfamily[KL]
Cl013338	84.7555	31.6132	1.42278	5.62226e-46	3.51557e-44	up	KOG1001-Helicase-like transcription factor HLTF/DNA helicase RAD5, DEAD-box superfamily[KL]
Cl000935	96.1121	26.4327	1.8624	4.58623e-34	1.94718e-32	up	KOG0627-Heat shock transcription factor[K]
Cl027124	76.7364	3.89794	4.29913	1.88714e-42	1.0683e-40	up	KOG0627-Heat shock transcription factor[K]
Cl041956	6.14394	1.51765	2.01732	0.00627213	0.0225641	up	KOG0627-Heat shock transcription factor[K]
Cl029438	75.2964	19.7764	1.9288	5.41687e-09	5.59645e-08	up	KOG0627-Heat shock transcription factor[K]
Cl019516	168.383	38.1545	2.14182	2.82278e-20	6.44011e-19	up	KOG0627-Heat shock transcription factor[K]
Cl019723	3.88734	9.3439	-1.26524	1.74448e-06	1.31967e-05	down	KOG0627-Heat shock transcription factor[K]
Cl005368	6.06466	2.76086	1.13531	3.28793e-05	0.000203333	up	KOG0627-Heat shock transcription factor[K]
Cl003597	14.3405	4.27122	1.74738	0.00017447	0.00094516	up	KOG0627-Heat shock transcription factor[K]
Cl002500	54.7694	115.253	-1.07337	0.0010165	0.0046082	down	KOG0067-Transcription factor CtBP[K]
Cl009162	4.98797	10.0445	-1.00988	0.000199106	0.00106575	down	KOG1356-Putative transcription factor 5qNCA, contains JmjC domain[K]
Cl000108	56.8504	25.1675	1.17561	8.14703e-15	1.34694e-13	up	KOG1946-RNA polymerase I transcription factor UAF[K]
Cl004220	53.706	19.5536	1.45765	2.1332e-36	9.89096e-35	up	KOG1946-RNA polymerase I transcription factor UAF[K]
Cl022787	30.9749	11.8513	1.38606	1.59377e-10	1.87933e-09	up	KOG4282-Transcription factor GT-2 and related proteins, contains trihelix DNA-binding/SANT domain[K]
Cl014021	42.702	18.7853	1.1847	1.27132e-19	2.81762e-18	up	KOG4282-Transcription factor GT-2 and related proteins, contains trihelix DNA-binding/SANT domain[K]
Cl007914	24.2176	5.60781	2.11055	2.25742e-53	1.86716e-51	up	KOG4282-Transcription factor GT-2 and related proteins, contains trihelix DNA-binding/SANT domain[K]
Cl004242	37.2512	4.3772	3.08921	2.11665e-23	5.68821e-22	up	KOG4282-Transcription factor GT-2 and related proteins, contains trihelix DNA-binding/SANT domain[K]
Cl032392	21.2441	8.30544	1.35493	1.65695e-09	1.79593e-08	up	KOG1927-R-kappa-B and related transcription factors[K]
Cl024362	27.7997	8.22752	1.75654	2.73994e-05	0.000171926	up	KOG2577-Transcription factor E2F/dimerization partner (TDP)[K]
Cl026890	8.60503	2.42875	1.82497	3.08885e-06	2.24438e-05	up	KOG3398-Transcription factor MBF1[K]
Cl020632	8.90185	1.2986	2.77715	2.49794e-12	3.43195e-11	up	KOG0561-bHLH transcription factor[K]
Cl027825	28.5671	5.77303	2.30695	4.20473e-27	1.34388e-25	up	KOG1952-Transcription factor NF-X1, contains NFX-type Zn2+-binding and R3H domains[K]
Cl020742	58.878	6.46453	3.18711	1.0968e-13	1.67087e-12	up	KOG4005-Transcription factor XBP-1[K]
The differentially expressed transcriptional factor families in Coix after W+OS treatment 6h (NP6 group)
Gene id	MeanTPM (NP6)	MeanTPM (C)	log2FoldChange	pValue	qValue	result	KOG
Cl026554	11.1439	2.91814	1.93313	1.45926e-06	4.26193e-05	up	KOG0048-Transcription factor, Myb superfamily[K]
Cl007418	6.01548	0.326236	4.20469	4.61703e-06	0.000118377	up	KOG0048-Transcription factor, Myb superfamily[K]
Cl018563	7.06872	1.78995	1.98153	0.000487538	0.00658565	up	KOG0048-Transcription factor, Myb superfamily[K]
Cl033510	10.8378	26.6978	-1.30065	0.000190423	0.00299875	down	KOG0048-Transcription factor, Myb superfamily[K]
Cl012735	16.4306	5.9627	1.46234	2.75976e-06	7.51025e-05	up	KOG0048-Transcription factor, Myb superfamily[K]
Cl044272	18.7122	6.64472	1.4937	7.23696e-06	0.000177404	up	KOG0048-Transcription factor, Myb superfamily[K]
Cl016899	10.5582	0.901526	3.54984	4.23075e-21	1.27018e-18	up	KOG0048-Transcription factor, Myb superfamily[K]
Cl006884	6.20425	2.65869	1.22254	5.46219e-06	0.000138143	up	KOG0048-Transcription factor, Myb superfamily[K]
Cl013828	9.20527	2.86508	1.68388	0.00128196	0.0147299	up	KOG0048-Transcription factor, Myb superfamily[K]
Cl009916	24.3398	4.41589	2.46254	1.44994e-17	3.0439e-15	up	KOG0048-Transcription factor, Myb superfamily[K]
Cl001581	8.45861	1.25725	2.75015	6.4823e-11	4.59371e-09	up	KOG0048-Transcription factor, Myb superfamily[K]
Cl020940	5.42872	0.547144	3.31062	1.9591e-05	0.000428347	up	KOG0048-Transcription factor, Myb superfamily[K]
Cl008120	13.4402	6.04667	1.15234	3.41661e-06	8.99953e-05	up	KOG0483-Transcription factor HEX, contains HOX and HALZ domains[K]
Cl002774	4.69871	13.0926	-1.47841	2.55785e-07	8.82791e-06	down	KOG0483-Transcription factor HEX, contains HOX and HALZ domains[K]
Cl023335	33.473	2.46047	3.76599	3.12973e-39	6.24179e-36	up	KOG0483-Transcription factor HEX, contains HOX and HALZ domains[K]
Cl019134	7.10528	1.65681	2.10049	4.32284e-05	0.00083752	up	KOG0483-Transcription factor HEX, contains HOX and HALZ domains[K]
Cl015660	45.9197	5.41616	3.08377	1.0914e-13	1.19502e-11	up	KOG0483-Transcription factor HEX, contains HOX and HALZ domains[K]
Cl018508	9.42299	0.121837	6.27316	1.63543e-11	1.28991e-09	up	KOG0483-Transcription factor HEX, contains HOX and HALZ domains[K]
Cl000650	38.8977	16.0284	1.27905	0.00505186	0.0429515	up	KOG0483-Transcription factor HEX, contains HOX and HALZ domains[K]
Cl017590	25.4434	2.87707	3.14462	6.85024e-22	2.25018e-19	up	KOG4343-bZIP transcription factor ATF6[K]
Cl028137	34.3485	6.69332	2.35945	3.93905e-05	0.000775068	up	KOG4343-bZIP transcription factor ATF6[K]
Cl012773	13.65	6.75138	1.01565	0.00373313	0.0343435	up	KOG4343-bZIP transcription factor ATF6[K]
Cl008044	4.90219	13.8516	-1.49856	7.83116e-05	0.00139537	down	KOG4343-bZIP transcription factor ATF6[K]
Cl007914	17.7807	5.60781	1.6648	1.5728e-06	4.56962e-05	up	KOG4282-Transcription factor GT-2 and related proteins, contains trihelix DNA-binding/SANT domain[K]
Cl023338	12.5068	2.98445	2.06718	1.43493e-10	9.21028e-09	up	KOG4282-Transcription factor GT-2 and related proteins, contains trihelix DNA-binding/SANT domain[K]
Cl004242	15.786	4.3772	1.85057	1.97231e-09	1.05698e-07	up	KOG4282-Transcription factor GT-2 and related proteins, contains trihelix DNA-binding/SANT domain[K]
Cl017283	47.8727	20.7185	1.20828	0.000327928	0.00474162	up	KOG1601-GATA-4/5/6 transcription factors[K]
Cl020641	9.8941	35.5887	-1.84678	5.64154e-05	0.00105501	down	KOG1601-GATA-4/5/6 transcription factors[K]
Cl002763	6.19375	1.24506	2.3146	7.14796e-07	2.23993e-05	up	KOG1601-GATA-4/5/6 transcription factors[K]
Cl014748	12.612	35.8343	-1.50654	0.00556568	0.0463879	down	KOG1318-Helix loop helix transcription factor EB[K]
Cl036152	28.0109	6.24793	2.16454	2.12901e-05	0.000460094	up	KOG1318-Helix loop helix transcription factor EB[K]
Cl026981	3.75631	11.4484	-1.60776	0.00406717	0.036649	down	KOG0561-bHLH transcription factor[K]
Cl026890	9.4791	2.42875	1.96454	2.92097e-05	0.00059968	up	KOG3398-Transcription factor MBF1[K]
Cl027124	29.0867	3.89794	2.89958	5.78435e-16	9.5565e-14	up	KOG0627-Heat shock transcription factor[K]
Cl035943	39.5454	303.543	-2.94032	0.000174875	0.00280454	down	KOG0709-CREB/ATF family transcription factor[K]
