# Supplementary material for: Mythimna separata herbivory primes Coix resistance in systemic leaves
Source: PLoS One. 2024 Nov 4;19(11):e0313015. doi: 10.1371/journal.pone.0313015 (PMC11534230; doi:10.1371/journal.pone.0313015)
Supplement: S7 Table — (XLSX) [file pone.0313015.s008.xlsx]

## Sheet: C-NP1
S7 Table. All the DEGs of primed and non-primed groups
Group	Gene id	MeanTPM (NP1)	MeanTPM (C)	log2FoldChange	pValue	qValue	result
C-NP1	Cl021471	327.736	33.2861	3.29954	3.82027e-65	4.58768e-63	up
	Cl032515	38.8916	15.7948	1.30001	7.90026e-15	1.30764e-13	up
	Cl019667	8.16802	1.83485	2.15433	1.58925e-11	2.04268e-10	up
	Cl019669	5.82202	0.0001	15.8292	1.12309e-11	1.4618e-10	up
	Cl018398	1.79979	11.1592	-2.63234	6.78568e-15	1.12771e-13	down
	Cl018536	7.7621	20.9454	-1.43211	1.43266e-08	1.41204e-07	down
	Cl027986	2.61082	11.5748	-2.14841	5.52824e-09	5.70536e-08	down
	Cl021800	25.2112	53.0846	-1.07423	4.17613e-06	2.99049e-05	down
	Cl015708	55.5015	117.812	-1.08589	0.00173968	0.00739053	down
	Cl015709	9.54621	3.44032	1.47238	1.86062e-06	1.40015e-05	up
	Cl017633	26.1354	91.0072	-1.79998	4.75801e-10	5.3806e-09	down
	Cl017639	118.467	23.0437	2.36205	3.64533e-14	5.76127e-13	up
	Cl024038	10.2309	2.38661	2.0999	6.01978e-23	1.58945e-21	up
	Cl044217	13.5616	2.43268	2.47891	8.50659e-31	3.20825e-29	up
	Cl038002	88.675	21.6547	2.03385	7.80066e-32	3.0796e-30	up
	Cl016946	13.6223	3.99648	1.76916	0.000188743	0.00101521	up
	Cl016945	6.30691	2.29248	1.46002	0.000827882	0.00383738	up
	Cl016944	34.1182	7.24054	2.23637	6.09965e-21	1.45404e-19	up
	Cl016948	1.71774	6.96617	-2.01985	1.75713e-07	1.52869e-06	down
	Cl042689	173.911	38.6452	2.16998	7.82551e-29	2.75921e-27	up
	Cl001162	55.8721	0.0362113	10.5915	5.22093e-79	9.36537e-77	up
	Cl010624	1.9735	6.25656	-1.66462	0.000479729	0.00235765	down
	Cl010622	9.34021	19.582	-1.068	0.00992076	0.0334497	down
	Cl032512	53.5431	4.67774	3.51682	7.50146e-24	2.06621e-22	up
	Cl031570	24.1477	2.87427	3.07061	3.25784e-37	1.54296e-35	up
	Cl031577	8.75646	49.7046	-2.50496	2.90246e-13	4.26979e-12	down
	Cl041033	43.1968	17.8752	1.27296	7.39417e-13	1.05898e-11	up
	Cl041032	2.43579	7.17696	-1.55898	0.000143892	0.000792372	down
	Cl040016	161.936	36.9238	2.1328	1.33702e-45	8.2881e-44	up
	Cl021282	16.811	112.832	-2.74669	1.73681e-09	1.88106e-08	down
	Cl017397	41.9371	8.23857	2.34776	1.23691e-26	3.88835e-25	up
	Cl030304	53.6465	16.5328	1.69815	1.38006e-07	1.21389e-06	up
	Cl030307	607.405	163.22	1.89584	4.95168e-14	7.74908e-13	up
	Cl035150	291.134	101.473	1.52059	2.96114e-21	7.21457e-20	up
	Cl041652	352.203	16.0897	4.4522	4.25335e-63	4.78727e-61	up
	Cl008305	130.432	26.2251	2.31428	3.17684e-37	1.50708e-35	up
	Cl001983	3.18269	7.76066	-1.28593	0.00207894	0.00867513	down
	Cl001980	6.50812	28.0643	-2.10842	7.56823e-10	8.42248e-09	down
	Cl035984	6.62359	14.9081	-1.17041	2.20614e-05	0.00014077	down
	Cl003853	54.9258	3.41462	4.00769	2.18076e-135	1.27734e-132	up
	Cl003858	21.3324	89.3179	-2.0659	4.3851e-09	4.56168e-08	down
	Cl032062	78.8832	34.551	1.19099	1.60047e-08	1.56508e-07	up
	Cl032061	41.1394	106.59	-1.37347	4.69154e-12	6.30983e-11	down
	Cl032064	12.1532	50.5654	-2.05682	1.06671e-13	1.62589e-12	down
	Cl005187	2.9677	16.2686	-2.45467	1.28063e-12	1.79295e-11	down
	Cl005186	22.9784	11.0065	1.06192	0.000590435	0.00284521	up
	Cl005180	23.1933	46.8249	-1.01357	0.000159297	0.000868867	down
	Cl022911	13.6511	37.4516	-1.45602	0.00349456	0.0136218	down
	Cl022910	22.3016	69.8523	-1.64716	0.000231801	0.00122319	down
	Cl036361	39.4854	10.0313	1.97681	0.000683404	0.00323403	up
	Cl006983	0.849285	7.60311	-3.16227	6.2113e-12	8.26474e-11	down
	Cl006981	7.89677	16.086	-1.02647	0.00108959	0.00490084	down
	Cl006986	13.3375	6.10996	1.12626	0.000760039	0.00355285	up
	Cl004851	23.0875	10.841	1.09062	3.46159e-13	5.06893e-12	up
	Cl004854	12.9989	0.987559	3.71838	0.000127274	0.000708749	up
	Cl005728	75.237	2.60142	4.85407	2.09479e-54	1.78936e-52	up
	Cl005720	5.90915	17.5772	-1.57268	3.65945e-05	0.000224519	down
	Cl033851	0.773695	14.6162	-4.23966	2.6407e-21	6.46126e-20	down
	Cl018983	354.972	116.665	1.60534	1.43704e-10	1.70431e-09	up
	Cl003070	3.04034	9.84031	-1.69447	2.69334e-06	1.97349e-05	down
	Cl003079	11.4808	23.9085	-1.0583	0.00255915	0.010417	down
	Cl035040	1.95862	13.566	-2.79209	3.76831e-10	4.30037e-09	down
	Cl021399	4.27947	8.66044	-1.01701	0.00901497	0.030861	down
	Cl021396	11.2291	3.99439	1.49119	0.00446894	0.0168568	up
	Cl021393	4.44063	10.0639	-1.18036	0.00567924	0.0206853	down
	Cl038793	352.939	88.2224	2.0002	9.60092e-41	5.1314e-39	up
	Cl002847	10.4738	35.6584	-1.76746	3.88133e-15	6.58381e-14	down
	Cl008803	45.2818	15.5448	1.5425	2.01559e-40	1.0693e-38	up
	Cl033073	4.02819	11.8236	-1.55346	9.65788e-05	0.000551294	down
	Cl039680	27.8329	3.47745	3.00069	9.35958e-48	6.24719e-46	up
	Cl039539	4.52568	13.4807	-1.57469	2.12451e-07	1.82453e-06	down
	Cl024574	66.1325	16.7039	1.98517	3.27553e-09	3.46138e-08	up
	Cl025620	1.50234	11.0498	-2.87874	1.56205e-17	3.05189e-16	down
	Cl025626	1.86341	7.97082	-2.09678	3.60223e-05	0.000221244	down
	Cl016353	16.6878	0.0590093	8.14364	1.6617e-12	2.30286e-11	up
	Cl013189	57.9479	4.22722	3.77697	4.80304e-34	2.03622e-32	up
	Cl020729	179.328	8.57021	4.38713	3.74944e-27	1.20372e-25	up
	Cl024399	5.71798	18.879	-1.72321	0.0139401	0.0446186	down
	Cl010192	24.5687	4.75234	2.37011	1.06435e-22	2.77204e-21	up
	Cl010198	18.8436	43.4434	-1.20506	8.17058e-05	0.000472695	down
	Cl040673	16.6022	45.7494	-1.46237	7.59389e-08	6.86896e-07	down
	Cl019380	12.4325	5.41415	1.19931	9.83855e-08	8.78512e-07	up
	Cl029629	16.2911	4.37206	1.8977	7.11224e-16	1.25309e-14	up
	Cl029620	13.6822	6.43847	1.08751	2.06143e-09	2.21509e-08	up
	Cl015115	2.05937	18.5964	-3.17475	0.00293507	0.0117172	down
	Cl015116	0.44219	16.5699	-5.22776	8.78379e-17	1.63385e-15	down
	Cl012325	5.73687	17.1894	-1.58319	4.38974e-08	4.09058e-07	down
	Cl044009	33.9931	10.5924	1.68222	2.04365e-51	1.58526e-49	up
	Cl014249	36.0061	8.24966	2.12583	9.81491e-13	1.3911e-11	up
	Cl041070	60.5783	15.7772	1.94096	2.48955e-31	9.61676e-30	up
	Cl000117	8.14722	1.30526	2.64197	2.1678e-08	2.08087e-07	up
	Cl001649	26.4117	125.873	-2.25272	5.04897e-21	1.21264e-19	down
	Cl006618	4.05421	8.22756	-1.02104	0.00293532	0.0117172	down
	Cl009439	4.88013	11.9136	-1.28761	6.5934e-05	0.000388657	down
	Cl024530	6.31386	22.493	-1.83288	2.59694e-08	2.47213e-07	down
	Cl001396	9.68898	0.0269953	8.48749	5.63475e-13	8.14726e-12	up
	Cl001394	498.002	62.4086	2.99633	3.69867e-29	1.31543e-27	up
	Cl001392	12.6384	0.768109	4.04035	2.42393e-15	4.15338e-14	up
	Cl031306	1.65879	8.29107	-2.32142	6.25077e-05	0.00036998	down
	Cl007563	8.26674	17.7976	-1.10629	0.001522	0.00658172	down
	Cl007566	196.414	22.0008	3.15827	6.94987e-36	3.16616e-34	up
	Cl043344	1.73992	26.8904	-3.95	4.5389e-31	1.73463e-29	down
	Cl043343	60.633	166.474	-1.45712	1.69061e-06	1.28196e-05	down
	Cl043342	172.571	537.218	-1.63832	6.00441e-12	8.00058e-11	down
	Cl000935	96.1121	26.4327	1.8624	4.58623e-34	1.94718e-32	up
	Cl000937	8.85511	23.6594	-1.41783	0.000485835	0.00238439	down
	Cl035537	7.53098	0.449436	4.06665	9.38689e-13	1.33127e-11	up
	Cl035536	191.153	45.6506	2.06602	3.21243e-28	1.10684e-26	up
	Cl026397	9.37081	3.49423	1.4232	5.87697e-07	4.75677e-06	up
	Cl033278	11.2417	22.8323	-1.02222	5.22118e-05	0.000313894	down
	Cl033279	23.9351	213.397	-3.15634	3.86213e-38	1.91445e-36	down
	Cl033277	2.80904	11.4247	-2.02401	3.8348e-07	3.181e-06	down
	Cl037975	60.1477	26.8571	1.16321	2.53228e-10	2.93416e-09	up
	Cl018747	2.01206	9.14391	-2.18414	1.03547e-07	9.22634e-07	down
	Cl018746	1.00816	18.3121	-4.183	1.24153e-19	2.75373e-18	down
	Cl018743	13.2808	95.1836	-2.84137	9.96449e-39	5.04393e-37	down
	Cl041793	28.7862	9.78132	1.55728	0.00234161	0.00963811	up
	Cl007213	82.8416	38.7064	1.09778	3.03898e-19	6.58278e-18	up
	Cl007212	17.0203	7.58894	1.16529	1.96888e-07	1.70156e-06	up
	Cl022893	216.192	62.9953	1.779	2.68887e-40	1.41863e-38	up
	Cl022895	37.0927	15.1011	1.29648	3.05717e-12	4.17034e-11	up
	Cl002261	5.19407	18.6665	-1.84551	1.78113e-11	2.28521e-10	down
	Cl023275	1.67864	51.2478	-4.93213	1.65663e-22	4.27966e-21	down
	Cl023277	11.4506	31.4671	-1.45841	5.96269e-05	0.000354317	down
	Cl023272	3.0807	8.30521	-1.43076	0.00163541	0.00700461	down
	Cl023859	2.09224	9.01678	-2.10757	0.00438602	0.0165876	down
	Cl019828	95.7183	39.7726	1.26702	2.2589e-28	7.83005e-27	up
	Cl032919	3.88183	34.0564	-3.13311	8.72727e-08	7.83979e-07	down
	Cl038454	24.5461	77.917	-1.66644	7.45542e-11	9.10157e-10	down
	Cl038458	3.52393	12.2335	-1.79558	9.69062e-12	1.26769e-10	down
	Cl030203	157.228	14.3307	3.45568	3.87569e-68	5.01064e-66	up
	Cl030209	7.75079	0.104351	6.21483	1.00552e-15	1.75543e-14	up
	Cl018887	74.8065	17.4446	2.10038	8.14509e-16	1.43155e-14	up
	Cl005726	158.125	13.7331	3.52533	3.55348e-70	4.9509e-68	up
	Cl018228	15.6226	151.808	-3.28054	9.26703e-21	2.18011e-19	down
	Cl025982	61.1292	359.57	-2.55634	1.85882e-29	6.69386e-28	down
	Cl013237	9.01485	3.168	1.50873	4.17328e-16	7.45785e-15	up
	Cl039474	3.59674	9.27884	-1.36726	9.71157e-06	6.60502e-05	down
	Cl027163	60.1713	8.94566	2.74982	5.31208e-135	2.98945e-132	up
	Cl012549	73.4625	11.2414	2.70819	1.48916e-26	4.65581e-25	up
	Cl012547	113.984	7.04569	4.01594	7.8529e-64	9.01544e-62	up
	Cl012546	7.61744	2.26991	1.74667	2.08676e-11	2.65597e-10	up
	Cl012544	16.8152	57.3285	-1.76949	4.93027e-07	4.03489e-06	down
	Cl022669	6.27644	15.3565	-1.29083	1.21565e-06	9.38418e-06	down
	Cl022668	10.9155	23.8251	-1.1261	0.00744384	0.0261436	down
	Cl029192	11.0711	28.702	-1.37435	2.08878e-07	1.79814e-06	down
	Cl029193	10.0689	29.3759	-1.54473	1.23432e-08	1.22498e-07	down
	Cl023138	11.6793	0.401129	4.86375	1.8146e-54	1.55465e-52	up
	Cl023139	59.3253	13.4585	2.14013	4.94404e-83	9.78613e-81	up
	Cl023137	116.533	21.7932	2.41879	4.48133e-69	6.1247e-67	up
	Cl023134	26.4519	3.61699	2.87051	1.0671e-87	2.39273e-85	up
	Cl023130	9.88003	2.6646	1.8906	4.62516e-10	5.23862e-09	up
	Cl011169	878.742	26.9678	5.02613	2.3964e-190	3.82107e-187	up
	Cl011164	9.35857	36.6507	-1.96948	1.05838e-23	2.88203e-22	down
	Cl011167	80.4796	36.8712	1.12613	3.34929e-07	2.80257e-06	up
	Cl028749	10.2719	42.8811	-2.06164	1.88425e-19	4.14723e-18	down
	Cl022150	11.59	26.2411	-1.17894	0.000100502	0.000571753	down
	Cl015323	25.9426	4.92582	2.39689	2.00778e-38	1.00393e-36	up
	Cl010783	32.1541	2.06437	3.96123	1.8344e-50	1.34212e-48	up
	Cl043951	44.2691	19.4487	1.18662	2.44762e-11	3.09877e-10	up
	Cl043955	5.66736	22.9367	-2.01691	4.65238e-13	6.76777e-12	down
	Cl017258	63.9134	2.84439	4.48993	3.64073e-183	5.22463e-180	up
	Cl009602	5.79547	75.04	-3.69466	7.62903e-11	9.29375e-10	down
	Cl017230	166.199	50.7873	1.71037	5.94536e-42	3.30693e-40	up
	Cl028647	14.9097	34.193	-1.19745	0.000656694	0.00311998	down
	Cl001051	141.794	17.0663	3.05457	4.11822e-22	1.04507e-20	up
	Cl006004	4.47057	9.59559	-1.10191	5.5707e-05	0.000332954	down
	Cl001059	3.66274	10.6647	-1.54185	1.76557e-05	0.00011475	down
	Cl004719	82.0345	5.1877	3.98306	3.00749e-139	1.87648e-136	up
	Cl004718	11.7055	27.8094	-1.24839	2.52611e-05	0.000159661	down
	Cl004711	11.6373	26.7534	-1.20097	0.00782952	0.0272845	down
	Cl004710	0.664846	12.092	-4.18488	7.67691e-07	6.10346e-06	down
	Cl004714	5.18234	1.3974	1.89086	0.000147466	0.000809724	up
	Cl031118	9.89495	0.0001	16.5944	5.23901e-18	1.05077e-16	up
	Cl038667	2.15657	8.03626	-1.89779	4.45496e-05	0.000270093	down
	Cl014382	4.93332	45.1294	-3.19344	1.14504e-22	2.96874e-21	down
	Cl021744	0.683592	16.6879	-4.60952	8.23746e-29	2.89734e-27	down
	Cl021743	127.609	291.464	-1.19159	8.87469e-05	0.000510242	down
	Cl000871	10.6987	3.84436	1.47662	7.18619e-10	8.00663e-09	up
	Cl000874	52.285	125.548	-1.26378	0.00272706	0.0109991	down
	Cl030449	17.5473	43.5897	-1.31274	1.17395e-10	1.40273e-09	down
	Cl034569	2.3428	6.22681	-1.41026	0.000145818	0.000802056	down
	Cl013544	35.1088	13.5586	1.37262	1.10964e-44	6.6627e-43	up
	Cl016797	6.16585	0.173351	5.15253	4.87811e-18	9.81125e-17	up
	Cl034561	0.991716	9.57197	-3.27082	1.26474e-12	1.77243e-11	down
	Cl019374	18.9466	2.7682	2.77492	9.40578e-09	9.45884e-08	up
	Cl034696	13.1052	4.5394	1.52957	7.43114e-07	5.92283e-06	up
	Cl006827	5.5488	11.1018	-1.00054	7.76708e-05	0.000451444	down
	Cl006826	21.5581	139.492	-2.69388	5.67171e-07	4.59841e-06	down
	Cl022467	8.76854	18.3044	-1.06178	0.000123833	0.000691466	down
	Cl022463	1.08334	8.69651	-3.00495	0.000245306	0.00128782	down
	Cl022462	2.61562	9.3637	-1.83993	9.29597e-07	7.2937e-06	down
	Cl022461	0.738302	5.47229	-2.88986	0.000339092	0.00172283	down
	Cl023333	14.4744	40.5651	-1.48673	1.48924e-07	1.30518e-06	down
	Cl005036	101.79	20.951	2.2805	5.43289e-28	1.8475e-26	up
	Cl005035	97.9834	23.261	2.07463	4.84686e-15	8.16372e-14	up
	Cl005034	25.0306	56.6772	-1.17908	0.00220074	0.00911582	down
	Cl039064	3.53706	7.51221	-1.08669	0.00836601	0.0289258	down
	Cl033968	22.9757	6.81847	1.75259	1.76801e-14	2.85397e-13	up
	Cl021885	266.165	46.6063	2.51372	8.31572e-62	8.97254e-60	up
	Cl021883	6.47946	2.9917	1.11491	0.00136037	0.00596365	up
	Cl038088	7.64824	28.7432	-1.91002	0.00753564	0.0264369	down
	Cl018926	33.0733	66.3172	-1.00371	8.80522e-06	6.03147e-05	down
	Cl029514	40.7036	17.8976	1.18539	1.40324e-15	2.43497e-14	up
	Cl021220	4.94306	23.7491	-2.2644	5.13838e-07	4.19206e-06	down
	Cl021221	25.3121	106.275	-2.06991	2.98558e-08	2.82802e-07	down
	Cl040541	23.0815	4.35577	2.40574	2.58027e-37	1.23222e-35	up
	Cl009046	5.99205	22.7155	-1.92256	1.75882e-09	1.90203e-08	down
	Cl009044	16.9611	36.4843	-1.10504	0.00109312	0.00491364	down
	Cl009042	28.9283	8.94058	1.69404	1.13807e-12	1.60431e-11	up
	Cl033796	23.417	47.0337	-1.00614	1.39009e-06	1.0662e-05	down
	Cl012913	3.0981	64.1131	-4.37116	4.41404e-10	5.01136e-09	down
	Cl022148	0.10286	6.71801	-6.02929	2.53916e-10	2.94094e-09	down
	Cl028162	13.1614	80.6092	-2.61464	1.27208e-20	2.9707e-19	down
	Cl017539	23.137	0.201788	6.84122	1.46227e-27	4.84625e-26	up
	Cl017860	18.1062	37.5975	-1.05415	0.000524738	0.00256044	down
	Cl017868	237.89	37.455	2.66707	2.72121e-27	8.78532e-26	up
	Cl024663	7.79983	2.35048	1.73049	3.61285e-15	6.14292e-14	up
	Cl035907	9.63676	27.1915	-1.49654	4.56394e-13	6.64247e-12	down
	Cl011087	9.20857	0.74201	3.63347	4.93021e-08	4.5678e-07	up
	Cl011086	17.5733	5.22302	1.75043	3.23609e-05	0.000200603	up
	Cl011088	0.982224	14.7279	-3.90636	1.14289e-27	3.81782e-26	down
	Cl042923	1.09008	6.43083	-2.56057	0.000881743	0.00406276	down
	Cl028950	3.98407	8.26606	-1.05296	0.00856914	0.0295462	down
	Cl014770	35.8488	97.8976	-1.44935	9.85035e-17	1.82869e-15	down
	Cl002037	20.3716	3.4408	2.56574	1.14539e-27	3.81809e-26	up
	Cl008056	34.7857	11.2903	1.62341	1.56381e-18	3.25238e-17	up
	Cl031639	5.82991	27.0365	-2.21336	3.97904e-10	4.53004e-09	down
	Cl003343	18.0002	0.367044	5.61591	2.26264e-37	1.08595e-35	up
	Cl003341	234.858	0.0001	21.1634	2.04957e-31	7.98165e-30	up
	Cl003340	273.076	0.12143	11.135	3.25475e-53	2.66138e-51	up
	Cl006273	12.4138	74.9605	-2.59418	1.11622e-30	4.19326e-29	down
	Cl020373	8.1636	42.0633	-2.36528	4.16703e-39	2.13568e-37	down
	Cl004696	2.66127	7.9669	-1.58191	1.05021e-05	7.0989e-05	down
	Cl004521	6.04174	28.1195	-2.21853	1.39421e-08	1.37651e-07	down
	Cl004525	49.3155	244.941	-2.31232	3.26623e-06	2.36727e-05	down
	Cl018854	2.2069	10.9302	-2.30822	0.000715278	0.0033682	down
	Cl033568	4.71542	12.7018	-1.42958	2.06905e-05	0.00013285	down
	Cl034717	1.91947	7.51697	-1.96945	9.74064e-07	7.61138e-06	down
	Cl034715	3.25541	10.0499	-1.62627	0.00217041	0.00900445	down
	Cl019508	650.561	57.5301	3.49929	1.10486e-27	3.69588e-26	up
	Cl019503	146.875	298.517	-1.02322	0.00764357	0.0267327	down
	Cl019506	9.51907	4.03237	1.23919	7.91716e-11	9.61212e-10	up
	Cl032381	23.0884	53.8766	-1.22249	0.000707952	0.00333809	down
	Cl032389	2.48043	6.99816	-1.49639	2.04e-06	1.52593e-05	down
	Cl026003	8.26739	18.4089	-1.1549	1.87528e-06	1.4097e-05	down
	Cl033384	35.372	12.0029	1.55922	8.69891e-32	3.42479e-30	up
	Cl022786	7.12991	0.127199	5.80872	1.4549e-30	5.44423e-29	up
	Cl022787	30.9749	11.8513	1.38606	1.59377e-10	1.87933e-09	up
	Cl038953	1.83186	7.66921	-2.06577	4.62335e-08	4.29155e-07	down
	Cl018672	100.541	330.432	-1.71657	5.91446e-07	4.78306e-06	down
	Cl027666	20.8149	2.96658	2.81074	2.93274e-41	1.58517e-39	up
	Cl013108	123.829	40.3571	1.61745	3.05389e-37	1.45356e-35	up
	Cl013109	14.8979	6.90384	1.10964	2.79094e-06	2.03979e-05	up
	Cl013106	32.0788	13.8518	1.21155	8.27256e-12	1.08465e-10	up
	Cl013103	31.7152	3.44268	3.20357	2.27498e-29	8.17199e-28	up
	Cl024316	10.9939	5.09013	1.11093	5.96788e-05	0.000354479	up
	Cl039386	4.4068	17.3685	-1.97867	1.15792e-07	1.02509e-06	down
	Cl012048	71.5685	30.9266	1.21048	1.22054e-07	1.0782e-06	up
	Cl021926	6.69935	13.7176	-1.03394	0.000739889	0.00346816	down
	Cl015196	2.79554	8.66033	-1.63129	0.00436467	0.0165221	down
	Cl015190	40.9345	9.5713	2.09653	1.41886e-29	5.14175e-28	up
	Cl015193	4.86293	14.3443	-1.56058	1.30692e-05	8.68083e-05	down
	Cl015192	45.3856	2.74862	4.04546	1.33403e-46	8.50847e-45	up
	Cl014578	2.35103	6.16274	-1.39028	0.000126445	0.000704544	down
	Cl008521	8.21247	18.628	-1.18159	1.21384e-07	1.07294e-06	down
	Cl013922	10.6291	23.126	-1.12149	0.0127219	0.0413373	down
	Cl013927	1.31013	6.10222	-2.21963	0.00432076	0.016371	down
	Cl029845	67.7103	25.3106	1.41963	1.18868e-18	2.48662e-17	up
	Cl031432	26.6947	3.7176	2.84411	2.8509e-13	4.2047e-12	up
	Cl010477	4.24674	8.96591	-1.0781	0.000179959	0.000971413	down
	Cl025727	574.846	68.8488	3.06167	9.19269e-115	3.51786e-112	up
	Cl041750	10.677	3.62338	1.5591	2.64189e-05	0.000166356	up
	Cl028088	76.104	15.9779	2.25189	1.38316e-80	2.57779e-78	up
	Cl029061	53.8527	314.855	-2.5476	3.25217e-35	1.42723e-33	down
	Cl003955	7.64522	21.6234	-1.49996	5.01412e-07	4.09767e-06	down
	Cl003958	251.907	761.919	-1.59674	0.00181976	0.0076977	down
	Cl034841	11.0652	34.7441	-1.65074	0.00476535	0.0178133	down
	Cl028858	10.5543	37.3073	-1.82162	1.8596e-07	1.61294e-06	down
	Cl028859	1.58577	10.1122	-2.67285	3.34014e-18	6.77972e-17	down
	Cl022813	48.0054	105.997	-1.14276	0.00465908	0.0174661	down
	Cl022810	3.20609	10.3371	-1.68895	4.67893e-10	5.29743e-09	down
	Cl022816	3.04882	18.1804	-2.57606	1.12645e-12	1.5887e-11	down
	Cl040226	14.4944	4.78652	1.59845	4.40142e-16	7.85116e-15	up
	Cl005448	27.5506	151.077	-2.45513	2.43414e-07	2.06999e-06	down
	Cl005443	103.155	19.7099	2.38782	6.29789e-11	7.74115e-10	up
	Cl011844	4.95091	11.2086	-1.17884	5.47895e-05	0.000327925	down
	Cl006263	9.7823	3.23885	1.59469	1.56755e-11	2.0166e-10	up
	Cl003138	13.0582	4.11335	1.66657	2.39576e-14	3.83282e-13	up
	Cl003139	10.4906	3.12634	1.74654	2.65079e-07	2.24425e-06	up
	Cl030174	68.7131	3.29454	4.38244	8.92806e-56	7.90878e-54	up
	Cl020506	2.62584	10.9461	-2.05957	1.95892e-05	0.000126344	down
	Cl038362	98.5217	30.9766	1.66926	9.76246e-19	2.05269e-17	up
	Cl038369	63.9829	15.224	2.07134	4.24526e-48	2.8669e-46	up
	Cl026908	5.96859	1.12243	2.41077	5.17362e-17	9.78182e-16	up
	Cl033739	2228.25	707.108	1.65591	6.21981e-25	1.79052e-23	up
	Cl021676	24.1378	53.2304	-1.14096	2.75401e-05	0.000172771	down
	Cl021675	3.0832	9.78813	-1.66661	1.11768e-05	7.50904e-05	down
	Cl032469	126.303	45.2759	1.48007	0.0012998	0.00573314	up
	Cl012891	35.0913	17.3034	1.02006	1.85595e-10	2.17064e-09	up
	Cl022378	3.13185	9.20518	-1.55543	8.15384e-09	8.25188e-08	down
	Cl027847	7.07468	44.4605	-2.65179	2.17648e-09	2.33609e-08	down
	Cl022598	24.7078	10.423	1.2452	3.80563e-05	0.000233039	up
	Cl022593	289.283	78.5105	1.88152	5.05283e-30	1.85687e-28	up
	Cl024433	50.7605	23.8303	1.09091	5.31706e-05	0.00031879	up
	Cl023423	28.6558	12.4447	1.20329	3.40077e-20	7.72807e-19	up
	Cl024434	16.1498	92.3524	-2.51563	4.09183e-17	7.80848e-16	down
	Cl020995	18.8931	3.97396	2.24921	1.4197e-13	2.14457e-12	up
	Cl025744	13.9859	32.5502	-1.21869	4.15996e-05	0.0002536	down
	Cl020999	620.864	69.9662	3.14955	5.74341e-42	3.20081e-40	up
	Cl025748	33.6037	73.2233	-1.12368	0.000558722	0.00270557	down
	Cl023167	82.1727	27.5631	1.57592	1.20557e-34	5.17981e-33	up
	Cl033326	21.6715	0.902001	4.58653	4.87796e-21	1.17353e-19	up
	Cl013719	6.193	14.6656	-1.24373	0.011243	0.0371502	down
	Cl013718	9.45534	37.9025	-2.00309	0.0061091	0.0220439	down
	Cl033325	83.1473	0.155535	9.06229	3.9154e-80	7.20358e-78	up
	Cl033323	10.4868	1.7637	2.5719	3.09608e-21	7.53694e-20	up
	Cl008086	187.898	13.1216	3.83994	2.49977e-122	1.12103e-119	up
	Cl001836	2.98999	6.53536	-1.12813	0.00122607	0.00544728	down
	Cl017707	123.238	7.1673	4.10387	1.20781e-43	7.06016e-42	up
	Cl029473	1.80628	5.06857	-1.48856	9.99352e-07	7.80049e-06	down
	Cl008227	5.64485	2.20935	1.35331	5.46174e-10	6.15943e-09	up
	Cl014057	267.527	8.48731	4.97823	3.27404e-81	6.22306e-79	up
	Cl014056	16.6351	37.6108	-1.17692	0.00718557	0.0253482	down
	Cl013821	4.11352	10.6481	-1.37215	0.00232132	0.00956399	down
	Cl043422	13.2477	3.45592	1.9386	4.91279e-12	6.60121e-11	up
	Cl031198	9.08505	24.6729	-1.44136	6.96696e-05	0.000408997	down
	Cl015832	64.4748	1.90517	5.08074	1.15834e-53	9.63639e-52	up
	Cl005841	2.8161	8.28983	-1.55764	3.78546e-14	5.97287e-13	down
	Cl040981	13.6906	43.3893	-1.66415	4.31455e-05	0.000262356	down
	Cl035472	25.0468	143.195	-2.51528	8.83231e-07	6.95654e-06	down
	Cl035473	2.36561	7.12247	-1.59017	1.1279e-06	8.74918e-06	down
	Cl033139	5.35298	1.87328	1.51477	4.07888e-05	0.000248975	up
	Cl037835	12.6599	26.2239	-1.05062	0.00296608	0.0118235	down
	Cl016021	37.1305	15.5647	1.25432	4.05364e-09	4.23551e-08	up
	Cl018021	52.7776	1.95029	4.75816	2.9494e-21	7.19208e-20	up
	Cl004075	6.61933	15.4859	-1.2262	0.00165797	0.00708958	down
	Cl032260	51.0362	137.951	-1.43456	0.00149338	0.00647945	down
	Cl032265	69.2426	152.867	-1.14254	1.60336e-06	1.22096e-05	down
	Cl004920	14.228	6.54387	1.12052	2.28351e-05	0.000145287	up
	Cl002188	6.08551	2.99109	1.02471	0.00169725	0.00723064	up
	Cl002183	4.99302	22.1658	-2.15035	7.70458e-15	1.27673e-13	down
	Cl002456	8.65603	19.5455	-1.17506	0.0155661	0.0489656	down
	Cl002450	75.0972	0.123839	9.24415	3.93059e-52	3.09922e-50	up
	Cl002459	17.5712	0.0001	17.4229	1.07097e-23	2.91355e-22	up
	Cl032624	2.91323	7.79317	-1.41959	1.63971e-06	1.24633e-05	down
	Cl013856	12.2199	3.45478	1.82256	0.00160245	0.0068832	up
	Cl014392	17.9055	6.10348	1.5527	0.00497291	0.018488	up
	Cl014393	6.44612	0.844841	2.93168	3.44323e-06	2.4854e-05	up
	Cl014394	8.10859	21.0625	-1.37716	0.000194332	0.00104155	down
	Cl030325	23.1444	52.2671	-1.17524	0.0079647	0.0277085	down
	Cl030320	2.32172	7.85158	-1.75779	1.15134e-07	1.0199e-06	down
	Cl019033	422.044	8.25434	5.6761	3.34659e-48	2.2707e-46	up
	Cl019034	11.3833	40.9576	-1.84722	7.36813e-08	6.68794e-07	down
	Cl019035	6.73773	30.3296	-2.17039	4.7254e-10	5.34583e-09	down
	Cl030037	15.5367	1.96154	2.98562	7.16156e-48	4.80243e-46	up
	Cl026711	6.1175	53.7641	-3.13563	5.25297e-57	4.87914e-55	down
	Cl038666	5.27576	14.6597	-1.47441	9.0136e-07	7.09154e-06	down
	Cl039222	8.04692	0.238399	5.07699	7.1397e-32	2.82254e-30	up
	Cl039224	15.7174	55.8611	-1.82949	5.39221e-11	6.66789e-10	down
	Cl014029	28.0985	13.0541	1.10599	5.13291e-08	4.74459e-07	up
	Cl027392	28.8053	71.7263	-1.31617	2.85086e-08	2.70398e-07	down
	Cl023679	177.634	52.3542	1.76253	1.0632e-06	8.26959e-06	up
	Cl021579	7.81859	16.3	-1.05989	0.000127259	0.000708749	down
	Cl011000	9.63688	61.2663	-2.66846	3.91642e-24	1.09344e-22	down
	Cl015938	28.0097	7.63144	1.8759	2.62525e-06	1.92753e-05	up
	Cl015934	97.9293	15.7193	2.63921	1.20762e-35	5.42407e-34	up
	Cl015933	17.197	2.88018	2.57793	4.20726e-21	1.01558e-19	up
	Cl027979	2.27248	21.709	-3.25596	1.4807e-35	6.58876e-34	down
	Cl028662	25.053	52.3715	-1.0638	0.00223148	0.00923114	down
	Cl028661	3.62441	12.2527	-1.75728	3.11592e-11	3.91379e-10	down
	Cl015209	42.1291	199.302	-2.24207	0.00272185	0.0109827	down
	Cl037365	1.26998	7.05193	-2.47322	0.000109067	0.000616086	down
	Cl029535	5.87315	2.86027	1.03798	0.000371896	0.00187161	up
	Cl017513	18.2775	7.99275	1.1933	4.10551e-08	3.83319e-07	up
	Cl000609	27.6813	2.77677	3.31743	0.00575134	0.020916	up
	Cl005239	5.9954	0.0001	15.8716	1.44722e-17	2.83526e-16	up
	Cl017518	140.731	15.1522	3.21534	3.6621e-24	1.02443e-22	up
	Cl036091	4.02044	47.0854	-3.54985	1.52918e-30	5.7147e-29	down
	Cl036090	2.49271	23.288	-3.2238	5.70577e-09	5.8759e-08	down
	Cl026624	1.87459	7.72835	-2.04358	8.81294e-06	6.03532e-05	down
	Cl007492	146.868	30.1844	2.28264	4.99131e-11	6.18548e-10	up
	Cl004615	38.3926	11.701	1.7142	4.65192e-31	1.77546e-29	up
	Cl004613	287.202	39.5035	2.86201	2.13973e-87	4.72403e-85	up
	Cl034939	10.7356	2.17556	2.30295	7.79093e-05	0.000452555	up
	Cl002515	7.59582	0.134325	5.82141	5.59682e-28	1.901e-26	up
	Cl002517	26.5299	64.7273	-1.28675	2.04561e-08	1.97447e-07	down
	Cl002513	3.32695	8.09393	-1.28264	0.00450161	0.0169597	down
	Cl002518	8.62365	27.4285	-1.66931	5.96453e-10	6.71062e-09	down
	Cl021020	0.796374	5.10942	-2.68164	6.40045e-07	5.14564e-06	down
	Cl021027	92.157	12.5429	2.87723	3.95576e-56	3.59286e-54	up
	Cl038794	1.5721	7.45552	-2.24562	0.00251209	0.0102545	down
	Cl030654	55.2282	7.39865	2.90007	1.33097e-40	7.08723e-39	up
	Cl030651	1.74644	6.40345	-1.87443	0.00237231	0.00974769	down
	Cl034793	1.91916	7.47767	-1.96212	1.50216e-17	2.93889e-16	down
	Cl019583	6.95362	2.29193	1.6012	5.65863e-05	0.000337718	up
	Cl019587	29.2508	9.19965	1.66882	7.15483e-22	1.80132e-20	up
	Cl019588	12.24	24.7977	-1.0186	0.000205623	0.00109776	down
	Cl026556	162.12	36.3389	2.15747	0.00907281	0.0310183	up
	Cl026554	12.442	2.91814	2.0921	4.61607e-18	9.32342e-17	up
	Cl015943	32.3535	9.89861	1.70862	3.44823e-05	0.000212559	up
	Cl032656	79.9995	15.0862	2.40676	1.86537e-26	5.79415e-25	up
	Cl032650	115.298	8.11822	3.82807	9.34236e-17	1.7355e-15	up
	Cl036930	42.0392	230.076	-2.4523	4.53244e-16	8.07986e-15	down
	Cl022706	20.5504	62.0974	-1.59537	0.000209534	0.00111761	down
	Cl022704	203.844	0.496307	8.68202	2.81042e-132	1.49374e-129	up
	Cl005179	7.94461	0.0923757	6.42632	4.04976e-16	7.25092e-15	up
	Cl005176	4.6572	20.4214	-2.13255	0.000600489	0.0028827	down
	Cl039300	11.3674	1.57642	2.85018	2.67202e-10	3.0861e-09	up
	Cl039306	10.4542	0.719302	3.86134	1.82853e-12	2.53163e-11	up
	Cl039305	9.25314	0.398963	4.53562	5.74091e-12	7.66371e-11	up
	Cl012633	6.77344	2.65442	1.35149	5.26308e-05	0.000316082	up
	Cl012632	14.2035	5.33335	1.41313	4.61766e-07	3.79095e-06	up
	Cl025049	14.2292	77.948	-2.45365	3.06192e-37	1.45497e-35	down
	Cl039877	5.47265	2.01697	1.44005	3.22041e-05	0.000199803	up
	Cl021349	9.37967	1.47174	2.67201	5.49509e-07	4.46404e-06	up
	Cl021344	87.3987	40.1783	1.1212	1.45797e-27	4.83758e-26	up
	Cl030514	10.2568	5.112	1.00461	7.56258e-09	7.67516e-08	up
	Cl030517	5.10749	1.25564	2.02419	1.0405e-06	8.09748e-06	up
	Cl024832	3.96833	10.4686	-1.39947	0.00522095	0.0192481	down
	Cl024830	38.0267	78.8159	-1.05148	0.000880795	0.00405969	down
	Cl022069	12.5955	51.7049	-2.03739	6.57703e-06	4.58618e-05	down
	Cl028009	25.586	10.3182	1.31016	6.34726e-09	6.49226e-08	up
	Cl022066	26.4041	4.1833	2.65805	1.21579e-28	4.2554e-27	up
	Cl039534	7.16284	3.36428	1.09023	0.0008857	0.00407706	up
	Cl024052	53.9852	26.7086	1.01526	2.18404e-17	4.22685e-16	up
	Cl035425	423.216	121.702	1.79804	2.01839e-05	0.000129859	up
	Cl005534	193.857	3.54598	5.77267	1.34927e-100	3.79662e-98	up
	Cl030530	3.97998	9.30951	-1.22595	8.32954e-07	6.5804e-06	down
	Cl005533	6.43793	1.1621	2.46987	6.27843e-15	1.04523e-13	up
	Cl000723	21.4246	43.9249	-1.03577	0.00149383	0.00648043	down
	Cl028586	30.7083	0.0001	18.2283	1.54925e-24	4.39813e-23	up
	Cl001442	16.6551	2.14247	2.95862	1.48785e-15	2.57711e-14	up
	Cl010142	77.2979	168.387	-1.12328	2.22528e-05	0.000141928	down
	Cl008390	5.91781	19.0309	-1.68521	1.54801e-05	0.000101716	down
	Cl008397	13.2984	0.841891	3.98148	3.69853e-18	7.49128e-17	up
	Cl043829	0.427156	6.60077	-3.9498	1.57927e-20	3.66129e-19	down
	Cl005377	3.09786	6.56882	-1.08436	5.27417e-07	4.29308e-06	down
	Cl041555	9.95972	2.37236	2.06978	1.69215e-18	3.50661e-17	up
	Cl041551	31.8449	1.57021	4.34203	2.31274e-50	1.68472e-48	up
	Cl041552	1321.98	68.1467	4.27791	8.82591e-64	1.00921e-61	up
	Cl009119	581.777	82.28	2.82185	1.0068e-53	8.40009e-52	up
	Cl006133	132.592	27.3896	2.2753	1.06578e-05	7.19214e-05	up
	Cl009117	38.0647	6.9446	2.45449	4.75142e-55	4.11996e-53	up
	Cl007842	5.96617	15.2001	-1.34921	0.000640474	0.00305344	down
	Cl007843	7.01552	15.0831	-1.10431	1.369e-05	9.06172e-05	down
	Cl020234	5.05048	11.5952	-1.19904	0.00114276	0.00511275	down
	Cl020235	7.3594	14.7253	-1.00064	0.00198396	0.00832115	down
	Cl007263	67.6415	138.454	-1.03343	0.00539617	0.0198025	down
	Cl004402	1.00793	5.60743	-2.47594	1.5895e-07	1.38917e-06	down
	Cl035369	14.2678	0.680788	4.38941	8.39348e-13	1.19673e-11	up
	Cl035360	4.07485	8.2658	-1.02041	0.0111748	0.036963	down
	Cl035362	55.2819	18.3935	1.58761	1.70762e-10	2.00452e-09	up
	Cl021189	6.44048	0.0742863	6.43793	1.35794e-09	1.48022e-08	up
	Cl021188	31.5128	0.0001	18.2656	8.44119e-21	1.99893e-19	up
	Cl035589	120.093	45.63	1.3961	1.61279e-18	3.3494e-17	up
	Cl035587	27.4091	10.8406	1.3382	5.35265e-06	3.77275e-05	up
	Cl036429	17.8674	45.6238	-1.35245	0.000540227	0.00262673	down
	Cl033408	1.81281	5.38233	-1.57001	0.00017024	0.000924691	down
	Cl034189	72.1205	32.3981	1.1545	1.47479e-06	1.128e-05	up
	Cl012815	83.9112	2.14472	5.29	2.37886e-177	2.9685e-174	up
	Cl012814	117.104	1.02381	6.8377	6.42912e-55	5.54121e-53	up
	Cl012813	534.681	4.59297	6.86311	0	0	up
	Cl012819	14.1782	0.0001	17.1133	7.06573e-21	1.67875e-19	up
	Cl026328	175.767	5.20913	5.07648	3.58411e-75	6.01565e-73	up
	Cl004182	10.3092	0.0001	16.6536	4.31755e-12	5.82048e-11	up
	Cl018447	18.14	2.04435	3.14946	1.86158e-17	3.61987e-16	up
	Cl028024	23.6227	7.39744	1.67508	2.07255e-06	1.54866e-05	up
	Cl013022	246.946	0.426385	9.17783	3.44328e-14	5.45396e-13	up
	Cl013021	24.5199	131.001	-2.41755	0.000583315	0.00281374	down
	Cl014563	29.9141	73.7458	-1.30174	6.87061e-06	4.77466e-05	down
	Cl013796	33.2143	0.286122	6.85903	4.73177e-108	1.52592e-105	up
	Cl036276	90.6545	4.04416	4.48647	9.58596e-35	4.14347e-33	up
	Cl002123	25.4302	3.84242	2.72646	3.34731e-12	4.55313e-11	up
	Cl039116	55.0796	25.7431	1.09733	1.21391e-12	1.7062e-11	up
	Cl013181	2.65666	6.10049	-1.19931	3.22957e-05	0.000200285	down
	Cl013366	27.2823	2.37499	3.52197	1.07726e-39	5.58096e-38	up
	Cl025894	33.3108	0.318421	6.70891	4.40475e-58	4.30002e-56	up
	Cl014321	23.2145	6.23427	1.89673	3.41122e-17	6.54012e-16	up
	Cl014326	85.0886	36.5822	1.21782	2.62666e-25	7.71625e-24	up
	Cl016878	49.8507	18.6691	1.41696	2.66561e-11	3.36141e-10	up
	Cl016876	5.54164	1.18205	2.22902	2.58002e-13	3.81108e-12	up
	Cl005636	1.18612	6.05663	-2.35227	0.000151872	0.000832482	down
	Cl029967	17.566	44.0945	-1.32781	8.26979e-10	9.17477e-09	down
	Cl029966	5.23089	11.2341	-1.10275	1.60675e-06	1.22321e-05	down
	Cl013458	18.5628	2.78274	2.73784	8.44716e-11	1.02253e-09	up
	Cl008409	8.6588	39.4935	-2.18938	1.29483e-13	1.96007e-12	down
	Cl008402	5.18318	11.3197	-1.12693	0.00467766	0.017522	down
	Cl031263	4.98284	11.3066	-1.18213	0.0118914	0.0389739	down
	Cl043716	4.34928	11.3722	-1.38667	0.00767368	0.0268163	down
	Cl013454	14.1246	6.88252	1.0372	8.57684e-15	1.41718e-13	up
	Cl041410	1.32967	6.75367	-2.3446	0.00399214	0.0152955	down
	Cl021701	10.0731	25.3345	-1.3306	9.19427e-07	7.21982e-06	down
	Cl029141	2.55116	6.17096	-1.27434	0.00673254	0.0239502	down
	Cl018135	31.6144	11.0625	1.51491	3.96505e-16	7.11256e-15	up
	Cl000216	13.0863	4.7039	1.47613	8.19122e-13	1.1708e-11	up
	Cl000210	76.2548	4.7876	3.99346	1.58906e-49	1.13452e-47	up
	Cl031729	492.878	55.945	3.13915	0.000348228	0.00176456	up
	Cl000218	30.7166	12.257	1.32541	4.43114e-15	7.48933e-14	up
	Cl015511	29.7428	86.828	-1.54562	3.53247e-05	0.000217425	down
	Cl016574	5.49022	1.48464	1.88675	0.008287	0.0286941	up
	Cl002106	274.402	10.348	4.72887	4.4066e-17	8.3702e-16	up
	Cl002104	43.6142	21.2604	1.03663	2.42332e-10	2.81472e-09	up
	Cl037709	81.6255	28.8971	1.4981	4.81272e-25	1.39525e-23	up
	Cl031705	3.8055	8.26714	-1.1193	0.00210771	0.00878369	down
	Cl035281	9.32854	19.1937	-1.04091	0.000221832	0.00117599	down
	Cl020479	16.6372	6.54412	1.34615	3.63091e-13	5.30875e-12	up
	Cl003767	17.9923	55.8675	-1.63463	1.93267e-07	1.67178e-06	down
	Cl003762	7.9842	0.689338	3.53387	2.78154e-09	2.95897e-08	up
	Cl012321	25.4987	11.5749	1.13942	9.77828e-16	1.70813e-14	up
	Cl012326	4.56929	10.5799	-1.21128	3.04652e-05	0.00018963	down
	Cl026826	73.1639	32.2823	1.18039	4.0838e-20	9.25822e-19	up
	Cl004236	289.235	53.8529	2.42515	4.40741e-19	9.48966e-18	up
	Cl038552	3.61561	8.02969	-1.15111	0.000203151	0.00108558	down
	Cl004231	62.1564	12.9556	2.26232	6.60235e-56	5.90325e-54	up
	Cl035137	64.1356	17.7464	1.8536	4.12666e-52	3.24491e-50	up
	Cl021448	3.60824	8.36545	-1.21315	1.066e-05	7.19214e-05	down
	Cl039730	13.0036	35.5968	-1.45283	8.06677e-08	7.28064e-07	down
	Cl039739	30.79	6.97887	2.1414	2.15623e-17	4.17583e-16	up
	Cl022237	30.012	60.5926	-1.0136	0.000239093	0.00125686	down
	Cl027463	21.7335	49.0308	-1.17377	7.63833e-05	0.000444532	down
	Cl027468	41.8562	95.1152	-1.18423	0.00855553	0.0295064	down
	Cl022492	1.30693	6.9836	-2.41779	1.19217e-12	1.67727e-11	down
	Cl023541	4.97727	11.0377	-1.14901	3.43467e-08	3.22468e-07	down
	Cl020898	2.61642	5.75832	-1.13805	0.0012024	0.00535205	down
	Cl017134	7.14706	50.4579	-2.81966	7.77692e-33	3.16604e-31	down
	Cl013617	69.8572	26.4669	1.40022	2.25688e-08	2.16204e-07	up
	Cl013619	26.8203	11.4663	1.22593	1.95915e-06	1.46852e-05	up
	Cl016864	5.56695	2.10683	1.40181	2.1774e-06	1.61958e-05	up
	Cl021853	23.5544	247.155	-3.39135	3.27698e-32	1.30993e-30	down
	Cl044245	15.5832	7.28808	1.09638	3.74661e-13	5.47512e-12	up
	Cl017661	54.8239	6.3538	3.10911	1.96929e-37	9.46917e-36	up
	Cl017597	212.579	94.3129	1.17248	8.22412e-08	7.42032e-07	up
	Cl017590	66.1188	2.87707	4.52239	1.51318e-48	1.04148e-46	up
	Cl004213	110.388	18.7951	2.55415	7.41759e-29	2.62183e-27	up
	Cl036014	2.74075	8.49972	-1.63285	0.00213864	0.00888936	down
	Cl014157	27.3261	311.394	-3.51039	1.23754e-25	3.67306e-24	down
	Cl027418	226.342	0.698311	8.34042	1.52888e-94	3.88322e-92	up
	Cl010670	4.73897	10.8022	-1.18868	0.00152057	0.00657655	down
	Cl031090	165.102	68.9295	1.26017	1.92814e-22	4.96764e-21	up
	Cl043507	1.80641	5.36603	-1.57073	9.31503e-06	6.35188e-05	down
	Cl007419	68.3076	10.4097	2.71411	4.85826e-15	8.17812e-14	up
	Cl007412	0.199421	5.9078	-4.88873	9.48243e-07	7.43594e-06	down
	Cl005928	4.29041	8.63104	-1.00842	0.0136721	0.0438783	down
	Cl041626	2.17264	6.28799	-1.53315	2.11708e-05	0.00013563	down
	Cl041627	392.973	1517.66	-1.94935	3.89618e-17	7.44006e-16	down
	Cl041624	42.6854	2.00031	4.41545	2.02389e-103	5.92731e-101	up
	Cl041620	0.0001	32.7484	-18.3211	9.27955e-11	1.1181e-09	down
	Cl028423	23.9529	49.3575	-1.04307	7.95442e-05	0.000461026	down
	Cl005310	54.9055	19.8697	1.46638	1.30386e-20	3.04245e-19	up
	Cl035732	2.16324	6.60188	-1.60968	3.03257e-06	2.20796e-05	down
	Cl019099	46.0235	13.4493	1.77484	1.53639e-45	9.48298e-44	up
	Cl001978	6.26336	14.4047	-1.20153	8.12956e-06	5.59402e-05	down
	Cl001979	3.71097	14.4689	-1.96309	3.25326e-05	0.000201536	down
	Cl018100	50.8307	0.0380013	10.3854	4.3845e-19	9.44741e-18	up
	Cl001977	24.6594	139.125	-2.49617	4.37481e-15	7.39903e-14	down
	Cl004332	4.44922	10.4397	-1.23045	0.00143998	0.00627548	down
	Cl000012	13.251	56.1544	-2.08329	1.33455e-16	2.45846e-15	down
	Cl008080	114.872	56.1106	1.03368	9.06719e-11	1.09481e-09	up
	Cl032039	14.6275	31.3363	-1.09915	1.30349e-05	8.66009e-05	down
	Cl032037	18.7014	45.1971	-1.27309	7.44721e-13	1.06552e-11	down
	Cl000016	124.995	258.858	-1.05029	4.2861e-07	3.53218e-06	down
	Cl004805	7.46946	18.7462	-1.32753	4.80679e-07	3.94058e-06	down
	Cl004809	100.397	20.8928	2.26464	2.53527e-16	4.57353e-15	up
	Cl000014	3.84438	37.7055	-3.29395	8.68973e-18	1.72479e-16	down
	Cl006402	16.6751	7.22075	1.20748	1.65202e-12	2.29057e-11	up
	Cl006401	49.3029	21.9007	1.1707	7.73062e-14	1.19353e-12	up
	Cl013664	37.4534	16.9475	1.14402	2.5373e-11	3.20524e-10	up
	Cl032861	17.0987	8.45659	1.01574	7.23433e-13	1.03764e-11	up
	Cl032867	282.95	26.6162	3.41017	1.38453e-173	1.58949e-170	up
	Cl032865	76.4865	6.19518	3.62599	5.13851e-74	8.10332e-72	up
	Cl026614	2.03219	6.87172	-1.75763	2.18489e-11	2.77595e-10	down
	Cl026616	17.5345	36.2043	-1.04596	0.000924145	0.00423304	down
	Cl026611	37.9066	1.74289	4.44289	4.64237e-73	7.01266e-71	up
	Cl026612	21.1065	62.1365	-1.55775	7.63788e-12	1.00373e-10	down
	Cl019630	25.6446	65.3461	-1.34945	6.07203e-06	4.25992e-05	down
	Cl000187	202.261	24.242	3.06064	2.07193e-53	1.71869e-51	up
	Cl005350	162.657	5.68307	4.83902	1.66789e-67	2.12756e-65	up
	Cl005351	57.0982	9.89534	2.52862	1.35518e-50	9.97311e-49	up
	Cl011269	166.12	24.9184	2.73694	2.79091e-48	1.90266e-46	up
	Cl013388	32.9581	6.55651	2.32963	5.91923e-48	3.97864e-46	up
	Cl003942	2.08917	5.82699	-1.47982	1.14697e-05	7.69496e-05	down
	Cl027056	4.05396	16.1518	-1.99429	0.000154855	0.000847698	down
	Cl012478	332.777	69.9406	2.25035	7.78913e-68	1.00249e-65	up
	Cl044469	5.09544	17.5494	-1.78414	4.195e-07	3.46477e-06	down
	Cl019062	53.2463	22.3832	1.25026	5.09803e-21	1.2234e-19	up
	Cl028507	5.28251	21.7383	-2.04094	9.3076e-08	8.34022e-07	down
	Cl042741	544.631	4.72929	6.84751	0	0	up
	Cl013401	2.46751	9.85367	-1.99761	6.97613e-12	9.23107e-11	down
	Cl013407	127.954	41.5324	1.62332	2.45664e-13	3.63631e-12	up
	Cl013409	5.56958	34.2943	-2.62233	3.98176e-21	9.62767e-20	down
	Cl029673	2.15315	8.57235	-1.99324	7.88718e-07	6.2585e-06	down
	Cl044035	11.7766	52.0083	-2.14282	3.27642e-10	3.75395e-09	down
	Cl017414	34.4126	15.4397	1.15629	5.55438e-12	7.42507e-11	up
	Cl011713	4.60937	9.82472	-1.09185	0.000648969	0.0030889	down
	Cl001699	4.24343	12.8948	-1.60349	2.07323e-06	1.54877e-05	down
	Cl001344	152.511	7.42039	4.36128	8.60004e-34	3.61921e-32	up
	Cl031357	15.853	3.65082	2.11846	2.80897e-11	3.53443e-10	up
	Cl007591	73.8669	3.89529	4.24512	1.29927e-29	4.72032e-28	up
	Cl043332	7.42465	20.7075	-1.47976	0.00325508	0.0128066	down
	Cl041781	516.289	50.7537	3.3466	3.52688e-39	1.81083e-37	up
	Cl041783	90.2652	42.5184	1.08608	8.19558e-14	1.26327e-12	up
	Cl030750	0.831319	7.86288	-3.24158	1.95597e-08	1.89209e-07	down
	Cl035509	39.7925	80.0853	-1.00904	0.00362489	0.0140725	down
	Cl000904	17.9043	7.81697	1.19562	6.5972e-19	1.40256e-17	up
	Cl000905	28.7846	12.8849	1.15962	0.00125655	0.00555946	up
	Cl000900	5.37602	12.7658	-1.24767	1.76982e-05	0.000115	down
	Cl034451	9.44281	21.4521	-1.18383	0.000274165	0.00142392	down
	Cl003457	6.14075	22.7565	-1.88979	1.00622e-11	1.31449e-10	down
	Cl003450	237.112	31.2351	2.92432	7.00829e-63	7.82665e-61	up
	Cl033229	193.858	55.5804	1.80235	9.08727e-15	1.49807e-13	up
	Cl018731	7.99269	3.19887	1.32112	1.00158e-14	1.64642e-13	up
	Cl018739	159.239	1604.58	-3.33293	7.7052e-25	2.21147e-23	down
	Cl014472	190.261	50.9386	1.90115	6.87349e-63	7.7061e-61	up
	Cl022115	1.13767	5.01929	-2.1414	8.27711e-11	1.00322e-09	down
	Cl023244	5.60838	28.9429	-2.36756	3.07161e-13	4.51168e-12	down
	Cl023242	8.49013	46.5144	-2.45382	1.2068e-31	4.71885e-30	down
	Cl038462	11.4186	4.8624	1.23165	0.00211306	0.00880343	up
	Cl030259	3.94759	8.27268	-1.06738	9.41164e-06	6.41166e-05	down
	Cl030255	3.96045	10.9809	-1.47126	0.00132946	0.00584691	down
	Cl019109	2.08038	5.87719	-1.49828	0.000314604	0.00160924	down
	Cl013885	66.6773	32.9621	1.01639	5.51618e-23	1.46186e-21	up
	Cl013881	38.9109	5.77799	2.75154	5.34199e-64	6.15745e-62	up
	Cl013882	34.9745	1.79911	4.28095	1.31046e-35	5.86253e-34	up
	Cl013889	0.935673	7.45112	-2.99338	1.28684e-07	1.13467e-06	down
	Cl027150	448.74	17.1088	4.71307	5.17308e-169	4.94909e-166	up
	Cl022383	13.0099	28.7762	-1.14526	0.000138674	0.000766432	down
	Cl013264	50.1684	3.34019	3.90878	4.37853e-16	7.81519e-15	up
	Cl013267	84.5411	5.96806	3.82432	1.87343e-25	5.53752e-24	up
	Cl013266	285.981	17.7169	4.01272	2.79459e-27	9.00198e-26	up
	Cl013268	31.6781	6.8983	2.19917	9.2634e-18	1.83611e-16	up
	Cl009357	221.923	62.2754	1.83332	1.43168e-35	6.38052e-34	up
	Cl009355	144.156	38.3791	1.90924	5.03045e-28	1.71675e-26	up
	Cl009358	79.8733	20.3377	1.97356	4.04738e-46	2.54745e-44	up
	Cl009359	5.82085	0.132004	5.46257	2.72649e-20	6.22539e-19	up
	Cl011130	9.75908	0.09614	6.66546	3.56656e-44	2.11934e-42	up
	Cl017995	21.6014	10.5312	1.03645	4.91326e-05	0.000296376	up
	Cl015598	69.5322	30.7656	1.17636	9.68848e-10	1.06826e-08	up
	Cl001529	8.67982	20.7756	-1.25915	1.91628e-05	0.000123872	down
	Cl001520	62.6617	22.5053	1.47732	1.4672e-16	2.69247e-15	up
	Cl028719	73.1912	163.273	-1.15755	2.06231e-06	1.54141e-05	down
	Cl028718	16.3285	39.0038	-1.25623	3.0467e-06	2.21768e-05	down
	Cl043906	22.2494	7.5304	1.56297	3.92997e-08	3.67168e-07	up
	Cl008298	14.968	5.37296	1.47809	7.05682e-07	5.64329e-06	up
	Cl031830	2.89116	6.05014	-1.06532	0.0067432	0.0239765	down
	Cl031836	6.63842	18.3636	-1.46794	0.00126804	0.00560512	down
	Cl031839	215.282	508.786	-1.24083	0.000598738	0.00287716	down
	Cl000737	6.72716	1.15733	2.53919	1.63187e-10	1.91952e-09	up
	Cl008122	9.96873	56.8145	-2.51078	6.79131e-06	4.72298e-05	down
	Cl008123	295.031	43.5669	2.75956	5.44845e-118	2.17189e-115	up
	Cl007960	15.5607	6.22427	1.32194	2.15808e-07	1.85169e-06	up
	Cl036782	0.265463	5.26584	-4.31008	3.5258e-10	4.03163e-09	down
	Cl017649	11.3002	5.11499	1.14355	0.0064737	0.02315	up
	Cl036438	11.8069	3.60739	1.7106	2.08066e-05	0.000133505	up
	Cl042742	110.603	0.824289	7.06803	9.00389e-51	6.69484e-49	up
	Cl042747	13.8881	6.22603	1.15747	5.14948e-18	1.03353e-16	up
	Cl001069	103.998	11.241	3.20971	1.05425e-34	4.54325e-33	up
	Cl001061	21.9771	0.621432	5.14426	5.24762e-55	4.53651e-53	up
	Cl001062	110.599	2.17333	5.66929	2.50834e-57	2.35268e-55	up
	Cl004720	18.6043	1.3607	3.77321	8.31224e-51	6.21275e-49	up
	Cl004723	3.3693	7.29793	-1.11504	0.000103846	0.000589148	down
	Cl035205	12.0043	34.7148	-1.532	4.44201e-05	0.000269421	down
	Cl035200	5.04351	13.4286	-1.41281	0.00302484	0.012026	down
	Cl030495	1.52652	5.11545	-1.74461	0.00117229	0.00522941	down
	Cl005899	3.56268	19.4246	-2.44685	4.89761e-10	5.53619e-09	down
	Cl034558	30.5882	61.2914	-1.00271	0.00108783	0.00489523	down
	Cl034559	14.3176	37.4251	-1.38621	0.000456283	0.00225362	down
	Cl017421	0.558831	7.3767	-3.72249	2.50433e-08	2.38873e-07	down
	Cl014170	23.1878	7.98496	1.53801	3.43028e-08	3.22162e-07	up
	Cl019698	46.8474	22.4632	1.06041	9.53701e-09	9.58074e-08	up
	Cl026177	7.91109	20.5562	-1.37763	1.82328e-06	1.37277e-05	down
	Cl022411	84.8491	32.6246	1.37894	3.11169e-08	2.93489e-07	up
	Cl018568	19.788	2.43299	3.02383	0.000808303	0.00375633	up
	Cl025567	185.765	4.84098	5.26204	1.24396e-104	3.75819e-102	up
	Cl024152	4.641	10.7647	-1.2138	5.2192e-06	3.68503e-05	down
	Cl040874	40.3419	6.35214	2.66696	1.44588e-16	2.65503e-15	up
	Cl040870	5.0672	17.8771	-1.81885	1.89639e-18	3.92135e-17	down
	Cl028128	105.491	3.22681	5.03087	5.97217e-49	4.19089e-47	up
	Cl039016	36.9005	78.725	-1.09318	0.000135034	0.000747896	down
	Cl012128	344.973	43.4963	2.98752	6.15907e-78	1.08449e-75	up
	Cl012126	125.945	18.0318	2.80418	7.01548e-20	1.56938e-18	up
	Cl014404	13.6641	1.78005	2.9404	6.28307e-08	5.7485e-07	up
	Cl038057	3.04189	6.66493	-1.13162	0.0113626	0.0374416	down
	Cl018952	183.913	20.5162	3.16419	5.0538e-121	2.16491e-118	up
	Cl024909	4.71462	9.6716	-1.03661	0.0143997	0.0458593	down
	Cl028610	10.9168	2.25269	2.27683	1.77113e-07	1.53994e-06	up
	Cl024902	2.83117	15.7347	-2.47448	6.83757e-07	5.47727e-06	down
	Cl024903	5.23587	33.2053	-2.66491	2.02664e-08	1.95781e-07	down
	Cl009099	44.9181	0.62041	6.17793	8.22112e-112	2.87749e-109	up
	Cl028619	7.33646	58.9815	-3.00711	3.69228e-14	5.83226e-13	down
	Cl040041	5.23921	24.5719	-2.22959	1.60497e-07	1.40184e-06	down
	Cl010899	8.42195	4.02902	1.06373	1.49806e-06	1.14442e-05	up
	Cl010898	7.091	0.159213	5.47696	1.7209e-17	3.35769e-16	up
	Cl012947	252.769	17.1363	3.88269	4.07046e-67	5.0794e-65	up
	Cl017325	6.52883	13.2948	-1.02596	2.53424e-05	0.000160104	down
	Cl017323	25.1399	8.63726	1.54133	2.0809e-35	9.20245e-34	up
	Cl028137	2.92645	6.69332	-1.19357	0.0107956	0.0358783	down
	Cl028139	1.60379	12.3325	-2.94291	5.05186e-25	1.46163e-23	down
	Cl028138	2.9281	11.1394	-1.92764	0.000175006	0.000947283	down
	Cl010698	5.23667	2.12691	1.29989	6.73709e-06	4.68754e-05	up
	Cl017811	11.4027	2.62943	2.11655	0.0002809	0.00145605	up
	Cl042359	74.5421	19.6356	1.92459	3.27897e-22	8.35787e-21	up
	Cl042352	433.955	16.7278	4.69722	5.05751e-86	1.07523e-83	up
	Cl042351	100.636	3.99163	4.65602	1.92741e-18	3.98262e-17	up
	Cl029778	10.9858	3.44498	1.67308	5.77818e-33	2.36914e-31	up
	Cl035958	105.544	4.75612	4.47191	4.19373e-59	4.22331e-57	up
	Cl029775	8.00032	2.93567	1.44637	3.63745e-14	5.75198e-13	up
	Cl042971	5.96298	1.12067	2.41167	1.84499e-12	2.55318e-11	up
	Cl028699	70.8909	197.291	-1.47665	3.54242e-09	3.72557e-08	down
	Cl028695	10.5579	24.8346	-1.23403	5.04263e-08	4.67017e-07	down
	Cl002069	51.5967	0.0001	18.9769	2.47717e-20	5.66965e-19	up
	Cl006959	126.731	20.1181	2.65521	7.94384e-10	8.83363e-09	up
	Cl006956	13.0836	35.5997	-1.44411	4.20506e-15	7.12032e-14	down
	Cl006483	5.97961	0.586917	3.34882	2.07202e-19	4.5327e-18	up
	Cl037625	12.1537	25.0916	-1.04581	0.00144003	0.00627548	down
	Cl025873	28.6519	109.498	-1.9342	2.02904e-07	1.75091e-06	down
	Cl005755	119.794	0.643765	7.5398	4.55105e-129	2.21389e-126	up
	Cl006223	156.101	67.8658	1.20173	7.86949e-05	0.000456564	up
	Cl006222	2.00608	10.3951	-2.37345	1.65183e-08	1.61091e-07	down
	Cl033372	121.048	26.7416	2.17843	2.30296e-08	2.20398e-07	up
	Cl020697	3.90401	14.6509	-1.90796	5.30233e-05	0.000317976	down
	Cl038217	11.0241	27.1689	-1.30129	0.00290726	0.0116197	down
	Cl030040	13.2147	4.52449	1.54632	7.30028e-05	0.000426992	up
	Cl030044	0.272997	7.17452	-4.71592	5.72782e-07	4.64259e-06	down
	Cl033533	574.881	83.0203	2.79173	2.58563e-43	1.49316e-41	up
	Cl034747	6.78555	1.21204	2.48503	3.37602e-19	7.30182e-18	up
	Cl032470	11.3204	4.05591	1.48083	6.06253e-11	7.46144e-10	up
	Cl021567	5.21386	13.7422	-1.39818	1.09631e-06	8.50869e-06	down
	Cl021562	26.6544	63.9202	-1.2619	0.000387318	0.00194173	down
	Cl039671	5.79453	40.2259	-2.79536	1.71519e-27	5.65186e-26	down
	Cl032378	7.9347	20.4128	-1.36323	4.06799e-06	2.91962e-05	down
	Cl039580	2.44199	5.51192	-1.1745	0.000212036	0.00113011	down
	Cl017561	12.92	1.75632	2.87897	4.12719e-12	5.57695e-11	up
	Cl026031	415.184	27.4587	3.91842	1.61231e-165	1.36103e-162	up
	Cl026032	2.86835	6.86511	-1.25906	7.3691e-05	0.000430667	down
	Cl013843	28.528	0.239291	6.89747	4.10879e-58	4.03858e-56	up
	Cl027630	53.2691	26.0772	1.03051	6.7671e-20	1.51855e-18	up
	Cl003339	445.607	1.08639	8.68008	1.91446e-81	3.68771e-79	up
	Cl013159	10.412	0.023697	8.77933	1.38412e-14	2.25074e-13	up
	Cl013483	27.7447	2.73195	3.34421	2.36594e-16	4.27881e-15	up
	Cl025673	1.33021	12.3523	-3.21505	6.09663e-23	1.60827e-21	down
	Cl025670	58.7571	18.1022	1.6986	2.10325e-43	1.21704e-41	up
	Cl021955	11.1235	258.324	-4.5375	7.19452e-17	1.34433e-15	down
	Cl021952	2.73184	6.81059	-1.31791	0.00156176	0.00673136	down
	Cl021950	12.0348	30.2513	-1.32979	1.00318e-09	1.10484e-08	down
	Cl012682	1.52787	8.73039	-2.51453	1.10338e-05	7.42513e-05	down
	Cl019173	7.96751	28.9159	-1.85966	0.000220114	0.00116753	down
	Cl040263	39.6744	108.543	-1.45199	9.85407e-06	6.69559e-05	down
	Cl012351	15.729	6.96194	1.17586	3.05225e-07	2.56298e-06	up
	Cl012357	2.2929	60.9039	-4.73129	3.22906e-28	1.11124e-26	down
	Cl026987	27.5765	0.0001	18.0731	5.14294e-25	1.48648e-23	up
	Cl017492	5.45383	0.92894	2.55361	4.95555e-19	1.06141e-17	up
	Cl036119	15.2523	39.3788	-1.36839	1.55025e-06	1.18146e-05	down
	Cl014210	4.8729	16.2296	-1.73578	0.0127749	0.0414719	down
	Cl014213	4.62419	9.63312	-1.0588	0.00311946	0.0123526	down
	Cl014212	21.5511	63.221	-1.55265	3.89931e-12	5.27897e-11	down
	Cl042577	6.92456	3.08755	1.16526	0.000662742	0.00314715	up
	Cl013978	4.88636	14.5477	-1.57396	2.38254e-05	0.000151252	down
	Cl009443	10.0736	149.453	-3.89105	3.75792e-41	2.01978e-39	down
	Cl007517	29.9203	150.635	-2.33186	9.34887e-06	6.37042e-05	down
	Cl007519	121.48	497.092	-2.03279	0.00568563	0.0207059	down
	Cl036578	2.98796	7.68121	-1.36217	0.001064	0.00479949	down
	Cl041703	4.02468	8.95948	-1.15454	0.000294884	0.00152111	down
	Cl041704	10.836	29.9904	-1.46866	3.9524e-10	4.5015e-09	down
	Cl023432	22.0663	9.07274	1.28224	0.00127638	0.00563938	up
	Cl023435	26.5288	0.800003	5.05141	1.29292e-16	2.38791e-15	up
	Cl023434	36.6186	4.5503	3.00854	5.97076e-19	1.2741e-17	up
	Cl000981	2.43197	5.44149	-1.16188	0.0148542	0.0470796	down
	Cl028918	9.83055	2.75081	1.83742	7.07832e-09	7.19642e-08	up
	Cl003988	4.78448	22.132	-2.2097	7.46534e-15	1.23995e-13	down
	Cl034231	17.5173	8.22155	1.0913	3.61137e-11	4.51684e-10	up
	Cl034230	17.7327	8.29177	1.09666	0.000294049	0.00151735	up
	Cl032179	14.6358	74.6083	-2.34984	3.29787e-07	2.76115e-06	down
	Cl022045	21.0345	8.44396	1.31677	8.66167e-15	1.42955e-13	up
	Cl018222	4.78358	16.4173	-1.77905	1.50609e-06	1.15024e-05	down
	Cl003882	53.4111	19.4758	1.45546	6.8459e-14	1.06005e-12	up
	Cl001230	9.03775	18.6196	-1.04279	2.53656e-05	0.000160215	down
	Cl022849	3.44787	10.2881	-1.5772	2.40044e-12	3.30115e-11	down
	Cl033369	9.20979	24.4616	-1.40928	0.00174634	0.00741443	down
	Cl022840	27.8278	13.4693	1.04685	9.90178e-12	1.29413e-10	up
	Cl022847	59.2331	21.0379	1.49341	2.39298e-16	4.325e-15	up
	Cl043134	9.43235	44.8461	-2.24929	2.11548e-20	4.85731e-19	down
	Cl002216	665.808	61.5501	3.43527	2.4308e-97	6.64441e-95	up
	Cl002215	7.96002	72.2909	-3.18297	2.29815e-15	3.94258e-14	down
	Cl005762	7.4135	1.72673	2.10211	1.23892e-12	1.73879e-11	up
	Cl018873	168.968	75.1986	1.16797	2.67892e-07	2.26741e-06	up
	Cl038391	6.20862	19.8073	-1.67369	0.00023703	0.00124734	down
	Cl019186	41.6492	14.4392	1.5283	2.38558e-11	3.02289e-10	up
	Cl019185	1.78473	6.98585	-1.96873	0.000338154	0.00171898	down
	Cl033706	4.67858	12.8497	-1.4576	4.0588e-05	0.000247907	down
	Cl033701	34.4216	74.3659	-1.11133	0.0080304	0.0279167	down
	Cl027500	7.55374	15.304	-1.01865	0.0020857	0.00869957	down
	Cl024460	15.8493	3.83139	2.04848	1.00823e-05	6.83447e-05	up
	Cl024467	43.5534	14.1336	1.62366	7.01687e-23	1.84593e-21	up
	Cl024466	5.53739	0.326092	4.08585	7.07365e-20	1.58104e-18	up
	Cl024799	2.38663	9.73797	-2.02865	0.00021939	0.00116433	down
	Cl023160	14.6967	40.2755	-1.45441	1.73486e-06	1.31274e-05	down
	Cl013724	140.75	57.7053	1.28636	1.42936e-20	3.32448e-19	up
	Cl013722	7.42677	2.22356	1.73986	0.00096432	0.00439596	up
	Cl016538	1.30665	20.6011	-3.97878	1.33756e-28	4.65889e-27	down
	Cl014978	86.3734	182.545	-1.07959	8.01579e-05	0.000464489	down
	Cl027296	8.0648	1.52926	2.39881	0.000483888	0.00237606	up
	Cl022666	25.4864	71.5472	-1.48917	1.60978e-06	1.2252e-05	down
	Cl000045	16.3274	44.3463	-1.44152	0.00146901	0.0063882	down
	Cl008212	39.9896	1.00659	5.31208	0.00031393	0.00160665	up
	Cl015375	11.3824	0.267732	5.40987	1.31047e-16	2.41721e-15	up
	Cl014025	13.349	6.23397	1.09851	1.79165e-15	3.0996e-14	up
	Cl014021	42.702	18.7853	1.1847	1.27132e-19	2.81762e-18	up
	Cl017283	208.275	20.7185	3.3295	4.56626e-52	3.58077e-50	up
	Cl017287	7.69138	19.3068	-1.32779	1.01348e-06	7.90859e-06	down
	Cl017289	9.65078	36.3596	-1.91362	0.0024525	0.0100377	down
	Cl012053	17.8821	36.538	-1.03088	0.00629693	0.0226448	down
	Cl036706	23.4215	58.1502	-1.31195	2.10074e-10	2.44697e-09	down
	Cl036704	2.18292	16.2389	-2.89513	0.000130672	0.00072612	down
	Cl001795	6.79804	2.14946	1.66114	3.441e-05	0.000212159	up
	Cl017719	30.0693	6.49494	2.21091	2.85162e-26	8.77218e-25	up
	Cl006078	0.713737	5.05737	-2.82492	2.23725e-07	1.9139e-06	down
	Cl031160	17.8926	57.8707	-1.69347	1.38901e-08	1.37232e-07	down
	Cl031166	28.4666	10.7729	1.40187	2.33639e-36	1.08156e-34	up
	Cl043478	11.4211	23.4582	-1.0384	0.0116889	0.0384068	down
	Cl007301	5.60811	1.22121	2.1992	1.80889e-06	1.36301e-05	up
	Cl007308	20.1675	0.335562	5.90931	1.03486e-26	3.26389e-25	up
	Cl030411	9.71433	23.7916	-1.29226	0.00211948	0.00882507	down
	Cl035424	2523.36	1206.55	1.06446	6.82082e-05	0.000400664	up
	Cl000821	18.6272	6.19617	1.58796	2.99054e-07	2.51411e-06	up
	Cl000828	10.2656	21.6173	-1.07437	0.00329386	0.0129361	down
	Cl041931	20.35	7.07731	1.52375	1.02741e-06	8.00424e-06	up
	Cl026249	53.9329	25.897	1.05838	4.63104e-05	0.000280294	up
	Cl026248	49.626	14.2985	1.79523	9.70934e-22	2.4196e-20	up
	Cl026244	115.657	15.2287	2.92499	1.17911e-18	2.47018e-17	up
	Cl026240	7.21936	15.621	-1.11354	9.40261e-05	0.0005379	down
	Cl033146	337.365	0.184534	10.8362	2.5116e-64	2.9303e-62	up
	Cl037863	21.851	5.03374	2.118	1.27226e-25	3.77223e-24	up
	Cl037866	34.711	0.0799843	8.76146	2.73438e-46	1.72482e-44	up
	Cl006890	50.0103	0.719349	6.11939	5.12886e-40	2.69603e-38	up
	Cl004021	54.7917	26.4618	1.05005	1.60097e-24	4.54046e-23	up
	Cl041078	3.11071	51.2907	-4.04338	1.20876e-18	2.5231e-17	down
	Cl005049	6.26711	1.80824	1.79322	2.66042e-12	3.64471e-11	up
	Cl030617	101.516	2.4632	5.36503	1.48056e-37	7.1901e-36	up
	Cl023367	49.8325	16.5255	1.59239	1.82694e-15	3.15873e-14	up
	Cl023365	26.143	4.44511	2.55613	1.66905e-38	8.38562e-37	up
	Cl025205	2.35741	8.59422	-1.86617	1.57496e-11	2.02522e-10	down
	Cl002409	23.2108	3.62095	2.68036	3.35596e-12	4.56273e-11	up
	Cl033931	790.241	49.9829	3.98278	9.83338e-75	1.61273e-72	up
	Cl006530	10.7957	69.5049	-2.68666	2.97656e-09	3.15474e-08	down
	Cl006537	38.3037	86.1314	-1.16906	0.000368862	0.00185797	down
	Cl020184	4.25817	10.6282	-1.31959	0.000440481	0.00218497	down
	Cl020183	18.695	182.015	-3.28334	4.7124e-16	8.39544e-15	down
	Cl020180	3.10101	14.6866	-2.24369	0.00595895	0.0215862	down
	Cl023988	5.73216	21.5112	-1.90794	0.000634288	0.00302705	down
	Cl023985	13.8476	2.45627	2.49509	3.20301e-06	2.32322e-05	up
	Cl035004	17.2779	5.83574	1.56594	1.24237e-12	1.74278e-11	up
	Cl042477	5.14298	15.5579	-1.59697	9.19063e-07	7.21894e-06	down
	Cl018609	8.8651	18.0467	-1.02552	9.5321e-05	0.000544764	down
	Cl021276	10.5864	4.27973	1.30663	2.99371e-14	4.76289e-13	up
	Cl021272	7.01544	1.18619	2.5642	8.57245e-30	3.13824e-28	up
	Cl038630	76.1754	19.9848	1.93042	4.31138e-09	4.49314e-08	up
	Cl019060	296.656	14.5755	4.34717	2.61915e-21	6.41401e-20	up
	Cl026724	6.6353	21.2921	-1.68209	4.35375e-07	3.58351e-06	down
	Cl008947	116.51	19.3577	2.58946	3.41457e-43	1.96396e-41	up
	Cl008948	32.8081	12.1518	1.43288	6.57636e-14	1.02081e-12	up
	Cl022112	5.26005	20.3897	-1.95469	1.91009e-27	6.25705e-26	down
	Cl022111	6.03986	12.6184	-1.06294	0.000743534	0.00348349	down
	Cl022110	12.9534	27.036	-1.06156	4.75519e-05	0.000287566	down
	Cl039211	5.0384	11.4402	-1.18308	0.00258948	0.0105211	down
	Cl039216	0.160073	6.52733	-5.34969	1.11921e-09	1.22792e-08	down
	Cl011077	191.513	3.06593	5.96497	5.28827e-113	1.92125e-110	up
	Cl011078	41.5847	20.3722	1.02945	5.70709e-19	1.22056e-17	up
	Cl025565	48.4422	14.233	1.76702	6.01579e-31	2.28688e-29	up
	Cl000319	16.7407	35.2917	-1.07597	1.11843e-08	1.11497e-07	down
	Cl010388	6.01276	20.8922	-1.79686	2.9383e-05	0.00018373	down
	Cl015233	9.82796	22.1425	-1.17185	0.00106404	0.00479949	down
	Cl014729	19.2165	3.75827	2.3542	4.23536e-12	5.71504e-11	up
	Cl014721	253.155	5.15622	5.61756	1.83264e-56	1.68046e-54	up
	Cl005204	131.208	5.36279	4.61273	1.91348e-73	2.92121e-71	up
	Cl005205	38.2023	0.54924	6.12008	8.04994e-47	5.15717e-45	up
	Cl005201	13.9912	4.30232	1.70134	2.9459e-08	2.79136e-07	up
	Cl005202	78.8178	19.5518	2.01122	4.65817e-54	3.94378e-52	up
	Cl005203	24.0949	4.63973	2.37661	8.57983e-22	2.15065e-20	up
	Cl008001	12.4188	79.0045	-2.66941	6.48178e-06	4.52747e-05	down
	Cl003337	135.829	0.540987	7.97198	2.41587e-93	5.97739e-91	up
	Cl000583	40.0523	12.1555	1.72028	1.95318e-11	2.4948e-10	up
	Cl000585	52.8249	0.0001	19.0109	3.95608e-25	1.1539e-23	up
	Cl001187	3.28862	16.5966	-2.33533	0.00854577	0.0294763	down
	Cl000092	27.1058	4.97087	2.44703	1.46575e-18	3.05065e-17	up
	Cl001233	3.56455	20.8672	-2.54944	6.09431e-13	8.78517e-12	down
	Cl001234	259.32	521.285	-1.00734	2.16419e-06	1.61085e-05	down
	Cl007172	6.55958	1.50609	2.12279	1.74654e-09	1.89088e-08	up
	Cl002529	16.9103	35.0453	-1.05132	2.08762e-05	0.000133862	down
	Cl002525	638.562	206.341	1.62979	1.67016e-18	3.46353e-17	up
	Cl021077	112.428	47.8145	1.23348	1.30472e-43	7.59571e-42	up
	Cl030626	19.0369	2.27087	3.06748	2.9408e-10	3.38564e-09	up
	Cl015823	10.1797	1.157	3.13724	5.82593e-21	1.3911e-19	up
	Cl015827	4.1499	14.5516	-1.81003	6.29172e-09	6.44233e-08	down
	Cl038765	1.76058	7.58464	-2.10703	1.14795e-07	1.01721e-06	down
	Cl032666	4.55312	12.2644	-1.42955	0.00346165	0.0135174	down
	Cl005572	19.6561	9.65261	1.02599	4.28646e-07	3.53218e-06	up
	Cl038908	2.00327	12.9642	-2.6941	7.82572e-05	0.000454392	down
	Cl005575	32.7471	16.3379	1.00315	1.95146e-08	1.88837e-07	up
	Cl032082	875.098	409.557	1.09538	1.83303e-13	2.74438e-12	up
	Cl032083	17.4901	6.39461	1.45161	9.71361e-24	2.65262e-22	up
	Cl022752	7.96224	16.5478	-1.05539	2.72916e-05	0.000171287	down
	Cl022757	24.9285	4.63759	2.42635	7.14163e-05	0.000418737	up
	Cl022756	79.5956	7.72577	3.36494	2.63021e-40	1.39023e-38	up
	Cl023083	141.895	42.4649	1.74048	6.58478e-10	7.36515e-09	up
	Cl024362	27.7997	8.22752	1.75654	2.73994e-05	0.000171926	up
	Cl024367	19.394	41.9712	-1.11379	5.53699e-05	0.000331146	down
	Cl024364	12.3786	5.71998	1.11376	0.000855871	0.00395434	up
	Cl006254	6.31121	39.6576	-2.65161	4.30446e-05	0.000261798	down
	Cl020068	10.7518	0.96976	3.4708	2.13611e-15	3.67778e-14	up
	Cl014526	92.8962	16.0641	2.53178	0.00123031	0.00546441	up
	Cl014290	16.4138	39.3731	-1.2623	1.16391e-05	7.7977e-05	down
	Cl014299	8.06979	18.9584	-1.23224	0.000979622	0.00446005	down
	Cl008574	167.171	53.3189	1.6486	8.82605e-15	1.45584e-13	up
	Cl008573	22.0256	7.50309	1.55363	3.49573e-08	3.27772e-07	up
	Cl009222	13.5891	55.7548	-2.03665	4.77268e-13	6.93573e-12	down
	Cl009229	36.4205	13.6858	1.41207	5.3873e-24	1.49682e-22	up
	Cl005220	10.8996	22.5634	-1.04971	0.000632759	0.00302076	down
	Cl028073	3.46422	18.3616	-2.40609	1.3327e-06	1.02382e-05	down
	Cl028078	7.00936	1.8266	1.94012	4.53976e-06	3.23154e-05	up
	Cl025848	17.9607	47.6701	-1.40824	0.00217403	0.00901689	down
	Cl006003	13.7057	29.1342	-1.08794	7.78631e-05	0.000452378	down
	Cl001055	19.4928	59.413	-1.60784	0.00237524	0.00975695	down
	Cl006006	67.9685	166.822	-1.29537	5.23523e-05	0.000314673	down
	Cl035857	5.42704	0.520986	3.38085	2.50609e-23	6.7159e-22	up
	Cl003908	4.97544	14.3897	-1.53214	0.000321564	0.00164221	down
	Cl034817	808.162	1.679	8.9109	4.02126e-114	1.49888e-111	up
	Cl034811	329.169	152.436	1.11063	7.31465e-08	6.64992e-07	up
	Cl028800	16.4375	3.55323	2.20979	1.55999e-13	2.34783e-12	up
	Cl008144	69.3353	21.774	1.67098	6.10692e-13	8.79893e-12	up
	Cl013143	13.431	2.63051	2.35215	7.19159e-38	3.5283e-36	up
	Cl002298	34.0223	13.1246	1.37421	1.40193e-36	6.52134e-35	up
	Cl008635	18.9997	52.1222	-1.45592	2.2938e-06	1.70071e-05	down
	Cl037549	11.3389	22.9744	-1.01875	0.00938155	0.0319407	down
	Cl041501	72.4713	14.2624	2.34519	6.84381e-20	1.53337e-18	up
	Cl005410	78.4204	23.5356	1.73639	6.76784e-14	1.0494e-12	up
	Cl006143	3.51062	7.58462	-1.11135	0.0136419	0.0438057	down
	Cl020267	7.02338	1.28158	2.45424	1.06644e-10	1.27906e-09	up
	Cl038318	1.50931	5.8807	-1.9621	1.28006e-07	1.12904e-06	down
	Cl038319	5.60016	1.5132	1.88786	2.27656e-07	1.94521e-06	up
	Cl032785	5.49407	18.308	-1.73652	2.35145e-08	2.24813e-07	down
	Cl032783	7.80089	44.109	-2.49936	8.6887e-11	1.05088e-09	down
	Cl032780	18.6245	61.9445	-1.73378	1.64413e-10	1.93315e-09	down
	Cl033782	57.1093	22.3053	1.35634	0.00128226	0.00566188	up
	Cl012827	5.78343	2.04209	1.50188	0.000132211	0.00073396	up
	Cl026370	3.17993	9.55142	-1.58672	0.00261537	0.0106157	down
	Cl022001	20.1329	42.0598	-1.06289	1.11165e-05	7.47899e-05	down
	Cl040490	8.49629	17.2666	-1.02308	0.000131271	0.000729168	down
	Cl027778	6.88287	16.0298	-1.21967	0.00150409	0.0065166	down
	Cl029336	33.8661	13.9675	1.27777	2.47149e-06	1.8221e-05	up
	Cl034568	2.41084	6.18837	-1.36003	0.000229396	0.00121184	down
	Cl013058	88.2449	25.6505	1.78252	8.81642e-21	2.08092e-19	up
	Cl013059	14.1311	5.26637	1.42399	5.88818e-15	9.81398e-14	up
	Cl023299	347.736	67.9612	2.35521	3.32739e-38	1.65224e-36	up
	Cl025738	43.6272	3.74062	3.54388	3.11004e-31	1.19653e-29	up
	Cl040908	3.37062	8.0637	-1.25843	2.38536e-06	1.76358e-05	down
	Cl015047	179.754	15.3089	3.55358	2.62432e-61	2.78965e-59	up
	Cl019371	121.825	2.89587	5.39467	4.09287e-54	3.47543e-52	up
	Cl014310	6.04718	26.2156	-2.11609	4.82018e-05	0.00029125	down
	Cl014317	4.35524	11.4291	-1.39188	0.00769104	0.0268704	down
	Cl044374	0.921872	8.14946	-3.14407	2.12387e-07	1.82452e-06	down
	Cl042437	9.04182	4.30727	1.06984	0.000428875	0.00213145	up
	Cl013832	18.3769	8.00215	1.19943	3.38927e-15	5.76961e-14	up
	Cl013838	85.3474	21.3533	1.99889	7.31341e-28	2.46364e-26	up
	Cl029996	1.40272	8.60454	-2.61687	2.42675e-05	0.000153719	down
	Cl010569	7.44258	29.5238	-1.988	2.25107e-07	1.92457e-06	down
	Cl010565	403.572	14.0528	4.8439	1.75249e-26	5.46125e-25	up
	Cl040136	2.65059	6.40223	-1.27226	0.000137365	0.00075993	down
	Cl041422	2.52425	17.6024	-2.80185	9.29216e-19	1.95524e-17	down
	Cl017036	13.6671	46.2837	-1.7598	5.61454e-13	8.12622e-12	down
	Cl017038	2.9919	8.84864	-1.5644	4.25521e-06	3.04333e-05	down
	Cl005087	19.7059	114.758	-2.5419	1.08423e-22	2.82126e-21	down
	Cl028227	7.3266	2.63408	1.47585	0.00255282	0.0103971	up
	Cl042191	51.1601	7.63968	2.74343	2.21216e-18	4.54809e-17	up
	Cl029175	16.6614	40.6248	-1.28585	0.000113228	0.000637358	down
	Cl029177	4.60724	11.7142	-1.34628	1.61267e-05	0.000105626	down
	Cl016071	113.849	9.15916	3.63577	7.87341e-47	5.05537e-45	up
	Cl025696	48.6483	0.427888	6.82901	2.55534e-10	2.95848e-09	up
	Cl000245	15.2051	37.9026	-1.31774	1.68616e-06	1.27893e-05	down
	Cl011413	7.82568	38.0752	-2.28256	3.95572e-11	4.93407e-10	down
	Cl034997	38.4815	2.58405	3.89646	4.57225e-122	1.9883e-119	up
	Cl005590	21.1913	8.78214	1.27083	1.23726e-05	8.24293e-05	up
	Cl005594	154.152	57.7534	1.41638	1.06739e-14	1.74958e-13	up
	Cl004974	5.25348	0.697596	2.91281	0.000270829	0.00140842	up
	Cl010997	12.6989	39.7977	-1.64798	3.55394e-09	3.73632e-08	down
	Cl023903	34.2887	183.754	-2.42197	3.54112e-07	2.95189e-06	down
	Cl023902	139.51	22.598	2.62611	8.34769e-13	1.19138e-11	up
	Cl023906	9.37291	140.166	-3.90249	7.5883e-94	1.91045e-91	down
	Cl007994	20.672	125.658	-2.60375	1.55853e-19	3.43822e-18	down
	Cl003750	21.5753	55.6001	-1.3657	4.55966e-07	3.74547e-06	down
	Cl003758	15.7461	1.26396	3.63897	8.84819e-10	9.7841e-09	up
	Cl007663	1.16102	9.04466	-2.96167	2.20952e-38	1.10096e-36	down
	Cl035100	2.62849	9.54955	-1.8612	3.03579e-05	0.000189126	down
	Cl038850	13.9253	0.0001	17.0874	1.0143e-21	2.52266e-20	up
	Cl000318	12.447	25.4116	-1.02969	0.00150422	0.0065166	down
	Cl013427	19.0834	9.03031	1.07947	0.000192285	0.00103192	up
	Cl016410	138.562	40.4145	1.77759	5.75456e-34	2.43601e-32	up
	Cl038507	45.0434	19.445	1.21192	1.7727e-33	7.37367e-32	up
	Cl038506	36.5677	13.2131	1.4686	5.84877e-07	4.73795e-06	up
	Cl013964	3.70243	12.1792	-1.71787	7.50521e-05	0.000437552	down
	Cl015149	5.49141	1.20977	2.18245	0.0013248	0.00582819	up
	Cl013963	3.03041	9.2051	-1.60292	5.83148e-05	0.000347384	down
	Cl001602	143.118	51.0071	1.48843	4.33418e-07	3.56945e-06	up
	Cl001603	8.50019	33.5706	-1.98163	3.68311e-11	4.60204e-10	down
	Cl018335	115.693	47.6441	1.27993	1.20411e-13	1.82659e-12	up
	Cl022262	2.29545	8.93036	-1.95994	0.00323945	0.0127591	down
	Cl039299	5.33448	18.5937	-1.8014	3.369e-07	2.81578e-06	down
	Cl022198	25.2646	53.8327	-1.09136	5.92155e-06	4.15943e-05	down
	Cl027921	1.90818	5.19895	-1.44602	8.20967e-05	0.000474765	down
	Cl016272	3.65085	12.414	-1.76566	1.87612e-06	1.40996e-05	down
	Cl013571	57.0463	14.6027	1.9659	3.75957e-26	1.14791e-24	up
	Cl040718	8.37325	53.2094	-2.66782	5.63136e-28	1.91047e-26	down
	Cl037330	0.826531	5.27557	-2.67419	1.50583e-07	1.31926e-06	down
	Cl017653	34.9809	2.07449	4.07574	1.45346e-23	3.93546e-22	up
	Cl017654	15.7825	0.0001	17.268	8.76356e-40	4.56484e-38	up
	Cl029569	984.088	0.108188	13.151	1.44792e-70	2.04713e-68	up
	Cl017659	2.27986	8.39596	-1.88075	1.47927e-12	2.06299e-11	down
	Cl029564	28.4672	73.5643	-1.3697	9.44395e-06	6.43215e-05	down
	Cl011696	48.9707	169.923	-1.79489	0.0100254	0.0337485	down
	Cl012226	13.7048	28.5176	-1.05717	5.26529e-05	0.000316148	down
	Cl041398	15.2055	55.5448	-1.86906	2.45063e-11	3.10122e-10	down
	Cl000672	29.273	7.22596	2.01831	1.50629e-07	1.31926e-06	up
	Cl000677	43.0818	1.72829	4.63966	9.10576e-17	1.69265e-15	up
	Cl029030	5.15551	12.7619	-1.30765	0.00521051	0.0192121	down
	Cl011882	248.128	60.9348	2.02575	1.0641e-50	7.87132e-49	up
	Cl009298	10.6658	52.2462	-2.29233	1.96856e-09	2.11926e-08	down
	Cl041026	0.392055	5.06003	-3.69002	2.30964e-07	1.97054e-06	down
	Cl041027	0.723183	6.25046	-3.11153	6.23373e-05	0.000369276	down
	Cl041029	35.2848	2.65589	3.73178	6.52401e-10	7.30857e-09	up
	Cl031045	2.82039	7.45761	-1.40282	0.00416631	0.0158738	down
	Cl007464	220.875	34.8136	2.6655	1.37039e-52	1.09559e-50	up
	Cl035142	1.60317	7.02629	-2.13183	0.00246436	0.0100758	down
	Cl003615	2.54822	16.8327	-2.7237	7.29386e-17	1.36113e-15	down
	Cl003616	8.15797	17.7216	-1.11923	0.0134082	0.0431721	down
	Cl026527	14.3956	40.7428	-1.50092	6.81183e-05	0.0004003	down
	Cl026524	1.8824	7.0016	-1.89511	7.93087e-09	8.0319e-08	down
	Cl003907	4.23789	11.3911	-1.42649	0.00168094	0.00717394	down
	Cl018139	30.0289	1.34648	4.47909	2.59363e-14	4.13554e-13	up
	Cl033359	4.06657	9.3857	-1.20665	0.00421539	0.016031	down
	Cl001924	5.84367	15.1348	-1.37292	2.36417e-08	2.25879e-07	down
	Cl004346	2.64146	13.7424	-2.37922	6.84761e-14	1.06005e-12	down
	Cl004342	57.5635	127.351	-1.14558	5.71412e-09	5.88239e-08	down
	Cl032001	38.7301	7.26178	2.41506	2.41019e-05	0.000152805	up
	Cl005121	6.64947	2.27037	1.55031	1.92159e-05	0.000124188	up
	Cl026114	14.7644	95.3988	-2.69185	4.78193e-16	8.51404e-15	down
	Cl023000	20.9945	5.86702	1.83931	2.39658e-09	2.56275e-08	up
	Cl002366	133.132	511.075	-1.94068	1.25463e-07	1.10763e-06	down
	Cl002367	1.02929	34.9937	-5.08738	4.34801e-26	1.32195e-24	down
	Cl002365	328.643	26.3898	3.63847	5.53913e-171	5.67781e-168	up
	Cl006479	29.6665	0.765437	5.27641	6.16028e-86	1.30005e-83	up
	Cl020725	4.04364	14.9763	-1.88896	4.55689e-08	4.23396e-07	down
	Cl016877	5.89349	0.0001	15.8468	1.58519e-10	1.86998e-09	up
	Cl021338	12.1898	32.9187	-1.43323	4.32999e-05	0.000263239	down
	Cl021333	90.2266	30.1351	1.58211	3.73929e-18	7.56317e-17	up
	Cl021334	31.9101	5.73178	2.47696	8.35916e-06	5.74237e-05	up
	Cl038772	25.6664	63.6092	-1.30935	0.0147057	0.0466581	down
	Cl028032	120.08	37.4814	1.67975	4.81733e-32	1.91234e-30	up
	Cl026645	13.9656	31.0964	-1.15487	0.000454848	0.00224769	down
	Cl026769	5.6274	0.295768	4.24993	1.08245e-31	4.24419e-30	up
	Cl008864	20.0903	4.97128	2.01481	2.60763e-25	7.6682e-24	up
	Cl013359	14.1023	28.322	-1.00599	0.00272277	0.0109833	down
	Cl013355	140.26	45.7158	1.61734	5.75308e-16	1.01925e-14	up
	Cl013351	4.43218	10.7561	-1.27907	5.01515e-06	3.54969e-05	down
	Cl039557	26.839	68.9722	-1.36168	0.0121209	0.0396176	down
	Cl015603	6.57883	0.479278	3.7789	1.09433e-10	1.31196e-09	up
	Cl022016	20.5377	6.44221	1.67265	5.67173e-05	0.000338288	up
	Cl022015	8.63108	27.5327	-1.67353	1.51757e-08	1.4901e-07	down
	Cl009802	6.61312	15.5403	-1.23261	0.000544373	0.00264411	down
	Cl012408	1.53868	5.24247	-1.76855	1.50657e-05	9.93109e-05	down
	Cl012402	21.2071	10.5446	1.00804	0.00150942	0.00653618	up
	Cl024081	29.6262	7.35699	2.00969	2.05853e-23	5.5424e-22	up
	Cl027682	54.2953	128.074	-1.23808	0.00654234	0.0233721	down
	Cl027687	12.9266	2.77441	2.22009	7.17942e-17	1.34239e-15	up
	Cl015720	115.085	0.706835	7.34711	4.52867e-71	6.49886e-69	up
	Cl025357	15.5209	39.7799	-1.35782	7.85477e-09	7.96325e-08	down
	Cl016401	20.0417	8.85463	1.1785	7.67126e-23	2.01439e-21	up
	Cl015179	4.69315	9.63217	-1.0373	1.32493e-05	8.78829e-05	down
	Cl028888	6.02351	26.0615	-2.11325	8.30002e-19	1.75161e-17	down
	Cl014801	8.07471	17.1646	-1.08795	0.00334733	0.0131192	down
	Cl014436	67.5622	32.3648	1.06179	1.124e-08	1.11975e-07	up
	Cl029683	13.8487	6.62421	1.06393	3.1561e-09	3.33763e-08	up
	Cl005326	37.4286	1.89414	4.30453	9.55385e-24	2.61148e-22	up
	Cl008323	85.144	1.69496	5.65058	1.53775e-79	2.81114e-77	up
	Cl008324	29.1066	0.617323	5.55918	1.64339e-70	2.31211e-68	up
	Cl009495	2.11552	5.73539	-1.43888	0.000677894	0.00321219	down
	Cl041583	34.6946	10.6054	1.70991	1.46998e-07	1.29022e-06	up
	Cl005495	8.59823	61.2084	-2.83162	0.00934856	0.0318435	down
	Cl005494	2.76702	8.35064	-1.59355	1.23411e-05	8.22577e-05	down
	Cl005493	3.14427	12.9654	-2.04387	3.61305e-07	3.00574e-06	down
	Cl005498	5.83722	24.1757	-2.0502	0.0134978	0.0434207	down
	Cl009140	18.6771	5.59733	1.73846	5.83308e-17	1.0978e-15	up
	Cl036634	15.93	55.386	-1.79777	4.31697e-06	3.08366e-05	down
	Cl036633	47.7293	114.094	-1.25728	2.83939e-06	2.07415e-05	down
	Cl006676	4.20882	10.7553	-1.35355	0.00128418	0.00566946	down
	Cl006677	15.7993	34.7265	-1.13618	0.00149676	0.00649017	down
	Cl031943	53.0136	4.35399	3.60595	1.90809e-27	6.25705e-26	up
	Cl010372	342.102	19.0083	4.16973	4.2333e-20	9.58959e-19	up
	Cl001375	169.438	71.2958	1.24887	5.84162e-16	1.03303e-14	up
	Cl010499	398.125	184.438	1.11009	0.00057371	0.0027702	up
	Cl001372	376.364	159.548	1.23814	7.06168e-08	6.42698e-07	up
	Cl001373	245.228	108.688	1.17393	4.08679e-22	1.03801e-20	up
	Cl007235	158.063	8.78974	4.16853	2.23047e-26	6.89836e-25	up
	Cl007234	630.708	44.7752	3.8162	8.05635e-30	2.95307e-28	up
	Cl021132	2.91781	55.06	-4.23805	4.68288e-29	1.66135e-27	down
	Cl002774	32.3041	13.0926	1.30297	1.79712e-11	2.30403e-10	up
	Cl002777	21.8492	45.1644	-1.04761	8.91594e-05	0.000512292	down
	Cl002770	34.0298	115.07	-1.75764	8.59123e-08	7.72726e-07	down
	Cl030707	4.49959	11.4002	-1.34119	6.77031e-07	5.4293e-06	down
	Cl000957	11.0225	25.2966	-1.19849	1.6537e-07	1.44176e-06	down
	Cl041805	1.98695	12.5462	-2.65863	2.57547e-36	1.18459e-34	down
	Cl019457	4.09647	12.929	-1.65816	0.0007332	0.0034413	down
	Cl026484	3.04108	6.44715	-1.08408	0.0012344	0.00547665	down
	Cl003424	1.31159	16.1264	-3.62004	1.33759e-20	3.11862e-19	down
	Cl018491	4.60314	40.6856	-3.14383	1.78569e-26	5.55868e-25	down
	Cl018495	5.40796	11.5117	-1.08994	0.00332265	0.0130349	down
	Cl018499	12.6869	27.5527	-1.11885	1.31739e-09	1.43766e-08	down
	Cl021699	35.7565	0.931214	5.26295	1.1338e-129	5.61054e-127	up
	Cl000423	250.104	75.9498	1.71941	3.09579e-41	1.67015e-39	up
	Cl005414	10.9171	28.5934	-1.38909	0.000844133	0.00390446	down
	Cl023210	8.8525	20.1178	-1.18432	1.09099e-06	8.46967e-06	down
	Cl024248	1.48634	5.00333	-1.75112	1.4413e-05	9.52711e-05	down
	Cl012721	14.2602	34.2318	-1.26334	1.9558e-06	1.46639e-05	down
	Cl012388	72.1574	316.621	-2.13353	1.20352e-13	1.82659e-12	down
	Cl010885	22.9854	76.6747	-1.73803	1.62165e-16	2.96831e-15	down
	Cl025113	19.8741	0.669065	4.8926	1.58803e-20	3.67595e-19	up
	Cl018826	1132.68	12.3704	6.51671	0	0	up
	Cl013256	29.7926	66.8597	-1.16618	0.000719156	0.00338313	down
	Cl013257	24.7061	1.76012	3.81112	1.64328e-14	2.65562e-13	up
	Cl027238	3.63099	25.8525	-2.83187	2.67339e-21	6.5357e-20	down
	Cl022606	25.262	4.80011	2.39583	4.2803e-24	1.19155e-22	up
	Cl042115	8.52392	42.6608	-2.32332	0.00134401	0.00589552	down
	Cl042114	7.8715	45.3169	-2.52534	0.00153222	0.00661793	down
	Cl042117	13.4917	72.7918	-2.4317	0.000908122	0.00416691	down
	Cl042116	4.92613	25.4882	-2.37131	0.00196362	0.00824547	down
	Cl042118	14.3188	80.7548	-2.49564	0.0015804	0.00679537	down
	Cl043246	586.532	178.423	1.71691	1.38683e-58	1.37728e-56	up
	Cl011491	3.77326	11.0055	-1.54434	5.24237e-07	4.27204e-06	down
	Cl001517	23.9385	4.88122	2.29402	1.48207e-21	3.67331e-20	up
	Cl044261	28.2243	0.527933	5.74044	5.47888e-14	8.55081e-13	up
	Cl014613	5.17964	11.6437	-1.16863	0.00151941	0.0065735	down
	Cl014616	12.7168	48.0879	-1.91894	5.92588e-05	0.000352422	down
	Cl002159	185.824	45.495	2.03015	8.41994e-51	6.2769e-49	up
	Cl002158	18.065	8.6057	1.06983	0.00312204	0.0123611	up
	Cl037755	5.68504	19.0599	-1.7453	1.3852e-16	2.55015e-15	down
	Cl041264	6.17089	12.8797	-1.06154	0.000689642	0.00326032	down
	Cl041265	3.37485	7.78333	-1.20556	9.31268e-05	0.000533074	down
	Cl005511	8.93802	86.9743	-3.28256	4.12505e-22	1.04588e-20	down
	Cl000749	10.2068	0.344226	4.89003	1.12102e-17	2.20826e-16	up
	Cl003201	6.3979	1.45841	2.1332	1.11836e-09	1.22746e-08	up
	Cl007914	24.2176	5.60781	2.11055	2.25742e-53	1.86716e-51	up
	Cl011932	27.7364	6.90248	2.0066	2.83868e-32	1.1363e-30	up
	Cl006356	7.78264	18.0043	-1.21001	6.51751e-08	5.9535e-07	down
	Cl028653	7.03333	2.04336	1.78327	3.35579e-14	5.3183e-13	up
	Cl020458	32.037	71.8701	-1.16565	0.00134192	0.00588908	down
	Cl035276	5.97412	14.5035	-1.2796	2.15308e-06	1.60383e-05	down
	Cl035274	218.435	82.8975	1.3978	2.71383e-08	2.57827e-07	up
	Cl035275	2.24134	8.95103	-1.99769	0.0103162	0.0345772	down
	Cl035272	3.04224	6.5711	-1.111	0.00211772	0.00881901	down
	Cl035273	5.69612	0.614562	3.21235	3.37133e-09	3.55868e-08	up
	Cl034587	160.234	422.298	-1.39808	2.00282e-13	2.99079e-12	down
	Cl007003	3.37316	12.3474	-1.87204	1.52443e-10	1.802e-09	down
	Cl007004	7.2303	25.2937	-1.80665	9.64561e-15	1.58647e-13	down
	Cl004265	5.03174	10.164	-1.01435	0.00784186	0.0273215	down
	Cl035183	8.97737	75.3274	-3.06881	1.37318e-35	6.12935e-34	down
	Cl002986	5.10674	17.6894	-1.79241	1.00273e-05	6.80042e-05	down
	Cl002982	2.17899	6.97791	-1.67914	8.93931e-05	0.00051334	down
	Cl002983	12.709	29.2893	-1.20453	0.000894821	0.00411377	down
	Cl002988	20.5578	62.9947	-1.61554	0.0014627	0.00636654	down
	Cl026857	8.99649	4.31053	1.0615	1.27293e-16	2.3525e-15	up
	Cl026854	1.62887	5.99685	-1.88034	9.28456e-06	6.33412e-05	down
	Cl019391	12.2138	5.50492	1.14972	0.000697684	0.00329508	up
	Cl019398	3.45952	7.03076	-1.02311	0.000571482	0.0027599	down
	Cl003581	3.6251	7.56277	-1.06089	0.00084299	0.0039011	down
	Cl034636	8.39634	1.19068	2.81797	5.89953e-16	1.04263e-14	up
	Cl019645	155.841	2.23367	6.12451	8.09249e-45	4.86924e-43	up
	Cl030297	29.2932	10.6563	1.45886	3.3871e-09	3.5727e-08	up
	Cl026145	10.776	0.081574	7.0455	3.0125e-10	3.46401e-09	up
	Cl038837	3.62687	11.4675	-1.66075	0.00210485	0.00877304	down
	Cl023533	2.21767	8.96237	-2.01484	5.37749e-06	3.7884e-05	down
	Cl018519	9.62739	24.5556	-1.35084	0.000716441	0.00337248	down
	Cl018517	9.39492	0.205503	5.51465	3.40947e-25	9.9649e-24	up
	Cl023397	0.961375	9.76113	-3.34388	3.43913e-08	3.22781e-07	down
	Cl013645	7.08932	21.9323	-1.62934	7.31233e-06	5.06324e-05	down
	Cl023393	266.529	11.6867	4.51135	6.36938e-20	1.43154e-18	up
	Cl023390	22.5458	66.5136	-1.56079	5.21443e-08	4.81529e-07	down
	Cl020847	47.0783	8.21739	2.51831	7.7031e-15	1.27673e-13	up
	Cl020845	66.1142	31.701	1.06043	7.69593e-07	6.11689e-06	up
	Cl040826	4.46279	11.8899	-1.41372	0.00646368	0.023123	down
	Cl015723	69.6666	12.9286	2.4299	2.78158e-21	6.7944e-20	up
	Cl015727	37.9287	89.0121	-1.23071	2.08595e-05	0.000133785	down
	Cl015724	4.34465	17.2387	-1.98834	6.39142e-05	0.000377838	down
	Cl012118	46.8643	16.1956	1.53289	0.000110577	0.000623935	up
	Cl021828	46.398	127.021	-1.45293	3.28154e-07	2.74828e-06	down
	Cl021820	4.68997	10.2998	-1.13497	0.000624596	0.00298527	down
	Cl021824	24.5261	50.1993	-1.03335	0.000120772	0.000676081	down
	Cl014457	2.11465	8.5488	-2.0153	1.85663e-05	0.00012026	down
	Cl016961	11.4385	0.230164	5.6351	3.78918e-08	3.54245e-07	up
	Cl016967	8.55744	36.0978	-2.07666	8.51076e-07	6.71618e-06	down
	Cl014182	35.8823	79.3484	-1.14493	7.84681e-06	5.41243e-05	down
	Cl010608	16.7825	33.7934	-1.00978	0.0128133	0.0415562	down
	Cl024956	55.605	118.012	-1.08565	9.13063e-05	0.000523384	down
	Cl019600	3.03615	7.60598	-1.32489	8.82625e-08	7.92375e-07	down
	Cl031513	23.5173	47.9697	-1.0284	9.84087e-05	0.000560513	down
	Cl034173	0.778306	5.62204	-2.85269	3.41692e-05	0.000210901	down
	Cl012937	7.09182	17.6148	-1.31256	0.000536241	0.0026108	down
	Cl012932	12.6157	26.8759	-1.0911	2.43759e-06	1.79941e-05	down
	Cl012933	9.02643	0.397133	4.50646	7.18391e-12	9.48851e-11	up
	Cl017373	7.7999	0.581025	3.74678	8.2127e-16	1.44255e-14	up
	Cl033432	5.85339	1.60157	1.86978	6.76699e-19	1.43653e-17	up
	Cl041674	18.8351	5.22543	1.8498	9.50407e-05	0.000543487	up
	Cl007436	70.4954	25.4452	1.47014	2.85894e-15	4.8842e-14	up
	Cl041672	3.97256	8.22405	-1.04978	1.53089e-05	0.000100799	down
	Cl017529	7.22028	1.32003	2.45148	7.3043e-13	1.04663e-11	up
	Cl028492	8.79348	23.9317	-1.44442	1.1616e-05	7.78404e-05	down
	Cl028499	21.6256	52.7839	-1.28736	9.60851e-06	6.53648e-05	down
	Cl033434	4.65577	14.2418	-1.61304	2.1837e-05	0.000139587	down
	Cl043031	1.45691	20.1977	-3.7932	1.14398e-27	3.81782e-26	down
	Cl043030	7.34675	78.6993	-3.42117	4.8408e-19	1.03925e-17	down
	Cl029723	6.45492	0.233652	4.78797	2.15027e-13	3.20264e-12	up
	Cl029722	117.042	13.0108	3.16924	1.51394e-57	1.43879e-55	up
	Cl011356	6.53063	0.868598	2.91046	1.05607e-10	1.26821e-09	up
	Cl015448	95.8504	33.8755	1.50054	5.71287e-20	1.286e-18	up
	Cl012715	15.4382	4.77733	1.69223	7.84678e-16	1.37997e-14	up
	Cl022930	9.54125	0.764255	3.64205	2.23677e-16	4.05288e-15	up
	Cl022939	3.48655	11.9209	-1.77362	9.84082e-08	8.78512e-07	down
	Cl002058	16.0221	1.0732	3.90007	6.63392e-22	1.67311e-20	up
	Cl006964	139.426	28.2234	2.30454	1.25881e-32	5.07432e-31	up
	Cl005703	86.672	36.9687	1.22926	2.21719e-15	3.81052e-14	up
	Cl005704	14.6121	37.1408	-1.34584	3.11817e-09	3.29873e-08	down
	Cl005709	16.1187	5.19137	1.63455	5.25005e-12	7.0412e-11	up
	Cl033877	11.533	5.43384	1.08572	2.73807e-07	2.31338e-06	up
	Cl035025	6.62281	15.8576	-1.25966	0.000185754	0.00100081	down
	Cl035024	4.0445	30.3215	-2.90631	1.06053e-09	1.16622e-08	down
	Cl004547	3.07427	12.5914	-2.03413	0.00277581	0.011169	down
	Cl030019	1.59704	6.83313	-2.09714	2.3589e-05	0.000149922	down
	Cl030012	121.645	16.7074	2.86411	7.0711e-24	1.95142e-22	up
	Cl034779	10.3755	53.909	-2.37734	6.3316e-05	0.000374456	down
	Cl034776	191.261	8.8034	4.44134	5.39522e-15	9.03432e-14	up
	Cl002864	63.9829	28.9626	1.14349	1.24904e-11	1.61991e-10	up
	Cl022093	2.66642	7.52957	-1.49767	3.61665e-05	0.000222035	down
	Cl009887	4.01059	17.9417	-2.16143	9.75508e-25	2.79143e-23	down
	Cl010063	42.0755	106.291	-1.33697	0.000100944	0.000573931	down
	Cl016404	164.146	3.29743	5.63749	6.34837e-119	2.64064e-116	up
	Cl016405	13.8756	0.90396	3.94015	6.0079e-10	6.75677e-09	up
	Cl027609	9.96313	27.7256	-1.47655	5.97209e-06	4.19391e-05	down
	Cl024550	52.5597	1.47477	5.15539	2.91268e-23	7.7837e-22	up
	Cl025605	91.1207	218.117	-1.25925	0.000118001	0.000661989	down
	Cl025603	6.37666	17.7836	-1.47967	4.93051e-08	4.5678e-07	down
	Cl025609	12.3024	30.7537	-1.32182	1.53112e-06	1.16805e-05	down
	Cl016483	3.73548	10.9663	-1.55372	0.00123	0.0054639	down
	Cl016484	8.2787	46.7992	-2.49901	2.10253e-08	2.02227e-07	down
	Cl029600	114.653	31.9525	1.84327	5.48604e-24	1.52277e-22	up
	Cl012307	45.2047	10.4039	2.11935	3.94744e-05	0.00024126	up
	Cl012309	8.1214	19.8708	-1.29085	4.16404e-06	2.98333e-05	down
	Cl014227	18.2137	53.6988	-1.55987	0.00308356	0.012228	down
	Cl000138	62.6132	0.0001	19.2561	2.17684e-27	7.09971e-26	up
	Cl036149	3.0076	18.2687	-2.60269	2.8576e-19	6.20393e-18	down
	Cl036140	4.68347	11.7983	-1.33293	0.00386909	0.0148936	down
	Cl025889	1.20214	7.21918	-2.58623	9.07926e-11	1.09535e-09	down
	Cl042500	2.6736	26.9019	-3.33085	1.8972e-16	3.45944e-15	down
	Cl013941	112.675	265.936	-1.23892	0.00408028	0.0155916	down
	Cl011811	6.09314	0.245503	4.63337	1.39281e-32	5.6066e-31	up
	Cl001663	10.9465	42.0401	-1.9413	2.21032e-15	3.80099e-14	down
	Cl001661	5.38631	1.27745	2.07603	7.34418e-12	9.68683e-11	up
	Cl010414	20.3853	48.0899	-1.2382	0.0021407	0.00889534	down
	Cl007544	5.75732	11.5172	-1.00033	0.00910811	0.0311316	down
	Cl007546	9.99994	0.6627	3.91549	3.14062e-39	1.61539e-37	up
	Cl043362	4.09615	14.2823	-1.80189	0.000131462	0.000730088	down
	Cl035789	24.645	66.1089	-1.42355	5.93662e-17	1.11583e-15	down
	Cl041882	7.51667	22.3984	-1.57523	0.000778203	0.00363056	down
	Cl028351	23.8825	60.8834	-1.35009	1.18511e-10	1.41548e-09	down
	Cl022336	572.683	1269.59	-1.14856	2.85474e-08	2.70677e-07	down
	Cl026404	10.2702	75.1466	-2.87124	2.08232e-41	1.13191e-39	down
	Cl021039	77.2858	174.144	-1.172	0.00208107	0.00868277	down
	Cl035557	68.0165	10.3132	2.72139	7.42521e-25	2.13538e-23	up
	Cl033251	11.3856	3.92382	1.53689	8.02917e-10	8.92161e-09	up
	Cl037956	2.72444	13.9837	-2.35971	4.86675e-06	3.45146e-05	down
	Cl018764	623.928	263.339	1.24446	6.36266e-06	4.45076e-05	up
	Cl024659	117.283	56.9764	1.04156	3.32764e-07	2.78526e-06	up
	Cl013546	82.7474	29.599	1.48317	1.89302e-08	1.83615e-07	up
	Cl004157	4.53301	11.24	-1.3101	4.25376e-07	3.50926e-06	down
	Cl004153	225.089	23.963	3.23162	3.21745e-18	6.53533e-17	up
	Cl004152	1.0173	5.33266	-2.39011	0.00266861	0.0108027	down
	Cl012788	70.6298	7.98818	3.14434	2.03864e-85	4.27088e-83	up
	Cl032057	358.002	73.034	2.29333	2.24294e-34	9.59383e-33	up
	Cl037021	2.72571	6.03882	-1.14763	0.00168309	0.00718095	down
	Cl022875	2.38423	5.78895	-1.27978	0.0114792	0.0377783	down
	Cl022877	21.0957	84.271	-1.99809	7.39759e-08	6.71044e-07	down
	Cl022878	7.30136	2.5176	1.53612	6.53142e-16	1.15146e-14	up
	Cl000530	5.33791	35.0968	-2.71699	2.05192e-21	5.04215e-20	down
	Cl019228	113.364	53.7765	1.07592	2.49907e-09	2.66837e-08	up
	Cl013837	106.908	9.5975	3.47756	1.39204e-17	2.73088e-16	up
	Cl002248	7.84534	25.294	-1.68889	2.61782e-10	3.02472e-09	down
	Cl015048	159.833	17.2073	3.21548	1.07686e-88	2.43363e-86	up
	Cl015045	7.16173	1.55782	2.20078	2.52945e-08	2.41188e-07	up
	Cl030194	32.7257	12.5014	1.38833	9.05706e-38	4.43595e-36	up
	Cl032971	7.61539	15.813	-1.05413	0.00895097	0.0306602	down
	Cl035612	340.163	1264.55	-1.89433	0.00135935	0.0059601	down
	Cl020568	12.2601	90.493	-2.88384	1.43038e-38	7.20232e-37	down
	Cl020563	5.23579	15.6414	-1.57889	0.00668887	0.0238097	down
	Cl020567	4.98158	10.8033	-1.11679	0.000389782	0.0019528	down
	Cl019151	9.40126	4.60635	1.02923	4.82726e-05	0.000291617	up
	Cl018200	45.8816	12.9048	1.83001	6.01834e-10	6.76586e-09	up
	Cl039452	69.543	142.955	-1.03958	0.000105035	0.000594949	down
	Cl024454	3.5013	13.9059	-1.98973	1.1159e-08	1.11304e-07	down
	Cl024459	133.866	47.0779	1.50767	2.37383e-36	1.09712e-34	up
	Cl012563	6.15104	13.3096	-1.11357	3.38922e-06	2.44837e-05	down
	Cl012568	2.70743	9.94297	-1.87676	5.12271e-05	0.000308297	down
	Cl022682	5.53635	24.9165	-2.1701	1.34727e-23	3.65827e-22	down
	Cl023155	1.19671	6.03565	-2.33444	2.83342e-11	3.56362e-10	down
	Cl023157	2.13909	13.3098	-2.63742	6.41473e-07	5.15567e-06	down
	Cl023150	3.0118	8.58346	-1.51093	2.50187e-05	0.000158198	down
	Cl023159	3.40863	7.35453	-1.10944	0.00458869	0.0172314	down
	Cl023398	9.74291	0.307415	4.98609	3.9756e-25	1.15841e-23	up
	Cl027811	23.8337	1.92284	3.6317	6.793e-20	1.52317e-18	up
	Cl027814	285.044	58.619	2.28174	3.57098e-76	6.13716e-74	up
	Cl027816	7.93229	15.99	-1.01136	5.5721e-05	0.000332969	down
	Cl027818	5.58099	1.25744	2.15003	1.27934e-07	1.12875e-06	up
	Cl001840	58.6751	6.04354	3.27928	1.03167e-102	2.96098e-100	up
	Cl023177	70.0053	1.62797	5.42632	1.98121e-74	3.19454e-72	up
	Cl013779	70.3346	26.2515	1.42184	6.40191e-21	1.52482e-19	up
	Cl018174	6.5647	1.29429	2.34257	7.73902e-17	1.44139e-15	up
	Cl023175	23.0407	10.204	1.17505	0.000112455	0.000633351	up
	Cl001591	19.0951	50.3058	-1.39752	4.11734e-06	2.95208e-05	down
	Cl025957	89.6007	36.157	1.30924	2.74056e-41	1.4869e-39	up
	Cl010233	5.40743	1.89345	1.51393	7.1046e-07	5.67834e-06	up
	Cl028765	280.11	21.4165	3.7092	2.23182e-204	4.27036e-201	up
	Cl014920	75.3833	29.2322	1.36668	9.0466e-06	6.18942e-05	up
	Cl016692	805.96	224.047	1.84691	7.39628e-06	5.11519e-05	up
	Cl015345	6.77053	20.1189	-1.57121	6.03549e-05	0.000358346	down
	Cl015347	21.1119	2.83053	2.89891	1.88707e-12	2.6089e-11	up
	Cl041150	7.14201	14.3338	-1.00502	0.00303421	0.0120549	down
	Cl043122	2.17093	32.279	-3.89421	5.06029e-28	1.72489e-26	down
	Cl009592	12.0215	25.9897	-1.11233	7.40694e-08	6.71473e-07	down
	Cl043121	67.5823	191.839	-1.50518	8.57612e-08	7.71609e-07	down
	Cl043120	206.367	609.493	-1.5624	2.56238e-08	2.44004e-07	down
	Cl008435	6.83699	21.6342	-1.66188	1.25031e-10	1.49086e-09	down
	Cl002336	2.20577	9.3455	-2.08299	6.23614e-05	0.000369343	down
	Cl031868	33.5538	15.0229	1.15931	9.83109e-08	8.78189e-07	up
	Cl031865	9.60369	2.5877	1.89192	9.23246e-06	6.30156e-05	up
	Cl036488	1.22239	6.08808	-2.31628	0.00039275	0.00196656	down
	Cl042711	49.1076	19.9572	1.29903	2.10684e-08	2.02506e-07	up
	Cl006020	110.929	11.0443	3.32826	1.97923e-30	7.35827e-29	up
	Cl042719	13.071	1.17257	3.47863	4.42141e-26	1.34285e-24	up
	Cl001033	106.248	31.2319	1.76634	1.67122e-38	8.38562e-37	up
	Cl001032	8.36592	0.0196887	8.73101	3.99525e-16	7.16225e-15	up
	Cl004770	3.68155	19.5189	-2.40649	2.72314e-15	4.65497e-14	down
	Cl043446	6.77345	21.0018	-1.63255	6.38275e-11	7.83874e-10	down
	Cl021762	6.00394	0.607433	3.30511	2.09395e-10	2.44104e-09	up
	Cl030421	194.477	66.9142	1.53922	3.51095e-05	0.000216193	up
	Cl024240	0.656411	5.60676	-3.0945	3.60549e-11	4.51291e-10	down
	Cl041964	28.1238	86.9721	-1.62876	0.000164784	0.000896579	down
	Cl026236	70.67	169.431	-1.26152	3.02179e-06	2.20123e-05	down
	Cl033194	23.9814	75.9197	-1.66256	5.21546e-14	8.15299e-13	down
	Cl018042	68.4822	18.6855	1.87381	0.000733733	0.00344324	up
	Cl018047	13.2306	35.3695	-1.41863	0.00682544	0.0242207	down
	Cl006847	59.7393	16.6623	1.84209	6.76494e-12	8.96816e-11	up
	Cl006844	35.3557	1.54354	4.51763	8.845e-50	6.34651e-48	up
	Cl036819	8.82826	2.86029	1.62597	3.8625e-17	7.38067e-16	up
	Cl018596	7.00011	15.9955	-1.19222	4.03765e-09	4.22319e-08	down
	Cl018593	2.22265	6.1627	-1.47128	9.9403e-05	0.00056584	down
	Cl022441	60.7893	130.646	-1.10377	6.43533e-05	0.000379807	down
	Cl001070	37.2942	5.28866	2.81798	3.11357e-82	6.07909e-80	up
	Cl005018	15.4973	43.5344	-1.49014	9.95653e-14	1.52082e-12	down
	Cl039043	11.0174	0.187316	5.87816	5.69119e-53	4.6142e-51	up
	Cl039048	3.40452	7.80589	-1.19711	3.5945e-05	0.000220912	down
	Cl025257	1.45828	7.94588	-2.44594	3.86362e-09	4.04559e-08	down
	Cl003461	168.324	60.0572	1.48683	8.52307e-27	2.69406e-25	up
	Cl021203	11.8491	29.3878	-1.31044	2.043e-08	1.97295e-07	down
	Cl038602	133.505	17.8551	2.90249	1.1161e-08	1.11304e-07	up
	Cl044411	264.012	568.71	-1.10709	0.000178787	0.000965998	down
	Cl018907	20.0345	6.29411	1.67041	1.71369e-20	3.9633e-19	up
	Cl018906	105.701	16.1699	2.7086	2.12853e-18	4.37927e-17	up
	Cl016595	7.43867	1.88979	1.97682	3.28579e-21	7.98522e-20	up
	Cl008994	3.57699	7.34159	-1.03735	0.00328537	0.0129116	down
	Cl009028	17.8169	7.49049	1.25011	7.02303e-17	1.314e-15	up
	Cl041425	0.715363	5.18097	-2.85647	0.000176935	0.00095689	down
	Cl015860	18.7938	40.2013	-1.09698	2.53767e-05	0.00016025	down
	Cl029231	20.6733	2.11748	3.28735	3.5903e-23	9.5767e-22	up
	Cl041283	17.0222	245.069	-3.8477	3.4769e-164	2.85116e-161	down
	Cl035925	6.24446	2.09649	1.5746	0.000110587	0.000623935	up
	Cl040526	2.902	13.0134	-2.16488	1.00641e-14	1.65246e-13	down
	Cl017847	87.8902	32.5337	1.43377	0.000372961	0.00187565	up
	Cl017846	17.3521	5.87766	1.5618	6.42827e-05	0.000379531	up
	Cl016710	31.78	6.8423	2.21556	2.0214e-21	4.97139e-20	up
	Cl043051	3.53484	7.17201	-1.02073	0.000185588	0.0010001	down
	Cl010005	144.752	68.9528	1.0699	9.57121e-14	1.4643e-12	up
	Cl014719	8.14975	3.60881	1.17523	5.12287e-07	4.1806e-06	up
	Cl008033	275.861	46.3281	2.57398	4.36608e-75	7.28552e-73	up
	Cl029593	5.33805	2.4024	1.15183	0.000142011	0.000782767	up
	Cl029590	34.4101	71.449	-1.05408	1.22591e-05	8.17684e-05	down
	Cl029591	6.93109	1.90362	1.86434	2.65169e-18	5.42066e-17	up
	Cl037657	9.30107	1.53588	2.59833	1.51104e-08	1.4842e-07	up
	Cl036384	111.517	34.3922	1.69711	1.39057e-26	4.3666e-25	up
	Cl036381	62.6692	147.173	-1.23168	0.000433073	0.0021512	down
	Cl005780	64.228	23.511	1.44987	4.18768e-07	3.45972e-06	up
	Cl000557	9.08994	29.2461	-1.6859	0.000146546	0.000805442	down
	Cl000556	196.494	46.3422	2.08409	2.39023e-50	1.73676e-48	up
	Cl007787	2.61173	6.13273	-1.23152	3.60116e-05	0.000221244	down
	Cl006256	0.948102	6.76157	-2.83424	0.00174774	0.00741931	down
	Cl006255	5.95279	31.4185	-2.39998	0.00152021	0.00657598	down
	Cl002579	10.7538	23.7877	-1.14537	4.15534e-05	0.000253373	down
	Cl021048	245.632	63.9847	1.9407	1.00091e-13	1.52804e-12	up
	Cl019292	10.9765	44.6894	-2.02551	9.16512e-07	7.20088e-06	down
	Cl033541	13.1193	38.0254	-1.53527	1.94961e-05	0.000125772	down
	Cl033549	3.53261	17.7006	-2.32499	0.00763095	0.0267077	down
	Cl026064	743.514	15.4597	5.58777	1.34714e-70	1.91407e-68	up
	Cl001010	17.4173	49.3083	-1.50131	5.55002e-05	0.000331856	down
	Cl038974	0.864689	8.79944	-3.34716	1.05802e-19	2.35215e-18	down
	Cl001012	12.0259	1.75383	2.77757	4.70706e-10	5.32719e-09	up
	Cl018651	132.377	0.350871	8.5595	8.46954e-149	5.92889e-146	up
	Cl013124	149.015	38.806	1.9411	2.34166e-10	2.72208e-09	up
	Cl013125	22.6602	7.88795	1.52244	3.02179e-11	3.79721e-10	up
	Cl013129	10.1694	1.38198	2.87942	1.43725e-20	3.34013e-19	up
	Cl024331	28.1298	10.6697	1.39857	3.50144e-24	9.81394e-23	up
	Cl024336	14.4579	1.64403	3.13655	4.83113e-14	7.56868e-13	up
	Cl039360	193.726	30.236	2.67968	2.19919e-27	7.16446e-26	up
	Cl021905	13.8468	0.318745	5.44101	5.90897e-37	2.77567e-35	up
	Cl021904	19.2748	4.46723	2.10926	6.28976e-10	7.05993e-09	up
	Cl021906	145.364	12.4004	3.55121	3.48519e-111	1.17681e-108	up
	Cl038101	1089.62	5776.9	-2.40647	1.71625e-18	3.55398e-17	down
	Cl031412	14.9833	33.8494	-1.17577	4.62255e-06	3.28884e-05	down
	Cl043678	20.6293	113.178	-2.45583	0.00200564	0.00840102	down
	Cl025812	14.2465	33.5039	-1.23372	1.26366e-11	1.6374e-10	down
	Cl025811	2.67856	8.36685	-1.64323	0.000653054	0.00310371	down
	Cl027521	6.31681	13.9962	-1.14777	0.00503337	0.0186631	down
	Cl027527	43.1495	17.7533	1.28126	6.91255e-27	2.19466e-25	up
	Cl001482	86.0144	8.65545	3.3129	1.84276e-29	6.65271e-28	up
	Cl039524	0.166138	5.5605	-5.06476	0.000305753	0.00156816	down
	Cl042208	11.8436	4.23021	1.48531	4.48685e-08	4.17295e-07	up
	Cl030503	19.2141	51.2428	-1.41519	0.000468429	0.00230723	down
	Cl035437	8.40669	70.3154	-3.06423	5.31479e-08	4.90324e-07	down
	Cl029009	188.671	87.3198	1.11149	0.00155769	0.00671582	up
	Cl030409	58.115	25.5757	1.18413	0.00381164	0.0147159	up
	Cl000758	7.99008	22.1761	-1.47272	4.91869e-14	7.70166e-13	down
	Cl005806	29.6115	1.12646	4.71629	1.47148e-14	2.38738e-13	up
	Cl003939	6.27985	18.0265	-1.52131	1.1422e-10	1.36764e-09	down
	Cl011251	44.3318	137.362	-1.63157	0.0145554	0.0462836	down
	Cl005805	230.268	0.025721	13.1281	6.76752e-31	2.55908e-29	up
	Cl034827	18.5885	0.570777	5.02534	8.34644e-79	1.4879e-76	up
	Cl034821	15.3472	1.38992	3.4649	1.93099e-67	2.44147e-65	up
	Cl001421	3.50583	13.9311	-1.99048	1.84633e-10	2.16115e-09	down
	Cl033430	396.043	48.765	3.02174	2.81089e-47	1.81701e-45	up
	Cl005428	31.0952	10.9234	1.50928	8.97875e-39	4.56105e-37	up
	Cl031991	1522.38	260.256	2.54833	3.6515e-86	7.82103e-84	up
	Cl031994	5.49126	15.689	-1.51454	0.000459035	0.00226565	down
	Cl030114	19.9791	3.89791	2.35772	2.87675e-13	4.23842e-12	up
	Cl030112	196.582	32.553	2.59427	2.13981e-46	1.35573e-44	up
	Cl021659	3.20884	9.69391	-1.59503	0.000125665	0.00070047	down
	Cl021658	13.206	85.4944	-2.69464	2.45482e-13	3.63549e-12	down
	Cl018282	99.2374	5.30492	4.22548	3.8404e-41	2.06025e-39	up
	Cl019481	2.63827	6.63696	-1.33093	0.00270419	0.0109228	down
	Cl012870	1.32012	5.36744	-2.02356	7.34356e-07	5.85628e-06	down
	Cl032402	1.79132	7.38216	-2.04302	1.32348e-05	8.78066e-05	down
	Cl012874	6.16467	12.5432	-1.02481	0.000281906	0.00146073	down
	Cl019737	6.92052	24.2937	-1.81163	7.03068e-08	6.40189e-07	down
	Cl024561	44.4699	91.831	-1.04615	0.00030287	0.0015556	down
	Cl023406	20.1976	47.9612	-1.24769	2.84218e-05	0.00017803	down
	Cl023407	24.1056	60.4409	-1.32616	1.54875e-09	1.68056e-08	down
	Cl027897	61.3047	14.5495	2.07503	4.39374e-08	4.09298e-07	up
	Cl027896	2.13522	7.89253	-1.8861	0.000235057	0.00123809	down
	Cl013081	0.804549	5.83627	-2.85879	5.47699e-05	0.0003279	down
	Cl014573	6.36115	18.2153	-1.51779	7.91811e-05	0.000459106	down
	Cl016569	5.67412	16.7224	-1.55932	0.00080141	0.00372913	down
	Cl025761	2.3905	14.0267	-2.55279	2.8322e-12	3.87265e-11	down
	Cl013310	40.0864	7.66548	2.38667	5.12251e-18	1.02884e-16	up
	Cl012026	104.056	19.7821	2.39509	6.8579e-28	2.31563e-26	up
	Cl017765	108.841	18.5728	2.55096	4.43357e-36	2.03271e-34	up
	Cl017763	4.04617	18.9213	-2.22538	1.30329e-27	4.33437e-26	down
	Cl006599	50.3057	103.199	-1.03664	0.00437825	0.0165626	down
	Cl010950	95.2414	8.05854	3.563	2.32242e-40	1.22981e-38	up
	Cl011645	2.43059	5.32259	-1.13082	0.00252807	0.0103109	down
	Cl011643	4.16721	11.3556	-1.44625	0.00244759	0.0100226	down
	Cl011642	17.6603	52.818	-1.58052	0.000338682	0.00172136	down
	Cl028980	226.549	19.6348	3.52834	6.95497e-73	1.03966e-70	up
	Cl042468	214.08	3.42829	5.96452	1.78549e-49	1.2716e-47	up
	Cl042460	110.271	39.2646	1.48976	5.83239e-16	1.03267e-14	up
	Cl036778	4.40832	10.7438	-1.2852	1.54944e-05	0.000101787	down
	Cl013868	92.4822	17.3074	2.41779	8.67992e-24	2.37939e-22	up
	Cl009519	43.7593	110.349	-1.33441	7.25632e-05	0.000424508	down
	Cl009512	6.46509	15.3559	-1.24805	1.60312e-05	0.000105024	down
	Cl014074	63.2922	18.2174	1.79671	6.39395e-26	1.91959e-24	up
	Cl042795	400.473	59.5442	2.74967	2.02208e-52	1.6121e-50	up
	Cl010515	45.9102	16.5299	1.47374	3.67512e-42	2.06418e-40	up
	Cl035195	7.38257	3.25809	1.1801	3.83791e-09	4.02014e-08	up
	Cl040106	9.06559	20.9025	-1.2052	9.50364e-07	7.45053e-06	down
	Cl007370	4.07909	9.32019	-1.19211	0.000222204	0.00117731	down
	Cl035450	23.2979	3.6996	2.65476	2.0714e-25	6.11011e-24	up
	Cl035459	23.5337	47.9687	-1.02736	0.00143181	0.00624439	down
	Cl016003	28.3646	75.0764	-1.40427	1.13539e-08	1.12953e-07	down
	Cl004056	7.77904	36.4555	-2.22847	1.33795e-17	2.62838e-16	down
	Cl032246	4.16416	9.22322	-1.14725	0.00382267	0.0147466	down
	Cl037149	3.78257	8.54539	-1.17578	0.00346032	0.013514	down
	Cl036891	1.83399	5.08599	-1.47154	0.00728453	0.0256532	down
	Cl004944	53.7025	9.33855	2.52372	5.08394e-51	3.89105e-49	up
	Cl004941	13.4048	62.3942	-2.21866	2.13103e-20	4.88911e-19	down
	Cl036239	17.8594	42.8239	-1.26173	0.0155888	0.0490263	down
	Cl036234	10.6675	47.5711	-2.15687	6.35799e-19	1.35367e-17	down
	Cl002477	127.508	37.2509	1.77525	3.01107e-05	0.000187669	up
	Cl006549	5.21476	1.17839	2.14579	7.83773e-19	1.65527e-17	up
	Cl006542	79.4866	28.8307	1.46311	6.06701e-15	1.01062e-13	up
	Cl006543	6.4039	1.47859	2.11473	5.65317e-26	1.70612e-24	up
	Cl006546	62.9632	148.547	-1.23834	2.27072e-05	0.00014457	down
	Cl006547	855.096	19.8062	5.43206	0	0	up
	Cl006545	2.71373	12.7897	-2.23663	3.70268e-08	3.4661e-07	down
	Cl003701	35.2763	105.043	-1.5742	7.07473e-12	9.35292e-11	down
	Cl003705	89.0885	9.64392	3.20755	2.75364e-41	1.49117e-39	up
	Cl007638	26.4651	0.053403	8.95295	7.87825e-66	9.66298e-64	up
	Cl007637	1861.24	26.1582	6.15286	7.21074e-150	5.17388e-147	up
	Cl021284	3.17023	8.88026	-1.48601	0.000186556	0.00100457	down
	Cl030305	8.11286	0.46234	4.13318	7.35712e-07	5.86547e-06	up
	Cl035151	69.0724	22.8667	1.59486	9.32158e-31	3.51101e-29	up
	Cl018980	5.95205	13.3107	-1.16113	0.000190704	0.00102479	down
	Cl033659	13.6135	27.757	-1.02781	0.0131261	0.0424401	down
	Cl029426	21.683	0.133856	7.33974	9.94292e-21	2.33147e-19	up
	Cl008914	92.9165	14.2806	2.70188	2.23434e-73	3.39301e-71	up
	Cl018368	2292.49	213.01	3.42792	1.65099e-90	3.85246e-88	up
	Cl023617	13.5541	4.00368	1.75933	5.24972e-13	7.62126e-12	up
	Cl023613	8.23185	19.2548	-1.22593	0.000377148	0.00189505	down
	Cl023611	97.3808	28.1241	1.79183	3.854e-16	6.91768e-15	up
	Cl023610	8.23518	30.1052	-1.87014	1.87748e-09	2.02349e-08	down
	Cl015913	40.0432	4.58857	3.12544	1.86736e-44	1.11657e-42	up
	Cl027914	9.99382	37.5457	-1.90954	7.27576e-12	9.60541e-11	down
	Cl025518	12.2519	33.3989	-1.44679	2.15866e-06	1.60757e-05	down
	Cl016242	33.3574	6.31294	2.40162	6.95191e-74	1.07852e-71	up
	Cl016244	5.73296	13.6993	-1.25675	0.000255796	0.00133654	down
	Cl028644	44.997	130.293	-1.53386	2.98872e-07	2.5136e-06	down
	Cl028649	4.56102	31.0533	-2.76732	4.12604e-08	3.84985e-07	down
	Cl016794	7.79861	0.202848	5.26474	8.89222e-22	2.22507e-20	up
	Cl013547	43.2018	18.1806	1.24869	2.82213e-07	2.38089e-06	up
	Cl013540	88.2736	40.7292	1.11592	2.22503e-07	1.90522e-06	up
	Cl010085	13.619	49.3834	-1.85841	4.05363e-09	4.23551e-08	down
	Cl010086	10.6338	28.8698	-1.4409	5.24401e-06	3.70072e-05	down
	Cl010087	5.1086	1.00156	2.35067	1.10892e-15	1.93243e-14	up
	Cl040727	0.926487	7.50701	-3.0184	1.65251e-10	1.94221e-09	down
	Cl044118	20.8438	7.25806	1.52196	1.14294e-28	4.00531e-27	up
	Cl009704	3.17165	15.2154	-2.26222	0.0106073	0.0353876	down
	Cl004635	9.46945	30.8131	-1.70219	1.81156e-05	0.000117473	down
	Cl001286	95.7196	21.4058	2.16081	7.2576e-22	1.824e-20	up
	Cl005942	6.81659	18.8499	-1.46744	0.000598626	0.00287716	down
	Cl005940	131.205	1.8775	6.12686	5.14047e-35	2.24561e-33	up
	Cl005949	7.34581	2.11925	1.79337	5.66138e-08	5.20459e-07	up
	Cl026576	316.594	132.267	1.25919	4.95536e-21	1.19115e-19	up
	Cl033324	23.9631	0.0302697	9.62873	1.84117e-11	2.35803e-10	up
	Cl018167	5.52572	0.674036	3.03527	4.66044e-11	5.79044e-10	up
	Cl001915	5.96709	0.906246	2.71905	2.597e-18	5.31644e-17	up
	Cl043838	3.63776	8.06821	-1.1492	0.00186912	0.00788559	down
	Cl001881	11.7367	27.2636	-1.21595	0.0013627	0.00597113	down
	Cl005116	16.2367	60.9347	-1.90801	0.000140558	0.000775796	down
	Cl022418	28.1445	178.216	-2.66271	5.74173e-13	8.29357e-12	down
	Cl023059	145.319	1.88016	6.27222	6.94732e-53	5.61676e-51	up
	Cl023050	38.2458	16.9436	1.17456	1.30687e-08	1.29295e-07	up
	Cl023056	7.54146	0.0001	16.2026	2.41409e-17	4.65637e-16	up
	Cl025062	4.99547	14.2019	-1.50739	3.86439e-05	0.000236486	down
	Cl025067	48.1069	20.5007	1.23057	0.000529947	0.00258278	up
	Cl038189	2.22773	5.89953	-1.40502	0.000672897	0.00319273	down
	Cl038187	10.6274	39.3095	-1.88709	7.75198e-05	0.000450657	down
	Cl038186	6.30589	15.925	-1.33652	0.0112779	0.0372268	down
	Cl040449	94.2796	11.1474	3.08024	6.19085e-24	1.71675e-22	up
	Cl010060	12.7865	33.4689	-1.3882	0.000584538	0.00281916	down
	Cl008898	37.0527	84.3354	-1.18656	0.0106974	0.0356263	down
	Cl008892	346.586	22.6151	3.93785	1.40672e-80	2.60479e-78	up
	Cl022043	1246.72	318.351	1.96944	7.36502e-19	1.55888e-17	up
	Cl013361	10.5108	1.16643	3.1717	9.43644e-37	4.411e-35	up
	Cl025895	77.473	30.6917	1.33584	2.6987e-20	6.16682e-19	up
	Cl013363	12.6023	25.7359	-1.0301	0.013848	0.0443536	down
	Cl013368	4.67791	11.8217	-1.3375	1.40536e-07	1.23576e-06	down
	Cl009279	49.5852	106.625	-1.10457	2.48656e-07	2.11269e-06	down
	Cl034261	1.21171	6.04909	-2.31967	4.75302e-09	4.93012e-08	down
	Cl043356	7.81278	37.0779	-2.24665	4.04356e-20	9.17424e-19	down
	Cl029375	10.267	47.0004	-2.19466	1.56884e-14	2.5396e-13	down
	Cl029372	8.49218	20.7312	-1.2876	9.72942e-09	9.7672e-08	down
	Cl024078	413.996	17.2773	4.58267	1.31194e-167	1.17669e-164	up
	Cl024070	92.9876	7.5991	3.61314	8.94483e-54	7.52861e-52	up
	Cl017433	25.7284	1.38225	4.21827	1.39529e-104	4.17149e-102	up
	Cl016453	22.1219	120.053	-2.44012	2.96467e-19	6.43152e-18	down
	Cl016455	20.1478	48.9607	-1.281	2.04496e-06	1.52885e-05	down
	Cl016454	4.86467	77.29	-3.98987	8.39855e-49	5.83648e-47	down
	Cl016457	44.124	150.588	-1.77097	6.8242e-34	2.88031e-32	down
	Cl044471	11.5322	0.0909607	6.9862	3.87767e-10	4.41814e-09	up
	Cl043153	18.0108	3.03317	2.56997	2.41825e-16	4.36792e-15	up
	Cl019075	4.09311	9.30826	-1.18532	0.00381514	0.0147234	down
	Cl040501	3.95625	8.48083	-1.10007	0.000127735	0.000710767	down
	Cl010120	11.3781	26.3267	-1.21027	2.98662e-05	0.000186305	down
	Cl015735	6.55443	17.861	-1.44627	1.10538e-11	1.44011e-10	down
	Cl015736	5.10436	12.4844	-1.29032	0.0029034	0.0116059	down
	Cl015730	15.3926	39.4127	-1.35643	1.81433e-05	0.000117626	down
	Cl017479	27.0433	98.8026	-1.86928	3.01978e-17	5.80513e-16	down
	Cl017474	17.8329	0.0438443	8.66794	7.07025e-18	1.41115e-16	up
	Cl017476	3.68855	8.36858	-1.18193	2.58767e-05	0.000163156	down
	Cl005355	91.268	31.791	1.52149	9.75587e-42	5.36405e-40	up
	Cl000180	23.7521	55.5594	-1.22597	1.34439e-08	1.32961e-07	down
	Cl000188	3.71933	8.7241	-1.22996	0.00114033	0.00510508	down
	Cl000458	5.47269	0.510638	3.42188	8.21965e-09	8.31262e-08	up
	Cl000459	2.99594	12.1631	-2.02143	4.53526e-19	9.7576e-18	down
	Cl009139	17.0962	7.16035	1.25557	5.42082e-15	9.0719e-14	up
	Cl009137	109.55	18.9023	2.53496	2.64833e-11	3.34256e-10	up
	Cl009133	131.58	2.09446	5.97321	4.02957e-33	1.65929e-31	up
	Cl007863	13.2371	29.1346	-1.13814	1.27952e-10	1.5236e-09	down
	Cl036641	5.5127	12.2813	-1.15563	0.000599669	0.00288052	down
	Cl020218	2.75567	14.5893	-2.40444	0.00562748	0.020528	down
	Cl042000	5.20063	12.4136	-1.25516	0.000314189	0.00160769	down
	Cl042006	2.43227	7.65793	-1.65465	0.00170019	0.0072421	down
	Cl042004	36.8692	7.47507	2.30226	7.00456e-11	8.57305e-10	up
	Cl007247	215.569	68.0409	1.66368	1.00852e-17	1.99212e-16	up
	Cl007243	14.1834	35.4352	-1.32098	0.000193754	0.00103865	down
	Cl035344	1.07316	5.05826	-2.23677	4.94326e-06	3.50313e-05	down
	Cl011923	25.362	55.9327	-1.14102	0.000519711	0.00253807	down
	Cl030730	156.602	337.483	-1.10771	2.07789e-06	1.55185e-05	down
	Cl033429	47.0373	2.80358	4.06846	5.52289e-18	1.10693e-16	up
	Cl026307	2.7259	6.47107	-1.24727	0.000371071	0.00186811	down
	Cl033283	9.40071	21.2367	-1.17572	0.0127384	0.0413721	down
	Cl033284	10.2037	2.8898	1.82005	1.14027e-10	1.3659e-09	up
	Cl032484	8.63638	20.7268	-1.263	1.88699e-06	1.41739e-05	down
	Cl001334	2.09179	19.8742	-3.24809	8.18047e-12	1.07356e-10	down
	Cl001337	1.45556	5.41663	-1.89582	1.17897e-12	1.65952e-11	down
	Cl007278	116.953	36.5832	1.67668	5.6588e-28	1.91751e-26	up
	Cl013000	10.535	1.30348	3.01475	1.1487e-13	1.74716e-12	up
	Cl013002	0.809115	19.296	-4.57582	2.03168e-12	2.80477e-11	down
	Cl020976	7.90708	20.7393	-1.39115	1.37819e-06	1.05763e-05	down
	Cl040951	3.88857	10.9416	-1.49252	0.00028552	0.00147759	down
	Cl039133	21.8925	49.7685	-1.1848	5.59993e-08	5.15243e-07	down
	Cl012750	3.26581	43.0675	-3.72109	2.30603e-22	5.91468e-21	down
	Cl038078	64.6436	0.543723	6.89349	5.59521e-74	8.77531e-72	up
	Cl018975	17.8138	79.7605	-2.16268	6.38231e-13	9.18488e-12	down
	Cl016912	5.63029	13.3684	-1.24754	0.00324762	0.0127878	down
	Cl015732	7.80415	21.8625	-1.48615	1.15013e-05	7.71439e-05	down
	Cl018872	152.818	65.6567	1.2188	3.50841e-16	6.31316e-15	up
	Cl016850	10.421	35.0101	-1.74827	6.514e-09	6.65569e-08	down
	Cl029940	4.52084	10.2582	-1.18212	8.06003e-07	6.38683e-06	down
	Cl029946	49.0067	7.91034	2.63117	2.1843e-51	1.6898e-49	up
	Cl010301	4.57133	9.60319	-1.0709	0.000905292	0.00415459	down
	Cl008463	16.8623	5.67774	1.57041	8.18761e-09	8.28313e-08	up
	Cl008462	21.2208	6.86023	1.62915	2.19616e-09	2.35634e-08	up
	Cl008460	71.9766	211.35	-1.55403	8.79572e-11	1.06248e-09	down
	Cl009334	11.2447	38.9105	-1.79092	2.32069e-06	1.71931e-05	down
	Cl009339	0.815502	6.25234	-2.93864	4.23278e-09	4.41764e-08	down
	Cl017066	2.50944	5.06341	-1.01274	0.00609263	0.021994	down
	Cl017063	7.31638	0.187735	5.28436	5.72867e-13	8.27888e-12	up
	Cl025919	122.549	39.3507	1.63889	1.76273e-09	1.90554e-08	up
	Cl029126	504.928	251.253	1.00693	5.02918e-12	6.75129e-11	up
	Cl016080	41.782	84.0757	-1.00881	0.000181639	0.000979745	down
	Cl011192	13.402	39.5643	-1.56175	0.00555194	0.0202911	down
	Cl011194	0.973452	5.71835	-2.55442	1.484e-11	1.91169e-10	down
	Cl015575	59.2867	20.066	1.56296	1.24653e-08	1.23624e-07	up
	Cl001545	9.1124	19.5648	-1.10236	0.00285349	0.0114383	down
	Cl033433	9.78689	2.25897	2.11518	2.11449e-20	4.85731e-19	up
	Cl014621	12.7379	26.2173	-1.04139	0.00306427	0.0121575	down
	Cl008149	32.348	67.7091	-1.06567	1.49396e-09	1.62417e-08	down
	Cl008147	5.52254	1.22248	2.17552	2.49893e-05	0.000158047	up
	Cl037491	0.646768	12.325	-4.2522	5.63003e-23	1.49066e-21	down
	Cl037495	44.2646	243.119	-2.45744	1.02018e-08	1.022e-07	down
	Cl032742	3.09982	7.01517	-1.17829	0.000981815	0.00446932	down
	Cl032747	112.936	48.9348	1.20657	6.37289e-14	9.903e-13	up
	Cl031893	42.4391	20.3766	1.05848	1.41696e-18	2.95125e-17	up
	Cl023971	9.928	3.51156	1.49939	0.00167527	0.00715293	up
	Cl006091	41.4527	4.23974	3.28942	1.10761e-41	6.0783e-40	up
	Cl031761	8.46566	17.1345	-1.01721	0.00347127	0.0135476	down
	Cl031762	4.122	8.91941	-1.1136	0.00136868	0.00599641	down
	Cl005675	25.0114	9.85274	1.34399	7.88878e-28	2.65435e-26	up
	Cl017656	940.178	60.1778	3.96563	2.65013e-172	2.92543e-169	up
	Cl006327	279.51	720.534	-1.36616	0.001857	0.00784138	down
	Cl006324	8.2079	20.5595	-1.32472	6.10405e-11	7.50931e-10	down
	Cl003787	14.1495	50.2007	-1.82696	0.0075209	0.0263949	down
	Cl003786	58.3578	186.454	-1.67582	0.0131836	0.0426014	down
	Cl040066	132.185	8.02981	4.04105	2.76937e-37	1.32033e-35	up
	Cl020403	55.5086	12.6177	2.13726	5.17047e-28	1.76035e-26	up
	Cl030388	144.012	19.5567	2.88045	1.86918e-95	4.92177e-93	up
	Cl002950	918.497	43.1289	4.41255	4.97538e-119	2.09998e-116	up
	Cl002952	80.7009	24.0555	1.74622	6.88792e-14	1.06572e-12	up
	Cl014101	6.14732	21.349	-1.79614	1.1188e-10	1.34074e-09	down
	Cl014103	2.13129	15.2842	-2.84224	7.95332e-22	1.9971e-20	down
	Cl032524	2.44802	10.8809	-2.15212	1.52092e-13	2.29386e-12	down
	Cl000673	49.5516	12.8816	1.94362	1.82039e-07	1.58037e-06	up
	Cl026118	16.8591	41.6863	-1.30604	1.08618e-05	7.31626e-05	down
	Cl023694	61.3538	26.4281	1.21508	1.86581e-20	4.30125e-19	up
	Cl023692	106.765	5.02435	4.40937	3.40183e-95	8.71749e-93	up
	Cl005867	8.36624	1.31484	2.66969	4.53351e-49	3.20483e-47	up
	Cl013636	9.22109	4.6053	1.00164	2.41881e-07	2.05817e-06	up
	Cl013635	13.7147	5.00583	1.45405	1.26173e-08	1.25001e-07	up
	Cl013633	17.7932	6.78838	1.39019	1.48634e-08	1.46144e-07	up
	Cl025594	10.7561	4.3491	1.30636	3.65028e-06	2.62903e-05	up
	Cl021879	50.432	6.89796	2.8701	7.7133e-47	4.96366e-45	up
	Cl031728	458.461	174.721	1.39175	0.00430599	0.0163215	up
	Cl017609	29.0006	76.4787	-1.39897	5.22628e-06	3.68912e-05	down
	Cl017600	650.869	0.176986	11.8445	4.26717e-112	1.512e-109	up
	Cl012278	3.16656	12.4459	-1.97469	1.25673e-11	1.62916e-10	down
	Cl012274	269.472	69.987	1.94498	1.33596e-52	1.07104e-50	up
	Cl012271	5.51226	2.18694	1.33373	0.000170819	0.000927486	up
	Cl012272	9.40123	1.45377	2.69305	2.60417e-08	2.47737e-07	up
	Cl036068	1.94755	6.89192	-1.82325	2.14119e-05	0.000136961	down
	Cl038038	354.026	0.65353	9.08139	3.62794e-63	4.09943e-61	up
	Cl036037	209.361	456.374	-1.12423	8.9314e-05	0.000512988	down
	Cl042699	7.84741	45.4989	-2.53554	1.88856e-17	3.66984e-16	down
	Cl001175	2.37628	14.8392	-2.64264	0.00344527	0.0134662	down
	Cl031567	12.7909	2.0082	2.67114	2.05844e-18	4.2442e-17	up
	Cl040028	4.61159	10.0792	-1.12805	0.00146013	0.00635729	down
	Cl007432	4.55045	11.2393	-1.30448	0.00933851	0.0318206	down
	Cl001717	44.8819	15.5913	1.52539	6.9672e-12	9.2235e-11	up
	Cl041646	1.66538	5.55492	-1.73792	1.62873e-07	1.42086e-06	down
	Cl028197	356.045	10.7073	5.0554	4.82064e-126	2.23157e-123	up
	Cl001102	10.2976	2.50517	2.03932	7.03695e-06	4.88198e-05	up
	Cl028445	11.4996	80.7062	-2.8111	0.000205017	0.00109494	down
	Cl028444	9.85306	38.1867	-1.95443	3.88679e-27	1.24503e-25	down
	Cl028443	17.3636	58.7961	-1.75966	2.49532e-16	4.50429e-15	down
	Cl028441	222.209	72.1965	1.62192	3.69091e-29	1.3143e-27	up
	Cl035711	22.3806	6.89019	1.69963	2.54245e-25	7.4842e-24	up
	Cl034043	90.57	215.931	-1.25347	9.76672e-05	0.000556732	down
	Cl034049	2.03252	6.17835	-1.60395	0.00389002	0.0149661	down
	Cl016162	40.2815	13.0975	1.62082	2.01924e-10	2.35586e-09	up
	Cl016167	39.9124	80.3721	-1.00986	9.66664e-05	0.000551685	down
	Cl016168	4.96025	28.8812	-2.54165	1.21193e-10	1.4463e-09	down
	Cl001994	2.35029	12.0206	-2.3546	9.06136e-07	7.12521e-06	down
	Cl001995	9.55506	53.8006	-2.49329	2.55625e-28	8.82874e-27	down
	Cl003847	14.7337	4.97349	1.56678	0.000122148	0.000683121	up
	Cl032051	27.0428	117.689	-2.12167	0.000236632	0.00124548	down
	Cl036997	14.3969	4.81073	1.58144	1.40907e-16	2.58909e-15	up
	Cl029286	19.5209	9.48206	1.04174	5.43005e-07	4.41496e-06	up
	Cl004865	5.33132	14.6494	-1.45828	5.06876e-09	5.25004e-08	down
	Cl004863	3.96698	15.1257	-1.93089	1.66834e-10	1.96001e-09	down
	Cl004861	2.35445	12.9103	-2.45505	3.33089e-05	0.000205901	down
	Cl022903	15.3093	68.6128	-2.16407	2.39535e-06	1.77051e-05	down
	Cl005732	8.99651	2.75853	1.70547	3.76662e-08	3.52366e-07	up
	Cl005734	28.6858	11.0737	1.3732	0.000118292	0.000663496	up
	Cl012980	25.4965	52.3343	-1.03746	0.000618624	0.00295968	down
	Cl006428	5.66662	14.2869	-1.33413	2.20578e-07	1.88979e-06	down
	Cl006426	4.84874	14.1547	-1.5456	0.000483077	0.00237329	down
	Cl035053	2.1655	5.52324	-1.35081	2.05099e-05	0.000131837	down
	Cl032887	51.5463	19.1042	1.43198	0.000311811	0.00159721	up
	Cl032888	22.6623	75.8618	-1.74308	1.00802e-07	8.9932e-07	down
	Cl020672	8.27752	42.5424	-2.36163	7.89733e-06	5.44597e-05	down
	Cl026639	8.93276	67.8228	-2.92459	5.16764e-23	1.37203e-21	down
	Cl026632	1.92567	5.43215	-1.49616	0.000649815	0.00309154	down
	Cl033592	4.59588	10.6513	-1.21262	0.000329642	0.00168017	down
	Cl008811	99.4106	6.09498	4.02771	4.28241e-28	1.4667e-26	up
	Cl022377	5.99926	1.56097	1.94234	0.0118708	0.038911	up
	Cl017403	22.2625	56.9493	-1.35506	2.0327e-11	2.59061e-10	down
	Cl012455	73.232	27.4592	1.41518	2.00082e-19	4.39011e-18	up
	Cl012457	179.155	82.1301	1.12522	5.53978e-18	1.10954e-16	up
	Cl023719	1.54184	5.10036	-1.72595	2.75945e-12	3.77678e-11	down
	Cl016360	21.4691	49.5502	-1.20663	0.00217011	0.00900445	down
	Cl016364	7.37294	15.1926	-1.04306	0.00302746	0.0120331	down
	Cl024387	13.75	1.95762	2.81226	6.82418e-11	8.36297e-10	up
	Cl013464	16.7146	39.889	-1.25488	0.00677693	0.0240769	down
	Cl013460	20.8543	58.667	-1.49221	0.00295875	0.0117976	down
	Cl019164	3.19255	11.5439	-1.85435	2.2252e-16	4.03445e-15	down
	Cl040644	13.8674	31.5355	-1.18528	0.00478981	0.0178884	down
	Cl027124	76.7364	3.89794	4.29913	1.88714e-42	1.0683e-40	up
	Cl029651	3.44769	12.4468	-1.85207	1.94713e-06	1.46027e-05	down
	Cl015102	11.7979	27.8854	-1.24098	0.011253	0.0371787	down
	Cl041068	21.0019	48.5497	-1.20895	5.89379e-07	4.76904e-06	down
	Cl014277	45.9398	4.68967	3.29218	9.46979e-87	2.05903e-84	up
	Cl000108	56.8504	25.1675	1.17561	8.14703e-15	1.34694e-13	up
	Cl000103	101.531	32.6481	1.63685	1.20488e-05	8.05026e-05	up
	Cl036172	22.9384	4.4219	2.37503	1.55882e-77	2.71149e-75	up
	Cl009423	37.0625	10.0321	1.88533	4.00483e-07	3.3182e-06	up
	Cl009429	168.16	51.3062	1.71263	6.13696e-14	9.55189e-13	up
	Cl042083	8.76172	40.7886	-2.21888	0.00420125	0.0159872	down
	Cl042089	14.7382	63.0824	-2.09768	0.00515662	0.0190452	down
	Cl006194	14.565	4.56709	1.67316	2.44802e-17	4.71864e-16	up
	Cl006197	11.4432	0.461207	4.63293	3.21817e-31	1.23647e-29	up
	Cl006198	313.349	38.8443	3.012	4.7195e-115	1.83047e-112	up
	Cl031337	0.619993	6.56692	-3.40489	1.3071e-18	2.72441e-17	down
	Cl043683	17.2181	75.2669	-2.12809	0.00426191	0.01618	down
	Cl007578	18.6261	42.5788	-1.19281	0.000525503	0.0025633	down
	Cl007579	20.9383	60.1243	-1.5218	0.00758371	0.0265795	down
	Cl043352	13.2263	30.6195	-1.21104	3.69438e-05	0.000226565	down
	Cl013615	645.299	90.2651	2.83773	2.13539e-20	4.89518e-19	up
	Cl017193	107.953	25.1876	2.09961	2.91831e-22	7.4452e-21	up
	Cl000921	8.07662	25.4539	-1.65607	0.000298048	0.0015344	down
	Cl014493	12.3846	33.4838	-1.43491	7.87572e-09	7.97886e-08	down
	Cl025742	8.28898	0.497411	4.05868	5.95893e-23	1.57484e-21	up
	Cl025747	9.07171	23.7295	-1.38723	0.00619919	0.0223157	down
	Cl018759	70.1962	154.288	-1.13616	0.000916279	0.00420232	down
	Cl018754	2.36975	5.31884	-1.16638	0.0102484	0.0343821	down
	Cl004126	3.22479	9.57296	-1.56976	6.48151e-05	0.000382376	down
	Cl004123	26.5346	10.2665	1.36993	3.06501e-13	4.5043e-12	up
	Cl018132	50.9536	2.14775	4.56828	8.64084e-08	7.76945e-07	up
	Cl013203	2.81145	11.7062	-2.05789	7.89373e-11	9.5897e-10	down
	Cl018133	25.1152	1.13858	4.46326	6.57582e-13	9.45081e-12	up
	Cl002272	8.42499	3.83912	1.1339	1.7622e-13	2.64385e-12	up
	Cl002274	4.13922	9.64437	-1.22033	0.000284925	0.00147504	down
	Cl023268	151.857	13.7428	3.46597	6.21568e-52	4.84773e-50	up
	Cl025147	1.82143	6.98024	-1.9382	0.00016128	0.000878799	down
	Cl025893	76.0774	26.0198	1.54786	8.01619e-33	3.25882e-31	up
	Cl019837	65.1088	17.7538	1.87473	4.63371e-36	2.11771e-34	up
	Cl023847	18.9123	2.17594	3.11961	1.2221e-45	7.59208e-44	up
	Cl030547	3.7399	16.7106	-2.15969	6.80073e-08	6.19447e-07	down
	Cl014252	41.573	6.06305	2.77753	2.41978e-23	6.49065e-22	up
	Cl013714	96.5864	2.30507	5.38894	2.02087e-35	8.95076e-34	up
	Cl013712	3.56413	10.1952	-1.51627	0.0049848	0.0185298	down
	Cl018868	161.002	54.7169	1.55702	3.19753e-08	3.01189e-07	up
	Cl025990	13.8513	3.21102	2.10891	2.01524e-16	3.66768e-15	up
	Cl021061	18.6191	1.75845	3.4044	3.41437e-27	1.09738e-25	up
	Cl024487	121.914	57.4893	1.0845	1.63819e-05	0.000107151	up
	Cl024484	8.84674	2.45538	1.8492	9.28927e-23	2.42595e-21	up
	Cl024488	51.8126	22.8683	1.17995	0.000994614	0.00452256	up
	Cl012551	51.795	20.4645	1.33969	5.93098e-19	1.26656e-17	up
	Cl012554	25.6963	3.04068	3.0791	5.83648e-52	4.56438e-50	up
	Cl022673	98.0555	12.9883	2.91638	5.52268e-54	4.66195e-52	up
	Cl022674	12.265	33.992	-1.47065	1.3813e-10	1.63998e-09	down
	Cl023108	10.8527	25.8944	-1.25459	0.00611608	0.0220636	down
	Cl011119	2.68087	24.5547	-3.19523	7.46328e-35	3.25043e-33	down
	Cl011112	3.25626	11.4747	-1.81717	3.36646e-07	2.81447e-06	down
	Cl043211	14.596	32.7357	-1.1653	0.000305609	0.00156798	down
	Cl027825	28.5671	5.77303	2.30695	4.20473e-27	1.34388e-25	up
	Cl001898	470.914	103.602	2.18441	9.88697e-30	3.61025e-28	up
	Cl001896	12.7943	4.96028	1.367	3.61949e-09	3.80106e-08	up
	Cl018518	21.8949	0.43634	5.649	8.30783e-39	4.22771e-37	up
	Cl028731	1058.89	23.7424	5.47894	8.4761e-78	1.48337e-75	up
	Cl028733	7.65234	1.58901	2.26778	5.37313e-16	9.54296e-15	up
	Cl022675	12.8306	37.2653	-1.53824	2.39225e-11	3.03e-10	down
	Cl016664	554.906	108.02	2.36095	1.14859e-63	1.30299e-61	up
	Cl043969	38.5281	17.8532	1.10973	8.89007e-14	1.3625e-12	up
	Cl024735	9.88622	33.8742	-1.77669	1.42113e-09	1.54792e-08	down
	Cl037418	10.986	56.9053	-2.3729	1.0495e-12	1.48237e-11	down
	Cl041234	18.7704	57.5785	-1.61707	2.8212e-08	2.67674e-07	down
	Cl041236	3.89802	8.5105	-1.1265	0.0060864	0.0219758	down
	Cl041233	13.3694	34.0931	-1.35055	0.000412652	0.00205653	down
	Cl000717	10.7564	46.4581	-2.11074	8.43794e-10	9.35047e-09	down
	Cl005543	79.774	9.37773	3.08861	2.3661e-45	1.44796e-43	up
	Cl005542	329.389	42.3105	2.9607	3.26048e-67	4.08642e-65	up
	Cl007947	3.68402	27.5934	-2.90497	2.78124e-07	2.34847e-06	down
	Cl007941	91.5536	5.68187	4.01018	6.6883e-42	3.70581e-40	up
	Cl004424	944.778	307.188	1.62085	4.61047e-25	1.34068e-23	up
	Cl042763	4.839	12.0534	-1.31665	0.0004737	0.00233042	down
	Cl042761	6.39684	0.67846	3.23702	1.26734e-05	8.42967e-05	up
	Cl006011	46.7951	1.05255	5.4744	2.78616e-36	1.27945e-34	up
	Cl006012	114.848	2.14402	5.74327	1.4534e-55	1.27566e-53	up
	Cl006015	43.3138	16.8723	1.36017	1.10918e-22	2.88095e-21	up
	Cl001048	70.0021	12.1985	2.5207	6.94835e-22	1.75087e-20	up
	Cl001044	76.6277	36.5805	1.06679	1.42132e-06	1.08898e-05	up
	Cl001043	185.502	30.1401	2.62168	1.03868e-27	3.48261e-26	up
	Cl004707	36.2606	6.75814	2.4237	8.49298e-11	1.02764e-09	up
	Cl035225	2.27444	16.0769	-2.8214	5.37093e-21	1.28674e-19	down
	Cl017706	192.696	9.15103	4.39625	4.91756e-32	1.94943e-30	up
	Cl035223	5.68727	2.68653	1.08199	2.04959e-09	2.20319e-08	up
	Cl007053	19.1931	7.21862	1.41079	1.49989e-10	1.77372e-09	up
	Cl007052	53.3573	16.6441	1.68068	2.30512e-14	3.69193e-13	up
	Cl021752	3.17178	8.11673	-1.35561	0.000881635	0.00406276	down
	Cl041952	6.86113	16.3921	-1.25648	1.66106e-05	0.000108498	down
	Cl019364	10.2654	123.709	-3.59109	1.13816e-22	2.95357e-21	down
	Cl019363	2.45737	27.0062	-3.4581	3.76273e-27	1.20664e-25	down
	Cl019368	4.26939	14.3035	-1.74426	2.26339e-16	4.09853e-15	down
	Cl003530	28.1442	0.111345	7.98166	6.12481e-93	1.47721e-90	up
	Cl003532	2.01064	7.26457	-1.85322	1.32134e-06	1.01564e-05	down
	Cl026193	2.45875	9.00037	-1.87206	0.00392541	0.0150881	down
	Cl026194	3.64177	9.3392	-1.35866	0.00976445	0.033021	down
	Cl018095	5.51224	16.1129	-1.54751	0.000475561	0.00233918	down
	Cl018093	11.8237	1.95292	2.59798	2.82615e-45	1.72215e-43	up
	Cl018091	9.63163	21.8259	-1.18019	0.00104917	0.0047406	down
	Cl018090	62.8003	262.463	-2.06327	0.000299146	0.00153978	down
	Cl018099	6.90594	1.54201	2.16302	4.07334e-07	3.37108e-06	up
	Cl038846	8.96913	18.3989	-1.03658	0.00286253	0.0114639	down
	Cl038849	118.554	10.2297	3.53471	2.7953e-74	4.43248e-72	up
	Cl005024	0.24807	6.85437	-4.78821	6.07775e-08	5.57131e-07	down
	Cl005025	3.4961	7.96795	-1.18846	0.000271318	0.0014102	down
	Cl005027	138.075	13.5558	3.34847	2.56243e-37	1.22574e-35	up
	Cl040850	228.649	0.628679	8.5066	4.86172e-190	7.34401e-187	up
	Cl025260	91.04	37.8302	1.26696	8.77336e-10	9.71092e-09	up
	Cl004551	7.00863	16.1201	-1.20165	0.000149312	0.000819544	down
	Cl020164	2.63209	6.30934	-1.26128	1.37919e-05	9.12709e-05	down
	Cl022743	16.1952	2.73052	2.56832	4.00166e-19	8.62898e-18	up
	Cl014425	414.261	53.1187	2.96325	4.41203e-82	8.55607e-80	up
	Cl008486	2.49278	5.76944	-1.21068	0.0107591	0.0357858	down
	Cl002363	18.7998	1.90722	3.30117	0.00060816	0.00291448	up
	Cl008704	3.49431	7.31078	-1.06502	0.00105798	0.00477812	down
	Cl008708	8.13131	0.0760237	6.7409	8.35417e-27	2.64358e-25	up
	Cl012965	150.82	19.2684	2.96852	1.60272e-45	9.87117e-44	up
	Cl012964	65.4578	9.35672	2.80649	1.97575e-35	8.76444e-34	up
	Cl017300	131.228	61.1063	1.10268	3.80671e-15	6.46487e-14	up
	Cl017305	52.4387	25.9918	1.01257	2.0977e-24	5.94335e-23	up
	Cl028117	4.58015	11.6928	-1.35215	0.000157965	0.000862781	down
	Cl002815	7.6886	3.30759	1.21694	0.000553665	0.0026847	up
	Cl024673	12.6399	0.552135	4.51682	2.19825e-30	8.16196e-29	up
	Cl024676	38.3649	138.466	-1.85168	1.15111e-15	2.00352e-14	down
	Cl011098	16.5721	5.4817	1.59606	0.0105354	0.0351969	up
	Cl027526	58.8202	27.2058	1.1124	2.25841e-15	3.87904e-14	up
	Cl010050	514.117	209.968	1.29193	2.05156e-08	1.97922e-07	up
	Cl014748	6.79964	35.8343	-2.39781	2.71279e-09	2.88905e-08	down
	Cl008060	0.921823	6.6366	-2.84788	4.52285e-10	5.13287e-09	down
	Cl014590	114.685	6.85506	4.06436	7.53768e-75	1.24333e-72	up
	Cl037602	15.1934	0.653932	4.53817	1.36828e-55	1.20463e-53	up
	Cl000527	200.488	7.24322	4.79074	1.55036e-67	1.98647e-65	up
	Cl020362	35.2475	101.565	-1.52681	0.000619368	0.00296255	down
	Cl002586	61.0823	123.053	-1.01045	0.00370103	0.0143467	down
	Cl021547	35.4428	113.846	-1.68352	0.000122071	0.000682824	down
	Cl021542	321.806	18.8245	4.0955	1.31605e-11	1.70297e-10	up
	Cl033510	10.6867	26.6978	-1.3209	0.00159996	0.00687432	down
	Cl039618	3.02691	7.22286	-1.25473	0.00351436	0.0136897	down
	Cl039619	5.63165	12.5429	-1.15524	0.000166529	0.00090573	down
	Cl039615	48.5348	115.73	-1.25368	4.11136e-07	3.40156e-06	down
	Cl039616	3.2239	7.01722	-1.12209	0.00648376	0.0231802	down
	Cl015836	87.5545	26.6719	1.71486	4.49582e-12	6.05511e-11	up
	Cl041494	11.8548	26.9928	-1.18711	1.45373e-06	1.11263e-05	down
	Cl007356	45.0339	16.6185	1.43823	2.64596e-07	2.24149e-06	up
	Cl032351	15.0331	38.5325	-1.35794	0.00037175	0.0018712	down
	Cl032392	21.2441	8.30544	1.35493	1.65695e-09	1.79593e-08	up
	Cl000719	1.28484	9.52123	-2.88956	2.07459e-08	1.99897e-07	down
	Cl018668	24.7692	8.00252	1.63002	0.00121014	0.00538403	up
	Cl005541	1.09947	19.0515	-4.11502	8.19757e-12	1.07531e-10	down
	Cl013172	3.12759	7.14862	-1.19261	0.00332988	0.0130579	down
	Cl015186	7.05467	24.3984	-1.79014	0.000158226	0.000863356	down
	Cl015189	18.851	7.78655	1.27559	3.04439e-12	4.15488e-11	up
	Cl015807	17.0654	7.42719	1.20019	1.64177e-12	2.28076e-11	up
	Cl014589	124.895	527.357	-2.07806	0.00138953	0.00607848	down
	Cl011947	14.8729	41.9044	-1.49442	0.00268853	0.010865	down
	Cl008513	97.1803	31.6368	1.61906	1.73938e-12	2.40936e-11	up
	Cl008519	67.0945	7.79469	3.10563	6.32575e-31	2.39835e-29	up
	Cl013912	19.967	71.3912	-1.83813	7.05847e-11	8.62799e-10	down
	Cl001639	6.19778	47.1775	-2.92828	4.31407e-26	1.31302e-24	down
	Cl024886	51.8312	0.0747663	9.43722	6.9972e-12	9.25468e-11	up
	Cl031448	19.2437	4.48572	2.10097	2.35977e-05	0.000149939	up
	Cl031441	123.102	447.225	-1.86115	8.56777e-06	5.87443e-05	down
	Cl031444	1.86605	12.1931	-2.708	4.3811e-12	5.90337e-11	down
	Cl043603	3.09697	7.76684	-1.32647	0.00121327	0.00539628	down
	Cl043601	4.91166	18.4608	-1.91019	1.79879e-10	2.10723e-09	down
	Cl041769	70.78	27.1243	1.38376	9.85224e-26	2.93633e-24	up
	Cl041768	53.2537	17.8178	1.57956	1.49504e-32	6.00967e-31	up
	Cl041762	281.514	24.8685	3.50081	3.83535e-71	5.53157e-69	up
	Cl041760	34.3715	0.960033	5.16199	3.5491e-35	1.55516e-33	up
	Cl028098	6.05015	1.26789	2.25454	2.26834e-13	3.36801e-12	up
	Cl028099	530.529	22.4753	4.56102	1.38229e-140	8.81625e-138	up
	Cl028322	16.2386	3.65851	2.1501	7.40701e-08	6.71473e-07	up
	Cl028323	14.9022	2.91502	2.35395	8.65565e-10	9.58802e-09	up
	Cl027512	3817.36	106.685	5.16115	1.01859e-153	7.69328e-151	up
	Cl042765	19.2489	2.46962	2.96241	4.6459e-69	6.31953e-67	up
	Cl000392	11.4568	4.72895	1.27661	3.77329e-07	3.1345e-06	up
	Cl036458	16.0515	41.2252	-1.36082	5.42931e-12	7.26126e-11	down
	Cl029051	7.23205	22.7734	-1.65487	0.00356301	0.0138566	down
	Cl041299	104.843	14.9385	2.81112	5.33358e-75	8.8485e-73	up
	Cl000304	384.063	98.5692	1.96213	5.56225e-16	9.86663e-15	up
	Cl034252	8.26207	16.8786	-1.03062	0.0132286	0.0427273	down
	Cl038129	22.6431	10.2061	1.14965	1.46432e-07	1.28603e-06	up
	Cl038128	219.133	594.628	-1.44018	9.43371e-05	0.000539571	down
	Cl014534	2.3237	10.3068	-2.1491	2.53223e-12	3.47573e-11	down
	Cl038124	7.15728	3.24218	1.14245	6.23236e-09	6.38839e-08	up
	Cl034878	32.1859	1.82017	4.14429	4.67774e-15	7.88811e-14	up
	Cl022826	0.651709	7.74058	-3.57014	6.28435e-09	6.43709e-08	down
	Cl005479	51.4558	11.5147	2.15986	9.52253e-16	1.66549e-14	up
	Cl005472	27.5224	9.70245	1.50419	1.86204e-09	2.00761e-08	up
	Cl005477	1545.68	129.792	3.57397	5.73218e-58	5.57692e-56	up
	Cl005476	8.09373	2.55356	1.6643	1.86018e-05	0.000120463	up
	Cl003143	5.33234	2.10287	1.34241	7.54581e-06	5.21233e-05	up
	Cl035395	32.7979	3.70132	3.14749	1.01081e-25	3.00635e-24	up
	Cl035399	4.54444	17.6551	-1.95791	2.17222e-06	1.61641e-05	down
	Cl030148	104.644	40.4176	1.37244	1.42453e-10	1.69018e-09	up
	Cl038373	4.12266	10.882	-1.4003	0.00083797	0.00388226	down
	Cl033494	19.5976	51.4728	-1.39313	0.00255443	0.0104022	down
	Cl033498	15.9775	36.1295	-1.17714	2.50989e-05	0.00015867	down
	Cl033499	6.86936	63.73	-3.21373	2.58717e-23	6.92672e-22	down
	Cl002797	13.0407	1.67264	2.96283	1.03811e-05	7.02048e-05	up
	Cl002795	46.6294	6.68344	2.80258	6.90495e-34	2.91012e-32	up
	Cl033728	38.2633	12.7243	1.58837	8.48616e-09	8.57308e-08	up
	Cl034113	161.549	43.5959	1.88971	2.08661e-21	5.123e-20	up
	Cl021664	53.0349	10.6175	2.3205	8.06393e-26	2.41842e-24	up
	Cl010658	10.3517	22.7344	-1.13501	6.71588e-07	5.38716e-06	down
	Cl012882	14.7696	5.29253	1.48061	1.2464e-29	4.53971e-28	up
	Cl012883	66.1557	10.2724	2.68709	3.82941e-52	3.02776e-50	up
	Cl012884	6.96021	15.093	-1.11668	0.011722	0.0384992	down
	Cl009950	401.865	71.1996	2.49677	2.94266e-60	3.03803e-58	up
	Cl022013	6.56189	14.1879	-1.11248	0.00301886	0.0120056	down
	Cl022589	79.185	277.397	-1.80866	5.06295e-10	5.71644e-09	down
	Cl022584	7.37979	2.58209	1.51504	7.20565e-07	5.75273e-06	up
	Cl024408	45.9734	4.54898	3.33718	2.20511e-07	1.88978e-06	up
	Cl024401	94.1596	0.344048	8.09635	8.41405e-43	4.82019e-41	up
	Cl025756	4.12853	15.7501	-1.93166	8.79405e-06	6.02526e-05	down
	Cl020982	107.013	25.7381	2.05581	2.01528e-27	6.58775e-26	up
	Cl023185	17.9838	43.2822	-1.26707	5.44147e-13	7.89164e-12	down
	Cl016554	102.41	587.91	-2.52124	9.78881e-08	8.74956e-07	down
	Cl016555	33.2714	15.3883	1.11244	2.98141e-05	0.00018602	up
	Cl013707	99.8241	243.602	-1.28706	0.00389394	0.0149772	down
	Cl010241	16.8171	37.0277	-1.13868	0.0154183	0.0485859	down
	Cl014954	222.787	4.69648	5.56794	1.46355e-57	1.39552e-55	up
	Cl041956	6.14394	1.51765	2.01732	0.00627213	0.0225641	up
	Cl039182	50.2802	1.82647	4.78286	3.4946e-07	2.9165e-06	up
	Cl039185	4.4702	29.3494	-2.71492	4.46042e-18	9.01539e-17	down
	Cl041109	11.324	26.4689	-1.22492	0.0010715	0.00482931	down
	Cl041105	7.95527	1.87891	2.08201	3.86547e-21	9.36227e-20	up
	Cl029460	27.8013	58.4545	-1.07216	0.000591021	0.00284668	down
	Cl015390	61.1683	206.144	-1.75279	6.29544e-09	6.44385e-08	down
	Cl015397	276.527	25.4032	3.44434	3.36642e-12	4.57263e-11	up
	Cl015396	321.76	32.9703	3.28674	1.7974e-11	2.30403e-10	up
	Cl011674	35.9056	2.29832	3.96556	5.04432e-45	3.06082e-43	up
	Cl011676	9.53273	4.46135	1.09541	1.93048e-11	2.46735e-10	up
	Cl011670	39.9354	14.4622	1.46538	5.46135e-15	9.12908e-14	up
	Cl036729	3.75632	9.3852	-1.32107	0.00921736	0.03146	down
	Cl036725	8.67329	19.457	-1.16564	0.00366167	0.0142095	down
	Cl001771	4.53175	9.32968	-1.04176	1.14793e-06	8.89491e-06	down
	Cl009213	3.39541	7.80984	-1.20171	0.00442968	0.0167417	down
	Cl031180	57.834	3.746	3.9485	1.58997e-23	4.30102e-22	up
	Cl043410	28.6547	3.57579	3.00244	2.8749e-22	7.34096e-21	up
	Cl017095	41.5092	93.6967	-1.17457	0.000109651	0.000619017	down
	Cl000808	48.0417	602.886	-3.64953	1.96965e-37	9.46917e-36	down
	Cl000807	13.3327	28.1396	-1.07763	0.000105578	0.000597792	down
	Cl000802	14.7072	5.89278	1.31951	0.000138328	0.000764963	up
	Cl035400	40.0307	231.132	-2.52954	0.000229369	0.00121184	down
	Cl033128	19.8904	6.13867	1.69607	5.55257e-08	5.11111e-07	up
[truncated: 2,473 more rows]

## Sheet: C-NP6
Group	Gene id	MeanTPM (NP6)	MeanTPM (C)	log2FoldChange	pValue	qValue	result
C-NP6	Cl027983	12.5627	5.80113	1.11475	0.000366394	0.0051903	up
	Cl027980	45.5836	14.6052	1.64204	3.52122e-08	1.45869e-06	up
	Cl024184	11.8413	0.785364	3.91432	8.9957e-06	0.000213761	up
	Cl016948	2.40897	6.96617	-1.53195	0.000133825	0.00223209	down
	Cl032512	16.9835	4.67774	1.86025	4.56019e-08	1.83465e-06	up
	Cl024979	9.22034	4.21003	1.13099	8.49031e-05	0.00149847	up
	Cl024978	12.5294	2.6534	2.23941	0.00119493	0.01389	up
	Cl031570	10.6147	2.87427	1.88479	7.04896e-13	6.67166e-11	up
	Cl007636	13.78	1.78535	2.9483	1.77733e-09	9.59861e-08	up
	Cl041652	47.8815	16.0897	1.57333	1.47454e-14	1.93289e-12	up
	Cl001980	12.4776	28.0643	-1.1694	1.01742e-05	0.000238919	down
	Cl003853	13.6774	3.41462	2.002	4.67299e-05	0.000893661	up
	Cl036363	267.867	129.867	1.04449	0.0017039	0.0183828	up
	Cl006989	118.687	490.524	-2.04716	2.3156e-06	6.42044e-05	down
	Cl004851	34.1988	10.841	1.65745	5.08362e-13	4.89448e-11	up
	Cl004855	28.8554	6.7103	2.10439	0.00407727	0.0366994	up
	Cl005728	21.3681	2.60142	3.03808	1.55177e-18	3.70316e-16	up
	Cl003070	3.95692	9.84031	-1.31433	0.00552794	0.0461698	down
	Cl035040	3.06263	13.566	-2.14716	1.64287e-08	7.45861e-07	down
	Cl026621	144.459	8.52702	4.08247	4.37827e-24	1.79773e-21	up
	Cl026622	44.096	7.52776	2.55035	2.01835e-45	4.6962e-42	up
	Cl016353	26.3544	0.0590093	8.80288	3.653e-10	2.20769e-08	up
	Cl016350	10.5635	23.5471	-1.15646	0.000793213	0.00993598	down
	Cl013189	15.7014	4.22722	1.89311	6.0538e-14	7.10202e-12	up
	Cl015115	1.59201	18.5964	-3.5461	2.93484e-06	7.91725e-05	down
	Cl015116	4.59641	16.5699	-1.84999	0.000241097	0.0036765	down
	Cl001392	5.37301	0.768109	2.80635	0.00191318	0.0202035	up
	Cl000933	32.5346	16.1664	1.00897	4.01904e-05	0.000789138	up
	Cl035536	164.575	45.6506	1.85004	5.81447e-10	3.3612e-08	up
	Cl026397	8.50971	3.49423	1.28414	0.000203444	0.00317339	up
	Cl007212	15.6256	7.58894	1.04195	0.000197138	0.00308709	up
	Cl022893	456.555	62.9953	2.85747	3.01027e-54	1.20071e-50	up
	Cl022895	59.3854	15.1011	1.97545	8.73481e-07	2.67711e-05	up
	Cl026981	3.75631	11.4484	-1.60776	0.00406717	0.036649	down
	Cl018887	36.7068	17.4446	1.07327	4.85766e-05	0.000923916	up
	Cl018882	149.319	60.4185	1.30533	3.2089e-08	1.34125e-06	up
	Cl005726	28.6487	13.7331	1.06082	0.00207686	0.0215649	up
	Cl027163	60.9022	8.94566	2.76724	4.85728e-10	2.87331e-08	up
	Cl012549	24.4499	11.2414	1.12101	3.78024e-08	1.55446e-06	up
	Cl012546	6.00087	2.26991	1.40254	0.00259153	0.0257943	up
	Cl012544	27.5087	57.3285	-1.05936	0.000831786	0.0103259	down
	Cl029193	14.2781	29.3759	-1.04083	5.17675e-08	2.06191e-06	down
	Cl023134	16.4729	3.61699	2.18724	3.71591e-05	0.000740028	up
	Cl011169	92.4325	26.9678	1.77716	1.03149e-10	6.93982e-09	up
	Cl028176	10.882	1.21458	3.16341	3.70754e-16	6.19869e-14	up
	Cl010783	7.52935	2.06437	1.86683	0.000754253	0.00950569	up
	Cl017258	11.5058	2.84439	2.01618	2.53478e-14	3.2465e-12	up
	Cl031808	6.95089	15.0772	-1.1171	0.000409659	0.00569059	down
	Cl001051	35.6744	17.0663	1.06374	0.00378031	0.034652	up
	Cl031117	207.623	83.1613	1.31998	7.62541e-07	2.36575e-05	up
	Cl021744	1.75766	16.6879	-3.24707	1.83415e-09	9.8673e-08	down
	Cl000878	8.29127	2.00541	2.0477	0.00025826	0.00389147	up
	Cl030447	5.18755	2.01496	1.3643	2.48358e-05	0.000524143	up
	Cl000871	9.10785	3.84436	1.24437	0.000247569	0.00376287	up
	Cl030449	96.0441	43.5897	1.13971	1.01419e-06	3.06464e-05	up
	Cl007062	2.15494	12.7709	-2.56715	2.12306e-06	5.93967e-05	down
	Cl006823	6.07301	0.583447	3.37974	5.5408e-35	8.5947e-32	up
	Cl006825	18.1944	6.61126	1.4605	3.56456e-08	1.47228e-06	up
	Cl039064	15.2671	7.51221	1.02311	0.00602206	0.0493809	up
	Cl033968	16.4328	6.81847	1.26906	4.40478e-06	0.000113247	up
	Cl039932	139.313	390.849	-1.48828	0.00310413	0.0298864	down
	Cl039936	13.888	5.9396	1.2254	2.94697e-07	1.001e-05	up
	Cl038088	5.26405	28.7432	-2.44898	3.60743e-06	9.43982e-05	down
	Cl009042	20.7074	8.94058	1.2117	2.2671e-05	0.000486547	up
	Cl012838	11.7958	2.20445	2.41979	5.54283e-10	3.23093e-08	up
	Cl035901	20.4451	55.4871	-1.44039	4.40663e-05	0.000850293	down
	Cl016732	11.9037	1.23342	3.27067	2.9888e-06	8.03952e-05	up
	Cl008056	43.6176	11.2903	1.94983	8.76127e-10	4.95189e-08	up
	Cl000689	387.172	128.299	1.59346	1.93839e-06	5.48902e-05	up
	Cl003343	8.29786	0.367044	4.49871	7.44633e-25	3.35337e-22	up
	Cl004699	355.332	751.453	-1.08051	0.000114623	0.00195623	down
	Cl034719	5.75166	2.36667	1.28112	0.000211169	0.00327377	up
	Cl019508	168.182	57.5301	1.54763	0.000637726	0.00827414	up
	Cl019506	11.3208	4.03237	1.48927	4.52897e-09	2.26619e-07	up
	Cl022786	13.5335	0.127199	6.73331	2.21777e-14	2.88011e-12	up
	Cl018679	8.75751	2.56399	1.77213	0.000183384	0.00291089	up
	Cl018672	163.539	330.432	-1.01472	2.22984e-05	0.000479288	down
	Cl018674	299.162	121.314	1.30217	7.07766e-07	2.22537e-05	up
	Cl027666	6.93388	2.96658	1.22486	0.000597772	0.00782851	up
	Cl013109	24.0045	6.90384	1.79784	0.00136666	0.0155116	up
	Cl013103	7.56506	3.44268	1.13582	3.62033e-05	0.000724091	up
	Cl008522	375.841	970.97	-1.3693	0.00185385	0.019699	down
	Cl013927	1.59159	6.10222	-1.93887	0.00334955	0.0316062	down
	Cl029845	68.7103	25.3106	1.44078	0.00112551	0.0132151	up
	Cl031439	3.02159	6.96413	-1.20463	0.00284845	0.027857	down
	Cl029061	126.254	314.855	-1.31836	0.00114188	0.0133736	down
	Cl000312	54.3139	24.1111	1.17162	4.21586e-10	2.51519e-08	up
	Cl022810	4.93956	10.3371	-1.06538	1.00322e-09	5.56879e-08	down
	Cl000540	23.2122	11.0742	1.06768	0.000979582	0.0117841	up
	Cl005790	39.4698	15.8304	1.31805	0.000801309	0.0100194	up
	Cl006263	12.8502	3.23885	1.98824	0.00392804	0.0356991	up
	Cl003138	10.3785	4.11335	1.33522	0.00299985	0.0291133	up
	Cl003139	12.5544	3.12634	2.00564	7.23685e-08	2.79475e-06	up
	Cl030174	28.9622	3.29454	3.13602	1.81158e-10	1.14696e-08	up
	Cl038369	47.5326	15.224	1.64257	1.43277e-06	4.19772e-05	up
	Cl026908	13.9532	1.12243	3.6359	8.38622e-14	9.4416e-12	up
	Cl023423	42.0391	12.4447	1.7562	3.8954e-09	1.97752e-07	up
	Cl020995	8.80951	3.97396	1.14848	0.0002643	0.00396535	up
	Cl020999	156.858	69.9662	1.16473	0.00328288	0.0311455	up
	Cl001836	2.83325	6.53536	-1.20581	8.55886e-08	3.25575e-06	down
	Cl017707	43.8855	7.1673	2.61424	0.000752391	0.00948849	up
	Cl029473	11.7257	5.06857	1.21002	1.21392e-08	5.59304e-07	up
	Cl014054	40.2828	1.05419	5.25595	6.59632e-08	2.57229e-06	up
	Cl001765	5.63843	0.669556	3.07402	0.00252961	0.0253152	up
	Cl015832	5.92627	1.90517	1.6372	0.00312514	0.0300306	up
	Cl035476	5.06154	1.50415	1.75063	1.82497e-10	1.15283e-08	up
	Cl035472	54.7032	143.195	-1.38828	0.00112621	0.0132177	down
	Cl033139	8.50599	1.87328	2.18291	4.32543e-05	0.00083752	up
	Cl033132	16.7595	5.47875	1.61306	1.95432e-06	5.51734e-05	up
	Cl018021	14.9006	1.95029	2.93361	3.34738e-06	8.82552e-05	up
	Cl004920	22.0165	6.54387	1.75037	9.90441e-05	0.00171658	up
	Cl002455	14.3715	5.74454	1.32295	0.00493715	0.0422406	up
	Cl014394	8.41416	21.0625	-1.32379	0.00503886	0.0428541	down
	Cl019035	7.75772	30.3296	-1.96702	4.8201e-08	1.93088e-06	down
	Cl029440	8.42839	0.124521	6.0808	1.30626e-05	0.000299442	up
	Cl033169	6.49796	0.521849	3.63828	4.7524e-06	0.00012118	up
	Cl026718	11.2206	5.24808	1.09628	4.71486e-07	1.54693e-05	up
	Cl038665	6.28112	1.0567	2.57146	1.59624e-09	8.6541e-08	up
	Cl039221	6.44435	0.154342	5.38383	7.9641e-06	0.000191365	up
	Cl015934	61.1197	15.7193	1.9591	9.09007e-13	8.46013e-11	up
	Cl015933	8.37997	2.88018	1.54079	0.000526495	0.00702689	up
	Cl027979	7.33439	21.709	-1.56554	1.57821e-12	1.41689e-10	down
	Cl037365	2.0043	7.05193	-1.81492	5.29542e-07	1.71723e-05	down
	Cl029535	8.91598	2.86027	1.64024	0.000120374	0.00203696	up
	Cl026624	3.44398	7.72835	-1.16608	0.00255284	0.0255202	down
	Cl006764	9.08662	1.42297	2.67484	1.74269e-07	6.18266e-06	up
	Cl034939	7.20082	2.17556	1.72678	0.000387938	0.00545374	up
	Cl031014	44.714	15.4332	1.53469	9.00998e-08	3.42269e-06	up
	Cl021027	173.058	12.5429	3.78631	1.43354e-18	3.48051e-16	up
	Cl002844	10.7537	1.12429	3.25774	1.61048e-12	1.44122e-10	up
	Cl026554	11.1439	2.91814	1.93313	1.45926e-06	4.26193e-05	up
	Cl032650	56.5012	8.11822	2.79905	1.68133e-11	1.32238e-09	up
	Cl032653	14.0541	4.63519	1.60029	0.000299624	0.00439611	up
	Cl022704	41.9985	0.496307	6.40296	8.61964e-31	9.2565e-28	up
	Cl005172	14.7828	0.452411	5.03014	8.94384e-14	9.98884e-12	up
	Cl039300	16.4196	1.57642	3.3807	2.31039e-10	1.44314e-08	up
	Cl039305	5.2171	0.398963	3.70892	0.000425073	0.00587257	up
	Cl025049	35.2868	77.948	-1.14338	0.00120424	0.0139691	down
	Cl025042	4.73296	10.2856	-1.11981	1.00454e-05	0.000236342	down
	Cl002280	13.3425	61.7348	-2.21005	0.0026294	0.0260894	down
	Cl019913	1.06681	11.8868	-3.47799	0.00328647	0.0311508	down
	Cl021344	94.7688	40.1783	1.238	5.01492e-07	1.63386e-05	up
	Cl028000	30.6239	11.0371	1.47229	8.50662e-20	2.26203e-17	up
	Cl024053	61.8802	190.734	-1.62401	5.32106e-06	0.00013494	down
	Cl005534	38.031	3.54598	3.42292	5.49881e-14	6.5056e-12	up
	Cl005533	10.4774	1.1621	3.17248	1.23602e-12	1.1315e-10	up
	Cl000723	15.0843	43.9249	-1.54199	6.90105e-08	2.67989e-06	down
	Cl001442	7.79885	2.14247	1.86399	0.000189101	0.00298131	up
	Cl010145	44.1284	11.2673	1.96957	7.16832e-07	2.2438e-05	up
	Cl008397	6.53823	0.841891	2.9572	7.66059e-06	0.000185594	up
	Cl043829	1.65637	6.60077	-1.99461	1.67334e-18	3.95943e-16	down
	Cl005371	6.17546	1.75208	1.81748	0.000162584	0.00264078	up
	Cl041555	6.15379	2.37236	1.37515	0.00167289	0.0181182	up
	Cl041551	6.11187	1.57021	1.96066	2.61374e-12	2.29614e-10	up
	Cl041552	206.799	68.1467	1.60151	2.7481e-06	7.49314e-05	up
	Cl000473	6.01107	15.3301	-1.35067	0.00317944	0.0303602	down
	Cl006134	15.1226	35.3234	-1.22391	9.76253e-07	2.96282e-05	down
	Cl007269	10.4017	3.95813	1.39393	8.72275e-11	6.01353e-09	up
	Cl035587	4.67066	10.8406	-1.21475	0.000959882	0.0115821	down
	Cl033408	2.13306	5.38233	-1.3353	1.84785e-08	8.3082e-07	down
	Cl037988	36.9691	82.6435	-1.16058	6.89647e-06	0.000170404	down
	Cl012815	7.31467	2.14472	1.77	2.45156e-06	6.76383e-05	up
	Cl012814	11.2443	1.02381	3.45718	1.52439e-07	5.50174e-06	up
	Cl012813	56.8372	4.59297	3.62934	4.05585e-14	4.98869e-12	up
	Cl027749	9.87374	4.6691	1.08045	0.00102957	0.0122796	up
	Cl018447	13.0087	2.04435	2.66976	5.62509e-09	2.75058e-07	up
	Cl013022	117.59	0.426385	8.1074	9.57113e-20	2.52109e-17	up
	Cl013021	32.0573	131.001	-2.03085	0.00370675	0.0341233	down
	Cl036276	18.6891	4.04416	2.20829	0.00163563	0.0177932	up
	Cl013365	25.2194	6.74737	1.90214	0.000178531	0.00285338	up
	Cl037064	42.2751	16.5974	1.34885	3.11286e-06	8.34912e-05	up
	Cl016876	6.07678	1.18205	2.36202	0.000929209	0.0113196	up
	Cl013458	7.12431	2.78274	1.35624	4.42106e-05	0.000852427	up
	Cl027260	5.0275	1.83604	1.45324	0.000338229	0.00485288	up
	Cl042146	6.5932	3.08172	1.09724	0.000135838	0.00226028	up
	Cl000216	24.4904	4.7039	2.38029	2.9016e-08	1.24067e-06	up
	Cl000210	18.4249	4.7876	1.94429	2.57644e-07	8.87013e-06	up
	Cl016574	13.4147	1.48464	3.17563	1.88694e-05	0.000415171	up
	Cl037709	77.0113	28.8971	1.41415	0.000339822	0.00487323	up
	Cl026826	76.5708	32.2823	1.24605	1.23171e-10	8.09192e-09	up
	Cl026825	5.02307	1.05819	2.24697	0.000479566	0.00649999	up
	Cl020793	15.0161	6.28738	1.25597	3.39683e-11	2.54271e-09	up
	Cl038552	43.6793	8.02969	2.44353	1.5326e-11	1.21223e-09	up
	Cl004231	27.0172	12.9556	1.0603	0.000247297	0.00376078	up
	Cl016864	9.75434	2.10683	2.21097	2.98439e-05	0.000611351	up
	Cl016865	509.458	222.277	1.1966	4.20964e-06	0.000108831	up
	Cl015755	282.017	140.295	1.00732	0.000119776	0.00202929	up
	Cl017661	25.2367	6.3538	1.98983	1.3565e-13	1.46235e-11	up
	Cl015281	8.84889	0.308199	4.84356	4.02121e-08	1.64628e-06	up
	Cl017590	25.4434	2.87707	3.14462	6.85024e-22	2.25018e-19	up
	Cl007418	6.01548	0.326236	4.20469	4.61703e-06	0.000118377	up
	Cl041627	513.722	1517.66	-1.56279	2.91483e-05	0.00059886	down
	Cl041620	0.0001	32.7484	-18.3211	5.58199e-11	3.99627e-09	down
	Cl005310	80.6943	19.8697	2.0219	1.43226e-14	1.89527e-12	up
	Cl004337	54.0499	26.4521	1.03091	2.56717e-05	0.000538797	up
	Cl000014	18.2931	37.7055	-1.04348	0.00207544	0.0215581	down
	Cl006402	15.5583	7.22075	1.10746	4.36729e-05	0.000843868	up
	Cl038291	8.28204	17.0751	-1.04383	0.00319012	0.0304517	down
	Cl032868	280.922	77.7468	1.85331	7.70496e-06	0.000186421	up
	Cl032861	17.7914	8.45659	1.07304	0.00102238	0.0122095	up
	Cl032867	104.102	26.6162	1.96763	1.14362e-08	5.30416e-07	up
	Cl032865	17.859	6.19518	1.52743	1.27404e-07	4.68511e-06	up
	Cl020613	62.2361	24.8615	1.32384	0.000797097	0.00997209	up
	Cl022213	100.195	7.80384	3.68248	1.71889e-13	1.81106e-11	up
	Cl000187	71.2727	24.242	1.55584	0.000235133	0.00360129	up
	Cl012479	7.5378	24.2809	-1.68761	0.00183465	0.0195293	down
	Cl024980	17.306	6.36204	1.44371	1.29501e-10	8.42843e-09	up
	Cl042741	56.6232	4.72929	3.5817	9.4344e-14	1.04947e-11	up
	Cl013402	6.75445	0.395642	4.09357	6.4998e-17	1.26028e-14	up
	Cl013404	94.6137	15.4668	2.61287	3.4673e-17	7.11843e-15	up
	Cl044035	11.3666	52.0083	-2.19394	6.98965e-14	8.13159e-12	down
	Cl000162	55.6951	1.5469	5.1701	6.33446e-36	1.05866e-32	up
	Cl004486	79.163	9.9205	2.99634	8.16791e-13	7.65289e-11	up
	Cl007591	12.1037	3.89529	1.63565	4.17153e-05	0.000813362	up
	Cl021102	53.4024	21.309	1.32544	3.33907e-06	8.81192e-05	up
	Cl000904	46.778	7.81697	2.58115	3.51732e-17	7.16839e-15	up
	Cl003450	130.972	31.2351	2.06801	3.23166e-07	1.09106e-05	up
	Cl018739	568.037	1604.58	-1.49814	2.93163e-08	1.24777e-06	down
	Cl027150	69.6255	17.1088	2.02487	0.000602982	0.00787827	up
	Cl022382	8.10599	0.29586	4.776	8.00696e-05	0.00142209	up
	Cl013264	67.4863	3.34019	4.3366	1.00281e-25	5.09082e-23	up
	Cl009357	224.485	62.2754	1.84988	7.95521e-09	3.81645e-07	up
	Cl009355	138.644	38.3791	1.853	2.99065e-08	1.27064e-06	up
	Cl009358	81.3548	20.3377	2.00007	1.14276e-07	4.27135e-06	up
	Cl000295	87.6051	32.2982	1.43956	7.04043e-10	4.04477e-08	up
	Cl015598	179.474	30.7656	2.54439	1.07192e-10	7.16007e-09	up
	Cl028719	71.0683	163.273	-1.20001	1.25022e-06	3.7047e-05	down
	Cl043906	26.3653	7.5304	1.80784	0.000393782	0.00551393	up
	Cl034437	5.19809	11.813	-1.18432	0.000139716	0.00231514	down
	Cl009087	8.17567	18.3727	-1.16816	7.03298e-06	0.000173164	down
	Cl031839	243.412	508.786	-1.06366	2.33518e-05	0.000498779	down
	Cl008122	7.36673	56.8145	-2.94716	5.50577e-06	0.000139119	down
	Cl008120	13.4402	6.04667	1.15234	3.41661e-06	8.99953e-05	up
	Cl017642	7.32649	0.283294	4.69275	4.93532e-09	2.45194e-07	up
	Cl017649	10.9239	5.11499	1.09469	0.0019801	0.020765	up
	Cl036438	10.2031	3.60739	1.49997	0.00014497	0.00239085	up
	Cl042742	10.3278	0.824289	3.64724	8.24049e-08	3.16482e-06	up
	Cl001069	29.1801	11.241	1.37621	3.86325e-05	0.000762302	up
	Cl001061	7.858	0.621432	3.66049	3.49359e-09	1.77677e-07	up
	Cl001062	37.2958	2.17333	4.10104	2.58887e-13	2.59082e-11	up
	Cl030495	2.05369	5.11545	-1.31664	0.000391036	0.0054865	down
	Cl005892	6.36658	2.77338	1.19887	0.00051563	0.00690499	up
	Cl018563	7.06872	1.78995	1.98153	0.000487538	0.00658565	up
	Cl015495	7.15974	2.60712	1.45745	0.00230899	0.0235461	up
	Cl025567	21.1066	4.84098	2.12432	2.2287e-08	9.84612e-07	up
	Cl020817	748.381	290.087	1.36729	1.76894e-06	5.06569e-05	up
	Cl012126	36.9506	18.0318	1.03505	0.00180625	0.0193005	up
	Cl014404	25.1619	1.78005	3.82125	1.16073e-17	2.45521e-15	up
	Cl018952	51.3085	20.5162	1.32243	0.00135736	0.0154124	up
	Cl024904	14.2671	2.58703	2.46333	2.31992e-07	8.05653e-06	up
	Cl017325	35.3036	13.2948	1.40895	8.23576e-13	7.69065e-11	up
	Cl028137	34.3485	6.69332	2.35945	3.93905e-05	0.000775068	up
	Cl042359	55.8719	19.6356	1.50865	6.67128e-10	3.8406e-08	up
	Cl029778	7.33549	3.44498	1.0904	7.41668e-12	6.18153e-10	up
	Cl002060	5.9477	0.906558	2.71386	6.51304e-12	5.47743e-10	up
	Cl002064	11.581	5.74118	1.01234	0.00162826	0.0177519	up
	Cl025873	10.7763	109.498	-3.34497	4.72316e-12	4.02059e-10	down
	Cl005755	5.28169	0.643765	3.03639	8.83278e-18	1.89708e-15	up
	Cl006222	3.3505	10.3951	-1.63345	5.50079e-05	0.00103217	down
	Cl030040	18.0178	4.52449	1.9936	0.000418782	0.0058	up
	Cl033533	169.702	83.0203	1.03146	0.00172918	0.0186123	up
	Cl044145	6.77562	18.6066	-1.45739	0.000361845	0.0051389	down
	Cl032373	12.9254	6.24784	1.04879	0.00093981	0.011394	up
	Cl026037	5.14592	2.15911	1.25299	0.00224565	0.0229926	up
	Cl038988	296.312	73.7271	2.00685	2.63496e-21	8.26637e-19	up
	Cl012682	2.06797	8.73039	-2.07783	3.25637e-06	8.65046e-05	down
	Cl012357	8.05832	60.9039	-2.91798	0.000111304	0.00190893	down
	Cl014210	52.0431	16.2296	1.68108	3.64926e-05	0.000728834	up
	Cl042577	101.63	3.08755	5.04072	5.21307e-33	6.6161e-30	up
	Cl001610	6.91624	1.32287	2.38632	4.81008e-05	0.000916113	up
	Cl009447	29.0205	5.29522	2.45431	1.77133e-06	5.06734e-05	up
	Cl013967	15.8112	5.32522	1.57003	1.98275e-09	1.06053e-07	up
	Cl041702	10.5913	35.89	-1.76071	1.99648e-06	5.61934e-05	down
	Cl034230	29.1959	8.29177	1.81602	4.64834e-05	0.000890167	up
	Cl035626	13.8587	34.4284	-1.31281	0.00223362	0.022903	down
	Cl019185	2.39083	6.98585	-1.54692	4.6316e-05	0.000887569	down
	Cl033701	16.6803	74.3659	-2.1565	1.04483e-16	1.93196e-14	down
	Cl024460	11.3989	3.83139	1.57295	0.00555596	0.0463345	up
	Cl001835	2.96982	6.33211	-1.09231	0.000241069	0.0036765	down
	Cl013724	148.587	57.7053	1.36453	6.83163e-11	4.79261e-09	up
	Cl027296	6.13275	1.52926	2.0037	0.00352712	0.0329439	up
	Cl029444	227.642	58.748	1.95415	2.62007e-09	1.35723e-07	up
	Cl017283	47.8727	20.7185	1.20828	0.000327928	0.00474162	up
	Cl006073	26.4413	54.5866	-1.04575	0.00551369	0.0460646	down
	Cl006071	15.1554	6.61936	1.19507	0.00472178	0.0408096	up
	Cl007303	5.82333	2.73353	1.09108	7.47361e-06	0.000182086	up
	Cl007308	7.12028	0.335562	4.40728	1.71851e-16	3.05621e-14	up
	Cl035422	10.0323	3.69233	1.44205	8.04184e-12	6.64308e-10	up
	Cl030411	7.05068	23.7916	-1.75462	0.00320092	0.0305027	down
	Cl000827	5.80378	2.09198	1.47213	2.65392e-06	7.27185e-05	up
	Cl026248	32.9891	14.2985	1.20613	0.000754436	0.00950569	up
	Cl026241	6.49146	2.58609	1.32777	0.00178297	0.0191176	up
	Cl037866	17.0072	0.0799843	7.73221	1.31285e-27	8.14579e-25	up
	Cl023361	65.0298	31.571	1.0425	0.00379564	0.0347697	up
	Cl033931	208.206	49.9829	2.0585	6.88354e-09	3.32518e-07	up
	Cl006530	18.1323	69.5049	-1.93856	0.00408538	0.0367486	down
	Cl023985	11.8653	2.45627	2.27221	0.00129122	0.0148116	up
	Cl038630	121.174	19.9848	2.6001	6.11778e-08	2.40245e-06	up
	Cl009017	41.3204	4.62213	3.16023	1.26306e-07	4.65863e-06	up
	Cl009019	22.612	6.01265	1.91102	2.35479e-24	1.01151e-21	up
	Cl011077	20.6525	3.06593	2.75191	3.20347e-18	7.28663e-16	up
	Cl014721	28.0229	5.15622	2.44222	3.10486e-11	2.34299e-09	up
	Cl016082	111.406	34.0801	1.70882	0.00149328	0.0166111	up
	Cl005204	24.2461	5.36279	2.1767	1.48631e-27	9.02156e-25	up
	Cl005201	12.9943	4.30232	1.59469	0.00127571	0.0146762	up
	Cl000583	25.6466	12.1555	1.07716	0.000331169	0.00477808	up
	Cl000588	59.2746	7.49332	2.98374	8.39007e-11	5.79849e-09	up
	Cl000092	21.1793	4.97087	2.09109	2.40417e-05	0.00051047	up
	Cl001233	8.17803	20.8672	-1.35141	6.01087e-08	2.37047e-06	down
	Cl001239	46.8963	16.9912	1.46468	8.78903e-09	4.18769e-07	up
	Cl007176	16.8503	8.35006	1.01291	0.00415903	0.0372088	up
	Cl021072	4.61708	11.3064	-1.29208	1.71779e-05	0.000383394	down
	Cl005998	12.1534	6.06198	1.0035	3.63418e-05	0.000726341	up
	Cl030626	57.3276	2.27087	4.65791	6.06869e-15	8.47219e-13	up
	Cl015827	6.89327	14.5516	-1.07791	0.00399739	0.0361669	down
	Cl022752	34.6278	16.5478	1.06529	7.58137e-05	0.00135692	up
	Cl023083	115.276	42.4649	1.44075	0.00194843	0.0205121	up
	Cl024364	171.705	5.71998	4.90778	1.29704e-27	8.14579e-25	up
	Cl013233	8.23688	3.73601	1.1406	0.000297418	0.00437082	up
	Cl017171	5.18668	0.217039	4.57878	3.2364e-09	1.65782e-07	up
	Cl042255	55.5216	19.366	1.51952	0.00553255	0.0461945	up
	Cl024003	312.181	80.9438	1.94739	1.17364e-09	6.43798e-08	up
	Cl010175	42.1823	12.4575	1.75962	1.66664e-07	5.92792e-06	up
	Cl008631	37.7084	3.1728	3.57106	4.70287e-14	5.65986e-12	up
	Cl005410	85.461	23.5356	1.86042	0.000268627	0.00401886	up
	Cl006145	12.9753	6.21444	1.06208	1.51405e-05	0.00034425	up
	Cl025738	7.54016	3.74062	1.01132	0.000617319	0.00805052	up
	Cl015047	38.3672	15.3089	1.32551	1.88458e-05	0.000414979	up
	Cl019371	10.2671	2.89587	1.82596	0.00431477	0.0381847	up
	Cl044373	103.594	42.928	1.27095	3.57311e-06	9.35881e-05	up
	Cl013833	20.0863	7.09008	1.50234	1.08404e-05	0.000253072	up
	Cl010565	281.595	14.0528	4.32469	4.47502e-08	1.80924e-06	up
	Cl043748	8.52614	0.0780273	6.77177	4.69995e-08	1.88545e-06	up
	Cl041422	8.07364	17.6024	-1.12448	0.00189368	0.0200278	down
	Cl029170	27.6402	1.12379	4.62032	2.47513e-09	1.29416e-07	up
	Cl016072	9.32576	0.214921	5.43934	2.34802e-05	0.000500069	up
	Cl025696	33.5301	0.427888	6.29208	7.20631e-20	1.95347e-17	up
	Cl000242	21.3628	1.26049	4.08304	3.33861e-24	1.3913e-21	up
	Cl011413	17.3589	38.0752	-1.13318	3.98435e-07	1.32753e-05	down
	Cl005590	61.3979	8.78214	2.80555	1.23003e-10	8.09192e-09	up
	Cl036266	160.54	69.0315	1.21761	0.00258747	0.0257833	up
	Cl036267	374.238	104.283	1.84345	0.00294402	0.0286511	up
	Cl004974	16.4882	0.697596	4.5629	2.44797e-20	6.90403e-18	up
	Cl023903	40.4769	183.754	-2.1826	5.35728e-08	2.12472e-06	down
	Cl023900	1.48929	5.21517	-1.80809	0.000585761	0.00769287	down
	Cl023906	29.3429	140.166	-2.25605	9.52792e-08	3.60962e-06	down
	Cl001602	114.296	51.0071	1.16401	0.000464003	0.00632313	up
	Cl018339	18.2886	8.42377	1.11841	6.57784e-05	0.0012067	up
	Cl016272	34.5212	12.414	1.47552	0.00459541	0.0400142	up
	Cl013571	34.1626	14.6027	1.22618	0.00242214	0.0244588	up
	Cl037330	21.0771	5.27557	1.99828	1.4154e-05	0.000322607	up
	Cl017653	6.9751	2.07449	1.74946	1.27876e-08	5.85318e-07	up
	Cl029569	12.3934	0.108188	6.83989	3.05236e-11	2.30985e-09	up
	Cl029568	10.1406	1.30591	2.95702	2.12154e-08	9.4144e-07	up
	Cl012228	21.5331	6.17487	1.80208	1.36093e-05	0.000311464	up
	Cl000677	13.6967	1.72829	2.98641	1.20092e-05	0.000277572	up
	Cl008084	23.0232	8.02919	1.51976	0.000411391	0.00571181	up
	Cl041026	1.86363	5.06003	-1.44103	0.00211286	0.0218737	down
	Cl041029	181.349	2.65589	6.09343	1.08129e-17	2.30464e-15	up
	Cl018139	8.55883	1.34648	2.66823	0.00174346	0.0187371	up
	Cl007291	6.97499	14.2263	-1.0283	0.000192097	0.00302171	down
	Cl037074	245.799	99.0758	1.31087	1.03995e-05	0.0002438	up
	Cl023000	14.2712	5.86702	1.2824	1.06943e-07	4.01338e-06	up
	Cl032836	16.5414	7.43985	1.15274	1.41863e-07	5.1508e-06	up
	Cl038771	9.47812	2.39072	1.98716	0.000188359	0.00297633	up
	Cl026645	13.6184	31.0964	-1.19119	1.29894e-06	3.82956e-05	down
	Cl008866	14.4844	6.7185	1.10829	4.72006e-06	0.000120465	up
	Cl008864	12.9323	4.97128	1.37929	0.00158396	0.0174049	up
	Cl039557	23.1061	68.9722	-1.57774	1.62883e-08	7.40691e-07	down
	Cl028557	84.1004	20.3469	2.0473	1.82076e-16	3.21757e-14	up
	Cl016401	22.3439	8.85463	1.33538	0.000669586	0.00863533	up
	Cl034891	60.7545	29.0324	1.06533	2.59137e-05	0.000542789	up
	Cl028880	15.4167	6.65738	1.21147	0.000503474	0.00676878	up
	Cl008323	7.30231	1.69496	2.1071	2.8952e-05	0.000595703	up
	Cl008324	5.15841	0.617323	3.06283	5.5067e-09	2.70216e-07	up
	Cl041583	29.6573	10.6054	1.48359	3.33507e-06	8.8097e-05	up
	Cl042584	57.5685	3.7511	3.93989	5.19006e-24	2.10017e-21	up
	Cl031945	39.3111	18.85	1.06037	0.00347279	0.0325273	up
	Cl031943	28.8915	4.35399	2.73024	5.48064e-09	2.6941e-07	up
	Cl010372	129.561	19.0083	2.76893	9.41168e-06	0.000222509	up
	Cl010499	3692.48	184.438	4.32338	1.34771e-32	1.63606e-29	up
	Cl001378	28.3145	9.44273	1.58427	5.427e-14	6.44797e-12	up
	Cl002774	4.69871	13.0926	-1.47841	2.55785e-07	8.82791e-06	down
	Cl041805	3.3187	12.5462	-1.91857	1.04924e-30	1.04628e-27	down
	Cl019457	4.32864	12.929	-1.57863	0.000262904	0.0039529	down
	Cl032709	53.2875	11.1787	2.25304	0.000527236	0.00703342	up
	Cl021699	6.59867	0.931214	2.82499	1.74788e-08	7.88879e-07	up
	Cl000423	533.896	75.9498	2.81344	1.03868e-55	4.8335e-52	up
	Cl000426	399.718	120.543	1.72943	1.18879e-06	3.53483e-05	up
	Cl012729	7.49424	3.2472	1.20659	0.00101523	0.0121502	up
	Cl012721	71.1872	34.2318	1.05628	0.000507327	0.00680686	up
	Cl018826	97.2625	12.3704	2.97499	7.74791e-06	0.000187044	up
	Cl022606	26.8097	4.80011	2.48162	9.16299e-16	1.46194e-13	up
	Cl042115	10.4227	42.6608	-2.03318	0.00380725	0.0348418	down
	Cl042114	10.4016	45.3169	-2.12324	0.00453835	0.0396978	down
	Cl042117	17.2141	72.7918	-2.08018	0.00503502	0.0428475	down
	Cl042118	18.1487	80.7548	-2.15368	0.00453046	0.0396536	down
	Cl043246	402.775	178.423	1.17467	3.04832e-08	1.28958e-06	up
	Cl017969	142.127	27.4179	2.37399	2.08803e-09	1.10836e-07	up
	Cl001512	12.5802	4.10331	1.6163	4.64891e-06	0.000118975	up
	Cl044261	105.203	0.527933	7.63861	1.38053e-05	0.000315432	up
	Cl008176	8.98331	1.0804	3.05568	1.4476e-13	1.54269e-11	up
	Cl002158	35.6278	8.6057	2.04964	1.00333e-12	9.27613e-11	up
	Cl030391	5.40804	0.438813	3.62343	2.33018e-10	1.45225e-08	up
	Cl031752	2.81266	10.5168	-1.90269	0.00416523	0.037239	down
	Cl007914	17.7807	5.60781	1.6648	1.5728e-06	4.56962e-05	up
	Cl011932	26.9452	6.90248	1.96484	4.15714e-14	5.09085e-12	up
	Cl035187	113.194	51.0974	1.14747	5.46665e-18	1.21138e-15	up
	Cl019390	7.0107	0.360704	4.28067	0.000747955	0.0094539	up
	Cl003588	13.0202	0.70178	4.21359	1.04501e-08	4.89558e-07	up
	Cl019645	27.2877	2.23367	3.61076	2.55214e-09	1.32697e-07	up
	Cl019641	7.87163	1.1873	2.72897	3.83626e-05	0.000758048	up
	Cl026142	25.1423	1.48525	4.08134	6.58733e-12	5.52327e-10	up
	Cl013645	63.4205	21.9323	1.53189	0.0040934	0.0367971	up
	Cl023393	465.426	11.6867	5.31561	6.44047e-31	7.19297e-28	up
	Cl023390	33.2128	66.5136	-1.00191	0.000439355	0.00604038	down
	Cl020845	11.7804	31.701	-1.42814	1.7685e-05	0.000393139	down
	Cl015723	57.4571	12.9286	2.15192	5.60157e-07	1.8064e-05	up
	Cl012119	1.70518	5.39405	-1.66144	0.00285685	0.0279293	down
	Cl008777	20.0141	3.63883	2.45947	0.00124407	0.0143655	up
	Cl012934	16.393	8.12743	1.0122	1.50537e-06	4.38283e-05	up
	Cl017373	6.05851	0.581025	3.38229	1.32568e-06	3.90034e-05	up
	Cl028492	62.1842	23.9317	1.37763	4.73656e-05	0.000904579	up
	Cl043031	8.24134	20.1977	-1.29324	0.000821258	0.0102288	down
	Cl029722	26.6912	13.0108	1.03665	0.000186328	0.00294705	up
	Cl015441	9.80788	1.97026	2.31555	1.33394e-07	4.875e-06	up
	Cl033878	22.1053	1.29415	4.09431	8.94808e-10	5.02136e-08	up
	Cl020641	9.8941	35.5887	-1.84678	5.64154e-05	0.00105501	down
	Cl020643	41.3255	15.35	1.42879	0.00139911	0.0157836	up
	Cl004547	2.87044	12.5914	-2.1331	0.00608344	0.049811	down
	Cl030012	89.0251	16.7074	2.41372	1.32545e-13	1.43442e-11	up
	Cl034779	1.51532	53.909	-5.15284	4.21557e-11	3.08261e-09	down
	Cl034776	634.321	8.8034	6.17101	3.74263e-12	3.20546e-10	up
	Cl022093	2.64783	7.52957	-1.50776	1.50744e-07	5.45199e-06	down
	Cl012486	26.5884	12.5146	1.08718	1.11728e-07	4.18172e-06	up
	Cl012480	7.70175	22.0189	-1.51549	0.00296879	0.0288519	down
	Cl016404	14.9527	3.29743	2.18099	2.05899e-05	0.000445998	up
	Cl027609	13.8534	27.7256	-1.00098	0.000204889	0.00319235	down
	Cl016333	67.409	21.0165	1.68142	1.42635e-07	5.1721e-06	up
	Cl016483	27.9739	10.9663	1.351	1.30025e-06	3.82956e-05	up
	Cl029600	64.4522	31.9525	1.0123	8.53575e-05	0.00150483	up
	Cl012307	28.4741	10.4039	1.45252	0.000931303	0.0113253	up
	Cl012309	50.5113	19.8708	1.34595	5.52835e-06	0.000139437	up
	Cl000138	13.2159	0.0001	17.0119	3.12086e-18	7.20145e-16	up
	Cl042500	8.22209	26.9019	-1.71013	2.09622e-05	0.00045371	down
	Cl001663	15.4386	42.0401	-1.44522	7.5722e-11	5.25929e-09	down
	Cl031495	46.435	21.8726	1.08609	1.66246e-08	7.53534e-07	up
	Cl007546	7.62688	0.6627	3.52466	3.41657e-12	2.94426e-10	up
	Cl041882	7.90733	22.3984	-1.50214	2.64446e-08	1.14652e-06	down
	Cl026402	91.8406	31.241	1.55569	1.73887e-07	6.17698e-06	up
	Cl004153	76.2974	23.963	1.67083	0.00086234	0.0106302	up
	Cl032057	153.899	73.034	1.07535	2.44125e-05	0.000515598	up
	Cl013837	30.03	9.5975	1.64567	0.000714184	0.00911369	up
	Cl030199	192.435	81.3634	1.24192	9.3602e-06	0.000221668	up
	Cl018206	6.61857	2.01584	1.71514	0.000403394	0.00562315	up
	Cl018200	31.2359	12.9048	1.2753	0.00259159	0.0257943	up
	Cl012569	8.28088	0.745902	3.47273	7.96983e-05	0.00141736	up
	Cl023157	1.9224	13.3098	-2.79151	0.000405547	0.00564327	down
	Cl027811	5.79607	1.92284	1.59184	0.0011524	0.0134741	up
	Cl027814	158.42	58.619	1.43431	3.32475e-08	1.3876e-06	up
	Cl001840	13.9275	6.04354	1.20447	0.000952216	0.0115085	up
	Cl023177	10.6079	1.62797	2.704	7.87494e-11	5.45598e-09	up
	Cl023174	37.5931	10.3413	1.86205	8.20691e-09	3.92662e-07	up
	Cl018174	13.2567	1.29429	3.3565	6.44576e-36	1.05866e-32	up
	Cl023175	43.8133	10.204	2.10223	1.25222e-10	8.18808e-09	up
	Cl001591	11.2011	50.3058	-2.16708	3.26052e-05	0.000660645	down
	Cl014920	210.095	29.2322	2.84541	3.95239e-13	3.84511e-11	up
	Cl015347	59.061	2.83053	4.38306	6.27976e-28	4.27652e-25	up
	Cl015349	17.8816	1.54928	3.5288	5.22934e-09	2.5888e-07	up
	Cl014690	34.2818	16.9116	1.01943	1.86037e-05	0.000410295	up
	Cl016507	5.21266	2.03311	1.35833	3.29463e-06	8.71937e-05	up
	Cl031865	10.638	2.5877	2.03949	0.00148866	0.0165795	up
	Cl042719	16.7601	1.17257	3.83729	5.1845e-34	6.89317e-31	up
	Cl001031	77.4462	25.9893	1.57528	2.88158e-05	0.000593703	up
	Cl000854	6.51195	3.01876	1.10914	0.00022613	0.00348443	up
	Cl018042	86.8517	18.6855	2.21663	0.00181598	0.0193601	up
	Cl018046	52.6355	21.4582	1.29451	4.35402e-09	2.18648e-07	up
	Cl006847	43.9198	16.6623	1.39828	0.000315589	0.00459324	up
	Cl036819	5.8379	2.86029	1.02929	0.00133157	0.0151936	up
	Cl001070	18.7367	5.28866	1.82489	4.36974e-06	0.000112449	up
	Cl025252	11.4629	5.46603	1.06841	0.00383963	0.0350233	up
	Cl021200	13.6935	5.79082	1.24166	0.000402524	0.00561663	up
	Cl010006	61.0008	23.4803	1.37738	0.000532684	0.00709593	up
	Cl014719	16.3575	3.60881	2.18036	5.67358e-13	5.40655e-11	up
	Cl000554	3.85298	15.0842	-1.96899	2.44427e-13	2.49075e-11	down
	Cl026064	59.1237	15.4597	1.93522	0.00011761	0.00199987	up
	Cl006046	13.2895	4.15522	1.6773	3.83663e-08	1.57533e-06	up
	Cl001012	11.8544	1.75383	2.75684	1.72409e-06	4.95249e-05	up
	Cl018651	6.60385	0.350871	4.23429	1.8597e-15	2.86877e-13	up
	Cl018657	178.59	27.5805	2.69493	2.7017e-05	0.000563782	up
	Cl013129	10.6759	1.38198	2.94955	3.10388e-15	4.56123e-13	up
	Cl024336	10.727	1.64403	2.70593	4.79765e-10	2.84406e-08	up
	Cl038101	1578.21	5776.9	-1.87201	3.91336e-29	3.31106e-26	down
	Cl043678	24.5874	113.178	-2.20261	0.00395466	0.0358643	down
	Cl025819	16.4706	8.14858	1.01527	2.54031e-08	1.1104e-06	up
	Cl035437	24.4002	70.3154	-1.52695	2.42539e-05	0.000514037	down
	Cl034827	20.076	0.570777	5.1364	8.73254e-29	6.96632e-26	up
	Cl033430	117.887	48.765	1.27349	0.000150571	0.0024672	up
	Cl020292	8.67428	0.809036	3.42247	0.000166685	0.00269157	up
	Cl030112	71.2178	32.553	1.12945	5.43505e-06	0.000137581	up
	Cl021659	2.94317	9.69391	-1.71971	1.29068e-06	3.81256e-05	down
	Cl021658	15.9355	85.4944	-2.42358	0.000346679	0.00495122	down
	Cl018282	11.0978	5.30492	1.06487	0.000297876	0.00437506	up
	Cl012870	2.66415	5.36744	-1.01056	0.000706238	0.00903815	down
	Cl023400	36.911	8.42904	2.13061	1.72797e-06	4.95855e-05	up
	Cl010950	50.8252	8.05854	2.65695	8.0567e-20	2.16299e-17	up
	Cl009265	10.9275	1.94524	2.48995	0.000161654	0.00262873	up
	Cl042468	7.41087	3.42829	1.11215	3.42243e-05	0.000689947	up
	Cl042795	538.893	59.5442	3.17797	8.76005e-16	1.40569e-13	up
	Cl010514	30.291	5.71229	2.40675	9.10098e-12	7.43007e-10	up
	Cl040108	16.3297	43.9828	-1.42944	8.74308e-12	7.17987e-10	down
	Cl040104	17.0767	5.12806	1.73555	0.000641626	0.00832088	up
	Cl035450	15.8562	3.6996	2.0996	7.64237e-06	0.00018555	up
	Cl004944	20.9189	9.33855	1.16354	1.19584e-05	0.000276858	up
	Cl006542	66.0448	28.8307	1.19584	4.04322e-05	0.000792216	up
	Cl006547	84.3241	19.8062	2.08999	4.51553e-16	7.50465e-14	up
	Cl007637	184.572	26.1582	2.81885	7.14892e-12	5.97619e-10	up
	Cl026887	59.261	26.722	1.14905	7.34069e-05	0.00132147	up
	Cl037590	17.96	39.2274	-1.12707	0.0034052	0.0319907	down
	Cl018368	557.997	213.01	1.38934	9.57498e-09	4.54665e-07	up
	Cl023617	9.70308	4.00368	1.27711	3.06536e-06	8.22959e-05	up
	Cl015916	21.3924	56.1596	-1.39244	4.10075e-10	2.45176e-08	down
	Cl015911	25.5564	5.12322	2.31856	1.79915e-11	1.41107e-09	up
	Cl015910	57.5755	11.5342	2.31953	1.22149e-13	1.33224e-11	up
	Cl027914	13.5024	37.5457	-1.47543	2.75732e-05	0.000572867	down
	Cl016242	14.3918	6.31294	1.18886	3.47421e-05	0.00069933	up
	Cl016244	4.35665	13.6993	-1.65281	4.1843e-05	0.000815281	down
	Cl013541	6.05939	0.10997	5.78399	1.33973e-07	4.88977e-06	up
	Cl013543	8.2038	0.965159	3.08745	0.000106281	0.00182839	up
	Cl010080	113.48	22.6543	2.32458	6.21599e-16	1.02092e-13	up
	Cl017686	16.6505	7.7719	1.09923	2.8828e-06	7.79194e-05	up
	Cl017688	10.1378	1.74448	2.53888	1.27057e-19	3.31547e-17	up
	Cl004633	9.95583	3.79929	1.38981	0.00120065	0.013939	up
	Cl004637	65.3586	29.2299	1.16093	0.00118456	0.0137997	up
	Cl030676	69.1985	4.07783	4.08487	3.28794e-13	3.24391e-11	up
	Cl019218	7.5183	2.88013	1.38427	0.00109047	0.0129067	up
	Cl026571	8.56258	0.208835	5.35761	2.45591e-13	2.49351e-11	up
	Cl026576	277.654	132.267	1.06984	2.56692e-07	8.84828e-06	up
	Cl005114	37.1473	12.4265	1.57984	2.76257e-08	1.19218e-06	up
	Cl005111	60.2597	14.9978	2.00644	5.24409e-15	7.39497e-13	up
	Cl023050	38.7763	16.9436	1.19443	5.76059e-06	0.000144772	up
	Cl025062	6.46211	14.2019	-1.13601	7.81649e-07	2.42224e-05	down
	Cl025068	9.83619	4.57068	1.10569	0.00462511	0.0402298	up
	Cl040449	1256.49	11.1474	6.81655	6.84383e-62	6.36955e-58	up
	Cl030539	13.2446	5.99094	1.14455	9.80862e-08	3.7009e-06	up
	Cl010060	69.2829	33.4689	1.04968	0.0016539	0.0179474	up
	Cl008898	36.6923	84.3354	-1.20066	2.11855e-06	5.933e-05	down
	Cl022043	716.235	318.351	1.16981	5.8344e-06	0.000146495	up
	Cl034261	2.90118	6.04909	-1.06008	0.00181485	0.0193601	down
	Cl029376	18.5986	7.91618	1.23232	4.16464e-05	0.000812585	up
	Cl029373	71.1877	31.0339	1.19778	6.27864e-07	1.99438e-05	up
	Cl016453	50.7405	120.053	-1.24246	0.00431439	0.0381847	down
	Cl016454	26.0127	77.29	-1.57106	2.82002e-07	9.62565e-06	down
	Cl040505	0.969208	22.0964	-4.51086	2.37244e-05	0.000504501	down
	Cl015735	47.3305	17.861	1.40595	5.98246e-10	3.45116e-08	up
	Cl009139	15.5972	7.16035	1.12319	2.29269e-08	1.01128e-06	up
	Cl009137	81.4182	18.9023	2.10679	0.000406676	0.00565478	up
	Cl009133	13.7273	2.09446	2.7124	3.15101e-08	1.31903e-06	up
	Cl009130	309.622	139.01	1.15532	1.17682e-08	5.44008e-07	up
	Cl007866	2.49824	5.15371	-1.0447	0.00285965	0.0279469	down
	Cl036640	57.2702	9.45306	2.59893	6.68269e-08	2.59871e-06	up
	Cl042004	15.2685	7.47507	1.0304	1.61663e-05	0.000363429	up
	Cl006119	33.5467	10.1746	1.7212	0.00211776	0.0219162	up
	Cl007247	193.89	68.0409	1.51077	7.14477e-05	0.00129119	up
	Cl007241	7.37181	1.42136	2.37475	8.66921e-07	2.65992e-05	up
	Cl002745	17.2131	3.89068	2.14541	1.0398e-11	8.3908e-10	up
	Cl033429	158.682	2.80358	5.82273	9.18937e-29	7.12712e-26	up
	Cl032771	204.051	78.5352	1.37752	0.00324587	0.0308889	up
	Cl026308	8.76992	0.595692	3.87992	6.09915e-08	2.40114e-06	up
	Cl018462	10.278	3.81388	1.43023	7.95007e-07	2.45366e-05	up
	Cl001334	5.12033	19.8742	-1.95659	1.70671e-05	0.000381529	down
	Cl013002	0.776099	19.296	-4.63592	2.94938e-18	6.86248e-16	down
	Cl038078	6.26302	0.543723	3.52592	1.4322e-11	1.13603e-09	up
	Cl018978	36.083	126.627	-1.81119	2.82519e-05	0.000584745	down
	Cl018975	26.4849	79.7605	-1.5905	0.00398853	0.0361038	down
	Cl018977	1.62732	5.77483	-1.82728	2.0232e-05	0.000439266	down
	Cl014341	81.7501	29.2631	1.48214	0.00429007	0.038036	up
	Cl008466	50.2447	20.0499	1.32537	0.000102936	0.0017798	up
	Cl008463	12.242	5.67774	1.10844	2.84683e-06	7.70964e-05	up
	Cl008460	86.105	211.35	-1.29546	3.91105e-09	1.98186e-07	down
	Cl043731	210.963	77.5703	1.44341	0.00475488	0.0409761	up
	Cl009334	8.76895	38.9105	-2.14968	4.99712e-17	1.00377e-14	down
	Cl025910	4.09757	9.84676	-1.26488	1.04828e-06	3.16079e-05	down
	Cl011442	3.10419	8.87896	-1.51618	5.9924e-05	0.00111098	down
	Cl015575	48.0817	20.066	1.26074	0.00417339	0.0372762	up
	Cl001540	227.325	81.3143	1.48317	0.00158954	0.0174493	up
	Cl002161	53.6137	23.2394	1.20603	2.05653e-05	0.000445809	up
	Cl037491	0.735938	12.325	-4.06586	7.04382e-08	2.72774e-06	down
	Cl037497	17.6617	8.81727	1.00222	0.00594274	0.0487734	up
	Cl031890	14.0663	0.417315	5.07496	1.46629e-10	9.38998e-09	up
	Cl023971	22.6446	3.51156	2.68898	0.000215376	0.00333343	up
	Cl006091	9.6502	4.23974	1.18658	1.73982e-06	4.98744e-05	up
	Cl020403	43.0487	12.6177	1.77052	1.09893e-05	0.000256335	up
	Cl023692	29.6937	5.02435	2.56315	1.81116e-31	2.10706e-28	up
	Cl013636	10.0496	4.6053	1.12576	2.79446e-06	7.58252e-05	up
	Cl021874	19.9371	7.56255	1.39851	2.48036e-06	6.83654e-05	up
	Cl017609	11.8206	76.4787	-2.69376	9.53074e-25	4.22393e-22	down
	Cl017606	22.755	10.5149	1.11375	0.00415919	0.0372088	up
	Cl012275	6.36475	0.019229	8.37068	8.17144e-07	2.51826e-05	up
	Cl012273	14.481	2.16683	2.74051	0.000298409	0.00438059	up
	Cl012272	12.616	1.45377	3.11738	4.34463e-05	0.000840654	up
	Cl038038	10.1017	0.65353	3.9502	1.23954e-05	0.000285554	up
	Cl042699	10.5752	45.4989	-2.10515	1.08663e-13	1.19448e-11	down
	Cl031567	6.18092	2.0082	1.62192	0.00365145	0.0337925	up
	Cl028192	14.2055	6.17565	1.20179	7.50093e-06	0.000182593	up
	Cl001102	14.3447	2.50517	2.51753	4.45429e-05	0.000856531	up
	Cl028441	213.089	72.1965	1.56146	2.40823e-16	4.15063e-14	up
	Cl028449	5.76351	1.9656	1.55198	3.00143e-08	1.27167e-06	up
	Cl016162	148.477	13.0975	3.50288	5.9266e-20	1.65477e-17	up
	Cl016168	94.1986	28.8812	1.70557	4.22768e-06	0.000109196	up
	Cl003845	8.70826	18.4624	-1.08414	0.00556742	0.0463886	down
	Cl004863	5.51805	15.1257	-1.45477	4.66094e-07	1.53366e-05	down
	Cl004861	4.44529	12.9103	-1.53817	0.00126144	0.014536	down
	Cl022902	121.158	35.8306	1.75762	0.00126381	0.0145539	up
	Cl005732	6.8974	2.75853	1.32216	0.000406888	0.00565492	up
	Cl032888	21.9559	75.8618	-1.78876	0.00332062	0.0313756	down
	Cl026639	33.8146	67.8228	-1.00413	1.15294e-06	3.44291e-05	down
	Cl032465	12.7861	6.25383	1.03177	0.00480813	0.0413324	up
	Cl017552	7.08333	2.22224	1.67241	0.00174334	0.0187371	up
	Cl032319	12.751	4.87266	1.38783	0.00115358	0.0134822	up
	Cl012455	57.3955	27.4592	1.06365	0.00025416	0.0038466	up
	Cl025385	11.2571	42.4745	-1.91576	0.000142881	0.00235919	down
	Cl027124	29.0867	3.89794	2.89958	5.78435e-16	9.5565e-14	up
	Cl041069	24.2854	7.07825	1.77862	5.66395e-30	5.27144e-27	up
	Cl014277	26.2526	4.68967	2.4849	1.40159e-10	9.017e-09	up
	Cl000102	1226.54	416.285	1.55895	0.000720101	0.0091808	up
	Cl000103	685.556	32.6481	4.3922	5.81608e-84	8.11954e-80	up
	Cl042083	9.03743	40.7886	-2.17418	0.00482122	0.0414322	down
	Cl006198	131.866	38.8443	1.7633	1.12793e-29	1.0159e-26	up
	Cl031333	10.7267	4.92148	1.12404	0.000472062	0.00642322	up
	Cl007579	27.6435	60.1243	-1.12101	0.000235944	0.00360778	down
	Cl000920	6.22737	0.430582	3.85426	2.61514e-12	2.29614e-10	up
	Cl033201	88.4891	10.5336	3.0705	8.81231e-12	7.2155e-10	up
	Cl018132	15.3003	2.14775	2.83266	0.00134403	0.0152969	up
	Cl018133	6.84643	1.13858	2.58812	0.00295596	0.0287472	up
	Cl002278	19.9437	1.51925	3.7145	2.79136e-05	0.000579032	up
	Cl002272	15.5354	3.83912	2.01671	9.48966e-15	1.29883e-12	up
	Cl013710	7.92018	1.80929	2.13011	1.01047e-09	5.58682e-08	up
	Cl019837	47.4422	17.7538	1.41804	1.48399e-05	0.00033769	up
	Cl023841	102.167	41.9266	1.28499	1.03878e-08	4.8828e-07	up
	Cl034684	2.02766	8.89886	-2.1338	0.0015437	0.0170699	down
	Cl013714	6.5276	2.30507	1.50175	0.000789681	0.00990062	up
	Cl040275	17.2373	8.23755	1.06525	2.23306e-09	1.1764e-07	up
	Cl025990	14.4416	3.21102	2.16912	3.20826e-06	8.5475e-05	up
	Cl021060	10.9832	3.0905	1.82939	6.04681e-14	7.10202e-12	up
	Cl021061	5.56108	1.75845	1.66106	3.75386e-05	0.00074652	up
	Cl012554	6.23571	3.04068	1.03616	0.000993264	0.0119281	up
	Cl023108	6.09316	25.8944	-2.08738	0.000500963	0.00674091	down
	Cl028731	147.608	23.7424	2.63623	3.1814e-05	0.00064649	up
	Cl030613	9.11107	1.00437	3.18133	2.80032e-08	1.20474e-06	up
	Cl037415	8.1668	29.4766	-1.85173	0.00216296	0.0222767	down
	Cl031815	139.639	384.424	-1.46099	0.00187194	0.0198506	down
	Cl000714	6.66942	18.5923	-1.47907	0.000386008	0.00543232	down
	Cl006011	5.78889	1.05255	2.45941	2.16648e-05	0.000467106	up
	Cl006012	12.8769	2.14402	2.5864	5.92966e-09	2.88939e-07	up
	Cl006015	37.0234	16.8723	1.13378	1.00475e-05	0.000236342	up
	Cl035225	7.68957	16.0769	-1.06401	6.116e-05	0.00113089	down
	Cl017706	60.454	9.15103	2.72383	0.000270925	0.00404086	up
	Cl030478	45.2988	8.96026	2.33786	2.56851e-08	1.11881e-06	up
	Cl041959	58.5301	16.1882	1.85423	5.88901e-08	2.3257e-06	up
	Cl041954	3.8115	9.40336	-1.30282	0.000348489	0.00496944	down
	Cl037880	3048.44	1385.65	1.1375	8.36683e-05	0.00148136	up
	Cl018097	11.072	0.720791	3.94119	1.02169e-13	1.13201e-11	up
	Cl018093	13.0671	1.95292	2.74223	5.14344e-18	1.14888e-15	up
	Cl018090	103.242	262.463	-1.34609	0.00356937	0.033198	down
	Cl024133	41.4166	101.442	-1.29237	2.65026e-05	0.000554707	down
	Cl005024	0.739716	6.85437	-3.21198	2.82833e-08	1.21305e-06	down
	Cl005027	58.3591	13.5558	2.10604	8.95611e-10	5.02136e-08	up
	Cl040850	67.507	0.628679	6.74657	2.88222e-48	8.04745e-45	up
	Cl025260	92.567	37.8302	1.29096	0.00414645	0.0371305	up
	Cl004551	7.79808	16.1201	-1.04767	8.84578e-10	4.98956e-08	down
	Cl020167	42.5751	15.5896	1.44943	6.0767e-18	1.33597e-15	up
	Cl022743	7.52179	2.73052	1.4619	2.86775e-05	0.000591404	up
	Cl030066	27.6965	0.400028	6.11346	0.00184852	0.019662	up
	Cl014420	33.3543	70.8006	-1.08589	7.45167e-05	0.00133627	down
	Cl035015	5.11867	0.140824	5.1838	2.18068e-06	6.08261e-05	up
	Cl001764	27.1184	1.08444	4.64426	9.22696e-16	1.46378e-13	up
	Cl008705	7.81894	0.595722	3.71426	2.40202e-13	2.46569e-11	up
	Cl011097	9.32692	4.1173	1.1797	3.44096e-05	0.000693182	up
	Cl014748	12.612	35.8343	-1.50654	0.00556568	0.0463879	down
	Cl006930	21.7007	9.76781	1.15164	1.16463e-07	4.3299e-06	up
	Cl041376	11.5434	5.44191	1.08488	0.000517921	0.00693193	up
	Cl003354	126.767	25.2222	2.32941	0.00270466	0.0267032	up
	Cl003356	88.2319	18.2004	2.27733	0.00360453	0.0334581	up
	Cl000529	4.50314	12.9251	-1.52118	0.00136805	0.0155147	down
	Cl021096	58.3589	17.8099	1.71227	1.04413e-05	0.000244573	up
	Cl021543	5.76292	0.0128463	8.8093	7.85887e-12	6.5112e-10	up
	Cl021542	682.955	18.8245	5.1811	1.11667e-10	7.44118e-09	up
	Cl033510	10.8378	26.6978	-1.30065	0.000190423	0.00299875	down
	Cl015836	96.4998	26.6719	1.85521	0.000279626	0.0041529	up
	Cl005541	3.95943	19.0515	-2.26654	0.00182468	0.0194379	down
	Cl013170	9.42273	4.57537	1.04226	0.0011847	0.0137997	up
	Cl015187	20.4362	6.1328	1.73651	7.4682e-12	6.20594e-10	up
	Cl015189	25.7452	7.78655	1.72525	3.30632e-15	4.83329e-13	up
	Cl014589	127.532	527.357	-2.04792	0.00589757	0.048465	down
	Cl044093	68.2	25.8847	1.39767	2.65821e-06	7.27646e-05	up
	Cl031444	1.84253	12.1931	-2.7263	4.40872e-14	5.37537e-12	down
	Cl043609	13.0551	6.17519	1.08006	4.47757e-08	1.80924e-06	up
	Cl041762	68.0695	24.8685	1.45269	1.13541e-08	5.27486e-07	up
	Cl041760	100.779	0.960033	6.7139	1.02403e-30	1.04628e-27	up
	Cl028099	126.902	22.4753	2.4973	1.27335e-25	6.34877e-23	up
	Cl027512	864.888	106.685	3.01916	2.85753e-11	2.17992e-09	up
	Cl000392	24.0079	4.72895	2.34392	1.87165e-08	8.39045e-07	up
	Cl036458	13.6624	41.2252	-1.59331	9.77201e-35	1.43602e-31	down
	Cl029053	8.95136	2.94683	1.60294	2.19817e-05	0.000472844	up
	Cl038129	127.622	10.2061	3.64438	6.04667e-07	1.92691e-05	up
	Cl014534	1.21117	10.3068	-3.08913	1.98439e-20	5.65368e-18	down
	Cl005477	422.263	129.792	1.70194	0.000128273	0.00215624	up
	Cl035395	10.3539	3.70132	1.48406	0.004654	0.0404029	up
	Cl030148	19.2677	40.4176	-1.0688	0.00026409	0.00396434	down
	Cl033499	19.3215	63.73	-1.72176	7.59222e-05	0.00135799	down
	Cl021664	27.7119	10.6175	1.38406	5.0257e-11	3.64474e-09	up
	Cl021665	20.7305	2.42911	3.09326	2.14142e-13	2.23099e-11	up
	Cl012889	21.8942	6.76136	1.69517	4.01942e-08	1.64628e-06	up
	Cl012883	24.2352	10.2724	1.23833	1.47999e-06	4.31344e-05	up
	Cl016554	80.8728	587.91	-2.86187	1.45038e-09	7.92486e-08	down
	Cl014954	27.1859	4.69648	2.53321	5.1775e-12	4.38063e-10	up
	Cl039182	1164.54	1.82647	9.31648	4.09161e-21	1.24798e-18	up
	Cl039185	3.19812	29.3494	-3.19803	0.000215972	0.00334081	down
	Cl011674	8.65849	2.29832	1.91354	0.000427455	0.00589965	up
	Cl041485	25.8869	11.8357	1.12907	2.66361e-08	1.15303e-06	up
	Cl005876	98.0755	46.2153	1.08552	1.40186e-05	0.000319781	up
	Cl037807	3.64535	7.50413	-1.04163	0.00319332	0.0304615	down
	Cl018018	36.8172	11.7969	1.64198	0.000145745	0.00240221	up
	Cl018010	35.6472	6.86452	2.37656	2.12423e-08	9.4144e-07	up
	Cl004006	11.0561	23.2729	-1.0738	0.000193436	0.00303593	down
	Cl023335	33.473	2.46047	3.76599	3.12973e-39	6.24179e-36	up
	Cl004919	7.64333	20.617	-1.43156	4.68998e-09	2.34256e-07	down
	Cl025445	0.987353	6.73823	-2.77073	4.48046e-09	2.24594e-07	down
	Cl002422	6.88189	2.68668	1.35698	3.15827e-07	1.06887e-05	up
	Cl002427	3.84118	21.0588	-2.4548	0.0014096	0.0158507	down
	Cl006517	8.7971	3.4533	1.34905	1.85452e-06	5.27292e-05	up
	Cl028554	7.39218	1.08173	2.77265	1.14618e-14	1.54602e-12	up
	Cl020709	7.59686	15.9795	-1.07275	7.11318e-05	0.00128715	down
	Cl013953	6.79629	17.4587	-1.36113	0.00386226	0.0351493	down
	Cl015172	11.0335	4.61749	1.25671	0.000126551	0.00212986	up
	Cl022284	5.64203	0.395531	3.83435	1.59353e-05	0.000358815	up
	Cl010838	12.2654	2.31445	2.40585	2.52619e-28	1.80856e-25	up
	Cl023665	9.66314	22.1876	-1.19919	5.74275e-05	0.0010711	down
	Cl016297	5.28781	0.899459	2.55554	5.45737e-11	3.94754e-09	up
	Cl027947	10.4575	3.45524	1.59768	0.00226374	0.0231608	up
	Cl037359	5.64167	1.75871	1.6816	6.47541e-07	2.04756e-05	up
	Cl037683	5.87171	2.7046	1.11836	4.98265e-05	0.000945112	up
	Cl044168	30.2491	6.83022	2.14689	7.95439e-10	4.52331e-08	up
	Cl005222	18.1465	1.89052	3.26284	3.113e-27	1.84932e-24	up
	Cl005228	338.804	116.968	1.53433	0.000135154	0.00225101	up
	Cl036088	236.635	91.3503	1.37318	0.000159189	0.00259319	up
	Cl011823	3.75517	9.73202	-1.37386	0.000503519	0.00676878	down
	Cl001253	24.8852	0.811951	4.93775	1.64365e-23	6.4637e-21	up
	Cl001252	10.5813	4.31199	1.29509	0.000266573	0.00399517	up
	Cl002504	21.0035	50.3757	-1.26209	3.78302e-06	9.86233e-05	down
	Cl042887	19.5239	91.8568	-2.23415	0.00379415	0.0347674	down
	Cl032649	73.9378	27.9607	1.40291	2.73108e-06	7.46129e-05	up
	Cl007288	24.3214	1.54415	3.97734	1.6331e-07	5.82347e-06	up
	Cl023338	12.5068	2.98445	2.06718	1.43493e-10	9.21028e-09	up
	Cl039339	21.8415	71.7017	-1.71493	3.0666e-21	9.51362e-19	down
	Cl013998	1.61206	11.9811	-2.89378	7.69405e-14	8.76499e-12	down
	Cl022079	59.7806	238.104	-1.99384	8.13576e-08	3.12891e-06	down
	Cl010970	5.16949	0.545169	3.24525	0.000573565	0.00756472	up
	Cl009243	14.1384	3.2823	2.10684	0.000625639	0.00814435	up
	Cl024022	8.30764	30.9524	-1.89754	1.90961e-11	1.48519e-09	down
	Cl016466	5.02113	10.0955	-1.00762	0.000855936	0.0105668	down
	Cl000381	76.9489	26.2435	1.55194	2.08284e-06	5.83884e-05	up
	Cl010151	477.482	123.063	1.95605	5.36081e-13	5.126e-11	up
	Cl002923	10.1528	4.86321	1.0619	3.46324e-07	1.16362e-05	up
	Cl008657	21.935	8.58481	1.35337	8.10082e-17	1.5356e-14	up
	Cl005381	9.06497	3.35749	1.43292	0.00503152	0.0428439	up
	Cl013603	44.2201	11.2203	1.9786	5.96833e-07	1.91322e-05	up
	Cl000402	38.4676	14.0498	1.45309	1.31775e-15	2.07869e-13	up
	Cl011781	17.3902	37.7283	-1.11737	0.00234054	0.023807	down
	Cl011782	7.25776	1.4636	2.31001	2.77748e-08	1.19676e-06	up
	Cl006124	12.3429	0.84866	3.86234	1.16439e-06	3.46969e-05	up
	Cl026916	126.411	37.5999	1.74932	6.80471e-05	0.00124098	up
	Cl004417	0.0001	10.7638	-16.7158	9.31372e-11	6.35815e-09	down
	Cl021191	381.244	23.7749	4.0032	4.96692e-14	5.92656e-12	up
	Cl000437	131.407	55.8427	1.2346	7.02409e-05	0.00127185	up
	Cl024225	11.9041	4.97377	1.25905	2.78884e-06	7.57462e-05	up
	Cl006177	5.45699	1.45329	1.90878	2.19116e-11	1.69004e-09	up
	Cl040926	12.9021	3.91613	1.72011	7.92182e-05	0.00140972	up
	Cl012787	6.99475	0.0569943	6.93931	7.6421e-06	0.00018555	up
	Cl014334	26.1418	11.5215	1.18203	4.03472e-09	2.03345e-07	up
	Cl029977	42.812	180.737	-2.07781	3.24202e-05	0.000657852	down
	Cl012966	17.6881	5.5108	1.68245	6.75244e-05	0.00123225	up
	Cl042176	68.7659	146.292	-1.08909	0.00331481	0.0313314	down
	Cl015500	13.9318	4.52136	1.62355	1.75101e-10	1.11367e-08	up
	Cl028783	9.04409	1.55472	2.54032	0.00044177	0.00606723	up
	Cl035290	1.80536	5.77683	-1.67799	0.000907492	0.011084	down
	Cl014148	30.8244	11.6654	1.40184	0.000129047	0.00216403	up
	Cl020788	59.0889	5.75965	3.35883	3.95115e-05	0.000776901	up
	Cl004208	80.5631	10.9478	2.87948	1.52932e-20	4.40209e-18	up
	Cl002966	26.966	7.48262	1.84953	1.07767e-07	4.03886e-06	up
	Cl010312	207.992	42.8813	2.27811	2.53072e-09	1.31829e-07	up
	Cl021437	21.6733	54.1113	-1.32001	0.00159097	0.01745	down
	Cl030957	20.2502	8.08674	1.32431	0.000889857	0.0109164	up
	Cl021842	6.09509	0.0511863	6.89574	2.77628e-15	4.1014e-13	up
	Cl040773	4.30208	9.11344	-1.08296	7.72246e-14	8.76499e-12	down
	Cl040770	11.3778	26.2539	-1.20631	7.09399e-06	0.000174052	down
	Cl014167	29.7452	0.726886	5.35479	1.02984e-11	8.33454e-10	up
	Cl014165	53.5568	23.1247	1.21163	2.38146e-06	6.58997e-05	up
	Cl017587	5.75171	2.35828	1.28626	0.000494363	0.00666174	up
	Cl036005	17.0922	8.32589	1.03766	0.00161505	0.0176492	up
	Cl036007	6.18977	21.8021	-1.81651	3.70767e-05	0.000738913	down
	Cl023213	902.568	206.67	2.1267	1.33846e-22	4.91724e-20	up
	Cl007405	23.0018	1.42073	4.01704	2.8406e-28	1.98281e-25	up
	Cl007403	37.1343	10.1385	1.87291	9.31905e-17	1.74629e-14	up
	Cl032423	15.0529	3.57103	2.07563	1.18153e-12	1.08876e-10	up
	Cl041612	6.61753	18.4618	-1.48018	0.00339828	0.0319473	down
	Cl041611	5.92149	2.90979	1.02505	6.39079e-05	0.00117625	up
	Cl017514	6.54815	2.00993	1.70394	8.46172e-06	0.000201931	up
	Cl000605	56.4238	11.8234	2.25465	0.0023474	0.0238507	up
	Cl005232	147.079	51.0739	1.52593	3.5075e-08	1.45517e-06	up
	Cl005874	28.7225	88.5117	-1.62369	2.70965e-10	1.68124e-08	down
	Cl033813	7.89757	3.63629	1.11894	6.93665e-06	0.000171245	up
	Cl006412	37.8601	18.7494	1.01384	6.46069e-05	0.00118599	up
	Cl020623	5.80076	14.3689	-1.30863	1.56661e-07	5.62156e-06	down
	Cl038753	312.664	72.104	2.11646	6.2484e-07	1.98704e-05	up
	Cl038755	312.978	20.3181	3.94522	1.71671e-06	4.93637e-05	up
	Cl008848	9.26716	1.60527	2.52931	0.000906173	0.0110728	up
	Cl018402	428.775	129.384	1.72856	1.23985e-14	1.64847e-12	up
	Cl027048	123.351	36.3605	1.76232	0.000609801	0.00795991	up
	Cl004619	42.4336	11.5147	1.88173	0.000248909	0.0037798	up
	Cl011288	31.5367	11.0237	1.51642	9.50793e-06	0.000224595	up
	Cl025371	36.7658	10.9222	1.7511	0.000184727	0.00292888	up
	Cl008065	21.003	1.1158	4.23445	2.59546e-15	3.87529e-13	up
	Cl015150	9.52007	3.49305	1.44648	0.000124329	0.00210005	up
	Cl029667	35.9267	9.98923	1.84661	5.07734e-18	1.14326e-15	up
	Cl000155	114.568	37.7717	1.60083	1.53942e-07	5.5318e-06	up
	Cl000158	15.3484	4.49056	1.77312	2.59926e-08	1.13032e-06	up
	Cl043891	6.96024	3.37249	1.04532	0.000152427	0.00249176	up
	Cl000480	40.4693	8.59481	2.23529	0.00254102	0.0254202	up
	Cl036614	53.1113	3.20299	4.05153	7.08655e-25	3.24366e-22	up
	Cl031961	11.0778	1.69772	2.706	9.66395e-17	1.79885e-14	up
	Cl001355	152.039	335.646	-1.1425	4.13657e-05	0.000808238	down
	Cl004497	6.61164	1.49329	2.14651	5.64123e-08	2.23417e-06	up
	Cl031341	54.6398	119.028	-1.12328	0.000172862	0.00277703	down
	Cl030766	33.1837	15.3655	1.11078	0.00259031	0.0257943	up
	Cl000979	19.2192	5.90279	1.70308	2.1707e-15	3.29392e-13	up
	Cl022324	7.85007	2.51536	1.64194	6.36791e-07	2.02044e-05	up
	Cl026463	17.7662	5.85938	1.60032	0.0011395	0.0133582	up
	Cl033231	24.4407	0.58552	5.38342	6.31035e-17	1.23211e-14	up
	Cl018701	5.88405	1.97575	1.57441	0.00106034	0.0125875	up
	Cl032045	26.4478	6.48793	2.02732	3.40575e-05	0.000687577	up
	Cl037031	12.6402	5.10063	1.30928	0.000272881	0.00406352	up
	Cl012703	30.3545	82.6499	-1.4451	3.68215e-10	2.2205e-08	down
	Cl012702	75.4871	17.6711	2.09484	1.85257e-05	0.000409222	up
	Cl019668	5.46512	0.608226	3.16757	1.18569e-06	3.5294e-05	up
	Cl012007	11.3948	24.9986	-1.13347	3.60528e-05	0.000722116	down
	Cl019134	7.10528	1.65681	2.10049	4.32284e-05	0.00083752	up
	Cl029513	22.6405	3.26929	2.79186	3.17898e-25	1.50441e-22	up
	Cl022622	5.48801	0.653103	3.0709	5.72146e-12	4.82625e-10	up
	Cl022628	12.3134	4.62471	1.41279	0.00284399	0.027823	up
	Cl009988	56.3442	21.9977	1.35691	0.000804473	0.0100545	up
	Cl017985	261.753	58.6405	2.15823	0.000284443	0.00420208	up
	Cl017986	388.846	77.8553	2.32033	0.00303706	0.0293418	up
	Cl015587	8.13881	2.40158	1.76084	0.000475386	0.00645272	up
	Cl001533	29.2619	6.01294	2.28288	3.01501e-14	3.80915e-12	up
	Cl041205	11.6859	5.61838	1.05655	0.000290721	0.00428803	up
	Cl041207	36.3103	183.662	-2.3386	0.000480967	0.00651581	down
	Cl000725	74.421	26.4154	1.49433	0.0036015	0.0334523	up
	Cl000726	36.6118	12.9847	1.4955	1.18241e-05	0.000274202	up
	Cl000728	2.23402	7.09776	-1.66772	1.15481e-07	4.3033e-06	down
	Cl011913	10.5194	2.70524	1.95922	2.21946e-16	3.87309e-14	up
	Cl006438	89.2848	36.4828	1.2912	0.00372545	0.0342842	up
	Cl013847	89.849	25.9829	1.78994	4.18474e-06	0.000108288	up
	Cl007395	11.7143	0.654697	4.1613	1.75196e-22	6.19197e-20	up
	Cl002614	18.2578	2.25641	3.01641	1.12108e-09	6.17392e-08	up
	Cl028776	4.2217	12.1863	-1.52936	0.00163599	0.0177932	down
	Cl021702	2.64639	6.86466	-1.37516	0.00530908	0.0447164	down
	Cl024142	6.83709	1.52721	2.16248	9.71778e-06	0.000229164	up
	Cl031534	73.9501	16.2045	2.19016	1.96855e-08	8.79422e-07	up
	Cl035943	39.5454	303.543	-2.94032	0.000174875	0.00280454	down
	Cl042963	6.21518	0.161575	5.26552	5.3706e-10	3.15027e-08	up
	Cl006499	10.6126	1.68187	2.65764	2.994e-11	2.27781e-09	up
	Cl037638	16.055	32.5224	-1.01841	0.00502722	0.0428203	down
	Cl037630	6.34585	2.43621	1.38118	0.000947182	0.0114585	up
	Cl025045	78.5711	35.2671	1.15567	1.58288e-05	0.000356991	up
	Cl012717	27.2348	11.4157	1.25443	0.000232655	0.00357313	up
	Cl038994	5.94532	0.695189	3.09628	8.90985e-05	0.00156068	up
	Cl025668	21.675	9.57499	1.17869	1.15438e-06	3.44352e-05	up
	Cl040630	23.831	11.898	1.00212	0.000314552	0.00458143	up
	Cl015662	102.373	47.422	1.11021	0.00163651	0.0177932	up
	Cl015660	45.9197	5.41616	3.08377	1.0914e-13	1.19502e-11	up
	Cl025081	16.8091	64.2351	-1.93412	0.00315494	0.030237	down
	Cl025087	5.02823	2.45214	1.03601	0.00486393	0.0417434	up
	Cl029887	129.512	303.87	-1.23037	0.00488643	0.0419152	down
	Cl013968	189.179	525.244	-1.47324	4.36489e-05	0.000843868	down
	Cl009479	21.4889	1.23273	4.12367	4.79919e-15	6.83664e-13	up
	Cl034225	6.86962	0.10717	6.00225	1.46224e-09	7.97406e-08	up
	Cl034222	18.8191	9.17177	1.03692	2.48814e-05	0.000524709	up
	Cl038082	16.618	3.83626	2.11497	0.00240303	0.0243098	up
	Cl007092	3.29966	12.5995	-1.93298	0.000168716	0.00271824	down
	Cl007883	8.99255	4.13421	1.12112	0.000245144	0.00373209	up
	Cl035630	7.03732	1.91044	1.88112	4.32686e-07	1.4348e-05	up
	Cl017554	252.659	115.127	1.13397	0.000305837	0.00447785	up
	Cl038416	24.9532	6.5701	1.92523	1.86038e-07	6.57514e-06	up
	Cl022334	42.5351	18.8403	1.17483	6.65809e-17	1.28207e-14	up
	Cl025785	42.0279	13.4028	1.64881	0.00170239	0.0183736	up
	Cl023176	8.04649	1.29485	2.63558	2.83023e-05	0.000585355	up
	Cl010217	193.124	25.488	2.92163	1.13825e-11	9.13248e-10	up
	Cl008265	28.326	5.88399	2.26726	1.57937e-09	8.596e-08	up
	Cl041287	7.40927	3.09821	1.2579	0.00241399	0.0243942	up
	Cl011991	9.34061	1.26427	2.88521	0.000194636	0.00305305	up
	Cl042487	6.23799	1.17599	2.4072	9.06408e-06	0.000215202	up
	Cl042489	7.81692	16.5395	-1.08125	0.000449344	0.00616518	down
	Cl043463	10.91	33.3494	-1.61201	0.00317265	0.0303057	down
	Cl000836	252.218	63.7281	1.98467	1.67712e-06	4.8375e-05	up
	Cl000830	26.1391	7.01359	1.89799	2.29535e-09	1.20694e-07	up
	Cl033174	36.5832	1.22256	4.9032	5.23634e-08	2.08267e-06	up
	Cl034389	28.9429	7.24858	1.99744	9.54675e-10	5.32963e-08	up
	Cl006867	103.9	41.0655	1.3392	1.3804e-12	1.25545e-10	up
	Cl029359	3.56957	12.7962	-1.84189	6.73685e-11	4.73802e-09	down
	Cl005074	426.252	13.8138	4.94753	3.64458e-26	1.9953e-23	up
	Cl005079	31.1499	12.3891	1.33015	8.33875e-08	3.18616e-06	up
	Cl033923	114.855	55.338	1.05347	0.00153398	0.0170029	up
	Cl036820	22.19	1.61794	3.77768	1.27837e-11	1.02273e-09	up
	Cl023995	5.27484	0.749361	2.8154	1.39546e-06	4.10133e-05	up
	Cl003585	9.60585	0.538937	4.15572	1.19305e-10	7.87497e-09	up
	Cl019070	4.48794	14.526	-1.69452	6.03391e-06	0.000151097	down
	Cl016471	16.5271	53.4676	-1.69383	0.00178667	0.01915	down
	Cl024629	7.59258	2.01971	1.91044	2.17309e-05	0.00046817	up
	Cl011046	1.54195	5.88803	-1.93303	2.50106e-08	1.09799e-06	down
	Cl015970	191.113	93.4539	1.0321	1.5817e-15	2.45347e-13	up
	Cl025573	52.8681	24.5604	1.10606	0.000316314	0.00459751	up
	Cl014737	16.3845	6.90511	1.2466	0.00011214	0.0019209	up
	Cl000571	68.6273	28.1573	1.28528	0.000234884	0.00359945	up
	Cl008586	11.8002	33.1235	-1.48904	2.33079e-06	6.45616e-05	down
	Cl007109	9.03279	4.27243	1.08012	0.00302063	0.0292539	up
	Cl026598	29.6812	8.68452	1.77303	4.55605e-14	5.53085e-12	up
	Cl039340	26.7457	135.677	-2.34279	4.44658e-61	3.10383e-57	down
	Cl038120	7.12337	2.02531	1.81442	0.000439383	0.00604038	up
	Cl008564	6.19404	1.5835	1.96776	0.000482199	0.006523	up
	Cl009218	28.1436	12.4237	1.17972	0.00411888	0.0369786	up
	Cl027092	29.3199	4.51036	2.70057	3.1883e-06	8.51058e-05	up
	Cl028048	59.3831	16.3397	1.86167	7.43773e-10	4.25551e-08	up
	Cl027540	8.09294	3.66416	1.14318	0.000843002	0.0104379	up
	Cl042888	43.2039	187.619	-2.11857	0.00269246	0.0266016	down
	Cl043138	12.8658	58.2269	-2.17815	2.91327e-14	3.69733e-12	down
	Cl012116	2.85852	12.3534	-2.11157	4.29532e-11	3.13133e-09	down
	Cl037574	120.965	58.5344	1.04723	0.0016246	0.0177259	up
	Cl000435	71.4524	17.0829	2.06443	0.00388086	0.0353071	up
	Cl023899	96.4194	724.889	-2.91037	8.82983e-23	3.33159e-20	down
	Cl020278	30.3796	9.86482	1.62274	0.00423988	0.0377493	up
	Cl021634	10.6284	0.850278	3.64385	1.17358e-14	1.57536e-12	up
	Cl026949	10.32	3.98171	1.37398	0.000105821	0.00182273	up
	Cl026941	9.78711	1.51698	2.68968	7.17612e-05	0.00129518	up
	Cl026942	18.8855	3.18369	2.56851	7.75078e-06	0.000187044	up
	Cl026943	7.59893	1.27357	2.57692	0.00308723	0.0297647	up
	Cl012858	38.2847	8.63027	2.14929	1.19552e-12	1.09803e-10	up
	Cl012589	5.49722	0.918455	2.58142	7.34178e-17	1.40404e-14	up
	Cl012584	75.7831	0.011926	12.6336	5.30373e-22	1.80592e-19	up
	Cl018404	2.31797	6.7311	-1.53798	2.87779e-09	1.48798e-07	down
	Cl013064	7.85848	2.46641	1.67184	0.00191087	0.0201867	up
	Cl028150	20.7899	6.86767	1.59799	0.000151188	0.00247585	up
	Cl001721	21.738	53.3941	-1.29646	3.41604e-14	4.26017e-12	down
	Cl001094	66.0336	11.5895	2.51038	6.35583e-16	1.03778e-13	up
	Cl031225	6.35546	3.11994	1.02648	0.00180623	0.0193005	up
	Cl031227	3.64489	7.36289	-1.0144	0.000279303	0.0041503	down
	Cl043750	18.0277	3.1647	2.51007	6.80677e-06	0.000168336	up
	Cl009395	41.2039	12.5933	1.71013	4.09168e-08	1.67023e-06	up
	Cl009393	37.1565	13.8766	1.42096	0.000146002	0.00240502	up
	Cl009391	21.3938	4.30408	2.31341	5.79778e-10	3.3585e-08	up
	Cl016067	19.642	6.21491	1.66014	0.000856066	0.0105668	up
	Cl002498	18.1554	7.62853	1.25093	0.000192308	0.00302334	up
	Cl023918	257.268	54.8293	2.23025	6.23644e-17	1.22625e-14	up
	Cl003720	8.96725	3.125	1.52081	0.00146646	0.0164043	up
	Cl008933	4.46872	12.8229	-1.52079	4.26618e-05	0.000828345	down
	Cl008932	7.04488	2.40534	1.55033	4.84343e-07	1.58223e-05	up
	Cl018305	148.958	12.9301	3.5261	7.67153e-14	8.76499e-12	up
	Cl028563	4.42504	15.9656	-1.8512	2.93488e-12	2.53699e-10	down
	Cl044131	0.750808	7.89778	-3.39493	6.74295e-09	3.26857e-07	down
	Cl044132	1.59657	15.122	-3.24361	3.3961e-10	2.07036e-08	down
	Cl023584	6.54128	2.85064	1.19829	0.00196994	0.0206773	up
	Cl023581	232.882	18.0641	3.68841	2.08994e-12	1.85838e-10	up
	Cl039266	6.69224	0.087781	6.25244	7.41511e-06	0.000180973	up
	Cl022189	0.53729	5.20105	-3.27503	1.8199e-07	6.44024e-06	down
	Cl016260	5.31651	2.50894	1.0834	5.79002e-05	0.00107704	up
	Cl010311	20.3496	0.189143	6.74937	0.000451452	0.00617955	up
	Cl013568	2.08906	6.86307	-1.716	2.42649e-05	0.000514037	down
	Cl015244	4.58898	10.6977	-1.22105	1.52744e-06	4.44246e-05	down
	Cl000646	24.7488	0.970727	4.67215	2.59248e-14	3.30523e-12	up
	Cl011549	22.5328	10.6467	1.08162	0.00384948	0.0350614	up
	Cl006721	216.925	77.1572	1.49132	1.43157e-13	1.53145e-11	up
	Cl006724	26.6726	6.3726	2.06541	1.02166e-14	1.39151e-12	up
	Cl022510	12.9759	2.44606	2.40731	0.00118535	0.0138015	up
	Cl022517	9.82989	1.2665	2.95632	2.58322e-11	1.97606e-09	up
	Cl007457	9.5884	2.66229	1.84862	0.00462726	0.040236	up
	Cl007455	13.2685	5.94692	1.15779	0.00158657	0.0174267	up
	Cl034387	5.8136	1.22371	2.24817	8.34168e-08	3.18616e-06	up
	Cl004377	23.9107	1.15603	4.37041	2.32458e-15	3.48949e-13	up
	Cl005136	27.4409	5.8451	2.23103	9.87359e-11	6.70755e-09	up
	Cl028807	13.8505	5.06302	1.45187	0.00312772	0.0300306	up
	Cl023032	152.207	335.456	-1.14009	0.00169384	0.0182883	down
	Cl019956	265.727	3.88182	6.09707	2.71957e-12	2.37291e-10	up
	Cl030554	39.6035	17.7677	1.15637	4.09738e-11	3.01061e-09	up
	Cl040429	6.32499	0.21326	4.89038	6.87847e-05	0.00125035	up
	Cl012888	88.5935	2.01811	5.45612	2.02987e-51	7.08452e-48	up
	Cl008872	105.19	15.55	2.758	9.89461e-19	2.44484e-16	up
	Cl008878	5.9616	11.9504	-1.00329	6.35251e-11	4.51319e-09	down
	Cl006797	80.1973	22.7941	1.81489	1.05812e-16	1.94367e-14	up
	Cl024099	35.5203	135.159	-1.92794	0.00154508	0.0170784	down
	Cl006792	16.403	8.18027	1.00374	0.00180839	0.019316	up
	Cl016437	26.3268	7.15831	1.87884	9.07377e-05	0.0015864	up
	Cl012773	13.65	6.75138	1.01565	0.00373313	0.0343435	up
	Cl028541	377.219	153.349	1.29858	1.59191e-07	5.69844e-06	up
	Cl015161	8.45942	3.96231	1.09422	0.000254318	0.0038466	up
	Cl034889	126.818	59.4171	1.09381	0.00175841	0.0188906	up
	Cl015167	40.6512	9.8247	2.04881	3.59535e-11	2.66983e-09	up
	Cl001487	17.219	74.2441	-2.10827	2.00771e-05	0.000436244	down
	Cl005339	39.8982	16.5805	1.26684	0.000859606	0.0106029	up
	Cl005335	11.8916	4.89057	1.28187	2.84302e-13	2.8249e-11	up
	Cl017450	28.2932	9.58455	1.56167	1.79546e-12	1.60163e-10	up
	Cl024995	4.09173	9.43746	-1.20569	0.00361747	0.0335448	down
	Cl009484	5.5375	2.66663	1.05422	0.00537714	0.0451263	up
	Cl041595	18.806	3.49117	2.42941	2.88624e-24	1.22101e-21	up
	Cl005481	57.7564	23.3427	1.30701	4.11212e-21	1.24798e-18	up
	Cl005484	5.34903	1.36735	1.9679	6.70518e-05	0.00122523	up
	Cl008680	6.35003	1.0439	2.60477	2.21899e-06	6.18326e-05	up
	Cl002763	6.19375	1.24506	2.3146	7.14796e-07	2.23993e-05	up
	Cl002765	6.5547	2.40155	1.44857	0.00224206	0.0229811	up
	Cl034411	28.4672	12.1488	1.22849	0.000103077	0.00178094	up
	Cl041835	1.49146	5.06689	-1.76438	0.000213292	0.00330485	down
	Cl032719	64.3156	8.47964	2.92309	1.34741e-19	3.48343e-17	up
	Cl023206	5.01932	15.7834	-1.65284	0.000132322	0.00220939	down
	Cl023209	55.2194	126.751	-1.19874	0.000185569	0.0029389	down
	Cl020955	25.4941	12.0513	1.08098	2.83493e-05	0.000585893	up
	Cl001216	21.3295	8.3749	1.34871	1.68277e-05	0.000376782	up
	Cl039158	40.3994	1.67613	4.59113	0.00144715	0.0162142	up
	Cl039157	135.505	11.0978	3.61	4.03813e-07	1.34385e-05	up
	Cl014366	8.81383	3.72887	1.24103	0.000163174	0.00264729	up
	Cl016550	5.36479	1.18532	2.17824	1.78022e-06	5.08757e-05	up
	Cl029925	8.29267	0.945748	3.13231	0.00134476	0.0152969	up
	Cl016872	6.26572	24.6087	-1.97362	3.9908e-09	2.01496e-07	down
	Cl008443	47.4401	10.4117	2.1879	4.38279e-22	1.51076e-19	up
	Cl039183	190.15	0.981279	7.59826	9.96972e-07	3.01914e-05	up
	Cl043277	17.6703	0.972936	4.18284	8.49469e-06	0.000202545	up
	Cl016607	159.111	1.82128	6.44894	3.20997e-18	7.28663e-16	up
	Cl019289	16.032	7.92908	1.01573	0.000177977	0.00284773	up
	Cl008404	47.1409	16.3344	1.52907	0.000311038	0.00453972	up
	Cl029482	20.0421	4.2703	2.23062	6.31628e-18	1.37779e-15	up
	Cl036294	6.76463	1.34133	2.33435	2.52928e-08	1.10863e-06	up
	Cl011929	76.8205	38.3828	1.00103	0.00100244	0.0120176	up
	Cl034595	683.421	19.9734	5.09663	1.77788e-30	1.71173e-27	up
	Cl034592	282.371	88.7396	1.66994	1.34493e-07	4.90234e-06	up
	Cl034598	787.439	60.8456	3.69394	1.58971e-08	7.24081e-07	up
	Cl026866	8.37494	2.10117	1.99488	7.71548e-14	8.76499e-12	up
	Cl021485	1.27328	11.6668	-3.19579	0.000321452	0.00466006	down
	Cl030903	10.9251	3.06976	1.83145	1.14114e-05	0.000265736	up
	Cl003590	25.2871	2.60602	3.27848	1.11166e-08	5.1731e-07	up
	Cl026288	6.65562	0.787156	3.07985	2.27364e-14	2.93899e-12	up
	Cl026287	6.04397	1.26734	2.25369	1.31034e-12	1.19562e-10	up
	Cl038822	29.9299	9.195	1.70266	4.06097e-10	2.43841e-08	up
	Cl025453	2.48013	6.02774	-1.2812	0.00165102	0.0179301	down
	Cl017622	13.752	6.06363	1.18138	0.000207907	0.00323166	up
	Cl012293	5.98024	2.55039	1.22948	0.00157691	0.0173547	up
	Cl022774	45.4921	2.42623	4.22883	4.27892e-05	0.000830241	up
	Cl016979	2.35892	5.22523	-1.14737	0.00442233	0.03889	down
	Cl012901	738.045	66.802	3.46575	6.65749e-28	4.4258e-25	up
	Cl028464	29.4387	109.406	-1.89391	6.9888e-06	0.000172228	down
	Cl028461	83.1337	277.339	-1.73815	2.73743e-06	7.47135e-05	down
	Cl016101	63.8258	11.4016	2.48491	0.00449521	0.0394068	up
	Cl029733	48.5322	17.5342	1.46877	1.99935e-05	0.00043507	up
	Cl003861	6.03129	16.1791	-1.42359	0.000137041	0.00227673	down
	Cl028922	33.1597	107.184	-1.69259	0.000141129	0.00233302	down
	Cl022922	7.2281	25.1792	-1.80055	3.24347e-09	1.65782e-07	down
	Cl035039	31.7851	3.6783	3.11124	0.000135201	0.00225101	up
	Cl033060	3.46345	8.1017	-1.22602	2.26433e-07	7.88308e-06	down
	Cl032336	26.7692	11.5142	1.21716	0.00368087	0.0339972	up
	Cl005872	9.36555	0.903779	3.37332	3.16555e-26	1.76771e-23	up
	Cl016343	12.3949	4.72557	1.39118	4.79807e-09	2.388e-07	up
	Cl013191	37.6808	9.15057	2.0419	1.8687e-11	1.45743e-09	up
	Cl010189	32.3135	12.1551	1.41058	4.38859e-05	0.000847398	up
	Cl015691	10.8586	0.794464	3.77272	2.77088e-07	9.49273e-06	up
	Cl000123	27.6689	13.4237	1.04349	9.67381e-08	3.65497e-06	up
	Cl000127	10.0592	3.98568	1.33562	1.74892e-08	7.88879e-07	up
	Cl036152	28.0109	6.24793	2.16454	2.12901e-05	0.000460094	up
	Cl001651	13.5448	3.01193	2.16898	1.04712e-11	8.42555e-10	up
	Cl001380	10.6482	0.386554	4.78379	4.70705e-26	2.47973e-23	up
	Cl030169	12.2001	2.24434	2.44253	4.04288e-14	4.98869e-12	up
	Cl031318	38.5667	3.8516	3.32383	2.48934e-11	1.90947e-09	up
	Cl035548	50.1859	14.1274	1.82879	0.000296872	0.00436721	up
	Cl033269	1.44094	7.47804	-2.37565	1.92208e-15	2.9487e-13	down
	Cl033262	6.08736	0.203423	4.90326	0.00182381	0.0194361	up
	Cl004145	26.4764	8.17123	1.69608	2.5497e-08	1.11235e-06	up
	Cl032130	5026.17	331.275	3.92336	4.03504e-46	1.0242e-42	up
	Cl032136	2165.58	13.8204	7.2918	6.33533e-59	3.53778e-55	up
	Cl032137	795.924	27.6679	4.84635	4.94007e-15	7.0016e-13	up
	Cl014540	3.7968	8.09915	-1.09299	6.74707e-06	0.000167156	down
	Cl038131	7.22412	2.36149	1.61312	2.30856e-05	0.000494304	up
	Cl002254	7.60547	0.583707	3.70372	4.45158e-05	0.000856531	up
	Cl010065	10.3436	4.97477	1.05604	7.35998e-05	0.00132323	up
	Cl032901	7.18848	2.81714	1.35146	9.56322e-10	5.32963e-08	up
	Cl012575	353.21	860.991	-1.28547	0.000280311	0.00416057	down
	Cl023126	6.42231	2.48809	1.36805	0.00375831	0.0345057	up
	Cl015330	13.0604	4.12477	1.66281	0.000225812	0.00348144	up
	Cl014688	13.16	6.28167	1.06694	0.000245109	0.00373209	up
	Cl014689	7.8274	20.4868	-1.38809	1.73406e-05	0.000386406	down
	Cl008253	63.7356	12.0282	2.40568	0.000578345	0.00760979	up
	Cl001028	5.60891	1.81393	1.62861	5.39064e-09	2.65922e-07	up
	Cl031296	18.5801	5.64046	1.71987	2.82084e-16	4.80247e-14	up
	Cl007079	6.64437	1.72913	1.94209	2.82436e-08	1.21305e-06	up
	Cl006855	27.8992	12.8762	1.11551	4.35164e-13	4.20423e-11	up
	Cl036807	22.3995	91.6491	-2.03265	0.00406905	0.036649	down
	Cl005004	458.053	128.314	1.83583	4.00507e-06	0.000103927	up
	Cl039054	5.60484	1.09577	2.35473	0.000155499	0.00253603	up
	Cl038098	7.29583	3.04251	1.26181	4.90465e-10	2.89519e-08	up
	Cl002680	31.4998	9.77525	1.68814	0.00155011	0.0171069	up
	Cl044421	15.1947	37.7077	-1.31129	0.00137281	0.015549	down
	Cl044429	18.4182	4.78573	1.94432	2.44565e-09	1.28115e-07	up
	Cl012981	33.5931	7.12606	2.23699	4.59391e-14	5.55266e-12	up
	Cl001664	21.2731	54.482	-1.35675	2.17249e-16	3.81498e-14	down
	Cl008989	9.44674	2.13403	2.14624	6.22142e-17	1.22625e-14	up
	Cl028170	3.82878	8.27285	-1.1115	0.00057052	0.0075295	down
	Cl017853	4.91779	17.2067	-1.80688	0.00428923	0.038036	down
	Cl008044	4.90219	13.8516	-1.49856	7.83116e-05	0.00139537	down
	Cl005240	11.6277	24.3601	-1.06695	0.00428253	0.0380078	down
	Cl004683	17.831	5.89453	1.59694	5.75037e-05	0.0010718	up
	Cl039736	51.3086	21.8725	1.23008	1.08967e-08	5.08774e-07	up
	Cl007138	10.1625	0.617112	4.04158	0.00022869	0.00351611	up
	Cl007131	55.9184	25.4396	1.13625	7.47231e-11	5.22893e-09	up
	Cl028775	11.1325	2.84896	1.96627	0.0001414	0.00233611	up
	Cl002565	2.14623	8.26065	-1.94445	0.000282051	0.00417337	down
	Cl028774	6.3815	0.100487	5.98881	6.87234e-09	3.32518e-07	up
	Cl019515	11.4866	3.90662	1.55596	3.55027e-08	1.46855e-06	up
	Cl003928	42.9912	19.9657	1.10652	3.06784e-05	0.000626149	up
	Cl018646	22.6942	10.0958	1.16857	4.82399e-05	0.000918136	up
	Cl015619	23.0563	5.13006	2.16812	1.81187e-08	8.15953e-07	up
	Cl029070	34.0778	3.76936	3.17644	1.38199e-18	3.38479e-16	up
	Cl000366	46.375	13.7123	1.75788	0.000164409	0.00266114	up
	Cl028849	35.6395	75.2184	-1.07761	0.00212972	0.0219911	down
	Cl028848	5.68372	15.2086	-1.41998	1.86158e-11	1.45594e-09	down
	Cl005451	20.0128	2.12968	3.23221	1.45092e-18	3.49234e-16	up
	Cl005454	48.9157	13.0956	1.90122	5.23004e-05	0.000986676	up
	Cl020511	12.8926	27.3165	-1.08323	0.000481926	0.00652247	down
	Cl020510	6.45128	13.657	-1.08198	0.00178854	0.0191529	down
	Cl004475	46.536	16.5177	1.49433	3.81796e-07	1.27514e-05	up
	Cl004477	934.301	319.736	1.54701	5.60677e-05	0.00105043	up
	Cl034133	6.15294	0.123971	5.6332	2.88295e-07	9.80449e-06	up
	Cl021646	92.363	45.6134	1.01786	0.00234891	0.0238574	up
	Cl025776	15.5342	4.35919	1.83331	0.000564489	0.00746224	up
	Cl025772	103.052	35.5265	1.53641	0.00460862	0.0401114	up
	Cl025779	6.74934	2.52053	1.42102	0.000132239	0.00220939	up
	Cl000948	304.149	82.7527	1.8779	0.00303198	0.0293232	up
	Cl025481	16.1871	8.04245	1.00914	0.00542154	0.0454442	up
	Cl012059	6.19772	1.39304	2.1535	0.000365845	0.00518516	up
	Cl000008	10.3309	21.6033	-1.06428	0.000138357	0.00229671	down
	Cl005855	82.3143	15.0542	2.45098	1.02637e-07	3.86738e-06	up
	Cl037826	96.4972	17.8832	2.43188	5.49375e-11	3.96359e-09	up
	Cl016039	83.6349	14.3918	2.53886	7.24382e-16	1.1691e-13	up
	Cl027334	109.943	30.4007	1.85458	0.0021212	0.0219204	up
	Cl004453	5.70852	1.25324	2.18745	1.95447e-09	1.04944e-07	up
	Cl026895	1.79004	5.65658	-1.65994	0.00113925	0.0133582	down
	Cl026890	9.4791	2.42875	1.96454	2.92097e-05	0.00059968	up
	Cl011037	5.87499	1.13998	2.36558	2.84971e-07	9.7151e-06	up
	Cl011034	157.537	72.2834	1.12395	4.5567e-08	1.83465e-06	up
	Cl015900	9.58353	2.3329	2.03843	1.49727e-12	1.34855e-10	up
	Cl015907	33.2388	7.30109	2.18669	1.15593e-07	4.3033e-06	up
	Cl042366	22.6157	8.84996	1.35358	0.000996893	0.0119614	up
	Cl004603	20.262	81.3856	-2.006	0.00122841	0.0141963	down
	Cl004601	3.97819	13.265	-1.73744	2.51804e-13	2.54733e-11	down
	Cl001270	1.67386	7.48944	-2.16168	0.00542578	0.0454661	down
	Cl032414	129.102	290.382	-1.16944	0.00180088	0.0192614	down
	Cl030229	194.417	12.6206	3.9453	5.57551e-15	7.82281e-13	up
	Cl026568	15.5827	5.68606	1.45444	4.84897e-14	5.81065e-12	up
	Cl012735	16.4306	5.9627	1.46234	2.75976e-06	7.51025e-05	up
	Cl005166	197.929	72.0281	1.45835	2.86285e-08	1.22598e-06	up
	Cl005168	41.4309	17.0796	1.27844	2.28744e-05	0.000490159	up
	Cl012086	11.9765	1.33398	3.16639	1.39282e-07	5.07025e-06	up
	Cl024820	47.8383	10.037	2.25283	2.80406e-13	2.79615e-11	up
	Cl005298	36.9515	9.55754	1.95092	0.000185904	0.00294253	up
	Cl001453	9.28309	1.95888	2.24458	4.28787e-07	1.42526e-05	up
	Cl010132	76.1905	22.2233	1.77754	0.000827668	0.0102903	up
	Cl043835	50.8598	14.7323	1.78754	1.17469e-05	0.000272639	up
	Cl043834	2.02361	6.00534	-1.56931	8.75368e-05	0.00153746	down
	Cl018108	67.346	32.1979	1.06463	1.14736e-10	7.60934e-09	up
	Cl041091	3.87616	14.8265	-1.93548	0.00272357	0.0268236	down
	Cl005363	233.183	728.404	-1.64328	3.17571e-11	2.39e-09	down
	Cl008676	171.045	70.2681	1.28343	2.92168e-10	1.8008e-08	up
	Cl008675	29.9915	10.9644	1.45173	8.80913e-07	2.69693e-05	up
	Cl009109	5.73087	1.15901	2.30586	2.68023e-12	2.34591e-10	up
	Cl020222	5.82566	0.043688	7.05904	4.37913e-11	3.18411e-09	up
	Cl021177	6.88801	2.67131	1.36654	5.06914e-08	2.02194e-06	up
	Cl032743	77.2804	14.5167	2.41239	1.89313e-07	6.68242e-06	up
	Cl005216	6.60136	3.06735	1.10577	0.00171851	0.0185189	up
	Cl007151	8.19917	2.49957	1.7138	1.7044e-05	0.000381319	up
	Cl024204	69.8036	23.8542	1.54905	3.60886e-05	0.000722315	up
	Cl000514	64.4241	11.1008	2.53693	8.20687e-07	2.52639e-05	up
	Cl017073	27.8006	12.5993	1.14177	3.14991e-06	8.43228e-05	up
	Cl025922	6.72208	18.9353	-1.4941	2.23662e-10	1.40334e-08	down
	Cl043284	40.0458	89.8371	-1.16566	1.1484e-06	3.43302e-05	down
	Cl022969	4.4955	9.79825	-1.12404	0.00566902	0.0470246	down
	Cl011455	41.1927	107.066	-1.37804	1.27329e-07	4.68511e-06	down
	Cl015567	73.0989	9.94535	2.87776	1.34175e-15	2.09291e-13	up
	Cl015563	5.44514	2.60879	1.06159	8.3752e-08	3.19459e-06	up
	Cl002114	8.07929	17.1211	-1.08347	0.00178817	0.0191529	down
	Cl002116	63.4716	5.4489	3.54207	2.84054e-17	5.87487e-15	up
	Cl038226	17.4331	8.28031	1.07407	0.00154738	0.0170944	up
	Cl037714	11.8218	3.23303	1.87049	3.59933e-05	0.000721443	up
	Cl005669	16.9858	8.07673	1.07249	6.27058e-09	3.04489e-07	up
	Cl002316	29.3595	6.68076	2.13574	2.05379e-11	1.58847e-09	up
	Cl013770	15.7038	5.8255	1.43066	0.00278652	0.0273663	up
	Cl001732	25.9297	10.3445	1.32574	2.70644e-17	5.6393e-15	up
	Cl026812	10.409	0.112352	6.53367	1.07886e-28	8.1413e-26	up
	Cl028760	43.3594	20.429	1.08573	0.00202111	0.0211163	up
	Cl019608	16.1898	70.9066	-2.13083	0.00475744	0.0409851	down
	Cl020882	4.84478	18.1296	-1.90385	1.9723e-28	1.44917e-25	down
	Cl023689	7.90838	1.47888	2.41888	3.89026e-11	2.87355e-09	up
	Cl023682	17.6698	1.29865	3.7662	3.17769e-10	1.94999e-08	up
	Cl021861	10.79	2.6481	2.02666	4.16199e-05	0.000812585	up
	Cl044274	993.803	1.63772	9.24513	2.53736e-21	8.05065e-19	up
	Cl044272	18.7122	6.64472	1.4937	7.23696e-06	0.000177404	up
	Cl031233	192.291	12.3172	3.96455	3.49946e-15	5.06262e-13	up
	Cl014149	4.90804	16.3276	-1.73409	1.66852e-06	4.82265e-05	down
	Cl038296	18.5523	42.3761	-1.19165	2.2988e-16	3.98664e-14	down
	Cl001141	8.05529	20.4168	-1.34175	9.05474e-23	3.3709e-20	down
	Cl040039	10.1998	2.11813	2.26768	7.02745e-08	2.72519e-06	up
	Cl007425	115.966	50.7167	1.19317	3.83937e-05	0.000758126	up
	Cl028188	6.93525	1.94706	1.83265	3.66852e-13	3.58143e-11	up
	Cl028459	57.2717	203.378	-1.82827	8.92981e-07	2.73088e-05	down
	Cl001963	3.46852	9.96855	-1.52306	1.65408e-07	5.89076e-06	down
	Cl007749	5.59999	0.114624	5.61045	3.36412e-13	3.30738e-11	up
	Cl032876	23.4685	1.3289	4.14242	8.89334e-11	6.08605e-09	up
	Cl033058	2.62585	6.16236	-1.2307	2.25879e-05	0.000485137	down
	Cl013399	10.1044	2.47611	2.02884	0.00257869	0.0257234	up
	Cl023721	17.085	44.0399	-1.36608	0.00325904	0.0309825	down
	Cl024511	92.2349	23.0426	2.00101	6.30237e-20	1.74226e-17	up
	Cl010591	37.5734	14.3559	1.38807	6.75731e-07	2.13187e-05	up
	Cl013473	51.6152	16.8519	1.61488	0.000925947	0.0112848	up
	Cl029641	19.3043	1.37969	3.8065	8.89748e-10	5.0086e-08	up
	Cl008581	168.082	353.3	-1.07173	0.00129173	0.0148116	down
	Cl006180	304.379	61.0838	2.31701	3.55562e-06	9.32175e-05	up
	Cl006184	21.0372	4.98577	2.07705	0.000122836	0.00207734	up
	Cl031130	20.394	1.47758	3.78684	1.34268e-16	2.43435e-14	up
	Cl043321	0.597903	6.94196	-3.53736	8.74556e-11	6.01441e-09	down
	Cl033214	11.1746	5.13272	1.12243	0.000953158	0.0115086	up
	Cl029837	12.8401	0.157747	6.3469	1.58067e-22	5.6582e-20	up
	Cl030266	12.4371	5.88425	1.07972	1.23135e-08	5.65469e-07	up
	Cl019112	2.96898	24.8218	-3.06357	9.59792e-05	0.00167072	down
	Cl022399	32.3739	4.73317	2.77395	0.00128095	0.0147243	up
	Cl022398	11.3991	3.0333	1.90996	2.07287e-07	7.24361e-06	up
	Cl000606	5.13744	1.27195	2.01401	0.00163979	0.0178219	up
	Cl033198	148.056	38.8127	1.93154	3.33348e-14	4.19253e-12	up
	Cl011105	15.4252	39.9016	-1.37115	2.56846e-05	0.000538797	down
	Cl001886	20.2516	6.67066	1.60213	0.000126069	0.00212431	up
	Cl010764	174.919	77.3182	1.17781	0.00195718	0.0205902	up
	Cl014658	20.8611	6.76602	1.62443	3.8175e-05	0.000755947	up
	Cl013331	9.47141	2.4121	1.97329	4.32353e-07	1.4348e-05	up
	Cl025867	11.8639	1.27258	3.22075	2.06248e-08	9.19914e-07	up
	Cl001077	14.6058	6.23628	1.22778	1.42186e-16	2.56128e-14	up
	Cl008502	38.21	10.4554	1.86971	2.42712e-06	6.70303e-05	up
	Cl004731	16.1543	7.728	1.06375	2.35988e-05	0.000502211	up
	Cl007044	6.43514	1.33278	2.27153	0.00207808	0.0215696	up
	Cl001620	87.4558	11.1808	2.96752	2.4318e-13	2.48712e-11	up
	Cl038871	2.63563	11.6237	-2.14085	0.000885854	0.0108816	down
	Cl024125	21.1524	8.36761	1.33793	5.62933e-05	0.00105346	up
	Cl040869	7.22702	15.2819	-1.08035	0.000310009	0.00452945	down
	Cl018948	23.6866	10.9381	1.1147	0.000348003	0.00496505	up
	Cl009064	58.5045	11.4395	2.35453	3.3789e-05	0.000683144	up
	Cl000386	8.3381	2.24336	1.89406	4.62827e-17	9.3642e-15	up
	Cl008316	91.0413	37.3015	1.28729	0.00429451	0.0380507	up
	Cl015405	35.7838	16.5763	1.11018	8.27137e-06	0.000197558	up
	Cl028683	8.30992	2.24575	1.88764	0.00369336	0.0340353	up
	Cl006929	11.6322	5.35804	1.11835	5.66695e-05	0.00105837	up
	Cl037612	13.3289	6.16865	1.11154	4.84511e-07	1.58223e-05	up
	Cl000518	11.6503	0.913062	3.67352	1.60398e-06	4.65054e-05	up
	Cl005740	117.508	31.7041	1.89001	0.00311868	0.0300002	up
	Cl020359	905.641	239.154	1.921	3.28832e-09	1.67542e-07	up
	Cl004507	2.41821	5.57038	-1.20384	0.00189917	0.0200771	down
	Cl027644	43.0656	19.0562	1.17627	0.00454252	0.0397218	up
	Cl043815	4.37023	15.9653	-1.86916	4.33626e-06	0.000111691	down
	Cl013166	7.76533	3.07068	1.33849	0.000322272	0.00466952	up
	Cl017488	115.872	32.1471	1.84977	1.08785e-14	1.47446e-12	up
	Cl001246	15.8485	7.10526	1.15739	0.000925927	0.0112848	up
	Cl036107	20.949	114.438	-2.44961	3.83045e-05	0.000757437	down
	Cl008507	16.8898	0.681282	4.63175	7.09904e-13	6.67382e-11	up
	Cl022335	18.9799	3.22967	2.55502	1.44385e-25	7.07259e-23	up
	Cl031455	139.723	18.3703	2.92712	7.882e-14	8.90986e-12	up
	Cl040373	7.20288	0.108516	6.0526	3.81428e-15	5.48962e-13	up
	Cl043633	4.82811	24.2157	-2.32641	0.00171493	0.0184874	down
	Cl043631	74.5322	9.94474	2.90586	1.73137e-19	4.435e-17	up
	Cl041779	7.07927	0.835029	3.0837	3.92589e-26	2.10798e-23	up
	Cl000992	93.6794	9.0521	3.37141	6.19144e-27	3.52798e-24	up
	Cl000338	7.87128	2.53778	1.63303	1.54861e-08	7.06514e-07	up
	Cl005460	138.602	13.9521	3.3124	5.51013e-22	1.85146e-19	up
	Cl005461	18.5617	6.90862	1.42586	0.000972969	0.0117273	up
	Cl002205	9.83777	4.90256	1.0048	0.00064763	0.00838316	up
	Cl003158	29.3097	0.0001	18.161	2.12329e-18	4.98189e-16	up
	Cl022670	13.5962	49.8241	-1.87364	6.97689e-20	1.90982e-17	down
	Cl013292	7.53992	19.5962	-1.37795	3.31409e-16	5.60804e-14	down
	Cl018976	45.56	177.817	-1.96455	7.72429e-05	0.00137985	down
	Cl024412	30.8342	6.118	2.3334	5.96797e-17	1.19023e-14	up
	Cl012822	6.05649	1.12815	2.42453	0.000185287	0.0029361	up
	Cl016528	17.5311	5.76446	1.60466	0.00135604	0.0154036	up
	Cl013735	12.8563	2.34508	2.45477	5.56431e-06	0.000140218	up
	Cl014967	183.445	61.6739	1.57262	1.47194e-12	1.33003e-10	up
	Cl014440	36.5984	16.3174	1.16537	1.83018e-06	5.21432e-05	up
	Cl040998	99.0387	35.9796	1.46082	0.00473448	0.0408503	up
	Cl012068	12.3708	0.381872	5.0177	1.503e-22	5.45003e-20	up
	Cl014036	55.6163	8.0759	2.78381	1.59524e-13	1.68715e-11	up
	Cl000787	2.33507	6.40061	-1.45475	0.000371258	0.00525122	down
	Cl036731	40.4917	13.0753	1.63078	2.64836e-15	3.93323e-13	up
	Cl016899	10.5582	0.901526	3.54984	4.23075e-21	1.27018e-18	up
	Cl007334	69.8015	30.8408	1.17842	8.16935e-15	1.12363e-12	up
	Cl003547	1.73734	5.22688	-1.58907	0.00442403	0.0388928	down
	Cl026277	14.4571	3.93744	1.87645	3.8857e-07	1.29621e-05	up
	Cl026278	46.6796	15.6868	1.57324	8.67271e-14	9.72493e-12	up
	Cl037816	1.50747	5.68649	-1.91541	0.00140287	0.0158197	down
	Cl018004	57.036	9.80893	2.5397	3.94204e-09	1.99395e-07	up
	Cl006884	6.20425	2.65869	1.22254	5.46219e-06	0.000138143	up
	Cl004011	7.84001	3.55735	1.14005	5.02549e-06	0.000127909	up
	Cl006507	9.86457	2.95658	1.73833	2.19092e-07	7.6466e-06	up
	Cl016286	2.41113	6.81864	-1.49977	0.0042778	0.0379779	down
	Cl015951	19.421	64.4336	-1.7302	0.0023952	0.0242482	down
	Cl013509	18.7872	2.86233	2.71448	3.16966e-25	1.50441e-22	up
	Cl016751	27.3727	5.2033	2.39524	3.53964e-11	2.63547e-09	up
	Cl037691	149.612	533.962	-1.83552	0.0001864	0.00294705	down
	Cl005215	52.3065	25.2728	1.0494	1.62608e-06	4.70974e-05	up
	Cl005213	29.3458	5.52733	2.4085	1.29298e-11	1.03147e-09	up
	Cl009743	14.2781	34.1519	-1.25816	0.000105218	0.00181458	down
	Cl000594	6.02583	2.50847	1.26435	5.72202e-07	1.8406e-05	up
	Cl022501	37.3581	160.788	-2.10567	1.25958e-10	8.21702e-09	down
	Cl004679	115.808	57.789	1.00287	3.7686e-05	0.000748386	up
	Cl001243	15.4901	4.72525	1.71288	0.00173964	0.0187105	up
	Cl007164	24.9555	0.174574	7.15937	1.36375e-13	1.46451e-11	up
	Cl005984	34.1768	6.13252	2.47847	1.42604e-06	4.1824e-05	up
	Cl041685	11.3562	53.7435	-2.24261	3.48128e-07	1.16828e-05	down
	Cl030639	18.9331	101.013	-2.41556	1.36951e-05	0.00031317	down
	Cl019253	6.02796	1.35192	2.15666	3.355e-11	2.51815e-09	up
	Cl005157	8.12127	2.27891	1.83336	0.000254189	0.0038466	up
	Cl024372	9.32289	1.70665	2.44961	1.08317e-13	1.19448e-11	up
	Cl039327	6.3574	1.50642	2.07731	5.25814e-05	0.000990639	up
	Cl024226	6.44164	2.25108	1.51681	0.000283679	0.00419301	up
	Cl013989	76.4667	17.5798	2.12092	7.34552e-10	4.21138e-08	up
	Cl032442	8.52748	29.1999	-1.77577	0.00129129	0.0148116	down
	Cl032445	53.6048	16.111	1.73432	3.60899e-13	3.53567e-11	up
	Cl025857	15.4842	1.77355	3.12608	8.21004e-19	2.04672e-16	up
	Cl025855	57.3122	13.8	2.05418	0.000746916	0.00944931	up
	Cl025854	26.074	0.370081	6.13863	6.6948e-11	4.72034e-09	up
	Cl010981	25.1238	10.7517	1.22448	3.47935e-08	1.44564e-06	up
	Cl024030	135.438	9.46023	3.83961	1.59269e-09	8.65167e-08	up
	Cl009923	4.23648	11.5039	-1.44118	0.00301906	0.0292539	down
	Cl043118	363.898	114.329	1.67034	0.000193333	0.00303593	up
	Cl001464	17.8221	8.7581	1.02498	0.00111175	0.0130778	up
	Cl041537	25.2456	8.80296	1.51997	9.89985e-10	5.50625e-08	up
	Cl000413	7.50765	2.96793	1.3389	8.47551e-05	0.0014968	up
	Cl007824	9.22129	2.34535	1.97516	1.71073e-05	0.000382121	up
	Cl007823	5.78959	1.79478	1.68966	6.19251e-06	0.000154791	up
	Cl007821	6.56362	2.85691	1.20004	0.000612525	0.00799174	up
	Cl026503	1.09458	9.87485	-3.17338	5.8144e-24	2.3192e-21	down
	Cl026966	5.71035	1.62216	1.81566	0.000548164	0.00727437	up
	Cl006250	74.8184	14.0097	2.41697	4.71981e-09	2.35325e-07	up
	Cl018155	35.2102	3.33817	3.39887	3.31139e-23	1.28413e-20	up
	Cl020939	40.1478	115.846	-1.52882	3.05767e-09	1.57515e-07	down
	Cl012791	26.2814	8.55645	1.61896	1.03256e-07	3.88546e-06	up
	Cl012796	29.9419	75.7285	-1.33867	0.000550704	0.00730461	down
	Cl018158	133.385	14.5591	3.19561	3.69864e-14	4.58977e-12	up
	Cl008425	24.0746	11.4928	1.06678	6.78544e-13	6.44409e-11	up
	Cl013828	9.20527	2.86508	1.68388	0.00128196	0.0147299	up
	Cl043771	60.4938	16.8161	1.84694	6.7203e-18	1.45456e-15	up
	Cl015894	7.08059	18.2987	-1.3698	4.76132e-05	0.000908686	down
	Cl042165	37.906	5.05027	2.908	1.30207e-07	4.76476e-06	up
	Cl042166	91.6018	44.6709	1.03604	0.00301959	0.0292539	up
	Cl000273	75.8517	24.1092	1.6536	3.40002e-05	0.000686916	up
	Cl005582	7.25345	1.33974	2.43671	1.25198e-08	5.73998e-07	up
	Cl005638	17.7495	6.99386	1.34362	5.08412e-09	2.52138e-07	up
	Cl039626	2.15003	6.87336	-1.67666	0.00373466	0.0343463	down
	Cl044262	1702.25	2.3065	9.52753	5.57009e-22	1.85146e-19	up
	Cl020775	35.6366	13.0558	1.44866	4.5063e-07	1.48847e-05	up
	Cl004212	32.234	13.0938	1.2997	3.20126e-06	8.537e-05	up
	Cl021792	12.3751	4.49489	1.46108	4.57757e-05	0.000878422	up
	Cl002910	12.9625	1.83356	2.82162	8.4206e-09	4.019e-07	up
	Cl019093	19.1654	9.36752	1.03277	0.000208415	0.00323645	up
	Cl022210	48.2105	10.173	2.2446	4.47305e-10	2.65728e-08	up
	Cl000788	23.2109	65.9817	-1.50726	6.53444e-08	2.55172e-06	down
	Cl010339	317.652	131.248	1.27515	8.15454e-06	0.000195268	up
	Cl040768	5.61989	1.27906	2.13546	0.00232066	0.0236478	up
	Cl040769	14.5186	31.3849	-1.11217	8.30524e-10	4.71322e-08	down
	Cl023381	460.243	220.558	1.06124	3.68074e-05	0.000734408	up
	Cl010695	43.9824	8.32081	2.40213	4.79274e-12	4.06742e-10	up
	Cl010697	89.8802	17.2666	2.38002	3.36234e-15	4.88957e-13	up
	Cl016898	6.01828	2.3509	1.35614	4.42379e-05	0.000852427	up
	Cl001528	73.498	22.1836	1.72821	2.02402e-06	5.6911e-05	up
	Cl005907	189.775	74.8502	1.34221	5.20761e-05	0.000983108	up
	Cl005906	78.3593	28.7265	1.44772	3.94291e-12	3.36666e-10	up
	Cl026536	5.29467	0.491349	3.42972	3.67158e-11	2.71921e-09	up
	Cl026533	15.3967	58.9932	-1.93793	1.4807e-13	1.57196e-11	down
	Cl004353	14.3801	0.76332	4.23564	1.18989e-07	4.40712e-06	up
	Cl004354	4.89591	9.80461	-1.00188	0.0022948	0.0234271	down
	Cl010904	104.705	0.562138	7.5412	1.94827e-22	6.79971e-20	up
	Cl010906	13.1017	6.47364	1.01711	0.000225056	0.0034717	up
	Cl010900	15.6922	4.08723	1.94085	0.000115745	0.00197055	up
	Cl024529	11.9155	0.859384	3.7934	1.24829e-13	1.35617e-11	up
	Cl027690	5.35787	15.1049	-1.49528	0.000213431	0.00330516	down
	Cl025697	13.8272	0.784556	4.13949	6.37825e-19	1.61897e-16	up
	Cl015604	9.48417	1.67799	2.49879	8.44642e-05	0.00149261	up
	Cl012654	29.4331	5.7939	2.34483	1.44533e-06	4.22565e-05	up
	Cl029699	12.269	2.18694	2.48804	7.55078e-14	8.71179e-12	up
	Cl041023	8.19138	37.2488	-2.18502	5.69693e-10	3.31383e-08	down
	Cl005315	6.42785	15.1764	-1.23942	0.000770033	0.00968472	down
	Cl000498	47.88	14.0451	1.76936	2.62697e-07	9.02186e-06	up
	Cl042047	7.88034	17.1632	-1.12299	0.000587606	0.00770984	down
	Cl020054	27.0641	0.872402	4.95525	2.56374e-13	2.5749e-11	up
	Cl031378	20.8207	3.49632	2.57411	1.09322e-09	6.03238e-08	up
	Cl007203	18.1157	6.30368	1.52298	0.000191579	0.00301526	up
	Cl034473	42.1612	6.12396	2.78338	4.31624e-08	1.75165e-06	up
	Cl037929	0.952475	6.89027	-2.85481	0.000329351	0.00475727	down
	Cl018713	14.701	84.086	-2.51595	2.56333e-06	7.05129e-05	down
	Cl018715	6.4422	1.03685	2.63535	7.29168e-07	2.27222e-05	up
	Cl012712	16.4686	57.8333	-1.81218	1.42461e-06	4.1824e-05	down
	Cl040237	47.1976	106.07	-1.16823	0.000343843	0.00491911	down
	Cl040235	148.957	345.441	-1.21355	0.00234176	0.0238107	down
	Cl040233	15.7809	70.0472	-2.15014	4.80971e-07	1.5762e-05	down
	Cl022636	9.94547	0.594642	4.06395	8.81992e-09	4.19524e-07	up
	Cl032453	26.0109	2.26745	3.51998	7.49741e-14	8.68611e-12	up
	Cl016597	5.0474	0.750056	2.75047	6.5598e-11	4.63687e-09	up
	Cl043256	3.4165	7.37995	-1.11109	0.00463876	0.0402983	down
	Cl017970	10.6859	4.54103	1.23461	1.42747e-09	7.81499e-08	up
	Cl011480	6.78	17.5013	-1.3681	3.44627e-10	2.09637e-08	down
	Cl010283	11.4092	34.9966	-1.61702	0.00414195	0.037114	down
	Cl010754	13.001	0.239914	5.75996	4.8093e-23	1.83946e-20	up
	Cl014663	0.0001	12.4997	-16.9315	1.95801e-05	0.000428347	down
	Cl014668	64.7519	3.36147	4.26776	2.40548e-12	2.12543e-10	up
	Cl008100	65.672	8.87795	2.88698	2.45399e-07	8.50098e-06	up
	Cl004291	47.109	3.21931	3.87118	1.43293e-16	2.56467e-14	up
	Cl002623	26.9709	5.8774	2.19815	9.34236e-11	6.36215e-09	up
	Cl002621	177.558	2.47231	6.16629	8.15827e-140	2.27787e-135	up
	Cl030927	8.01567	3.52381	1.18569	0.00526186	0.0444259	up
	Cl018508	9.42299	0.121837	6.27316	1.63543e-11	1.28991e-09	up
	Cl011758	5.64012	0.469701	3.58591	4.47949e-15	6.41393e-13	up
	Cl015737	67.7998	16.8649	2.00726	1.04225e-08	4.89087e-07	up
	Cl020126	9.17261	28.0056	-1.61031	0.000317293	0.00460693	down
	Cl034653	6.06399	0.038543	7.29765	3.51448e-16	5.91131e-14	up
	Cl012927	33.322	6.5492	2.34709	1.7597e-10	1.11665e-08	up
	Cl012929	13.6075	2.79862	2.28162	3.24783e-09	1.65782e-07	up
	Cl033447	34.2833	15.6121	1.13484	7.41394e-07	2.30774e-05	up
	Cl042335	71.6627	17.6823	2.01892	1.4627e-14	1.92642e-12	up
	Cl036331	34.9232	2.86743	3.60635	8.02798e-26	4.15091e-23	up
	Cl002043	77.3496	33.976	1.18688	1.70396e-06	4.90982e-05	up
	Cl038272	69.5606	8.67392	3.00351	1.82283e-05	0.00040361	up
	Cl032354	13.5244	3.8533	1.8114	3.1495e-08	1.31903e-06	up
	Cl027615	3.91858	10.4033	-1.40864	7.83094e-05	0.00139537	down
	Cl001113	9.69475	3.34094	1.53695	5.7878e-10	3.3585e-08	up
	Cl025611	22.4032	103.742	-2.21123	3.63891e-06	9.5044e-05	down
	Cl025614	215.526	23.6187	3.18986	1.11189e-21	3.60988e-19	up
	Cl029610	9.39708	3.34376	1.49074	1.30024e-07	4.76429e-06	up
	Cl001678	2.99617	25.7109	-3.10119	1.17315e-09	6.43798e-08	down
	Cl001675	99.4539	46.1603	1.10737	0.00434613	0.0383716	up
	Cl031481	6.30132	2.56547	1.29643	0.000684385	0.0088018	up
	Cl033249	1.41001	5.88746	-2.06194	0.000146523	0.00241218	down
	Cl032117	3675.68	22.8832	7.32758	2.18455e-50	6.77721e-47	up
	Cl032115	9887.09	283.673	5.12324	9.9028e-42	2.12689e-38	up
	Cl032119	30.5179	5.14323	2.56891	3.28707e-06	8.70762e-05	up
	Cl002236	16.9445	2.85368	2.56992	9.16697e-07	2.79118e-05	up
	Cl040533	1.62156	5.21109	-1.6842	0.00608843	0.0498373	down
	Cl018954	382.055	59.7876	2.67586	1.08088e-27	7.01846e-25	up
	Cl030186	8.59795	0.027714	8.27723	2.82369e-12	2.45608e-10	up
	Cl033763	2.99614	8.39352	-1.48617	0.00212209	0.0219204	down
	Cl027131	11.8437	5.68773	1.05819	4.05145e-08	1.65623e-06	up
	Cl023493	1.70521	6.7176	-1.978	0.000444598	0.00610306	down
	Cl024448	37.4869	11.5384	1.69995	5.52136e-06	0.000139387	up
	Cl009916	24.3398	4.41589	2.46254	1.44994e-17	3.0439e-15	up
	Cl027751	8.55342	20.0211	-1.22695	2.35882e-12	2.09081e-10	down
	Cl012518	65.7974	165.839	-1.33368	0.00539024	0.0452091	down
	Cl027790	15.928	6.68288	1.25302	0.00100725	0.0120649	up
	Cl011158	5.49658	0.91953	2.57957	5.93547e-11	4.23847e-09	up
	Cl025792	4.77499	21.7137	-2.18504	1.56842e-07	5.62156e-06	down
	Cl013744	27.3487	5.27777	2.37347	2.68297e-05	0.000560293	up
	Cl001581	8.45861	1.25725	2.75015	6.4823e-11	4.59371e-09	up
	Cl028778	54.3659	167.374	-1.6223	3.46041e-10	2.10039e-08	down
	Cl014918	15.0317	35.3581	-1.23403	0.000164052	0.0026569	down
	Cl015353	13.6958	1.12852	3.60122	4.19008e-25	1.94985e-22	up
	Cl037455	2.15658	5.66487	-1.3933	0.00388533	0.0353363	down
	Cl042499	14.2993	7.11383	1.00725	8.6832e-06	0.000206863	up
	Cl042720	9.60789	0.0181593	9.04737	9.34501e-13	8.6685e-11	up
	Cl042721	3.50868	9.06094	-1.36873	7.95303e-07	2.45366e-05	down
	Cl006058	5.22017	2.49335	1.06601	0.000403385	0.00562315	up
	Cl043584	84.6001	234.805	-1.47273	5.62264e-09	2.75058e-07	down
	Cl030434	71.8169	31.0137	1.21142	0.000504344	0.0067766	up
	Cl023305	12.5009	3.49487	1.83872	0.000931164	0.0113253	up
	Cl027089	71.9177	33.1864	1.11575	1.04714e-06	3.16077e-05	up
	Cl033959	13.3879	1.15826	3.5309	1.06824e-10	7.1526e-09	up
	Cl044404	2.96306	6.7096	-1.17914	0.00357378	0.0332279	down
	Cl013505	8.52205	0.28441	4.90515	8.07278e-29	6.62941e-26	up
	Cl022171	75.7705	31.5741	1.26289	4.51004e-07	1.48847e-05	up
	Cl010874	6.54921	0.639583	3.35612	7.95064e-08	3.06193e-06	up
	Cl024635	25.1426	56.5474	-1.16933	9.54969e-10	5.32963e-08	down
	Cl035935	0.710332	5.9445	-3.06499	5.13126e-07	1.66787e-05	down
	Cl028985	8.66881	2.65384	1.70775	5.94993e-06	0.000149128	up
	Cl003317	6.70401	3.0379	1.14195	0.000431717	0.00595258	up
	Cl000568	54.7616	12.2939	2.15522	1.84259e-10	1.16133e-08	up
	Cl006240	16.0135	2.67775	2.58019	1.29285e-16	2.35933e-14	up
	Cl021581	39.4682	12.663	1.64007	7.91297e-19	1.99043e-16	up
	Cl030602	15.0561	1.16244	3.69512	2.28346e-15	3.44629e-13	up
	Cl030604	32.8064	6.05191	2.43852	4.21746e-11	3.08261e-09	up
	Cl022357	37.3822	13.466	1.47303	7.76948e-08	2.99629e-06	up
	Cl026584	6.34485	0.32053	4.30705	2.73599e-05	0.000569238	up
	Cl026583	5.5907	0.588228	3.24858	0.004194	0.0374243	up
	Cl026057	8.37946	0.383304	4.4503	3.21157e-09	1.64835e-07	up
	Cl022776	42.9518	21.4009	1.00505	1.98003e-14	2.58339e-12	up
	Cl009740	40.3177	5.69213	2.82437	1.43368e-12	1.29967e-10	up
	Cl003323	34.2152	0.487607	6.13277	1.39705e-34	1.95035e-31	up
	Cl000590	358.812	176.49	1.02364	9.12139e-08	3.4603e-06	up
	Cl012664	416.646	136.617	1.60869	8.21298e-09	3.92662e-07	up
	Cl012663	16.377	6.9181	1.24322	0.000403992	0.00562867	up
	Cl012668	12.9241	50.0753	-1.95403	0.000509507	0.0068314	down
	Cl020040	26.8971	9.47081	1.50589	8.71548e-12	7.17831e-10	up
	Cl014549	14.8422	4.11588	1.85043	0.00237548	0.0240659	up
	Cl014548	22.5489	7.97804	1.49895	8.4254e-05	0.00149078	up
	Cl029879	18.8157	49.4849	-1.39505	0.000665075	0.00858907	down
	Cl017152	4.73683	17.7303	-1.90422	7.08459e-13	6.67382e-11	down
	Cl027081	29.1604	5.32521	2.4531	2.58291e-07	8.88147e-06	up
	Cl029014	14.7126	3.44503	2.09446	1.99228e-05	0.000434922	up
	Cl042892	22.3037	94.1216	-2.07724	0.00406898	0.036649	down
	Cl042895	11.88	47.6153	-2.00289	0.0045494	0.0397695	down
	Cl033377	7.0881	1.8439	1.94264	6.71591e-06	0.000166532	up
	Cl018237	12.8232	36.2749	-1.50021	6.4796e-06	0.000161677	down
	Cl005434	262.357	105.432	1.31521	4.66343e-07	1.53366e-05	up
	Cl006168	40.5144	14.0141	1.53156	0.000129862	0.00217639	up
	Cl006162	50.8771	17.2596	1.55962	1.31109e-11	1.04293e-09	up
	Cl034254	39.8922	19.8382	1.00782	2.54761e-07	8.80344e-06	up
	Cl032413	7.98214	3.21803	1.3106	0.00566177	0.046991	up
	Cl032411	8.57623	0.690667	3.63428	1.33404e-15	2.09257e-13	up
	Cl018292	1.77651	5.22678	-1.55687	0.000257412	0.00388397	down
	Cl025714	6.93876	3.29673	1.07364	4.22474e-05	0.000821441	up
	Cl025711	15.4393	2.02746	2.92886	2.03839e-09	1.08614e-07	up
	Cl000506	206.945	85.8525	1.26932	3.28564e-06	8.70762e-05	up
	Cl017772	26.2209	6.70221	1.96801	2.54859e-13	2.56892e-11	up
	Cl036767	47.7679	10.8752	2.135	5.26049e-08	2.0893e-06	up
	Cl014089	1.07776	5.74516	-2.41431	0.00322397	0.0307014	down
	Cl012828	21.7694	1.62586	3.74303	3.14713e-08	1.31903e-06	up
	Cl035443	17.1802	8.20445	1.06627	3.2593e-06	8.65046e-05	up
	Cl034317	13.716	4.92436	1.47786	1.53324e-10	9.77385e-09	up
	Cl027809	25.8021	10.5149	1.29505	0.00472393	0.0408096	up
	Cl004045	32.7988	69.5916	-1.08527	0.0020751	0.0215581	down
	Cl002463	450.375	160.813	1.48575	1.08908e-08	5.08774e-07	up
	Cl006557	17.8291	2.18258	3.03013	0.00267621	0.0264598	up
	Cl034741	4.38469	10.3997	-1.246	0.000128741	0.00216079	down
	Cl001742	163.001	387.898	-1.25079	1.8606e-06	5.28482e-05	down
	Cl020744	3.86788	17.9147	-2.21153	1.94284e-24	8.47594e-22	down
	Cl026748	426.885	207.542	1.04045	0.000198334	0.00310408	up
	Cl018318	20.7544	107.305	-2.37023	0.000528123	0.00704189	down
	Cl023597	6.4294	1.30429	2.30142	9.65726e-08	3.65366e-06	up
	Cl023591	14.1387	2.48639	2.50752	5.52325e-10	3.22625e-08	up
	Cl010513	127.717	36.0738	1.82393	0.000265141	0.00397584	up
	Cl013553	6.37885	24.9886	-1.9699	0.000237643	0.00363176	down
	Cl012203	6.98925	2.06713	1.7575	0.0015353	0.0170108	up
	Cl000658	22.2946	10.8738	1.03584	0.000514905	0.00689859	up
	Cl000650	38.8977	16.0284	1.27905	0.00505186	0.0429515	up
	Cl006710	78.4871	32.0115	1.29386	2.3884e-10	1.48523e-08	up
	Cl003636	28.5281	76.7477	-1.42774	1.44721e-07	5.24093e-06	down
	Cl005567	16.4613	1.02886	3.99996	1.35844e-08	6.20771e-07	up
	Cl005566	14.9066	2.95032	2.33701	3.11628e-08	1.31236e-06	up
	Cl022996	7.21097	2.98677	1.27161	0.000226972	0.00349546	up
	Cl021318	97.8869	44.4134	1.14012	0.000947023	0.0114585	up
	Cl032817	13.8629	29.4989	-1.08943	1.62864e-05	0.000365835	down
	Cl038714	17.8365	142.019	-2.99318	9.98914e-11	6.76958e-09	down
	Cl010932	613.91	271.288	1.1782	1.71305e-06	4.93095e-05	up
	Cl006037	6.10961	0.848934	2.84736	5.30014e-06	0.000134532	up
	Cl016425	29.7105	9.41768	1.65753	0.000566821	0.00748638	up
	Cl008159	5.48705	1.40172	1.96883	0.0026272	0.0260829	up
	Cl008152	25.7386	7.20217	1.83743	7.91265e-06	0.000190292	up
	Cl016306	32.3496	15.4032	1.07051	0.000657744	0.00850226	up
	Cl009129	34.7084	12.9331	1.42421	0.000841036	0.0104274	up
	Cl009128	89.4	38.8187	1.20352	2.70557e-05	0.00056417	up
	Cl007877	35.3548	5.82832	2.60076	0.00338822	0.0318749	up
	Cl001314	216.686	99.834	1.118	2.10672e-05	0.000455629	up
	Cl001313	20.2476	2.91828	2.79456	0.000102947	0.0017798	up
	Cl007253	68.1588	26.1152	1.38401	0.00130964	0.0149801	up
	Cl007255	5.29796	1.93727	1.45141	1.7638e-05	0.00039272	up
	Cl002756	8.68266	23.4687	-1.43453	1.02918e-05	0.000241477	down
	Cl030721	5.15848	10.9576	-1.08692	6.56434e-07	2.07334e-05	down
	Cl041249	28.5341	6.83544	2.06158	0.00120509	0.0139694	up
	Cl029825	24.4863	12.1878	1.00654	0.00316876	0.0302928	up
	Cl020940	5.42872	0.547144	3.31062	1.9591e-05	0.000428347	up
	Cl039149	19.5804	7.23729	1.43589	0.0037973	0.0347735	up
	Cl018809	21.536	5.54034	1.95871	8.33635e-05	0.00147695	up
	Cl000226	150.035	71.1266	1.07684	2.57421e-05	0.000539599	up
	Cl000220	55.6693	20.7081	1.42669	1.19785e-05	0.000277094	up
	Cl008153	18.5605	8.09464	1.1972	7.0123e-05	0.00127054	up
	Cl037486	1.03969	19.3963	-4.22156	2.62475e-06	7.19899e-05	down
	Cl041242	992.204	82.2269	3.59295	1.06345e-07	3.99631e-06	up
	Cl003227	27.1104	86.8409	-1.67953	8.81558e-05	0.00154513	down
	Cl007937	13.3908	3.18567	2.07157	7.95031e-07	2.45366e-05	up
	Cl004242	15.786	4.3772	1.85057	1.97231e-09	1.05698e-07	up
	Cl038560	3089.09	197.717	3.96567	2.00276e-29	1.74747e-26	up
	Cl004240	38.227	3.10934	3.61991	2.88544e-36	5.37096e-33	up
	Cl004248	32.6177	74.2991	-1.18769	6.39671e-05	0.00117657	down

## Sheet: C-P1
Group	Gene id	MeanTPM (P1)	MeanTPM (C)	log2FoldChange	pValue	qValue	result
P1-C	Cl021471	233.661	33.2861	2.81143	8.41833e-10	1.2588e-08	up
	Cl032515	41.0698	15.7948	1.37863	3.50781e-23	1.74237e-21	up
	Cl019667	12.012	1.83485	2.71075	4.55208e-23	2.2494e-21	up
	Cl018398	0.926298	11.1592	-3.59062	5.12694e-13	1.0855e-11	down
	Cl027459	4.34608	16.301	-1.90717	0.000392219	0.00213917	down
	Cl027458	5.7117	15.2176	-1.41375	0.00124111	0.00586152	down
	Cl027455	11.4595	5.5237	1.05284	4.19122e-07	4.19176e-06	up
	Cl018536	7.06891	20.9454	-1.56707	6.91656e-06	5.59838e-05	down
	Cl027986	2.04047	11.5748	-2.50401	1.45418e-13	3.27704e-12	down
	Cl027980	49.303	14.6052	1.7552	3.29396e-07	3.35711e-06	up
	Cl013621	19.4452	44.1926	-1.18439	0.00557256	0.0212778	down
	Cl024184	13.8664	0.785364	4.14209	3.70474e-11	6.4816e-10	up
	Cl015709	7.65651	3.44032	1.15414	0.000692601	0.00351753	up
	Cl017633	39.9266	91.0072	-1.18863	8.86195e-07	8.41915e-06	down
	Cl017639	76.2364	23.0437	1.72611	2.37262e-05	0.000173637	up
	Cl023320	4.5673	12.1476	-1.41126	2.79501e-05	0.000201569	down
	Cl038007	3.73808	8.35615	-1.16054	5.15617e-05	0.000348561	down
	Cl044217	11.8764	2.43268	2.28748	4.82784e-08	5.61163e-07	up
	Cl038002	64.559	21.6547	1.57594	7.34809e-11	1.25202e-09	up
	Cl016946	10.5154	3.99648	1.39571	0.0124544	0.0416356	up
	Cl016944	38.1042	7.24054	2.39578	1.44662e-16	4.36724e-15	up
	Cl016948	1.63913	6.96617	-2.08744	6.27951e-05	0.000416362	down
	Cl042689	149.512	38.6452	1.9519	6.53258e-10	9.93381e-09	up
	Cl001162	38.2009	0.0362113	10.0429	1.46743e-13	3.30172e-12	up
	Cl010622	6.9779	19.582	-1.48867	1.0769e-08	1.37596e-07	down
	Cl032512	37.9247	4.67774	3.01925	6.68197e-57	1.59866e-54	up
	Cl031570	21.0545	2.87427	2.87286	5.1017e-61	1.4502e-58	up
	Cl031577	14.3816	49.7046	-1.78916	1.72754e-09	2.45898e-08	down
	Cl041033	51.523	17.8752	1.52726	3.36794e-10	5.31868e-09	up
	Cl007636	5.92759	1.78535	1.73124	0.000122431	0.000758848	up
	Cl040016	143.679	36.9238	1.96022	2.86349e-07	2.94768e-06	up
	Cl044045	4.51534	10.7044	-1.2453	5.52524e-05	0.000371064	down
	Cl021282	19.2157	112.832	-2.55381	1.37102e-12	2.79163e-11	down
	Cl017395	3.9178	11.5512	-1.55993	0.000273564	0.00155865	down
	Cl017397	48.3823	8.23857	2.55401	9.89213e-31	7.7385e-29	up
	Cl030304	102.688	16.5328	2.63486	1.88763e-20	7.84284e-19	up
	Cl030307	544.366	163.22	1.73776	2.42875e-09	3.39978e-08	up
	Cl035150	313.168	101.473	1.62584	2.11635e-10	3.44642e-09	up
	Cl000151	5.22923	17.3126	-1.72716	5.99259e-05	0.000399089	down
	Cl041652	401.335	16.0897	4.6406	1.01043e-138	1.93397e-135	up
	Cl008305	113.197	26.2251	2.10982	4.9818e-31	3.98406e-29	up
	Cl042304	2.29785	6.47867	-1.49541	0.000680656	0.00346729	down
	Cl001983	3.12907	7.76066	-1.31045	0.00104262	0.00502747	down
	Cl001980	5.98913	28.0643	-2.22832	1.11838e-18	4.06438e-17	down
	Cl003853	45.5344	3.41462	3.73716	8.53714e-44	1.29683e-41	up
	Cl003858	17.3755	89.3179	-2.3619	7.72853e-11	1.31138e-09	down
	Cl032064	19.202	50.5654	-1.39689	6.44902e-05	0.00042701	down
	Cl005187	4.81937	16.2686	-1.75517	1.45066e-06	1.3247e-05	down
	Cl005186	35.9929	11.0065	1.70935	3.60897e-11	6.33335e-10	up
	Cl005185	17.2499	3.64862	2.24116	0.0128566	0.0427065	up
	Cl005184	7.52073	3.55768	1.07993	0.00951429	0.0333808	up
	Cl005180	22.6404	46.8249	-1.04838	3.41852e-06	2.90975e-05	down
	Cl022919	106.245	48.5114	1.131	0.00654473	0.0244025	up
	Cl022911	14.8216	37.4516	-1.33732	0.00994943	0.0346955	down
	Cl036361	31.6651	10.0313	1.65838	0.00136103	0.0063378	up
	Cl006989	215.12	490.524	-1.18918	0.00883344	0.0313871	down
	Cl006983	0.27759	7.60311	-4.77556	9.18556e-22	4.17274e-20	down
	Cl004851	38.9483	10.841	1.84507	1.36287e-06	1.2481e-05	up
	Cl005728	60.8344	2.60142	4.54752	1.61382e-32	1.37486e-30	up
	Cl005721	1.26867	5.56439	-2.1329	7.42794e-05	0.000484992	down
	Cl005720	7.08655	17.5772	-1.31055	2.44771e-06	2.14445e-05	down
	Cl033851	2.40989	14.6162	-2.60053	5.10695e-13	1.08237e-11	down
	Cl025240	17.2108	42.6412	-1.30894	0.000158275	0.000958062	down
	Cl003070	3.79679	9.84031	-1.37392	0.000342307	0.00189796	down
	Cl035040	2.39525	13.566	-2.50175	2.80365e-05	0.000202091	down
	Cl038248	2.27366	5.09232	-1.16331	0.0147845	0.047921	down
	Cl021393	4.28615	10.0639	-1.23144	0.000268569	0.00153323	down
	Cl026622	46.7846	7.52776	2.63574	8.23935e-06	6.58369e-05	up
	Cl038793	310.588	88.2224	1.81579	1.78435e-16	5.33076e-15	up
	Cl002847	10.7943	35.6584	-1.72398	2.02316e-11	3.6394e-10	down
	Cl008803	41.3407	15.5448	1.41113	1.45672e-06	1.32939e-05	up
	Cl039680	21.9375	3.47745	2.6573	4.4366e-08	5.18627e-07	up
	Cl039539	3.86478	13.4807	-1.80244	4.4156e-08	5.16593e-07	down
	Cl032302	18.1706	41.6884	-1.19804	1.80408e-05	0.000134989	down
	Cl024574	53.5069	16.7039	1.67954	5.87637e-06	4.82168e-05	up
	Cl025620	2.10683	11.0498	-2.39088	3.44519e-07	3.49634e-06	down
	Cl025626	1.60936	7.97082	-2.30824	2.48969e-05	0.000181332	down
	Cl016353	57.027	0.0590093	9.91649	2.23329e-20	9.2256e-19	up
	Cl013189	52.9496	4.22722	3.64684	7.6223e-55	1.70966e-52	up
	Cl020729	128.759	8.57021	3.90919	2.12976e-13	4.71802e-12	up
	Cl024399	3.94094	18.879	-2.26017	4.86982e-06	4.04199e-05	down
	Cl010192	28.5439	4.75234	2.58647	4.82366e-33	4.20934e-31	up
	Cl010198	19.1553	43.4434	-1.1814	0.00532333	0.020476	down
	Cl014861	2.14405	6.87263	-1.68053	0.000909816	0.00445739	down
	Cl029629	17.1457	4.37206	1.97146	3.7108e-10	5.83126e-09	up
	Cl029620	16.9962	6.43847	1.40042	2.82748e-12	5.60614e-11	up
	Cl015115	0.674666	18.5964	-4.78471	3.15806e-16	9.1862e-15	down
	Cl015116	2.39565	16.5699	-2.79008	6.15322e-10	9.40634e-09	down
	Cl012325	5.62766	17.1894	-1.61091	5.36786e-10	8.29447e-09	down
	Cl044009	31.081	10.5924	1.55301	2.59782e-27	1.66481e-25	up
	Cl014249	50.0678	8.24966	2.60148	1.15747e-41	1.58242e-39	up
	Cl041070	54.696	15.7772	1.7936	9.07134e-09	1.17209e-07	up
	Cl024185	12.4012	5.01692	1.3056	0.000162958	0.000983708	up
	Cl001649	51.7363	125.873	-1.28272	1.01526e-05	7.97487e-05	down
	Cl006619	4.71177	9.45389	-1.00464	0.00151548	0.00694926	down
	Cl001396	13.7945	0.0269953	8.99717	7.97526e-15	2.01381e-13	up
	Cl001394	422.536	62.4086	2.75926	1.30688e-12	2.67049e-11	up
	Cl001392	23.7193	0.768109	4.94861	9.05832e-21	3.86425e-19	up
	Cl031306	1.52617	8.29107	-2.44165	0.000118759	0.000737522	down
	Cl043696	3.48891	11.5151	-1.72268	0.00403391	0.0161751	down
	Cl007563	6.68901	17.7976	-1.41182	8.67035e-10	1.29379e-08	down
	Cl007566	239.061	22.0008	3.44176	2.36592e-13	5.21702e-12	up
	Cl043344	3.16698	26.8904	-3.08591	3.93717e-15	1.02854e-13	down
	Cl043343	73.073	166.474	-1.18789	0.00477514	0.0186726	down
	Cl043342	248.748	537.218	-1.11082	2.59265e-06	2.26177e-05	down
	Cl000938	2.09685	5.09148	-1.27986	0.00862595	0.0307526	down
	Cl000935	84.1437	26.4327	1.67053	4.99573e-13	1.06164e-11	up
	Cl000937	6.68354	23.6594	-1.82373	0.000609149	0.00314827	down
	Cl034232	12.448	4.20562	1.56552	0.00126355	0.00595576	up
	Cl035536	268.315	45.6506	2.55522	2.53883e-19	9.73163e-18	up
	Cl026397	13.6054	3.49423	1.96113	9.73478e-13	2.00348e-11	up
	Cl033279	104.412	213.397	-1.03125	0.00236615	0.0102231	down
	Cl033277	4.00145	11.4247	-1.51356	1.33254e-05	0.000102047	down
	Cl037976	7.80106	17.0504	-1.12806	0.0123928	0.0414682	down
	Cl037975	56.4347	26.8571	1.07128	3.23303e-19	1.22616e-17	up
	Cl018747	3.91366	9.14391	-1.22429	0.00837795	0.0300251	down
	Cl018746	1.07734	18.3121	-4.08725	4.17849e-15	1.08762e-13	down
	Cl018743	21.5638	95.1836	-2.1421	3.26149e-09	4.47812e-08	down
	Cl041793	1.96584	9.78132	-2.31488	0.00098389	0.00477395	down
	Cl007213	88.1679	38.7064	1.18768	7.17806e-29	5.08845e-27	up
	Cl007212	23.9869	7.58894	1.66028	9.44946e-07	8.92414e-06	up
	Cl040552	2.57158	8.66936	-1.75327	0.000110022	0.000689677	down
	Cl022893	557.584	62.9953	3.14587	6.90208e-15	1.75362e-13	up
	Cl022895	65.4381	15.1011	2.11547	2.84662e-09	3.95387e-08	up
	Cl002269	54.543	21.8225	1.32158	2.14042e-08	2.62389e-07	up
	Cl002261	4.76329	18.6665	-1.97042	3.62302e-14	8.67529e-13	down
	Cl023275	2.71301	51.2478	-4.23952	2.58424e-20	1.05991e-18	down
	Cl023277	13.9162	31.4671	-1.17708	4.49032e-05	0.000307678	down
	Cl023271	108.037	44.8919	1.267	1.82961e-06	1.64562e-05	up
	Cl023270	6.00742	1.21741	2.30294	0.000591155	0.00306688	up
	Cl023272	2.62829	8.30521	-1.65989	0.00713796	0.026216	down
	Cl023859	1.69533	9.01678	-2.41104	8.75447e-07	8.32806e-06	down
	Cl019828	119.689	39.7726	1.58944	3.57432e-32	2.98311e-30	up
	Cl019621	6.50254	0.651452	3.31927	8.83904e-08	9.85128e-07	up
	Cl032919	7.04465	34.0564	-2.27332	1.61038e-06	1.46033e-05	down
	Cl038454	33.0236	77.917	-1.23844	0.000225356	0.00131557	down
	Cl030201	79.5457	33.2374	1.25898	0.00667377	0.0248031	up
	Cl030203	139.213	14.3307	3.28011	2.35942e-41	3.19524e-39	up
	Cl030209	6.65072	0.104351	5.994	2.25017e-16	6.64635e-15	up
	Cl040260	41.2282	98.426	-1.25541	0.00724882	0.0265599	down
	Cl018887	50.886	17.4446	1.54449	1.28181e-11	2.36053e-10	up
	Cl005726	123.951	13.7331	3.17404	3.37856e-27	2.14598e-25	up
	Cl018228	29.2262	151.808	-2.37692	8.04598e-08	9.01288e-07	down
	Cl025988	28.6391	14.2278	1.00927	7.40841e-08	8.35082e-07	up
	Cl025982	48.6235	359.57	-2.88655	9.22228e-23	4.50292e-21	down
	Cl013237	10.9573	3.168	1.79025	1.62231e-12	3.27773e-11	up
	Cl027160	5.21803	13.2595	-1.34546	0.00949994	0.0333508	down
	Cl027163	57.6405	8.94566	2.68782	6.95821e-35	6.86496e-33	up
	Cl012549	88.3592	11.2414	2.97456	3.88126e-55	8.91447e-53	up
	Cl012547	91.3681	7.04569	3.69688	1.59827e-18	5.70727e-17	up
	Cl012546	8.48146	2.26991	1.90168	3.20402e-08	3.83761e-07	up
	Cl012544	15.8797	57.3285	-1.85206	1.56295e-09	2.23578e-08	down
	Cl022669	7.24178	15.3565	-1.08443	0.00524887	0.0202221	down
	Cl029193	11.8815	29.3759	-1.30592	0.00058682	0.00304658	down
	Cl029196	33.6405	69.7062	-1.05109	0.007809	0.0282405	down
	Cl023138	23.5132	0.401129	5.87326	2.46303e-21	1.09464e-19	up
	Cl023139	68.5711	13.4585	2.34908	9.87763e-61	2.78026e-58	up
	Cl023137	101.185	21.7932	2.21504	1.63638e-09	2.33269e-08	up
	Cl023134	20.495	3.61699	2.50241	9.68594e-10	1.43638e-08	up
	Cl023130	7.63203	2.6646	1.51815	7.92727e-05	0.000514216	up
	Cl011169	877.329	26.9678	5.02381	0	0	up
	Cl011164	10.4907	36.6507	-1.80474	3.45868e-12	6.80595e-11	down
	Cl011167	105.693	36.8712	1.51931	1.59611e-18	5.70666e-17	up
	Cl025478	9.73526	22.5436	-1.21143	5.07309e-05	0.000343916	down
	Cl028749	8.55066	42.8811	-2.32624	8.28875e-09	1.07825e-07	down
	Cl028176	16.1958	1.21458	3.73708	1.88616e-13	4.19454e-12	up
	Cl015323	20.9581	4.92582	2.08907	7.39774e-16	2.08429e-14	up
	Cl010783	25.526	2.06437	3.6282	1.23453e-20	5.21995e-19	up
	Cl000099	25.4418	56.8722	-1.16052	6.173e-05	0.000410152	down
	Cl043951	47.7796	19.4487	1.29672	3.48187e-14	8.35125e-13	up
	Cl043955	5.37763	22.9367	-2.09262	1.43566e-17	4.67321e-16	down
	Cl017256	5.90871	13.3121	-1.17182	0.000109215	0.00068522	down
	Cl017258	47.9688	2.84439	4.07591	3.58321e-63	1.13048e-60	up
	Cl009602	18.6845	75.04	-2.00582	1.47183e-06	1.34232e-05	down
	Cl031809	125.779	316.929	-1.33327	1.26141e-05	9.70395e-05	down
	Cl031808	3.81539	15.0772	-1.98246	0.000102738	0.00064998	down
	Cl017230	215.67	50.7873	2.08629	1.55372e-12	3.15245e-11	up
	Cl028647	15.5189	34.193	-1.13968	0.000487454	0.0025878	down
	Cl001051	143.128	17.0663	3.06809	3.29247e-23	1.63825e-21	up
	Cl006002	5.0878	10.2793	-1.01463	1.74158e-05	0.000130653	down
	Cl001059	4.43338	10.6647	-1.26637	0.00318292	0.0132059	down
	Cl004719	59.8116	5.1877	3.52726	1.71425e-81	9.70631e-79	up
	Cl004718	12.6252	27.8094	-1.13926	1.20246e-05	9.2828e-05	down
	Cl004710	0.74095	12.092	-4.02853	9.9143e-06	7.81118e-05	down
	Cl035033	3.1718	9.09833	-1.5203	0.00574226	0.0218503	down
	Cl031118	10.5819	0.0001	16.6912	4.07219e-18	1.40351e-16	up
	Cl038667	1.79314	8.03626	-2.16404	1.96894e-11	3.54854e-10	down
	Cl014382	7.91128	45.1294	-2.51208	6.90151e-11	1.17872e-09	down
	Cl021744	1.06202	16.6879	-3.97392	0.000122068	0.000756761	down
	Cl021743	137.381	291.464	-1.08514	0.00306075	0.0127613	down
	Cl000871	17.9532	3.84436	2.22343	2.31253e-13	5.1032e-12	up
	Cl030449	16.2307	43.5897	-1.42526	0.00106525	0.00512456	down
	Cl034569	2.86502	6.22681	-1.11995	0.00256862	0.0109691	down
	Cl013544	29.4613	13.5586	1.11961	2.07212e-12	4.14568e-11	up
	Cl034561	1.99726	9.57197	-2.26079	0.00140771	0.00653124	down
	Cl019374	18.8269	2.7682	2.76577	9.20409e-20	3.6549e-18	up
	Cl034697	4.61546	10.2059	-1.14486	4.63348e-05	0.000316731	down
	Cl026212	11.8094	25.903	-1.13319	1.79834e-05	0.000134629	down
	Cl006823	8.56215	0.583447	3.8753	7.0065e-08	7.93205e-07	up
	Cl006826	38.7672	139.492	-1.84727	0.00044247	0.00237756	down
	Cl022466	32.3858	10.9765	1.56095	2.6847e-21	1.18764e-19	up
	Cl022462	2.90807	9.3637	-1.68702	0.000160203	0.000968505	down
	Cl023333	16.9468	40.5651	-1.25923	0.00041282	0.00223793	down
	Cl020825	16.2694	36.6794	-1.17281	1.01214e-05	7.95255e-05	down
	Cl005036	66.1801	20.951	1.65938	1.45968e-38	1.76825e-36	up
	Cl005035	91.476	23.261	1.97548	1.01701e-11	1.89722e-10	up
	Cl005034	23.346	56.6772	-1.2796	0.000363135	0.00200184	down
	Cl039067	9.72641	24.2124	-1.31577	7.93211e-06	6.36653e-05	down
	Cl033968	32.4232	6.81847	2.24951	8.9627e-41	1.20243e-38	up
	Cl021885	258.086	46.6063	2.46926	1.81531e-07	1.93027e-06	up
	Cl021883	7.13778	2.9917	1.25451	2.29495e-05	0.000168597	up
	Cl029514	43.0931	17.8976	1.26769	0.000137672	0.000844748	up
	Cl021220	5.41193	23.7491	-2.13365	4.22209e-15	1.09797e-13	down
	Cl021221	37.2312	106.275	-1.51322	6.59277e-09	8.73459e-08	down
	Cl040541	22.0067	4.35577	2.33694	5.77852e-08	6.60172e-07	up
	Cl009046	5.35595	22.7155	-2.08446	1.28725e-14	3.17227e-13	down
	Cl009044	18.0958	36.4843	-1.01162	0.00104528	0.00503861	down
	Cl009042	30.7155	8.94058	1.78053	3.90291e-23	1.93194e-21	up
	Cl012995	3.26809	9.56615	-1.54949	3.39668e-05	0.000239663	down
	Cl012997	44.1367	20.4843	1.10746	1.13794e-07	1.24791e-06	up
	Cl012913	5.9616	64.1131	-3.42685	5.40075e-10	8.33633e-09	down
	Cl022148	1.67123	6.71801	-2.00712	0.000365495	0.00201129	down
	Cl028162	26.015	80.6092	-1.6316	0.000505058	0.00267334	down
	Cl017539	31.971	0.201788	7.30778	1.83717e-30	1.41408e-28	up
	Cl017868	280.629	37.455	2.90543	8.86909e-21	3.79481e-19	up
	Cl024663	6.70554	2.35048	1.5124	1.81285e-05	0.000135609	up
	Cl029785	1.57045	5.60092	-1.83448	5.14044e-05	0.000347754	down
	Cl011087	5.86522	0.74201	2.98267	2.29877e-05	0.000168835	up
	Cl011086	11.3269	5.22302	1.1168	0.000317876	0.00177726	up
	Cl011088	2.62749	14.7279	-2.4868	3.14663e-06	2.6967e-05	down
	Cl016732	9.45411	1.23342	2.93827	0.000606395	0.0031346	up
	Cl011333	0.702975	6.12572	-3.12333	2.24014e-06	1.97465e-05	down
	Cl015426	8.43128	17.6085	-1.06245	1.08513e-05	8.46116e-05	down
	Cl010066	240.92	85.3702	1.49675	0.00917175	0.0323569	up
	Cl014776	9.61769	23.1566	-1.26766	9.9033e-07	9.31903e-06	down
	Cl002037	14.2733	3.4408	2.0525	5.5959e-22	2.57465e-20	up
	Cl008056	50.5558	11.2903	2.1628	3.4848e-12	6.85264e-11	up
	Cl006903	7.159	0.37291	4.26286	6.79104e-20	2.70793e-18	up
	Cl006906	4.40336	10.942	-1.31319	0.0135074	0.0444671	down
	Cl006904	10.2227	26.5791	-1.37851	0.000552847	0.002891	down
	Cl000689	383.031	128.299	1.57795	2.94519e-05	0.000211021	up
	Cl031639	8.63724	27.0365	-1.64627	0.00023512	0.00136618	down
	Cl003343	12.3152	0.367044	5.06834	2.05897e-54	4.5824e-52	up
	Cl003341	156.572	0.0001	20.5784	1.39577e-28	9.67933e-27	up
	Cl003340	195.292	0.12143	10.6513	8.20265e-32	6.7478e-30	up
	Cl006273	26.6311	74.9605	-1.49302	2.2944e-07	2.40234e-06	down
	Cl020373	7.909	42.0633	-2.411	1.26166e-10	2.09498e-09	down
	Cl004696	3.87816	7.9669	-1.03865	0.00665392	0.0247453	down
	Cl004521	6.96252	28.1195	-2.01389	1.14843e-10	1.91472e-09	down
	Cl004525	62.4413	244.941	-1.97186	8.40996e-10	1.25821e-08	down
	Cl034716	1.47217	9.84759	-2.74183	0.00213774	0.00935588	down
	Cl034717	2.21598	7.51697	-1.76221	0.000667291	0.00340888	down
	Cl034715	2.71247	10.0499	-1.8895	0.000226452	0.0013217	down
	Cl039602	3.29971	10.0612	-1.60839	0.00782487	0.028283	down
	Cl019508	599.968	57.5301	3.38249	2.07047e-36	2.26019e-34	up
	Cl019506	19.4427	4.03237	2.26953	4.31382e-10	6.74195e-09	up
	Cl032381	24.3279	53.8766	-1.14705	0.000273544	0.00155865	down
	Cl032389	1.95422	6.99816	-1.84038	7.18306e-07	6.92265e-06	down
	Cl026003	9.01109	18.4089	-1.03063	0.0142178	0.0463749	down
	Cl033384	65.0867	12.0029	2.43898	2.84936e-07	2.93419e-06	up
	Cl022786	16.7288	0.127199	7.0391	4.88285e-47	8.0567e-45	up
	Cl022787	28.72	11.8513	1.27701	5.30848e-12	1.01808e-10	up
	Cl022784	6.38462	14.4268	-1.17608	0.000324166	0.00180961	down
	Cl038951	9.60951	29.0407	-1.59554	0.0115463	0.0391857	down
	Cl038953	1.88782	7.66921	-2.02236	2.97466e-09	4.11975e-08	down
	Cl018672	123.539	330.432	-1.41938	7.02939e-09	9.25751e-08	down
	Cl027666	15.3394	2.96658	2.37037	1.11238e-30	8.65489e-29	up
	Cl013108	115.116	40.3571	1.5122	5.91829e-27	3.6778e-25	up
	Cl013109	17.4584	6.90384	1.33845	5.41166e-06	4.46246e-05	up
	Cl013103	19.7597	3.44268	2.52096	1.5912e-12	3.2194e-11	up
	Cl039386	3.70711	17.3685	-2.22811	4.98057e-10	7.72096e-09	down
	Cl039385	7.87181	21.987	-1.48188	0.00480459	0.0187648	down
	Cl021926	5.69232	13.7176	-1.26894	7.21679e-08	8.14762e-07	down
	Cl015190	39.394	9.5713	2.04119	3.42323e-05	0.000241121	up
	Cl015193	4.28357	14.3443	-1.74359	0.000339466	0.00188512	down
	Cl008522	202.804	970.97	-2.25934	1.18592e-05	9.16494e-05	down
	Cl013922	7.00137	23.126	-1.72381	0.00054724	0.00286702	down
	Cl029840	70.0118	178.539	-1.35057	0.000167014	0.00100566	down
	Cl029843	11.8708	27.1284	-1.19239	0.00377132	0.0152564	down
	Cl029844	6.45713	2.0156	1.67968	1.01231e-07	1.11826e-06	up
	Cl029845	64.1977	25.3106	1.34278	6.00664e-09	8.00978e-08	up
	Cl031432	19.4859	3.7176	2.38999	4.64627e-07	4.61572e-06	up
	Cl010477	4.05818	8.96591	-1.14362	0.0131562	0.0434956	down
	Cl040353	625.389	1919.01	-1.61753	1.76847e-10	2.89469e-09	down
	Cl025727	485.417	68.8488	2.81772	6.49629e-27	4.02826e-25	up
	Cl041750	7.46013	3.62338	1.04187	5.72492e-12	1.09502e-10	up
	Cl028088	94.9103	15.9779	2.57048	1.43075e-63	4.66782e-61	up
	Cl005249	8.94507	29.3767	-1.71551	2.75516e-07	2.84024e-06	down
	Cl029061	79.7249	314.855	-1.98159	1.18849e-13	2.71022e-12	down
	Cl000311	11.2412	27.1739	-1.27342	0.00118149	0.00561227	down
	Cl003955	7.3368	21.6234	-1.55937	3.16127e-09	4.353e-08	down
	Cl003958	281.817	761.919	-1.43488	5.56807e-05	0.000373416	down
	Cl034842	42.0791	134.83	-1.67996	0.000100392	0.000636962	down
	Cl028858	7.62092	37.3073	-2.29142	2.13125e-05	0.000157296	down
	Cl028859	2.64335	10.1122	-1.93566	5.66365e-05	0.000379029	down
	Cl028857	9.51182	28.4824	-1.58228	0.000663584	0.00339115	down
	Cl022810	3.93474	10.3371	-1.39349	9.60888e-05	0.00061291	down
	Cl022816	3.8053	18.1804	-2.2563	3.61397e-14	8.66085e-13	down
	Cl000540	23.707	11.0742	1.09811	2.83183e-05	0.000203917	up
	Cl005443	57.7556	19.7099	1.55104	1.74164e-08	2.16274e-07	up
	Cl006263	28.6131	3.23885	3.14312	8.23278e-13	1.70843e-11	up
	Cl015075	11.753	31.4364	-1.4194	0.000405413	0.00220318	down
	Cl003138	24.33	4.11335	2.56435	5.07865e-09	6.83582e-08	up
	Cl003139	17.0368	3.12634	2.4461	1.31454e-06	1.20924e-05	up
	Cl030174	92.9928	3.29454	4.81897	1.23048e-10	2.04557e-09	up
	Cl020506	2.86507	10.9461	-1.93377	0.000747787	0.00376202	down
	Cl038362	96.3593	30.9766	1.63725	6.78505e-35	6.7172e-33	up
	Cl038369	68.2409	15.224	2.16429	6.59613e-19	2.43726e-17	up
	Cl026908	16.5128	1.12243	3.87888	4.44104e-43	6.53858e-41	up
	Cl033482	403.885	195.617	1.04591	5.13088e-12	9.85994e-11	up
	Cl033739	1948.13	707.108	1.46209	1.73913e-15	4.69271e-14	up
	Cl021676	26.1546	53.2304	-1.02519	0.00241258	0.0103955	down
	Cl021675	2.90497	9.78813	-1.75251	1.0989e-06	1.02301e-05	down
	Cl022378	2.8327	9.20518	-1.70027	1.03131e-06	9.66984e-06	down
	Cl027847	9.63168	44.4605	-2.20667	4.50855e-09	6.10569e-08	down
	Cl022598	27.1395	10.423	1.38062	0.00190792	0.0085017	up
	Cl022593	425.21	78.5105	2.43722	5.99484e-30	4.52926e-28	up
	Cl023423	116.58	12.4447	3.22771	5.95935e-11	1.02374e-09	up
	Cl024434	33.1656	92.3524	-1.47746	2.31017e-07	2.41709e-06	down
	Cl020999	351.551	69.9662	2.329	4.92948e-12	9.49834e-11	up
	Cl025748	31.0206	73.2233	-1.23908	7.74067e-06	6.22681e-05	down
	Cl023167	72.0542	27.5631	1.38634	4.60612e-11	8.0001e-10	up
	Cl033326	11.6912	0.902001	3.69615	2.86847e-09	3.97845e-08	up
	Cl013718	8.61567	37.9025	-2.13726	4.30877e-17	1.35049e-15	down
	Cl033325	49.3453	0.155535	8.30953	1.51888e-53	3.32877e-51	up
	Cl033323	7.31273	1.7637	2.05181	2.99983e-10	4.78207e-09	up
	Cl008086	126.92	13.1216	3.2739	2.97631e-18	1.0408e-16	up
	Cl001836	2.97451	6.53536	-1.13561	0.000677734	0.00345638	down
	Cl041133	2.48504	5.96584	-1.26345	6.87231e-06	5.56727e-05	down
	Cl017707	110.964	7.1673	3.95252	4.4439e-35	4.43001e-33	up
	Cl008227	6.53969	2.20935	1.5656	2.45293e-13	5.40058e-12	up
	Cl014057	183.088	8.48731	4.43109	6.04528e-15	1.54688e-13	up
	Cl042441	6.43914	1.0754	2.58199	0.000108712	0.000683105	up
	Cl001767	14.2909	30.8057	-1.1081	2.83598e-05	0.00020409	down
	Cl001707	1.58082	6.38198	-2.01333	0.000656646	0.00336048	down
	Cl013821	3.67616	10.6481	-1.53432	1.77005e-06	1.59655e-05	down
	Cl043422	15.1121	3.45592	2.12856	6.92133e-19	2.55413e-17	up
	Cl015832	59.4493	1.90517	4.96367	2.14834e-23	1.08781e-21	up
	Cl017088	4.86915	11.0762	-1.18572	0.00111371	0.00532909	down
	Cl005842	64.7545	24.6843	1.39139	3.75368e-08	4.44038e-07	up
	Cl005841	3.36616	8.28983	-1.30024	3.07298e-07	3.14865e-06	down
	Cl035470	20.2251	48.4702	-1.26095	0.00059068	0.00306552	down
	Cl035472	21.0666	143.195	-2.76495	4.93928e-18	1.69019e-16	down
	Cl035473	3.01187	7.12247	-1.24172	0.000359896	0.00198704	down
	Cl037835	12.6828	26.2239	-1.048	0.00305207	0.0127343	down
	Cl016021	44.5636	15.5647	1.51759	9.9323e-09	1.27815e-07	up
	Cl018021	29.1305	1.95029	3.90077	5.90964e-24	3.08483e-22	up
	Cl004075	6.65193	15.4859	-1.21911	0.00372612	0.0151076	down
	Cl032260	39.8901	137.951	-1.79005	1.4283e-09	2.05904e-08	down
	Cl032265	67.6217	152.867	-1.17672	5.88248e-05	0.000392485	down
	Cl032267	5.77894	11.7257	-1.02079	0.000534331	0.00280707	down
	Cl004920	17.8552	6.54387	1.44813	0.000533692	0.00280474	up
	Cl002188	7.96685	2.99109	1.41334	7.83829e-10	1.17697e-08	up
	Cl002183	5.24254	22.1658	-2.07999	5.92606e-06	4.85136e-05	down
	Cl002455	14.9564	5.74454	1.3805	0.000208244	0.00122489	up
	Cl002450	45.7821	0.123839	8.53017	3.52612e-36	3.77743e-34	up
	Cl002459	17.4648	0.0001	17.4141	9.44737e-22	4.27814e-20	up
	Cl039630	26.4312	59.4908	-1.17042	0.00841111	0.0301138	down
	Cl032624	3.30637	7.79317	-1.23696	0.000650619	0.00333559	down
	Cl013856	8.02445	3.45478	1.21581	0.00203892	0.00899746	up
	Cl014392	16.5222	6.10348	1.4367	4.28384e-06	3.58255e-05	up
	Cl014394	5.86755	21.0625	-1.84385	0.00396508	0.015957	down
	Cl030329	59.556	125.203	-1.07196	0.00433823	0.0172221	down
	Cl019033	359.782	8.25434	5.44583	6.87763e-21	2.97375e-19	up
	Cl019031	23.7677	5.63395	2.07678	0.000598711	0.00310047	up
	Cl019034	11.1507	40.9576	-1.877	0.000747819	0.00376202	down
	Cl019035	5.88798	30.3296	-2.36488	1.31097e-05	0.000100529	down
	Cl000040	26.1707	52.5229	-1.00499	0.00270652	0.0114862	down
	Cl030037	17.3754	1.96154	3.14698	3.64349e-31	2.93834e-29	up
	Cl029440	5.83241	0.124521	5.54963	6.11068e-06	4.98969e-05	up
	Cl026711	8.86002	53.7641	-2.60126	5.04935e-09	6.80595e-08	down
	Cl026710	5.90896	12.0045	-1.0226	0.00935091	0.0329041	down
	Cl008972	2.78219	5.65059	-1.02218	0.00296289	0.0124164	down
	Cl018343	25.9994	7.05112	1.88256	1.01323e-08	1.30214e-07	up
	Cl018344	42.2511	12.3804	1.77093	2.93227e-11	5.19022e-10	up
	Cl039224	9.755	55.8611	-2.51763	5.09077e-16	1.4514e-14	down
	Cl014029	36.0188	13.0541	1.46425	3.67129e-11	6.43092e-10	up
	Cl023679	227.17	52.3542	2.1174	2.98882e-16	8.73263e-15	up
	Cl011002	4.61258	14.4698	-1.6494	0.00240834	0.0103819	down
	Cl011000	12.4871	61.2663	-2.29466	1.91647e-15	5.14506e-14	down
	Cl015938	41.6365	7.63144	2.44782	3.26532e-08	3.90613e-07	up
	Cl015934	75.1659	15.7193	2.25754	1.05264e-05	8.24138e-05	up
	Cl015933	12.7526	2.88018	2.14656	0.000182164	0.00108618	up
	Cl027979	3.87153	21.709	-2.48732	1.08289e-11	2.0162e-10	down
	Cl013696	14.8964	39.869	-1.4203	0.00279035	0.0117949	down
	Cl015209	24.2707	199.302	-3.03767	4.34716e-05	0.000298582	down
	Cl029535	9.22717	2.86027	1.68974	1.0154e-14	2.53718e-13	up
	Cl027244	8.24153	16.6555	-1.01502	0.0134653	0.0443487	down
	Cl021395	8.08216	16.4896	-1.02874	2.67995e-05	0.000193954	down
	Cl011588	43.8752	91.167	-1.05511	3.75797e-07	3.79231e-06	down
	Cl017513	18.9619	7.99275	1.24634	8.88608e-09	1.15074e-07	up
	Cl000609	13.0469	2.77677	2.23223	0.000605621	0.00313117	up
	Cl017519	81.7339	170.244	-1.0586	0.0153538	0.0494535	down
	Cl017518	116.993	15.1522	2.94883	1.91275e-08	2.36093e-07	up
	Cl036097	18.0382	8.06561	1.1612	0.0013094	0.00613859	up
	Cl036091	8.42244	47.0854	-2.48297	9.34202e-26	5.42934e-24	down
	Cl036090	4.41254	23.288	-2.3999	1.05223e-06	9.83704e-06	down
	Cl026624	2.05216	7.72835	-1.91302	8.82011e-09	1.14271e-07	down
	Cl007492	208.943	30.1844	2.79123	1.12329e-24	6.16628e-23	up
	Cl004615	36.0831	11.701	1.6247	3.49356e-12	6.86048e-11	up
	Cl004613	247.735	39.5035	2.64874	2.32543e-16	6.84751e-15	up
	Cl034939	8.16507	2.17556	1.90808	0.00292945	0.0122962	up
	Cl002515	6.85995	0.134325	5.6744	1.05829e-21	4.76976e-20	up
	Cl002513	2.6349	8.09393	-1.61909	1.07447e-05	8.38719e-05	down
	Cl002512	25.1775	64.893	-1.36593	1.12277e-09	1.648e-08	down
	Cl031018	9.10848	3.53929	1.36375	0.00994873	0.0346955	up
	Cl031014	47.0785	15.4332	1.60903	0.00043826	0.00235715	up
	Cl021022	5.71006	14.3602	-1.3305	3.84712e-05	0.000267177	down
	Cl021027	240.152	12.5429	4.25901	5.63324e-18	1.90945e-16	up
	Cl038794	2.29399	7.45552	-1.70045	1.67074e-05	0.000125733	down
	Cl007140	51.1883	181.129	-1.82313	2.42516e-07	2.52636e-06	down
	Cl030654	35.22	7.39865	2.25106	1.94229e-05	0.000144502	up
	Cl030651	1.60864	6.40345	-1.99301	0.000362378	0.00199806	down
	Cl034793	1.45455	7.47767	-2.36202	2.22237e-11	3.97534e-10	down
	Cl002844	5.68918	1.12429	2.33921	8.90993e-07	8.45913e-06	up
	Cl019587	29.8944	9.19965	1.70023	0.00203396	0.0089797	up
	Cl026554	16.4465	2.91814	2.49466	1.15939e-20	4.91238e-19	up
	Cl033302	66.0438	31.7265	1.05773	5.57919e-14	1.31186e-12	up
	Cl018183	3.24602	7.1967	-1.14866	0.0113647	0.0386908	down
	Cl032656	53.862	15.0862	1.83604	1.05743e-14	2.63302e-13	up
	Cl032650	85.8015	8.11822	3.40177	8.47038e-39	1.04371e-36	up
	Cl036930	49.5605	230.076	-2.21485	2.86096e-08	3.45061e-07	down
	Cl022706	14.2637	62.0974	-2.12219	9.43671e-05	0.000603112	down
	Cl022704	299.457	0.496307	9.2369	3.67966e-111	4.59318e-108	up
	Cl005176	6.66073	20.4214	-1.61633	0.0121594	0.0408396	down
	Cl005174	17.8822	47.2801	-1.40271	0.00180165	0.0080884	down
	Cl005172	7.41595	0.452411	4.03492	1.78629e-09	2.53758e-08	up
	Cl039300	11.5427	1.57642	2.87227	0.00116638	0.00555059	up
	Cl039306	10.6264	0.719302	3.88491	3.86137e-08	4.55838e-07	up
	Cl039305	23.4006	0.398963	5.87415	1.70587e-15	4.61164e-14	up
	Cl012633	5.69641	2.65442	1.10166	0.00134016	0.0062532	up
	Cl012632	10.7076	5.33335	1.00552	7.31427e-09	9.6011e-08	up
	Cl012639	2.60665	5.94593	-1.18971	5.08875e-05	0.000344815	down
	Cl025049	11.4793	77.948	-2.76347	4.32105e-25	2.4325e-23	down
	Cl002280	8.57923	61.7348	-2.84716	3.62488e-08	4.29688e-07	down
	Cl021349	16.3944	1.47174	3.47761	1.22178e-14	3.0187e-13	up
	Cl021344	104.129	40.1783	1.37389	1.99415e-11	3.59172e-10	up
	Cl030514	12.0135	5.112	1.2327	0.000445152	0.00238929	up
	Cl024830	26.7791	78.8159	-1.55738	4.27622e-14	1.01463e-12	down
	Cl022069	13.6494	51.7049	-1.92146	4.73559e-18	1.62242e-16	down
	Cl028009	31.5509	10.3182	1.61248	1.11771e-17	3.67999e-16	up
	Cl022066	24.998	4.1833	2.5791	1.85854e-17	5.98863e-16	up
	Cl028000	22.2212	11.0371	1.00957	0.000418679	0.00226669	up
	Cl013308	11.2345	5.1559	1.12364	2.58442e-06	2.25528e-05	up
	Cl039535	3.41376	20.6709	-2.59817	2.68342e-10	4.30879e-09	down
	Cl039534	7.63819	3.36428	1.18293	0.00130843	0.00613509	up
	Cl029352	12.4148	25.2597	-1.02477	0.000518722	0.00273709	down
	Cl005534	180.3	3.54598	5.66807	1.08699e-168	3.12076e-165	up
	Cl030530	3.84239	9.30951	-1.2767	2.45355e-05	0.000179058	down
	Cl005533	5.43325	1.1621	2.22509	1.14921e-07	1.2593e-06	up
	Cl000723	12.9851	43.9249	-1.75818	2.03276e-08	2.50045e-07	down
	Cl016475	1.4495	5.61866	-1.95468	0.00079256	0.0039566	down
	Cl028586	29.882	0.0001	18.1889	1.22361e-24	6.70419e-23	up
	Cl001442	13.8031	2.14247	2.68764	3.09571e-18	1.076e-16	up
	Cl010145	40.0891	11.2673	1.83107	0.000107601	0.000677612	up
	Cl008390	5.97698	19.0309	-1.67086	0.000279752	0.00158917	down
	Cl008397	15.4584	0.841891	4.19862	3.42745e-28	2.30991e-26	up
	Cl043829	0.319111	6.60077	-4.3705	5.2501e-32	4.33133e-30	down
	Cl008644	5.11942	12.4759	-1.28509	5.14462e-05	0.000347861	down
	Cl008649	6.79517	19.5336	-1.52337	1.8884e-06	1.69266e-05	down
	Cl037531	3.24047	8.10034	-1.32178	0.0013382	0.00624916	down
	Cl005371	6.65109	1.75208	1.92452	0.00137167	0.00638052	up
	Cl005375	14.8736	32.1492	-1.11203	1.08766e-05	8.47859e-05	down
	Cl005377	1.82492	6.56882	-1.8478	1.98113e-07	2.09497e-06	down
	Cl041555	5.16928	2.37236	1.12364	0.00238167	0.0102854	up
	Cl041551	21.4085	1.57021	3.76915	1.12555e-18	4.08277e-17	up
	Cl041552	1532.42	68.1467	4.49103	9.72901e-75	4.65533e-72	up
	Cl041553	5.12635	0.620589	3.04622	2.29856e-10	3.72413e-09	up
	Cl000475	154.527	75.4225	1.03479	8.45091e-07	8.06065e-06	up
	Cl009119	566.609	82.28	2.78374	8.74678e-26	5.10407e-24	up
	Cl006133	89.7057	27.3896	1.71157	0.00311737	0.0129729	up
	Cl009117	42.3182	6.9446	2.60732	2.00833e-70	8.3564e-68	up
	Cl007849	17.5784	39.9579	-1.18468	0.00366032	0.014887	down
	Cl007843	6.96973	15.0831	-1.11376	0.00107306	0.00515693	down
	Cl007268	22.901	49.5573	-1.11368	0.00216333	0.00945058	down
	Cl004402	1.02731	5.60743	-2.44847	1.616e-09	2.30479e-08	down
	Cl035369	11.8001	0.680788	4.11545	1.87173e-07	1.98659e-06	up
	Cl021188	21.313	0.0001	17.7014	1.97431e-17	6.35429e-16	up
	Cl035589	138.359	45.63	1.60037	2.55582e-27	1.64156e-25	up
	Cl036429	18.869	45.6238	-1.27377	1.2652e-07	1.37538e-06	down
	Cl033408	1.11227	5.38233	-2.27473	1.26343e-09	1.83662e-08	down
	Cl034189	66.4037	32.3981	1.03535	4.901e-09	6.61842e-08	up
	Cl012815	93.7055	2.14472	5.44927	3.0077e-105	3.08397e-102	up
	Cl012814	78.7152	1.02381	6.26462	1.1649e-34	1.12607e-32	up
	Cl012813	522.145	4.59297	6.82888	1.94901e-220	9.326e-217	up
	Cl012819	18.0087	0.0001	17.4583	7.97384e-22	3.63379e-20	up
	Cl019793	6.50429	15.8744	-1.28724	0.000798422	0.00398309	down
	Cl026324	40.8465	3.50123	3.54428	8.90136e-15	2.23585e-13	up
	Cl026328	154.561	5.20913	4.89099	2.68286e-15	7.12534e-14	up
	Cl018447	26.1853	2.04435	3.67904	1.0907e-36	1.2057e-34	up
	Cl028024	24.4254	7.39744	1.72328	1.79623e-06	1.61864e-05	up
	Cl013022	343.117	0.426385	9.65233	1.91753e-15	5.14506e-14	up
	Cl013021	16.5307	131.001	-2.98635	4.88547e-05	0.000332034	down
	Cl014563	33.6462	73.7458	-1.13212	0.00547433	0.0209641	down
	Cl013796	55.2629	0.286122	7.59354	4.28707e-47	7.11455e-45	up
	Cl036276	72.2467	4.04416	4.15902	7.29644e-21	3.14536e-19	up
	Cl002123	18.1008	3.84242	2.23596	3.33918e-10	5.27907e-09	up
	Cl012779	130.317	278.124	-1.0937	0.00908554	0.0321199	down
	Cl013181	2.1841	6.10049	-1.48189	0.00133295	0.00622967	down
	Cl013366	20.0049	2.37499	3.07436	1.78825e-12	3.59438e-11	up
	Cl025894	23.7348	0.318421	6.21993	5.57639e-17	1.73454e-15	up
	Cl014321	16.9593	6.23427	1.44379	3.3348e-07	3.39391e-06	up
	Cl014326	80.9348	36.5822	1.14562	1.49008e-12	3.02547e-11	up
	Cl016878	37.5329	18.6691	1.0075	4.92933e-09	6.65043e-08	up
	Cl005636	0.928283	6.05663	-2.70588	2.32073e-09	3.25969e-08	down
	Cl029966	4.86652	11.2341	-1.20692	0.00497338	0.0193163	down
	Cl029964	7.13791	17.5683	-1.2994	0.000372918	0.00204674	down
	Cl013458	13.0913	2.78274	2.23403	2.33507e-14	5.6526e-13	up
	Cl008409	9.14282	39.4935	-2.1109	6.22684e-08	7.08571e-07	down
	Cl043716	3.87144	11.3722	-1.55457	0.00654105	0.0243919	down
	Cl041410	1.25494	6.75367	-2.42806	9.81413e-07	9.23815e-06	down
	Cl025939	36.3903	74.3268	-1.03033	0.0146661	0.0475832	down
	Cl025934	10.8096	25.0503	-1.21251	0.000703577	0.00356696	down
	Cl042142	7.55567	34.029	-2.17113	1.44312e-05	0.000109783	down
	Cl021701	12.6039	25.3345	-1.00723	0.00174557	0.0078748	down
	Cl017910	5.81089	14.5751	-1.32667	2.71983e-07	2.80826e-06	down
	Cl030487	423.173	1088.26	-1.3627	2.821e-06	2.44096e-05	down
	Cl018135	22.5413	11.0625	1.0269	4.36028e-10	6.80716e-09	up
	Cl000216	11.756	4.7039	1.32147	1.22027e-07	1.33007e-06	up
	Cl000210	125.266	4.7876	4.70955	3.47708e-63	1.10919e-60	up
	Cl031729	291.315	55.945	2.3805	4.98251e-05	0.000338175	up
	Cl015511	35.7083	86.828	-1.2819	2.32855e-07	2.43278e-06	down
	Cl015516	5.2746	2.39904	1.13661	0.0041739	0.016655	up
	Cl028791	8.74506	19.8722	-1.18421	0.00456731	0.0179898	down
	Cl016574	11.4682	1.48464	2.94945	4.76501e-05	0.000324718	up
	Cl002106	241.196	10.348	4.54279	2.08842e-15	5.57754e-14	up
	Cl037709	109.127	28.8971	1.91701	1.1832e-11	2.19017e-10	up
	Cl020479	13.97	6.54412	1.09406	1.37617e-07	1.48757e-06	up
	Cl003765	15.1566	7.34295	1.04552	0.00311017	0.0129466	up
	Cl003767	24.2467	55.8675	-1.20422	0.00220659	0.009622	down
	Cl003762	7.93403	0.689338	3.52477	9.84167e-16	2.73264e-14	up
	Cl007658	4.98035	10.7889	-1.11523	0.00112711	0.00538158	down
	Cl007650	5.10309	14.753	-1.53157	0.000345476	0.00191381	down
	Cl012323	4.27068	10.8319	-1.34275	0.0016495	0.0074861	down
	Cl012321	42.702	11.5749	1.8833	3.03907e-19	1.15617e-17	up
	Cl012326	4.53804	10.5799	-1.22119	0.00272991	0.011565	down
	Cl026820	4.98945	10.01	-1.00449	0.000613123	0.00316596	down
	Cl026826	98.4516	32.2823	1.60867	3.20904e-23	1.59951e-21	up
	Cl026825	5.64746	1.05819	2.416	6.87294e-05	0.000452159	up
	Cl020793	15.7474	6.28738	1.32459	2.95468e-06	2.54665e-05	up
	Cl004236	258.632	53.8529	2.2638	1.03425e-33	9.39665e-32	up
	Cl004231	71.5178	12.9556	2.46472	3.13816e-58	7.83448e-56	up
	Cl035137	70.1321	17.7464	1.98255	2.4613e-19	9.4597e-18	up
	Cl021448	2.90789	8.36545	-1.52447	2.99315e-10	4.77408e-09	down
	Cl039730	17.3424	35.5968	-1.03745	0.000907451	0.00444969	down
	Cl039739	18.7426	6.97887	1.42525	2.1658e-11	3.8814e-10	up
	Cl022237	23.3443	60.5926	-1.37607	6.75245e-07	6.53397e-06	down
	Cl022235	52.9227	120.776	-1.19038	0.00545645	0.0209096	down
	Cl027463	24.2696	49.0308	-1.01454	0.00391525	0.015783	down
	Cl022492	1.50089	6.9836	-2.21815	3.38357e-09	4.6399e-08	down
	Cl023541	4.71028	11.0377	-1.22856	5.37933e-10	8.30772e-09	down
	Cl020899	4.29832	29.5543	-2.78153	2.48272e-10	4.00669e-09	down
	Cl017134	10.9819	50.4579	-2.19995	6.70252e-17	2.06913e-15	down
	Cl013611	19.5431	45.9742	-1.23416	5.83244e-07	5.68588e-06	down
	Cl013619	46.2852	11.4663	2.01315	5.28187e-33	4.59522e-31	up
	Cl021853	54.2442	247.155	-2.18788	2.86267e-09	3.97231e-08	down
	Cl017661	68.2959	6.3538	3.42611	2.5112e-47	4.29145e-45	up
	Cl017597	216.971	94.3129	1.20197	0.000803259	0.00400514	up
	Cl017590	83.1479	2.87707	4.85301	2.14222e-72	9.46203e-70	up
	Cl004213	74.8674	18.7951	1.99398	1.29253e-14	3.18255e-13	up
	Cl036014	2.93167	8.49972	-1.53569	0.011563	0.0392151	down
	Cl027418	134.461	0.698311	7.58911	4.12581e-38	4.89471e-36	up
	Cl006538	6.19553	0.268625	4.52756	1.65375e-10	2.71775e-09	up
	Cl031090	149.726	68.9295	1.11913	2.21358e-12	4.41946e-11	up
	Cl043507	1.71839	5.36603	-1.6428	2.18447e-06	1.93032e-05	down
	Cl007419	62.8844	10.4097	2.59477	1.05945e-15	2.93598e-14	up
	Cl007418	8.64205	0.326236	4.72738	1.61127e-07	1.72481e-06	up
	Cl007416	878.284	2211.79	-1.33245	5.98799e-07	5.82172e-06	down
	Cl007412	1.09739	5.9078	-2.42855	0.000289133	0.00163502	down
	Cl041626	1.53353	6.28799	-2.03575	1.3381e-06	1.22777e-05	down
	Cl041627	324.316	1517.66	-2.22638	2.59643e-08	3.15061e-07	down
	Cl041624	40.2673	2.00031	4.33132	6.7527e-22	3.09203e-20	up
	Cl005310	81.6258	19.8697	2.03845	7.57514e-35	7.39735e-33	up
	Cl019099	41.0425	13.4493	1.60959	1.25513e-13	2.85536e-12	up
	Cl001978	6.08728	14.4047	-1.24267	1.99467e-06	1.77737e-05	down
	Cl001979	2.18207	14.4689	-2.72919	2.19707e-07	2.30708e-06	down
	Cl018101	18.5622	40.5465	-1.12721	0.00948362	0.0333027	down
	Cl018100	32.2304	0.0380013	9.72816	1.13968e-15	3.14316e-14	up
	Cl001972	9.03137	24.8115	-1.45799	0.0061518	0.0231479	down
	Cl001977	27.8049	139.125	-2.32297	1.73023e-09	2.46159e-08	down
	Cl004339	6.39842	17.0172	-1.41121	0.0095223	0.0334048	down
	Cl000012	20.9156	56.1544	-1.42482	2.67013e-08	3.23184e-07	down
	Cl008080	135.452	56.1106	1.27143	1.31034e-28	9.13102e-27	up
	Cl043089	18.1272	7.91836	1.19489	0.001791	0.00804939	up
	Cl032037	18.9175	45.1971	-1.25651	1.5527e-07	1.66771e-06	down
	Cl004809	81.5187	20.8928	1.96412	1.38333e-06	1.26563e-05	up
	Cl000014	4.12159	37.7055	-3.1935	1.23527e-15	3.40025e-14	down
	Cl006402	29.093	7.22075	2.01045	5.00365e-13	1.06254e-11	up
	Cl006401	82.8893	21.9007	1.92021	2.32459e-15	6.2025e-14	up
	Cl035077	3.22759	7.13479	-1.14441	9.73045e-07	9.16239e-06	down
	Cl032861	20.6789	8.45659	1.29001	9.50606e-15	2.37941e-13	up
	Cl032867	275.517	26.6162	3.37177	5.77122e-109	6.62767e-106	up
	Cl032865	74.12	6.19518	3.58064	2.55289e-84	1.66576e-81	up
	Cl026614	1.46965	6.87172	-2.2252	6.8885e-16	1.94846e-14	down
	Cl026611	32.0086	1.74289	4.19891	1.43601e-13	3.23864e-12	up
	Cl019630	20.6855	65.3461	-1.65948	3.00427e-09	4.15475e-08	down
	Cl033023	6.77076	16.7357	-1.30554	0.00326285	0.0134864	down
	Cl033024	10.871	25.2506	-1.21584	0.00361137	0.0147297	down
	Cl033028	7.0938	18.7759	-1.40425	0.00543809	0.0208515	down
	Cl022213	44.1445	7.80384	2.49998	1.28629e-06	1.18554e-05	up
	Cl000187	279.354	24.242	3.52652	9.08019e-16	2.53592e-14	up
	Cl005350	95.9008	5.68307	4.0768	6.45928e-21	2.80553e-19	up
	Cl005351	56.0199	9.89534	2.50112	1.99848e-05	0.000148336	up
	Cl011269	121.41	24.9184	2.2846	2.72473e-08	3.29376e-07	up
	Cl013388	30.3247	6.55651	2.20949	1.56096e-16	4.68777e-15	up
	Cl003942	2.0772	5.82699	-1.48811	0.000725677	0.00366547	down
	Cl011266	3.90642	9.42216	-1.27021	0.00190971	0.00850702	down
	Cl027056	4.43208	16.1518	-1.86564	1.56907e-07	1.68215e-06	down
	Cl012478	297.66	69.9406	2.08946	1.45781e-06	1.32996e-05	up
	Cl044469	4.143	17.5494	-2.08268	2.88557e-05	0.000207163	down
	Cl019062	70.1135	22.3832	1.64728	1.90595e-35	1.94042e-33	up
	Cl028507	8.39122	21.7383	-1.37329	0.0155406	0.049975	down
	Cl042741	532.101	4.72929	6.81393	1.36508e-239	9.79786e-236	up
	Cl013401	3.28226	9.85367	-1.58597	1.18379e-07	1.29374e-06	down
	Cl013402	5.37279	0.395642	3.76341	3.34903e-07	3.40718e-06	up
	Cl013404	60.4807	15.4668	1.9673	5.07437e-05	0.000343921	up
	Cl013407	135.169	41.5324	1.70246	3.401e-60	9.041e-58	up
	Cl013409	6.4479	34.2943	-2.41107	2.81258e-22	1.31943e-20	down
	Cl044035	6.7553	52.0083	-2.94465	9.36644e-12	1.75415e-10	down
	Cl017413	162.945	77.1942	1.07782	1.39138e-09	2.01343e-08	up
	Cl017414	31.3607	15.4397	1.02231	5.84955e-15	1.49947e-13	up
	Cl000162	14.6618	1.5469	3.24462	1.12004e-09	1.64483e-08	up
	Cl001696	9.96373	4.08489	1.28639	0.000238673	0.00138402	up
	Cl001692	19.5677	63.7835	-1.70471	2.34151e-08	2.85334e-07	down
	Cl001698	43.2894	19.635	1.14058	1.24361e-11	2.2946e-10	up
	Cl042068	0.862057	6.16973	-2.83935	0.000999619	0.00484127	down
	Cl001349	15.5634	49.7269	-1.67587	0.00067072	0.00342364	down
	Cl001344	82.5126	7.42039	3.47505	2.51915e-19	9.66908e-18	up
	Cl031353	5.90944	14.531	-1.29804	0.00543839	0.0208515	down
	Cl031357	14.202	3.65082	1.9598	1.31096e-05	0.000100529	up
	Cl007591	118.124	3.89529	4.92243	7.6458e-47	1.24722e-44	up
	Cl021104	7.17503	2.32274	1.62716	1.95583e-05	0.000145395	up
	Cl041781	431.6	50.7537	3.08811	4.33357e-27	2.72844e-25	up
	Cl041783	93.5986	42.5184	1.1384	0.00109832	0.00526601	up
	Cl041784	1493.46	3461.32	-1.21266	8.6873e-11	1.46455e-09	down
	Cl030750	1.52332	7.86288	-2.36784	0.000293319	0.00165543	down
	Cl000904	59.3509	7.81697	2.92459	2.71252e-08	3.28177e-07	up
	Cl000900	5.50235	12.7658	-1.21416	6.45185e-05	0.000427099	down
	Cl034451	7.2801	21.4521	-1.55909	1.91798e-07	2.03192e-06	down
	Cl003450	253.5	31.2351	3.02074	2.99736e-27	1.91232e-25	up
	Cl033229	238.322	55.5804	2.10027	1.29913e-34	1.24841e-32	up
	Cl037907	12.5717	5.36271	1.22915	0.0010772	0.00517339	up
	Cl018731	9.80534	3.19887	1.61601	5.30213e-12	1.01754e-10	up
	Cl018739	145.24	1604.58	-3.46568	1.70211e-17	5.49982e-16	down
	Cl004100	6.61216	13.7221	-1.05331	0.0072079	0.0264425	down
	Cl014472	175.278	50.9386	1.78281	6.71399e-15	1.70885e-13	up
	Cl022115	2.04201	5.01929	-1.29749	0.00694453	0.0256236	down
	Cl023244	8.07257	28.9429	-1.84211	2.62507e-08	3.18134e-07	down
	Cl023241	10.8037	27.6572	-1.35614	1.34122e-05	0.000102629	down
	Cl023242	15.2386	46.5144	-1.60994	6.70924e-10	1.01863e-08	down
	Cl016907	80.0615	183.301	-1.19504	0.000937995	0.00458146	down
	Cl040258	1.95553	6.5074	-1.73453	0.00594495	0.0224726	down
	Cl040256	6.44751	17.3043	-1.42432	0.00128101	0.00602323	down
	Cl013885	82.1197	32.9621	1.31692	2.9794e-11	5.26391e-10	up
	Cl013886	67.285	28.4215	1.2433	6.42684e-10	9.77819e-09	up
	Cl013881	30.4834	5.77799	2.39938	5.57952e-07	5.45972e-06	up
	Cl013882	25.1787	1.79911	3.80684	2.86438e-10	4.58652e-09	up
	Cl013889	0.704839	7.45112	-3.40209	8.67656e-10	1.29405e-08	down
	Cl002746	11.1264	28.8612	-1.37515	0.000112139	0.000701571	down
	Cl027150	415.871	17.1088	4.60332	4.28823e-24	2.2715e-22	up
	Cl013264	276.006	3.34019	6.36863	7.79256e-18	2.6136e-16	up
	Cl013267	43.4343	5.96806	2.8635	2.26303e-18	8.01129e-17	up
	Cl013266	130.588	17.7169	2.88182	1.03101e-18	3.77072e-17	up
	Cl013268	17.4163	6.8983	1.33613	1.07614e-05	8.39567e-05	up
	Cl009353	3.91219	8.08724	-1.04767	0.00208639	0.00917309	down
	Cl009357	334.385	62.2754	2.42477	7.78187e-12	1.46888e-10	up
	Cl009355	216.442	38.3791	2.49558	4.85447e-12	9.3601e-11	up
	Cl009358	120.766	20.3377	2.56999	7.23241e-11	1.2345e-09	up
	Cl009359	9.34445	0.132004	6.14545	2.57825e-25	1.45999e-23	up
	Cl022653	89.4134	42.0976	1.08675	2.83636e-05	0.00020409	up
	Cl000298	5.40003	1.94786	1.47108	9.48971e-05	0.000606117	up
	Cl000294	115.462	48.6077	1.24816	7.60946e-08	8.55729e-07	up
	Cl000292	20.1908	52.71	-1.38438	2.86505e-05	0.000205793	down
	Cl000293	54.5666	21.5386	1.34109	8.59224e-09	1.11571e-07	up
	Cl011130	13.1507	0.09614	7.09579	8.16327e-22	3.71422e-20	up
	Cl017991	40.7644	19.8525	1.03799	7.67899e-05	0.00049957	up
	Cl017996	7.12273	16.1266	-1.17894	0.00240192	0.0103589	down
	Cl017995	23.3874	10.5312	1.15106	1.53834e-05	0.000116287	up
	Cl016649	2.81539	5.85134	-1.05543	0.0131866	0.0435709	down
	Cl015598	269.868	30.7656	3.13286	9.57366e-14	2.20064e-12	up
	Cl008758	7.22711	3.38602	1.09383	0.00140081	0.00650343	up
	Cl001520	58.4347	22.5053	1.37656	8.78304e-12	1.64919e-10	up
	Cl028719	62.9119	163.273	-1.37588	0.00362053	0.0147524	down
	Cl028718	17.1854	39.0038	-1.18243	7.89257e-06	6.33656e-05	down
	Cl043906	32.953	7.5304	2.12961	1.1429e-20	4.85394e-19	up
	Cl008298	14.3015	5.37296	1.41238	1.57014e-09	2.24453e-08	up
	Cl000737	11.086	1.15733	3.25986	1.29845e-13	2.94226e-12	up
	Cl008123	213.644	43.5669	2.2939	2.76395e-06	2.39665e-05	up
	Cl008126	3.84722	10.3884	-1.43309	0.00995509	0.034711	down
	Cl036782	0.30034	5.26584	-4.13199	3.65142e-13	7.86048e-12	down
	Cl011961	42.0494	138.893	-1.72382	4.88514e-05	0.000332034	down
	Cl036438	26.919	3.60739	2.8996	4.85184e-08	5.63497e-07	up
	Cl042742	73.9094	0.824289	6.48646	1.30015e-34	1.24841e-32	up
	Cl042747	13.3551	6.22603	1.10101	7.16111e-13	1.49742e-11	up
	Cl001069	109.209	11.241	3.28025	4.15717e-29	2.96897e-27	up
	Cl001061	40.1134	0.621432	6.01235	9.54912e-16	2.65397e-14	up
	Cl001062	165.191	2.17333	6.24809	2.12357e-17	6.80443e-16	up
	Cl004720	13.644	1.3607	3.32584	2.05678e-30	1.57888e-28	up
	Cl004723	3.06697	7.29793	-1.25067	2.63512e-06	2.29395e-05	down
	Cl035205	14.9671	34.7148	-1.21375	0.000162608	0.000981805	down
	Cl035200	5.55823	13.4286	-1.27261	0.00582494	0.0220888	down
	Cl030495	1.57646	5.11545	-1.69818	0.000961958	0.00467781	down
	Cl005899	3.2624	19.4246	-2.57388	1.31734e-05	0.000100936	down
	Cl034559	15.2747	37.4251	-1.29286	8.93497e-05	0.00057362	down
	Cl014170	22.6499	7.98496	1.50415	1.41163e-11	2.58468e-10	up
	Cl019696	32.5244	12.7137	1.35513	2.85673e-23	1.42886e-21	up
	Cl019698	51.0609	22.4632	1.18466	3.61389e-13	7.78939e-12	up
	Cl026177	7.12971	20.5562	-1.52766	6.63344e-05	0.000437807	down
	Cl022415	6.02549	15.609	-1.37323	0.00388159	0.0156562	down
	Cl022411	73.5185	32.6246	1.17215	0.000699252	0.00354629	up
	Cl018563	8.74851	1.78995	2.28912	0.000329817	0.00183544	up
	Cl018568	14.6824	2.43299	2.59328	4.3945e-13	9.38736e-12	up
	Cl025567	134.802	4.84098	4.7994	3.16582e-29	2.27796e-27	up
	Cl040874	26.6448	6.35214	2.06854	6.14125e-17	1.90405e-15	up
	Cl040870	8.70919	17.8771	-1.0375	0.00599221	0.0226185	down
	Cl028128	97.7721	3.22681	4.92124	2.36374e-49	4.40669e-47	up
	Cl039016	34.0753	78.725	-1.20809	0.00234032	0.0101267	down
	Cl012128	261.48	43.4963	2.58774	1.70329e-12	3.42928e-11	up
	Cl012126	87.6707	18.0318	2.28155	4.49543e-36	4.7625e-34	up
	Cl039901	1.82945	5.33752	-1.54476	0.00435019	0.0172587	down
	Cl014404	21.195	1.78005	3.57373	9.29657e-11	1.56359e-09	up
	Cl038057	2.04444	6.66493	-1.70489	2.03637e-05	0.000151003	down
	Cl004110	1.39302	21.4159	-3.94239	1.31791e-13	2.98166e-12	down
	Cl018952	167.211	20.5162	3.02683	4.21989e-13	9.04127e-12	up
	Cl018951	14.2176	32.5567	-1.19527	2.44671e-06	2.14423e-05	down
	Cl024909	4.32645	9.6716	-1.16057	0.000386342	0.00211194	down
	Cl024903	14.7367	33.2053	-1.172	0.0150919	0.0487116	down
	Cl024904	12.2869	2.58703	2.24775	0.000205791	0.0012122	up
	Cl009099	41.2223	0.62041	6.05406	7.79969e-07	7.47427e-06	up
	Cl028619	7.80945	58.9815	-2.91697	6.43822e-09	8.53771e-08	down
	Cl010894	3.15059	7.64151	-1.27824	0.00075663	0.00380169	down
	Cl010898	7.36759	0.159213	5.53216	2.11913e-20	8.76662e-19	up
	Cl017323	25.718	8.63726	1.57413	1.36785e-30	1.06138e-28	up
	Cl028139	2.98016	12.3325	-2.049	2.79119e-06	2.41735e-05	down
	Cl010698	5.13364	2.12691	1.27122	0.00152613	0.00699143	up
	Cl042359	66.1158	19.6356	1.75153	4.11045e-26	2.44836e-24	up
	Cl042352	230.213	16.7278	3.78265	3.77681e-08	4.46407e-07	up
	Cl042351	66.1653	3.99163	4.05103	7.46669e-07	7.17673e-06	up
	Cl029778	21.4765	3.44498	2.6402	9.42115e-16	2.62348e-14	up
	Cl035958	40.6112	4.75612	3.09402	3.48763e-16	1.00836e-14	up
	Cl029775	14.6322	2.93567	2.31738	4.44852e-18	1.53138e-16	up
	Cl042349	18.2151	7.49005	1.28209	1.67472e-17	5.42064e-16	up
	Cl028699	69.3742	197.291	-1.50785	1.84446e-11	3.33256e-10	down
	Cl002069	57.959	0.0001	19.1447	1.3136e-09	1.90761e-08	up
	Cl005283	58.1031	131.54	-1.17882	1.50875e-06	1.37425e-05	down
	Cl002064	23.1352	5.74118	2.01067	3.1581e-06	2.70573e-05	up
	Cl014272	5.41726	11.55	-1.09226	0.000150189	0.000912518	down
	Cl006959	133.627	20.1181	2.73165	5.08804e-60	1.34016e-57	up
	Cl006956	15.2788	35.5997	-1.22033	5.82203e-10	8.9481e-09	down
	Cl002392	15.2532	34.3728	-1.17216	0.000571222	0.00297529	down
	Cl031667	5.42774	12.3867	-1.19037	0.00677508	0.0250953	down
	Cl025873	23.7792	109.498	-2.20313	2.12185e-06	1.87961e-05	down
	Cl005755	101.919	0.643765	7.30668	1.09544e-58	2.78319e-56	up
	Cl006222	1.17179	10.3951	-3.14912	3.33068e-10	5.26853e-09	down
	Cl033372	148.298	26.7416	2.47134	4.79629e-20	1.93673e-18	up
	Cl024292	304.616	120.048	1.34338	3.06339e-13	6.66793e-12	up
	Cl020697	4.69061	14.6509	-1.64314	0.00985836	0.0344281	down
	Cl038217	9.61188	27.1689	-1.49906	0.000305674	0.00171841	down
	Cl030040	26.2491	4.52449	2.53644	4.10473e-07	4.11189e-06	up
	Cl030044	0.971133	7.17452	-2.88514	0.0015392	0.00704229	down
	Cl033533	585.426	83.0203	2.81795	2.06818e-44	3.17526e-42	up
	Cl034743	2.71939	5.58764	-1.03895	0.010634	0.0366377	down
	Cl034747	5.12602	1.21204	2.0804	0.000389331	0.00212625	up
	Cl032470	15.5221	4.05591	1.93623	2.11739e-22	1.0048e-20	up
	Cl021567	5.60814	13.7422	-1.29301	5.92493e-06	4.85136e-05	down
	Cl021562	22.9713	63.9202	-1.47644	0.000568377	0.00296208	down
	Cl044145	4.00501	18.6066	-2.21594	3.27214e-08	3.91267e-07	down
	Cl026690	2.90048	7.51359	-1.37321	0.00375636	0.0152066	down
	Cl039671	15.1277	40.2259	-1.41093	0.00663109	0.02467	down
	Cl032378	6.66861	20.4128	-1.61402	5.50196e-08	6.33365e-07	down
	Cl032373	13.2508	6.24784	1.08465	3.58951e-06	3.04176e-05	up
	Cl039580	1.68995	5.51192	-1.70557	4.51399e-05	0.000309152	down
	Cl026031	365.363	27.4587	3.73399	5.80247e-14	1.3588e-12	up
	Cl003819	5.06797	0.0393893	7.00746	2.79676e-19	1.06633e-17	up
	Cl038988	199.662	73.7271	1.43729	0.00323493	0.0133787	up
	Cl013843	18.7959	0.239291	6.29551	2.3556e-26	1.42377e-24	up
	Cl003339	270.935	1.08639	7.96225	1.12448e-32	9.6083e-31	up
	Cl016305	6.63301	31.2689	-2.23699	0.000296223	0.00166985	down
	Cl013159	8.24771	0.023697	8.44315	2.77496e-09	3.86744e-08	up
	Cl013483	17.8541	2.73195	2.70826	1.35531e-20	5.68379e-19	up
	Cl025674	3.75154	16.2702	-2.11668	0.00019658	0.00116295	down
	Cl025670	56.0984	18.1022	1.6318	3.23896e-09	4.4557e-08	up
	Cl021955	42.8694	258.324	-2.59116	5.36759e-06	4.4308e-05	down
	Cl021952	2.27586	6.81059	-1.58137	1.1153e-05	8.68232e-05	down
	Cl021950	12.7907	30.2513	-1.2419	2.53291e-06	2.21168e-05	down
	Cl012685	5.09514	10.6067	-1.05779	0.00120899	0.00573153	down
	Cl012682	1.78882	8.73039	-2.28703	2.2753e-06	2.00257e-05	down
	Cl019173	3.28051	28.9159	-3.13987	3.98983e-06	3.35524e-05	down
	Cl040263	37.7425	108.543	-1.52401	0.0031959	0.0132516	down
	Cl012351	24.046	6.96194	1.78823	4.94033e-10	7.66686e-09	up
	Cl012357	6.02084	60.9039	-3.3385	3.50495e-09	4.79177e-08	down
	Cl026987	15.0051	0.0001	17.1951	9.77762e-19	3.58513e-17	up
	Cl036119	16.7061	39.3788	-1.23704	0.00276313	0.0116884	down
	Cl014210	149.975	16.2296	3.20802	2.45456e-06	2.14915e-05	up
	Cl042577	60.6018	3.08755	4.29483	5.29535e-13	1.11786e-11	up
	Cl013978	4.84291	14.5477	-1.58685	3.39248e-09	4.64908e-08	down
	Cl001614	7.13876	16.8107	-1.23563	0.00575425	0.0218756	down
	Cl009443	11.81	149.453	-3.66162	3.23494e-13	7.02535e-12	down
	Cl009441	156.791	72.7438	1.10795	0.00143937	0.00666094	up
	Cl043621	8.27409	3.91574	1.07931	3.64423e-06	3.08176e-05	up
	Cl007516	3.14288	7.89808	-1.32942	0.00523846	0.0201956	down
	Cl007517	44.8489	150.635	-1.74792	0.00286814	0.0120846	down
	Cl007519	66.2396	497.092	-2.90775	4.0094e-21	1.7574e-19	down
	Cl036578	2.38447	7.68121	-1.68766	0.00262934	0.0112067	down
	Cl041704	11.8065	29.9904	-1.34491	5.44982e-09	7.30801e-08	down
	Cl023432	18.4122	9.07274	1.02105	0.00986813	0.0344497	up
	Cl023435	19.1227	0.800003	4.57914	1.82486e-11	3.30338e-10	up
	Cl023434	27.7121	4.5503	2.60648	5.06076e-13	1.07387e-11	up
	Cl000981	1.45294	5.44149	-1.90502	0.00257324	0.0109855	down
	Cl028918	5.9378	2.75081	1.11007	0.000602171	0.0031167	up
	Cl000329	5.35382	12.8014	-1.25766	3.68039e-05	0.000256903	down
	Cl000324	138.095	67.9429	1.02326	5.66604e-08	6.48613e-07	up
	Cl003988	5.36993	22.132	-2.04316	7.55862e-17	2.32343e-15	down
	Cl034230	18.9216	8.29177	1.19028	5.1392e-08	5.93988e-07	up
	Cl032179	19.9732	74.6083	-1.90127	0.000146763	0.000892704	down
	Cl032173	24.3047	10.2544	1.245	5.44312e-10	8.3927e-09	up
	Cl033363	8.61295	21.5511	-1.32318	2.26818e-06	1.99691e-05	down
	Cl022045	17.6763	8.44396	1.06582	4.61082e-09	6.2383e-08	up
	Cl003882	84.2037	19.4758	2.1122	8.41384e-14	1.94181e-12	up
	Cl018225	1.7109	5.09781	-1.57512	0.00316427	0.0131413	down
	Cl033369	9.05489	24.4616	-1.43375	0.010722	0.036879	down
	Cl022847	102.399	21.0379	2.28314	2.13007e-14	5.18257e-13	up
	Cl043134	8.74946	44.8461	-2.35772	6.50794e-15	1.66083e-13	down
	Cl002216	687.909	61.5501	3.48239	2.43459e-56	5.77662e-54	up
	Cl007898	5.97158	21.3488	-1.83797	8.63666e-05	0.000555836	down
	Cl007895	42.8454	20.556	1.05958	2.13966e-06	1.89364e-05	up
	Cl016572	562.104	134.775	2.06028	1.94383e-09	2.7532e-08	up
	Cl035629	46.9912	22.2339	1.07963	1.62332e-07	1.73706e-06	up
	Cl018873	180.457	75.1986	1.26288	1.1869e-08	1.51246e-07	up
	Cl020559	135.242	302.171	-1.15982	1.5123e-05	0.00011462	down
	Cl019186	44.338	14.4392	1.61855	1.47423e-12	2.99541e-11	up
	Cl019185	1.95612	6.98585	-1.83644	1.08052e-06	1.00753e-05	down
	Cl033706	5.35204	12.8497	-1.26358	0.00396039	0.0159404	down
	Cl027500	7.10115	15.304	-1.10779	1.99593e-05	0.00014819	down
	Cl012539	3.45696	9.69551	-1.48781	1.25909e-06	1.16308e-05	down
	Cl024460	41.3259	3.83139	3.43111	7.69956e-13	1.60184e-11	up
	Cl024467	44.7972	14.1336	1.66428	1.61419e-09	2.30335e-08	up
	Cl024466	5.24886	0.326092	4.00865	2.28718e-14	5.55071e-13	up
	Cl024799	3.09341	9.73797	-1.65442	0.00184747	0.00826824	down
	Cl024795	4.74403	10.9283	-1.20388	0.00110247	0.00528413	down
	Cl013724	152.631	57.7053	1.40327	0.0145923	0.0473759	up
	Cl013722	7.9476	2.22356	1.83765	4.0203e-06	3.37804e-05	up
	Cl016538	2.48379	20.6011	-3.05211	3.17472e-12	6.28594e-11	down
	Cl027296	6.12558	1.52926	2.00202	0.000144484	0.000881454	up
	Cl022666	18.3477	71.5472	-1.9633	9.93089e-10	1.46967e-08	down
	Cl029444	186.488	58.748	1.66647	2.79983e-07	2.88421e-06	up
	Cl000045	12.7353	44.3463	-1.79998	6.10034e-06	4.98267e-05	down
	Cl008214	3.14935	6.61061	-1.06973	0.0104779	0.0362087	down
	Cl008215	17.5532	35.6792	-1.02335	0.0135622	0.0446117	down
	Cl015375	19.9506	0.267732	6.2195	1.011e-20	4.3065e-19	up
	Cl014025	20.5185	6.23397	1.7187	2.78589e-23	1.3983e-21	up
	Cl017283	123.085	20.7185	2.57067	6.64879e-14	1.54564e-12	up
	Cl017286	69.4292	34.6153	1.00413	2.4474e-10	3.95412e-09	up
	Cl009337	5.46691	1.35793	2.00932	0.00242463	0.010438	up
	Cl012053	16.5589	36.538	-1.14179	0.000261189	0.00149586	down
	Cl036706	25.2395	58.1502	-1.2041	7.71166e-08	8.66883e-07	down
	Cl036704	2.82337	16.2389	-2.52396	3.10255e-05	0.000220808	down
	Cl016886	5.84753	2.09219	1.48281	0.0018785	0.00839013	up
	Cl001791	10.1537	2.14087	2.24574	8.62788e-06	6.87501e-05	up
	Cl001795	7.44475	2.14946	1.79225	2.86473e-08	3.45283e-07	up
	Cl017719	24.4171	6.49494	1.9105	8.24482e-08	9.22481e-07	up
	Cl006078	1.67173	5.05737	-1.59704	0.00345268	0.014165	down
	Cl031160	21.3269	57.8707	-1.44016	5.50791e-07	5.39884e-06	down
	Cl031166	34.304	10.7729	1.67098	5.63686e-09	7.53419e-08	up
	Cl043478	8.90981	23.4582	-1.39663	3.25516e-08	3.89561e-07	down
	Cl007308	17.7532	0.335562	5.72536	1.88133e-20	7.82798e-19	up
	Cl000821	13.4719	6.19617	1.1205	0.000391801	0.0021373	up
	Cl000828	9.31852	21.6173	-1.21402	0.000843236	0.00417605	down
	Cl041931	30.2537	7.07731	2.09584	1.7789e-16	5.32003e-15	up
	Cl026248	41.2476	14.2985	1.52845	1.03719e-06	9.71543e-06	up
	Cl026244	61.2172	15.2287	2.00715	5.08999e-09	6.84787e-08	up
	Cl026240	6.43215	15.621	-1.28011	1.84254e-05	0.000137579	down
	Cl033146	138.938	0.184534	9.55633	1.44177e-16	4.35717e-15	up
	Cl037863	26.4317	5.03374	2.39257	1.32067e-22	6.38322e-21	up
	Cl037866	86.9195	0.0799843	10.0857	9.63128e-47	1.56223e-44	up
	Cl006890	25.4151	0.719349	5.14285	0.0085147	0.0304127	up
	Cl041078	5.82848	51.2907	-3.1375	1.07498e-47	1.8592e-45	down
	Cl030617	82.6786	2.4632	5.06891	1.13737e-16	3.45909e-15	up
	Cl023367	50.934	16.5255	1.62393	0.000246551	0.0014231	up
	Cl023365	21.06	4.44511	2.24422	7.68221e-11	1.30507e-09	up
	Cl025205	3.17728	8.59422	-1.43558	0.00105233	0.00507005	down
	Cl012852	5.34252	12.7566	-1.25565	5.03658e-08	5.83301e-07	down
	Cl002409	18.7569	3.62095	2.37298	6.06347e-14	1.4153e-12	up
	Cl033931	781.663	49.9829	3.96704	2.56979e-63	8.28975e-61	up
	Cl020184	3.63423	10.6282	-1.54817	0.000564996	0.0029466	down
	Cl020180	1.6927	14.6866	-3.1171	1.04072e-06	9.74533e-06	down
	Cl023988	5.64244	21.5112	-1.9307	3.00473e-10	4.78723e-09	down
	Cl023985	11.995	2.45627	2.28789	5.68111e-05	0.000380108	up
	Cl035004	15.7536	5.83574	1.4327	2.22982e-19	8.59303e-18	up
	Cl036964	5.09464	1.0664	2.25624	1.08503e-05	8.46116e-05	up
	Cl042477	5.41364	15.5579	-1.52297	6.57022e-06	5.3361e-05	down
	Cl021276	12.4835	4.27973	1.54443	4.53986e-13	9.6691e-12	up
	Cl021274	5.28418	1.63121	1.69574	1.26902e-08	1.60996e-07	up
	Cl021272	9.33852	1.18619	2.97686	4.07656e-10	6.37462e-09	up
	Cl039988	5.99818	12.9494	-1.11029	0.014516	0.0471688	down
	Cl038630	383.034	19.9848	4.2605	1.07802e-16	3.28555e-15	up
	Cl019065	7.37787	16.2671	-1.14068	4.12222e-05	0.000284424	down
	Cl026724	8.82766	21.2921	-1.27022	1.77879e-05	0.00013327	down
	Cl008947	86.4711	19.3577	2.15931	8.55459e-08	9.56023e-07	up
	Cl009019	27.9456	6.01265	2.21655	0.00111663	0.00533689	up
	Cl022112	7.85557	20.3897	-1.37605	0.000115172	0.000718413	down
	Cl010816	181.287	75.3794	1.26603	0.000580721	0.00301765	up
	Cl010815	19.5239	47.846	-1.29316	4.85337e-05	0.000330268	down
	Cl039216	0.920252	6.52733	-2.82639	5.34847e-09	7.17544e-08	down
	Cl023648	14.3848	32.1979	-1.16242	0.00124955	0.00589751	down
	Cl011077	239.451	3.06593	6.28726	5.61205e-118	8.05609e-115	up
	Cl011078	48.057	20.3722	1.23815	2.63676e-09	3.68018e-08	up
	Cl015942	9.42527	33.2588	-1.81913	1.52067e-15	4.13431e-14	down
	Cl025565	43.5196	14.233	1.61242	3.09702e-14	7.45309e-13	up
	Cl010388	4.41534	20.8922	-2.24237	1.7417e-06	1.57246e-05	down
	Cl015233	7.36996	22.1425	-1.58709	7.04922e-12	1.33498e-10	down
	Cl014729	13.3972	3.75827	1.83379	1.19059e-19	4.68245e-18	up
	Cl014721	144.479	5.15622	4.8084	1.32021e-37	1.51008e-35	up
	Cl016082	86.8161	34.0801	1.34903	0.00398828	0.0160324	up
	Cl005204	80.7017	5.36279	3.91154	3.39011e-34	3.13968e-32	up
	Cl005205	85.7229	0.54924	7.2861	5.05416e-83	3.08734e-80	up
	Cl005201	23.0183	4.30232	2.4196	5.7709e-31	4.56425e-29	up
	Cl005202	79.8052	19.5518	2.02918	4.99655e-52	1.01245e-49	up
	Cl005203	20.0996	4.63973	2.11505	3.28181e-14	7.87798e-13	up
	Cl003337	112.168	0.540987	7.69585	3.80161e-32	3.1636e-30	up
	Cl000585	33.2298	0.0001	18.3421	9.00058e-18	2.98391e-16	up
	Cl000588	18.8098	7.49332	1.32781	4.60331e-05	0.000314894	up
	Cl011805	209.486	524.369	-1.32373	2.18838e-06	1.93259e-05	down
	Cl001187	3.25005	16.5966	-2.35235	0.00608346	0.0229298	down
	Cl004646	2.17071	6.41836	-1.56404	0.0017127	0.00774234	down
	Cl000092	35.3486	4.97087	2.83009	9.93576e-26	5.75112e-24	up
	Cl001233	4.79975	20.8672	-2.1202	4.90661e-09	6.62289e-08	down
	Cl001239	39.6116	16.9912	1.22113	7.18673e-08	8.12007e-07	up
	Cl007172	6.55609	1.50609	2.12202	1.03328e-08	1.32436e-07	up
	Cl002525	492.873	206.341	1.25618	0.0130587	0.0432379	up
	Cl002526	43.2133	114.526	-1.40612	9.95586e-06	7.84178e-05	down
	Cl021073	9.68611	19.4784	-1.00789	0.00679055	0.025137	down
	Cl021077	108.034	47.8145	1.17597	1.32602e-10	2.1993e-09	up
	Cl030626	36.3438	2.27087	4.00039	5.14853e-13	1.08927e-11	up
	Cl015823	6.85028	1.157	2.56578	3.45327e-05	0.000242879	up
	Cl015827	3.2953	14.5516	-2.14269	1.3137e-05	0.000100711	down
	Cl007348	3.42294	8.94923	-1.38653	5.7882e-05	0.000386643	down
	Cl038765	1.96784	7.58464	-1.94647	2.86169e-08	3.45061e-07	down
	Cl032666	3.50357	12.2644	-1.80758	2.21219e-05	0.00016281	down
	Cl038908	1.98582	12.9642	-2.70672	1.12291e-24	6.16628e-23	down
	Cl018608	4.07211	10.1627	-1.31944	0.000812439	0.00404529	down
	Cl005575	44.7936	16.3379	1.45507	9.4922e-15	2.37802e-13	up
	Cl032083	17.9389	6.39461	1.48816	1.65977e-12	3.34871e-11	up
	Cl022753	10.8877	22.2452	-1.0308	0.000335518	0.00186464	down
	Cl022757	17.1819	4.63759	1.88944	0.0023314	0.0100942	up
	Cl022756	48.176	7.72577	2.64056	1.3092e-12	2.67333e-11	up
	Cl023083	150.408	42.4649	1.82454	2.58299e-33	2.28882e-31	up
	Cl023081	2.88888	5.9845	-1.05072	0.000103236	0.000652841	down
	Cl024364	96.1648	5.71998	4.07143	3.4918e-12	6.86048e-11	up
	Cl012608	6.39263	0.0488597	7.03162	5.34e-18	1.81434e-16	up
	Cl020068	7.19814	0.96976	2.89192	7.72801e-07	7.413e-06	up
	Cl014526	61.4344	16.0641	1.93521	2.56092e-07	2.65813e-06	up
	Cl008574	202.229	53.3189	1.92327	4.00244e-12	7.80109e-11	up
	Cl008573	22.9698	7.50309	1.61418	1.36681e-08	1.72488e-07	up
	Cl009222	22.5713	55.7548	-1.30461	2.85233e-05	0.000205085	down
	Cl009229	52.8603	13.6858	1.94951	2.80003e-13	6.11732e-12	up
	Cl028073	2.88334	18.3616	-2.67088	6.5404e-20	2.6189e-18	down
	Cl028078	6.37032	1.8266	1.8022	9.24674e-07	8.75284e-06	up
	Cl027570	14.6584	32.0345	-1.1279	0.00155968	0.00712353	down
	Cl027575	2.6168	9.09457	-1.7972	0.00507825	0.0196704	down
	Cl042255	48.1461	19.366	1.31389	3.59808e-06	3.04812e-05	up
	Cl006003	13.9175	29.1342	-1.06581	0.000177635	0.00106249	down
	Cl001053	3.0566	8.01798	-1.39131	0.0036104	0.0147297	down
	Cl006000	9.16964	20.991	-1.19484	0.00114846	0.00547529	down
	Cl006006	57.0187	166.822	-1.54881	1.1896e-05	9.18844e-05	down
	Cl006005	31.0468	73.2388	-1.23816	0.00933263	0.0328559	down
	Cl024003	258.667	80.9438	1.6761	1.22906e-13	2.79829e-12	up
	Cl003908	3.99314	14.3897	-1.84944	2.08859e-06	1.85359e-05	down
	Cl034817	454.066	1.679	8.07916	6.44519e-36	6.76041e-34	up
	Cl028800	10.3394	3.55323	1.54095	2.4711e-05	0.00018011	up
	Cl013140	154.651	68.7544	1.16949	0.000159213	0.000963533	up
	Cl008144	54.9821	21.774	1.33636	6.23694e-05	0.000413922	up
	Cl013143	8.55445	2.63051	1.70133	0.00763775	0.0277429	up
	Cl002298	58.8186	13.1246	2.164	1.90293e-16	5.66735e-15	up
	Cl008635	22.9349	52.1222	-1.18435	3.69447e-05	0.000257822	down
	Cl008631	8.04362	3.1728	1.34209	0.00336073	0.0138392	up
	Cl037541	6.29931	19.7424	-1.64803	0.00420366	0.0167551	down
	Cl041501	70.9308	14.2624	2.31419	2.69997e-32	2.26655e-30	up
	Cl000422	7.52936	0.8457	3.15431	1.89519e-11	3.42206e-10	up
	Cl005410	108.509	23.5356	2.20489	1.68857e-12	3.4044e-11	up
	Cl000425	71.3931	31.8843	1.16294	2.08579e-06	1.85167e-05	up
	Cl006141	47.9161	21.6257	1.14776	0.000510278	0.00269799	up
	Cl020267	5.28352	1.28158	2.04357	8.83743e-06	7.02833e-05	up
	Cl038318	1.43207	5.8807	-2.03789	5.4683e-08	6.29742e-07	down
	Cl038319	5.84179	1.5132	1.94881	0.00215317	0.0094105	up
	Cl030784	8.47202	19.8082	-1.22532	0.000369013	0.00202802	down
	Cl032785	6.2059	18.308	-1.56076	8.87512e-07	8.42887e-06	down
	Cl032783	9.70436	44.109	-2.18437	0.000309055	0.00173503	down
	Cl032780	20.5487	61.9445	-1.59193	4.54349e-05	0.00031095	down
	Cl033782	44.7847	22.3053	1.00562	0.000105006	0.000663011	up
	Cl034175	31.5255	115.404	-1.8721	0.00753922	0.0274301	down
	Cl012827	13.2474	2.04209	2.69759	7.86682e-14	1.82142e-12	up
	Cl012823	24.3876	61.5338	-1.33523	1.52138e-05	0.000115248	down
	Cl026370	2.73576	9.55142	-1.80377	9.44658e-06	7.47344e-05	down
	Cl022001	20.4867	42.0598	-1.03776	1.6516e-05	0.000124455	down
	Cl027775	35.2886	106.778	-1.59734	2.0664e-07	2.17951e-06	down
	Cl029336	30.3291	13.9675	1.11863	0.000844357	0.00418029	up
	Cl034568	2.78795	6.18837	-1.15036	0.0058667	0.0222236	down
	Cl023299	327.647	67.9612	2.26936	2.67654e-10	4.30014e-09	up
	Cl025738	40.1714	3.74062	3.42482	3.83034e-22	1.77656e-20	up
	Cl040900	5.85981	20.6282	-1.8157	0.00145971	0.00673875	down
	Cl040908	2.9539	8.0637	-1.44882	0.00165187	0.00749567	down
	Cl015047	258.615	15.3089	4.07837	9.00669e-46	1.42863e-43	up
	Cl019371	60.8308	2.89587	4.39273	6.65203e-20	2.65618e-18	up
	Cl014310	5.4176	26.2156	-2.2747	3.33125e-09	4.5717e-08	down
	Cl014317	3.26808	11.4291	-1.80619	3.61942e-06	3.06349e-05	down
	Cl044374	0.554325	8.14946	-3.8779	1.1798e-09	1.72201e-08	down
	Cl042437	13.078	4.30727	1.60229	2.20253e-11	3.94476e-10	up
	Cl013832	18.5507	8.00215	1.21302	3.81401e-09	5.19351e-08	up
	Cl013838	79.5831	21.3533	1.898	1.3146e-48	2.38874e-46	up
	Cl029992	38.9263	16.7387	1.21756	1.82324e-13	4.05778e-12	up
	Cl029996	2.11582	8.60454	-2.02388	0.00451143	0.0178161	down
	Cl010569	5.55674	29.5238	-2.40957	6.18208e-10	9.43581e-09	down
	Cl010565	809.525	14.0528	5.84814	8.40164e-40	1.09641e-37	up
	Cl040286	5.09305	1.0595	2.26515	4.56539e-16	1.30811e-14	up
	Cl040285	5.78705	1.26281	2.19619	4.08854e-05	0.000282304	up
	Cl009387	2.85683	8.696	-1.60594	3.69925e-05	0.000258031	down
	Cl009389	10.5498	23.4846	-1.1545	0.00268095	0.0113849	down
	Cl040136	2.64879	6.40223	-1.27324	0.000178571	0.00106763	down
	Cl041421	46.3474	21.8373	1.0857	7.18414e-10	1.08671e-08	up
	Cl041422	2.67662	17.6024	-2.71729	1.88458e-22	9.00271e-21	down
	Cl017036	19.3173	46.2837	-1.26061	9.12756e-07	8.64858e-06	down
	Cl005087	38.3236	114.758	-1.5823	0.00441854	0.0175047	down
	Cl028227	8.80047	2.63408	1.74028	4.06339e-08	4.7791e-07	up
	Cl042191	27.4899	7.63968	1.84732	8.48711e-11	1.43248e-09	up
	Cl029175	19.4155	40.6248	-1.06515	0.00946959	0.0332652	down
	Cl029177	4.12613	11.7142	-1.50539	5.45121e-06	4.48822e-05	down
	Cl016074	81.3992	37.9617	1.10047	2.10965e-11	3.78551e-10	up
	Cl016071	96.8051	9.15916	3.4018	7.50723e-10	1.1314e-08	up
	Cl025696	71.4131	0.427888	7.38281	4.5024e-39	5.64471e-37	up
	Cl034997	37.6087	2.58405	3.86336	3.28376e-12	6.49736e-11	up
	Cl005590	32.3527	8.78214	1.88124	8.85775e-13	1.82998e-11	up
	Cl005594	160.356	57.7534	1.4733	4.77566e-15	1.23745e-13	up
	Cl003254	6.34331	12.875	-1.02127	0.0131345	0.0434438	down
	Cl010999	12.8293	29.6674	-1.20944	0.000423744	0.00228807	down
	Cl004974	8.78796	0.697596	3.65507	9.39843e-06	7.43945e-05	up
	Cl004972	3.01442	11.4747	-1.92851	0.000132997	0.000818511	down
	Cl005625	4.03091	24.167	-2.58386	1.47647e-07	1.59001e-06	down
	Cl003251	7.28912	15.6743	-1.10459	0.0102465	0.0355073	down
	Cl023903	27.6781	183.754	-2.73095	3.65007e-06	3.08579e-05	down
	Cl023902	156.012	22.598	2.7874	1.99178e-06	1.77535e-05	up
	Cl023906	9.86702	140.166	-3.82837	4.21016e-14	1.00061e-12	down
	Cl007994	28.4164	125.658	-2.1447	6.61708e-10	1.00517e-08	down
	Cl007993	5.64158	18.4052	-1.70595	3.94047e-10	6.17527e-09	down
	Cl007990	30.17	14.5152	1.05555	9.05844e-11	1.52443e-09	up
	Cl003750	20.461	55.6001	-1.44221	1.91626e-06	1.71496e-05	down
	Cl003758	18.8574	1.26396	3.89911	1.49731e-27	9.76995e-26	up
	Cl007663	1.56658	9.04466	-2.52945	2.98674e-10	4.76649e-09	down
	Cl035100	2.21821	9.54955	-2.10604	5.95366e-05	0.00039668	down
	Cl038850	16.2796	0.0001	17.3127	8.8132e-23	4.31051e-21	up
	Cl000318	12.0462	25.4116	-1.07691	0.00233256	0.0100977	down
	Cl013427	18.2408	9.03031	1.01432	4.19176e-07	4.19176e-06	up
	Cl016410	155.837	40.4145	1.94709	3.45957e-35	3.46078e-33	up
	Cl038507	48.288	19.445	1.31227	2.3799e-18	8.4043e-17	up
	Cl038506	36.0241	13.2131	1.44699	0.000118172	0.000734353	up
	Cl013964	3.24197	12.1792	-1.90948	4.27604e-06	3.57707e-05	down
	Cl013963	3.20553	9.2051	-1.52187	6.84764e-05	0.000450701	down
	Cl001602	118.271	51.0071	1.21332	1.64704e-06	1.49169e-05	up
	Cl002906	27.9217	57.5377	-1.04312	0.00539591	0.0207135	down
	Cl001603	13.0638	33.5706	-1.36163	0.00154545	0.00706863	down
	Cl002903	7.62683	16.0927	-1.07725	0.00524381	0.0202107	down
	Cl018335	115.797	47.6441	1.28123	1.17501e-08	1.49798e-07	up
	Cl022261	13.1566	5.4196	1.27953	0.000366583	0.00201582	up
	Cl022262	2.0196	8.93036	-2.14465	1.23317e-07	1.34209e-06	down
	Cl039292	4.3037	10.8298	-1.33135	9.82156e-09	1.26447e-07	down
	Cl039299	4.44711	18.5937	-2.06388	1.29721e-05	9.95678e-05	down
	Cl022198	26.0084	53.8327	-1.0495	0.00432223	0.0171705	down
	Cl027921	2.47644	5.19895	-1.06995	0.00471703	0.0184882	down
	Cl013571	42.9394	14.6027	1.55606	1.08901e-06	1.01412e-05	up
	Cl040718	9.42387	53.2094	-2.49729	4.47668e-26	2.65001e-24	down
	Cl012190	31.2687	13.9226	1.16729	6.01924e-15	1.54159e-13	up
	Cl037330	1.35677	5.27557	-1.95916	0.000401563	0.00218391	down
	Cl017653	25.5066	2.07449	3.62004	3.59607e-15	9.42e-14	up
	Cl017654	23.1806	0.0001	17.8226	4.04052e-12	7.8593e-11	up
	Cl029569	937.81	0.108188	13.0815	3.25457e-67	1.26268e-64	up
	Cl029564	33.5983	73.5643	-1.13062	0.00035142	0.00194352	down
	Cl041398	18.3335	55.5448	-1.59917	5.52648e-09	7.40043e-08	down
	Cl000672	25.1486	7.22596	1.79922	1.60371e-07	1.71737e-06	up
	Cl000677	27.2989	1.72829	3.98142	7.97386e-16	2.23564e-14	up
	Cl030697	7.10412	22.7968	-1.6821	1.14075e-05	8.84444e-05	down
	Cl030696	1.83251	5.29018	-1.5295	0.00371366	0.0150703	down
	Cl011882	209.332	60.9348	1.78046	5.51415e-19	2.05067e-17	up
	Cl009298	11.1708	52.2462	-2.22559	8.05233e-16	2.25324e-14	down
	Cl041026	1.14684	5.06003	-2.14148	0.000252244	0.00145317	down
	Cl041027	0.917541	6.25046	-2.76812	0.000135763	0.000834282	down
	Cl041028	6.29733	0.0574257	6.7769	2.39235e-11	4.26081e-10	up
	Cl041029	67.7433	2.65589	4.67281	1.36032e-09	1.97147e-08	up
	Cl007464	202.917	34.8136	2.54316	1.05347e-08	1.34782e-07	up
	Cl035142	2.71535	7.02629	-1.37163	0.00706711	0.0259957	down
	Cl003615	3.88487	16.8327	-2.11533	5.8894e-08	6.71237e-07	down
	Cl026520	5.11467	1.15327	2.14891	3.82539e-07	3.85493e-06	up
	Cl026521	118.31	55.3192	1.09672	1.6435e-11	2.98638e-10	up
	Cl026527	17.1031	40.7428	-1.25229	0.000687525	0.00349856	down
	Cl026524	1.50311	7.0016	-2.21973	2.41344e-06	2.11831e-05	down
	Cl003907	4.21723	11.3911	-1.43354	0.000872779	0.00430615	down
	Cl018139	13.8703	1.34648	3.36474	2.93326e-10	4.69158e-09	up
	Cl001924	7.5522	15.1348	-1.0029	0.000634057	0.00326349	down
	Cl001929	10.686	4.04207	1.40255	1.33549e-09	1.93744e-08	up
	Cl004346	5.2541	13.7424	-1.38712	0.00739581	0.0270076	down
	Cl018689	309.074	124.198	1.31531	2.39212e-24	1.2837e-22	up
	Cl032001	17.9244	7.26178	1.30353	5.3746e-05	0.000362048	up
	Cl026114	34.792	95.3988	-1.45522	4.23872e-05	0.000291831	down
	Cl023000	29.1814	5.86702	2.31435	1.19109e-09	1.73761e-08	up
	Cl002365	390.319	26.3898	3.8866	8.8972e-60	2.32217e-57	up
	Cl006479	53.565	0.765437	6.12886	1.80529e-114	2.3559e-111	up
	Cl020725	5.77189	14.9763	-1.37557	0.000541872	0.00284097	down
	Cl012175	68.6812	33.3344	1.0429	0.000537406	0.00282219	up
	Cl016877	5.92733	0.0001	15.8551	5.76195e-11	9.92951e-10	up
	Cl021338	12.6409	32.9187	-1.38081	0.00131237	0.00614832	down
	Cl021333	71.8026	30.1351	1.25259	9.49583e-12	1.7749e-10	up
	Cl038771	11.6417	2.39072	2.28378	1.83863e-05	0.000137324	up
	Cl028032	102.532	37.4814	1.45183	2.52222e-06	2.20326e-05	up
	Cl026645	9.33819	31.0964	-1.73553	0.000748412	0.00376369	down
	Cl026769	5.20485	0.295768	4.13732	2.63426e-20	1.07888e-18	up
	Cl008860	9.47879	19.2578	-1.02267	0.00724653	0.026557	down
	Cl008864	16.223	4.97128	1.70636	1.61812e-12	3.27156e-11	up
	Cl013355	123.855	45.7158	1.43789	1.30188e-07	1.41046e-06	up
	Cl013351	3.61558	10.7561	-1.57286	1.83654e-06	1.65082e-05	down
	Cl039557	8.8489	68.9722	-2.96244	0.000315579	0.00176648	down
	Cl022016	20.3684	6.44221	1.6607	2.16542e-08	2.65113e-07	up
	Cl022014	18.2862	41.3151	-1.17592	0.00464974	0.0182693	down
	Cl022015	6.37692	27.5327	-2.11021	1.3472e-08	1.70239e-07	down
	Cl009802	6.91229	15.5403	-1.16878	3.10571e-07	3.17992e-06	down
	Cl012408	1.74147	5.24247	-1.58994	5.44097e-06	4.48236e-05	down
	Cl024081	19.9054	7.35699	1.43598	0.000146109	0.000889289	up
	Cl024089	10.2518	4.95836	1.04794	1.83518e-11	3.31998e-10	up
	Cl027682	45.9093	128.074	-1.48012	0.000817388	0.00406781	down
	Cl027687	15.1902	2.77441	2.45289	4.83795e-36	5.10652e-34	up
	Cl015720	61.8863	0.706835	6.4521	3.62703e-37	4.05183e-35	up
	Cl016401	22.6708	8.85463	1.35633	4.68545e-10	7.28707e-09	up
	Cl015179	4.50676	9.63217	-1.09577	0.00706393	0.0259901	down
	Cl034891	58.745	29.0324	1.0168	1.85439e-06	1.6653e-05	up
	Cl014436	75.4685	32.3648	1.22145	8.15764e-08	9.13083e-07	up
	Cl029687	8.32101	1.48098	2.49021	4.93766e-09	6.65853e-08	up
	Cl005326	19.0817	1.89414	3.33257	9.18528e-05	0.000588112	up
	Cl008320	538.931	254.219	1.08403	0.00333977	0.0137607	up
	Cl008323	69.3906	1.69496	5.35542	7.55468e-30	5.67788e-28	up
	Cl008324	22.5219	0.617323	5.18916	1.17111e-52	2.47225e-50	up
	Cl005495	6.38044	61.2084	-3.262	3.0218e-07	3.10175e-06	down
	Cl005494	3.91657	8.35064	-1.0923	0.00555952	0.0212337	down
	Cl005493	4.54676	12.9654	-1.51176	9.06368e-06	7.19233e-05	down
	Cl005498	2.44928	24.1757	-3.30313	7.09867e-16	2.00396e-14	down
	Cl009140	30.4231	5.59733	2.44236	2.12042e-27	1.37111e-25	up
	Cl036634	15.6871	55.386	-1.81994	1.89083e-08	2.33687e-07	down
	Cl006676	3.16882	10.7553	-1.76302	0.0102693	0.0355732	down
	Cl006677	11.2844	34.7265	-1.62171	0.000302698	0.00170401	down
	Cl031943	72.2277	4.35399	4.05214	9.71482e-26	5.6346e-24	up
	Cl010372	318.047	19.0083	4.06454	9.85927e-20	3.90427e-18	up
	Cl001375	198.411	71.2958	1.4766	2.23757e-22	1.06008e-20	up
	Cl010499	1276.99	184.438	2.79154	1.5876e-34	1.51429e-32	up
	Cl001378	28.0601	9.44273	1.57124	3.09966e-05	0.000220713	up
	Cl007235	81.1256	8.78974	3.20627	1.11536e-15	3.07904e-14	up
	Cl007234	342.083	44.7752	2.93357	1.27799e-15	3.50775e-14	up
	Cl021139	9.50016	23.7632	-1.32271	1.41919e-05	0.000108163	down
	Cl002770	44.5476	115.07	-1.36909	2.91039e-06	2.51225e-05	down
	Cl030700	1.89134	5.49391	-1.53842	0.00328829	0.0135759	down
	Cl000957	9.12741	25.2966	-1.47067	6.39863e-08	7.27256e-07	down
	Cl041805	2.29074	12.5462	-2.45337	5.27345e-38	6.23048e-36	down
	Cl019457	3.06633	12.929	-2.07603	0.00847183	0.0302859	down
	Cl026484	2.6146	6.44715	-1.30207	0.000583884	0.00303243	down
	Cl003424	4.17413	16.1264	-1.94988	2.58007e-05	0.000187292	down
	Cl018491	11.5748	40.6856	-1.81353	1.05295e-08	1.34775e-07	down
	Cl018499	13.39	27.5527	-1.04104	0.0066078	0.0245961	down
	Cl021699	35.7181	0.931214	5.2614	1.74784e-33	1.56814e-31	up
	Cl000423	655.59	75.9498	3.10968	1.23548e-14	3.04991e-13	up
	Cl005414	9.09189	28.5934	-1.65303	0.000463281	0.00247595	down
	Cl000426	417.464	120.543	1.7921	2.14748e-08	2.63142e-07	up
	Cl022566	2.8081	6.0507	-1.10751	0.000140168	0.000857676	down
	Cl023210	8.8505	20.1178	-1.18464	0.000260789	0.00149434	down
	Cl023216	12.3493	26.8016	-1.11789	5.95219e-07	5.79476e-06	down
	Cl024248	1.75195	5.00333	-1.51393	5.43223e-05	0.000365578	down
	Cl012389	16.566	8.04873	1.04139	3.22414e-06	2.75819e-05	up
	Cl010885	27.2026	76.6747	-1.49501	2.67584e-07	2.76742e-06	down
	Cl025113	28.679	0.669065	5.42171	2.38872e-15	6.3677e-14	up
	Cl018826	1155.84	12.3704	6.54591	1.44067e-83	8.99168e-81	up
	Cl027238	5.54517	25.8525	-2.221	5.41815e-13	1.14127e-11	down
	Cl022606	37.7832	4.80011	2.9766	6.81046e-21	2.94915e-19	up
	Cl042115	5.37029	42.6608	-2.98984	7.06147e-05	0.000463076	down
	Cl042114	5.54655	45.3169	-3.03039	0.000214749	0.00126031	down
	Cl042117	8.52973	72.7918	-3.0932	3.14614e-05	0.000223579	down
	Cl042116	3.35848	25.4882	-2.92395	0.000111112	0.000696058	down
	Cl042118	11.2096	80.7548	-2.84881	0.000563583	0.0029403	down
	Cl043246	766.796	178.423	2.10354	3.86172e-36	4.1063e-34	up
	Cl017962	113.673	42.8498	1.40754	5.30395e-13	1.11804e-11	up
	Cl016617	16.5796	7.90189	1.06914	3.15217e-09	4.34255e-08	up
	Cl011491	2.48642	11.0055	-2.14608	2.81506e-05	0.000202863	down
	Cl034915	7.95475	17.0019	-1.09581	2.36663e-05	0.000173287	down
	Cl001517	18.257	4.88122	1.90314	2.60691e-06	2.27283e-05	up
	Cl044261	44.7706	0.527933	6.40605	6.68156e-13	1.39918e-11	up
	Cl014613	4.41236	11.6437	-1.39993	5.49145e-05	0.000369226	down
	Cl002159	170.268	45.495	1.90402	1.02256e-35	1.06755e-33	up
	Cl002158	21.3811	8.6057	1.31297	0.00649847	0.0242552	up
	Cl037755	7.06067	19.0599	-1.43266	1.0113e-05	7.94812e-05	down
	Cl005511	6.21088	86.9743	-3.80772	1.90871e-22	9.10281e-21	down
	Cl007914	28.9025	5.60781	2.36569	1.27436e-52	2.67057e-50	up
	Cl011932	41.9927	6.90248	2.60495	2.58076e-18	9.09126e-17	up
	Cl028653	7.09464	2.04336	1.79579	5.46461e-12	1.04662e-10	up
	Cl020458	31.4332	71.8701	-1.1931	0.000180448	0.00107751	down
	Cl035276	6.84866	14.5035	-1.08251	1.28595e-06	1.18554e-05	down
	Cl035275	0.620136	8.95103	-3.8514	8.91162e-10	1.32773e-08	down
	Cl034587	204.7	422.298	-1.04475	0.000101061	0.000640499	down
	Cl007003	3.79474	12.3474	-1.70214	0.000541654	0.0028406	down
	Cl007004	8.72596	25.2937	-1.53539	2.46748e-09	3.45231e-08	down
	Cl035183	27.9134	75.3274	-1.43222	0.00336258	0.0138428	down
	Cl002986	5.65248	17.6894	-1.64593	1.53778e-05	0.000116275	down
	Cl002987	309.874	98.2691	1.65687	0.000139333	0.00085348	up
	Cl002982	2.78008	6.97791	-1.32767	0.00175153	0.00789675	down
	Cl002983	10.6701	29.2893	-1.4568	3.93181e-05	0.000272399	down
	Cl026857	9.74679	4.31053	1.17706	7.56648e-08	8.51229e-07	up
	Cl026854	1.79845	5.99685	-1.73745	3.61821e-06	3.06337e-05	down
	Cl021498	8.46296	20.9655	-1.30878	0.00458267	0.0180453	down
	Cl019391	12.906	5.50492	1.22925	6.08413e-05	0.00040481	up
	Cl003581	3.22152	7.56277	-1.23117	0.00426182	0.016961	down
	Cl034636	6.03367	1.19068	2.34125	1.837e-07	1.9519e-06	up
	Cl019645	266.491	2.23367	6.89852	3.38177e-75	1.64561e-72	up
	Cl019641	7.13343	1.1873	2.58691	4.52184e-07	4.50146e-06	up
	Cl026145	26.6878	0.081574	8.35385	1.33046e-15	3.64827e-14	up
	Cl026142	20.3444	1.48525	3.77585	2.06354e-05	0.00015277	up
	Cl038837	3.16433	11.4675	-1.85757	4.1363e-05	0.00028519	down
	Cl038838	16.0807	35.2843	-1.13369	0.00561161	0.0214127	down
	Cl023533	2.57372	8.96237	-1.80002	0.000851482	0.00420758	down
	Cl018519	9.05072	24.5556	-1.43995	1.12534e-05	8.74823e-05	down
	Cl018517	12.0351	0.205503	5.87194	1.31477e-40	1.74755e-38	up
	Cl018515	13.979	5.73264	1.28599	2.30257e-05	0.000169071	up
	Cl023397	0.971787	9.76113	-3.32834	2.35127e-09	3.29775e-08	down
	Cl023393	625.102	11.6867	5.74115	1.63777e-27	1.06622e-25	up
	Cl023390	25.5839	66.5136	-1.37841	0.0108132	0.037135	down
	Cl040826	3.87423	11.8899	-1.61775	0.0033195	0.013691	down
	Cl015723	100.777	12.9286	2.96252	1.15237e-35	1.19439e-33	up
	Cl015727	36.0686	89.0121	-1.30326	5.14018e-06	4.25777e-05	down
	Cl015724	4.33951	17.2387	-1.99005	9.95772e-05	0.000632351	down
	Cl012118	33.306	16.1956	1.04018	0.000641011	0.00329338	up
	Cl012119	1.20301	5.39405	-2.16472	0.000373239	0.00204811	down
	Cl021828	50.7565	127.021	-1.3234	4.62585e-05	0.000316285	down
	Cl021820	3.29031	10.2998	-1.64633	0.000956962	0.00465746	down
	Cl014457	1.32788	8.5488	-2.6866	0.000106474	0.00067125	down
	Cl016961	12.4772	0.230164	5.76049	3.70084e-08	4.37968e-07	up
	Cl008778	3.72755	8.04289	-1.10949	0.000452271	0.00242359	down
	Cl016967	9.01445	36.0978	-2.0016	5.82833e-11	1.00319e-09	down
	Cl014182	36.7016	79.3484	-1.11236	9.52124e-08	1.05583e-06	down
	Cl001126	90.6235	219.399	-1.2756	0.00435199	0.0172625	down
	Cl010608	13.5787	33.7934	-1.3154	0.000493311	0.00261647	down
	Cl024955	3.37083	11.9697	-1.82821	0.00286459	0.0120731	down
	Cl024956	40.2714	118.012	-1.55111	0.000100553	0.000637772	down
	Cl019600	3.71681	7.60598	-1.03307	0.000142021	0.000867721	down
	Cl031513	21.9482	47.9697	-1.12802	0.00109784	0.00526458	down
	Cl034173	0.83865	5.62204	-2.74495	5.0434e-05	0.000342146	down
	Cl012937	5.60901	17.6148	-1.65097	4.05318e-06	3.40086e-05	down
	Cl012934	17.7274	8.12743	1.12511	1.50824e-10	2.48859e-09	up
	Cl017373	6.58155	0.581025	3.50176	2.82198e-09	3.92344e-08	up
	Cl033432	5.24474	1.60157	1.71138	4.01711e-07	4.03115e-06	up
	Cl041674	15.7139	5.22543	1.58842	4.30479e-06	3.59903e-05	up
	Cl007436	99.7067	25.4452	1.9703	3.37402e-12	6.65303e-11	up
	Cl017529	6.89615	1.32003	2.38522	2.42623e-30	1.85258e-28	up
	Cl028498	10.091	22.8613	-1.17984	0.00103227	0.00498343	down
	Cl043031	4.37198	20.1977	-2.20783	0.00125593	0.00592372	down
	Cl043030	19.19	78.6993	-2.036	0.00211736	0.00928222	down
	Cl011592	43.3822	87.357	-1.00982	8.02507e-07	7.67232e-06	down
	Cl029722	79.0537	13.0108	2.60312	2.27313e-24	1.22442e-22	up
	Cl011356	6.77574	0.868598	2.96362	5.38789e-05	0.000362858	up
	Cl015448	79.7078	33.8755	1.23448	4.15855e-13	8.91649e-12	up
	Cl012714	2.58231	5.20899	-1.01234	0.00250988	0.010755	down
	Cl012715	12.3767	4.77733	1.37335	4.09716e-08	4.81299e-07	up
	Cl022930	8.59394	0.764255	3.49119	4.01571e-14	9.57568e-13	up
	Cl006964	134.15	28.2234	2.24889	6.54407e-28	4.34908e-26	up
	Cl005703	97.6677	36.9687	1.40158	4.81039e-35	4.77877e-33	up
	Cl005704	15.9145	37.1408	-1.22266	0.000263077	0.00150547	down
	Cl005709	11.9591	5.19137	1.20392	0.000122765	0.000760594	up
	Cl033877	14.8686	5.43384	1.45222	0.000341347	0.0018941	up
	Cl033878	9.4736	1.29415	2.87191	0.00061257	0.00316425	up
	Cl007705	31.1058	12.9601	1.26311	1.08768e-07	1.19553e-06	up
	Cl035024	3.06749	30.3215	-3.30521	8.79877e-17	2.69597e-15	down
	Cl020641	9.94593	35.5887	-1.83924	0.0104485	0.0361287	down
	Cl004547	2.3367	12.5914	-2.4299	0.00149066	0.00685965	down
	Cl030012	142.375	16.7074	3.09114	2.10344e-36	2.28749e-34	up
	Cl034776	324.378	8.8034	5.20347	6.56373e-26	3.86157e-24	up
	Cl002864	79.8284	28.9626	1.46271	1.07189e-08	1.37017e-07	up
	Cl021515	4.49741	11.1501	-1.30989	0.000385811	0.00210943	down
	Cl022093	2.17523	7.52957	-1.7914	0.00230187	0.00997987	down
	Cl009887	4.46882	17.9417	-2.00535	1.20233e-11	2.22416e-10	down
	Cl012480	5.54077	22.0189	-1.99059	0.00243298	0.0104708	down
	Cl016404	207.849	3.29743	5.97805	1.44121e-170	4.59745e-167	up
	Cl016405	11.6603	0.90396	3.6892	1.56262e-07	1.67649e-06	up
	Cl024550	39.6442	1.47477	4.74855	4.00922e-12	7.80901e-11	up
	Cl025603	4.31242	17.7836	-2.04398	6.25753e-06	5.09801e-05	down
	Cl008055	15.9545	0.500065	4.99571	1.62847e-15	4.40655e-14	up
	Cl016484	6.19217	46.7992	-2.91797	3.91505e-07	3.94113e-06	down
	Cl015686	12.8784	34.7024	-1.43008	0.00206084	0.00908021	down
	Cl029600	178.619	31.9525	2.48288	1.87409e-15	5.03793e-14	up
	Cl029606	30.4372	10.04	1.60007	1.2298e-07	1.33893e-06	up
	Cl012307	31.7456	10.4039	1.60943	7.23602e-08	8.16612e-07	up
	Cl014227	19.5593	53.6988	-1.45704	3.49297e-05	0.000245071	down
	Cl014228	14.5183	35.044	-1.2713	0.007757	0.0280935	down
	Cl000138	68.2387	0.0001	19.3802	4.61629e-28	3.09658e-26	up
	Cl036149	4.98611	18.2687	-1.87339	8.11709e-09	1.05832e-07	down
	Cl025889	1.12881	7.21918	-2.67703	6.59537e-05	0.000435595	down
	Cl042500	3.66146	26.9019	-2.87722	1.57333e-10	2.58856e-09	down
	Cl013943	5.2497	13.4964	-1.36226	0.000117448	0.000730803	down
	Cl011811	6.68069	0.245503	4.76618	2.15267e-35	2.18386e-33	up
	Cl001663	8.27609	42.0401	-2.34474	4.41492e-13	9.41697e-12	down
	Cl001661	5.85072	1.27745	2.19535	2.95944e-11	5.23509e-10	up
	Cl031493	234.558	116.018	1.01559	1.40303e-17	4.57218e-16	up
	Cl010414	16.158	48.0899	-1.57349	2.11448e-07	2.22531e-06	down
	Cl007546	11.9615	0.6627	4.1739	6.11543e-44	9.33904e-42	up
	Cl043362	2.89925	14.2823	-2.30048	0.000245941	0.00142015	down
	Cl035788	5.26499	12.1368	-1.20488	2.32519e-05	0.000170558	down
	Cl035789	27.0913	66.1089	-1.28702	1.02643e-09	1.5151e-08	down
	Cl041882	7.45304	22.3984	-1.5875	0.000324088	0.00180952	down
	Cl041888	23.0516	56.4084	-1.29105	0.00513503	0.0198555	down
	Cl026404	23.4401	75.1466	-1.68073	1.20375e-07	1.31356e-06	down
	Cl021039	83.1275	174.144	-1.06688	8.0429e-06	6.44824e-05	down
	Cl035557	64.1911	10.3132	2.63788	2.30905e-34	2.16643e-32	up
	Cl033251	9.80804	3.92382	1.32171	0.000116171	0.000723956	up
	Cl037957	12.8593	36.3332	-1.49848	0.00147635	0.00680465	down
	Cl037956	5.77494	13.9837	-1.27587	0.0150868	0.0487004	down
	Cl004157	3.87061	11.24	-1.53801	1.29655e-08	1.64199e-07	down
	Cl004153	103.159	23.963	2.10599	0.00013644	0.000838079	up
	Cl012788	86.4636	7.98818	3.43615	4.18575e-49	7.65432e-47	up
	Cl032057	343.424	73.034	2.23335	1.4702e-22	7.04665e-21	up
	Cl022875	2.4417	5.78895	-1.24541	0.0104541	0.0361436	down
	Cl022877	26.3509	84.271	-1.67719	0.000442174	0.00237641	down
	Cl019229	9.69266	4.20122	1.20608	4.99982e-07	4.9362e-06	up
	Cl019228	166.22	53.7765	1.62804	5.96191e-07	5.80029e-06	up
	Cl013837	132.169	9.5975	3.78358	2.21043e-18	7.83476e-17	up
	Cl019222	235.462	92.9288	1.3413	2.76985e-10	4.44507e-09	up
	Cl002242	33.0771	15.7652	1.06909	5.64559e-07	5.51309e-06	up
	Cl002248	12.0145	25.294	-1.07402	0.008653	0.0308223	down
	Cl015048	190.88	17.2073	3.47157	2.45133e-38	2.94467e-36	up
	Cl023839	5.29843	11.6477	-1.13641	0.00113936	0.00543645	down
	Cl015045	8.80137	1.55782	2.4982	9.20824e-06	7.29494e-05	up
	Cl030194	36.0123	12.5014	1.5264	1.07205e-18	3.90591e-17	up
	Cl032971	5.21647	15.813	-1.59997	0.00019141	0.00113541	down
	Cl035612	472.205	1264.55	-1.42114	0.00252332	0.0108013	down
	Cl020568	23.899	90.493	-1.92086	1.42107e-09	2.05123e-08	down
	Cl020563	4.7587	15.6414	-1.71673	0.00423213	0.0168569	down
	Cl020567	4.79659	10.8033	-1.17139	0.000882208	0.00434297	down
	Cl019151	10.6359	4.60635	1.20725	0.00881917	0.0313535	up
	Cl019592	123.044	53.6082	1.19865	6.59972e-05	0.000435782	up
	Cl018200	52.9843	12.9048	2.03766	2.0291e-13	4.50196e-12	up
	Cl024454	6.39034	13.9059	-1.12173	0.00706007	0.0259865	down
	Cl024459	151.129	47.0779	1.68266	5.4279e-38	6.38668e-36	up
	Cl012568	2.1824	9.94297	-2.18776	1.73719e-06	1.56937e-05	down
	Cl022683	16.2708	33.2101	-1.02933	0.00042138	0.00227788	down
	Cl022682	9.84238	24.9165	-1.34002	0.00116857	0.00555827	down
	Cl022684	2.71155	8.22465	-1.60084	0.00318465	0.0132069	down
	Cl023155	1.69365	6.03565	-1.83338	9.5478e-06	7.54521e-05	down
	Cl023150	4.04051	8.58346	-1.08702	0.00816258	0.0293308	down
	Cl023159	2.38509	7.35453	-1.62459	3.18919e-06	2.73074e-05	down
	Cl023398	14.275	0.307415	5.53716	3.76986e-22	1.75418e-20	up
	Cl027811	17.3987	1.92284	3.17767	1.82288e-19	7.0723e-18	up
	Cl027814	299.59	58.619	2.35355	1.82415e-48	3.27322e-46	up
	Cl001847	3.94915	10.9458	-1.47077	0.0120721	0.0406188	down
	Cl001840	56.9882	6.04354	3.2372	3.56828e-37	4.00177e-35	up
	Cl023177	80.4413	1.62797	5.62679	1.10261e-38	1.34706e-36	up
	Cl013779	66.8015	26.2515	1.34748	2.30941e-06	2.03072e-05	up
	Cl023174	46.9867	10.3413	2.18384	2.07073e-06	1.83944e-05	up
	Cl018174	10.9368	1.29429	3.07897	3.13965e-47	5.2713e-45	up
	Cl023175	51.0239	10.204	2.32204	1.23996e-08	1.57588e-07	up
	Cl025957	90.0313	36.157	1.31615	1.93e-15	5.17369e-14	up
	Cl010233	5.29113	1.89345	1.48256	0.00103612	0.0049995	up
	Cl028765	122.88	21.4165	2.52045	7.72233e-16	2.16723e-14	up
	Cl014920	139.685	29.2322	2.25655	1.25433e-06	1.15942e-05	up
	Cl015345	9.29146	20.1189	-1.11457	0.000183928	0.00109623	down
	Cl015347	40.1549	2.83053	3.82643	2.56983e-20	1.0555e-18	up
	Cl015343	7.1422	2.63315	1.43958	1.59581e-09	2.27826e-08	up
	Cl015349	11.7832	1.54928	2.92705	1.32102e-07	1.43065e-06	up
	Cl014690	37.3132	16.9116	1.14167	1.21197e-09	1.76688e-08	up
	Cl041150	6.41183	14.3338	-1.16061	0.00836058	0.0299809	down
	Cl044383	2.26456	5.2122	-1.20266	0.0152173	0.0490721	down
	Cl029417	11.2903	25.0896	-1.15201	0.000678725	0.00345991	down
	Cl043122	3.91248	32.279	-3.04444	4.69989e-19	1.76154e-17	down
	Cl043121	94.6945	191.839	-1.01855	2.62848e-06	2.28886e-05	down
	Cl043120	294.951	609.493	-1.04714	5.69469e-06	4.68198e-05	down
	Cl008435	8.16524	21.6342	-1.40574	1.32876e-06	1.22154e-05	down
	Cl002336	1.79159	9.3455	-2.38303	6.83545e-09	9.01451e-08	down
	Cl031865	13.3587	2.5877	2.36804	1.1102e-10	1.85745e-09	up
	Cl036488	1.37357	6.08808	-2.14806	7.48564e-05	0.000488105	down
	Cl042711	49.7286	19.9572	1.31716	7.31638e-09	9.6011e-08	up
	Cl006020	65.3087	11.0443	2.56397	2.62083e-08	3.17753e-07	up
	Cl042719	14.2506	1.17257	3.60328	7.88395e-29	5.57508e-27	up
	Cl001033	110.502	31.2319	1.82298	1.55838e-26	9.49915e-25	up
	Cl001031	79.5154	25.9893	1.61331	5.55144e-07	5.4378e-06	up
	Cl009623	5.33656	1.54243	1.7907	0.00167361	0.00758834	up
	Cl010594	7.69579	15.6551	-1.0245	0.000143869	0.000878264	down
	Cl001039	178.216	73.3938	1.2799	2.8001e-18	9.81573e-17	up
	Cl043443	3.22741	6.82938	-1.08138	0.003423	0.0140553	down
	Cl043446	9.99165	21.0018	-1.07172	0.004288	0.0170534	down
	Cl021762	8.48431	0.607433	3.804	1.2843e-13	2.91368e-12	up
	Cl030421	180.665	66.9142	1.43293	0.000444805	0.00238788	up
	Cl024240	1.1526	5.60676	-2.28228	0.00021536	0.00126364	down
	Cl033194	27.4158	75.9197	-1.46947	1.54024e-11	2.80942e-10	down
	Cl018042	42.5397	18.6855	1.18689	0.00649758	0.024255	up
	Cl018046	43.9014	21.4582	1.03274	6.45572e-12	1.22744e-10	up
	Cl006847	79.0099	16.6623	2.24544	2.95257e-23	1.47423e-21	up
	Cl006844	28.0042	1.54354	4.18133	6.87934e-17	2.11916e-15	up
	Cl036819	8.46213	2.86029	1.56486	1.51617e-10	2.50024e-09	up
	Cl018596	7.27443	15.9955	-1.13676	2.74577e-05	0.000198367	down
	Cl018593	1.6894	6.1627	-1.86705	6.1142e-07	5.9404e-06	down
	Cl018599	4.04556	8.85211	-1.12968	0.000314951	0.00176434	down
	Cl022441	54.1507	130.646	-1.27061	0.000647802	0.00332352	down
	Cl001070	27.533	5.28866	2.38019	2.64642e-28	1.79619e-26	up
	Cl005014	22.7294	7.89074	1.52633	1.59921e-07	1.71319e-06	up
	Cl005018	21.0655	43.5344	-1.04727	0.000416468	0.002256	down
	Cl039043	9.99062	0.187316	5.73703	5.86211e-19	2.17725e-17	up
	Cl039048	3.01365	7.80589	-1.37305	0.000694627	0.00352696	down
	Cl025257	1.23921	7.94588	-2.68079	5.05275e-10	7.82863e-09	down
	Cl020159	7.11427	17.6906	-1.3142	0.000310057	0.00173936	down
	Cl003461	136.715	60.0572	1.18677	6.51969e-08	7.39844e-07	up
	Cl021203	7.58752	29.3878	-1.95352	1.49923e-15	4.0799e-14	down
	Cl038602	122.351	17.8551	2.77662	4.54997e-20	1.84245e-18	up
	Cl044411	261.807	568.71	-1.11919	1.1324e-05	8.7916e-05	down
	Cl019056	189.923	429.664	-1.1778	0.00741383	0.0270629	down
	Cl018907	18.9233	6.29411	1.58809	5.43337e-05	0.000365578	up
	Cl018906	87.2364	16.1699	2.43162	8.9644e-18	2.97535e-16	up
	Cl008268	8.78436	4.35019	1.01386	7.19322e-14	1.6695e-12	up
	Cl016595	10.0859	1.88979	2.41605	1.66766e-14	4.07476e-13	up
	Cl009028	17.5738	7.49049	1.2303	8.56708e-07	8.16332e-06	up
	Cl041425	1.30224	5.18097	-1.99223	0.00381616	0.0154291	down
	Cl029231	10.1673	2.11748	2.26352	5.46614e-06	4.49922e-05	up
	Cl041283	38.1953	245.069	-2.68172	1.96662e-12	3.94009e-11	down
	Cl040526	3.40152	13.0134	-1.93574	7.61091e-17	2.337e-15	down
	Cl016710	25.7143	6.8423	1.91002	1.23149e-10	2.04606e-09	up
	Cl008199	1.50475	6.18388	-2.03899	2.7578e-05	0.000199136	down
	Cl034062	12.1857	25.4459	-1.06225	0.000351471	0.00194352	down
	Cl029156	2.15469	7.13428	-1.72729	0.0074962	0.0273013	down
	Cl010006	47.0256	23.4803	1.00199	0.000423553	0.00228747	up
	Cl014719	24.5328	3.60881	2.76512	5.8627e-08	6.68651e-07	up
	Cl008033	218.603	46.3281	2.23835	3.00345e-15	7.94738e-14	up
	Cl029593	6.01723	2.4024	1.32462	6.32765e-10	9.64262e-09	up
	Cl029591	12.9977	1.90362	2.77144	5.10594e-25	2.85754e-23	up
	Cl037657	8.81967	1.53588	2.52165	3.5646e-05	0.000249427	up
	Cl036384	76.6643	34.3922	1.15647	0.00641847	0.0240222	up
	Cl000556	231.89	46.3422	2.32304	1.43929e-26	8.84841e-25	up
	Cl000554	2.90525	15.0842	-2.37631	5.94069e-26	3.50941e-24	down
	Cl011873	3.03915	6.26853	-1.04446	0.00604558	0.0228071	down
	Cl007781	0.927639	6.05748	-2.70708	7.47485e-10	1.12712e-08	down
	Cl007780	134.064	299.343	-1.15888	0.00529767	0.0203828	down
	Cl021048	201.014	63.9847	1.6515	1.2056e-14	2.98471e-13	up
	Cl019292	7.72365	44.6894	-2.53258	1.15166e-10	1.91899e-09	down
	Cl019290	27.0517	9.90809	1.44904	0.00356337	0.0145691	up
	Cl033541	12.7675	38.0254	-1.57449	3.54138e-10	5.5803e-09	down
	Cl033549	3.35775	17.7006	-2.39823	0.00402596	0.01615	down
	Cl026064	1060.42	15.4597	6.09998	1.35242e-284	1.29426e-280	up
	Cl006047	92.5328	45.2461	1.03217	3.12865e-10	4.96812e-09	up
	Cl001010	14.8814	49.3083	-1.72833	1.33279e-06	1.22407e-05	down
	Cl038974	1.67349	8.79944	-2.39455	2.17874e-10	3.54199e-09	down
	Cl001012	25.0713	1.75383	3.83745	7.01833e-09	9.25143e-08	up
	Cl018651	133.938	0.350871	8.57641	6.01409e-86	4.11106e-83	up
	Cl018657	81.0381	27.5805	1.55495	1.36313e-05	0.000104084	up
	Cl013125	20.9588	7.88795	1.40984	4.4618e-14	1.05518e-12	up
	Cl013129	6.84634	1.38198	2.3086	1.36008e-06	1.24595e-05	up
	Cl024331	24.8523	10.6697	1.21986	2.64053e-17	8.39529e-16	up
	Cl024337	8.25966	0.140785	5.87452	1.03946e-09	1.53198e-08	up
	Cl024336	15.9833	1.64403	3.28126	1.95199e-33	1.74042e-31	up
	Cl039360	140.985	30.236	2.2212	4.50806e-20	1.82806e-18	up
	Cl012386	96.4177	194.973	-1.01591	0.00514929	0.0198894	down
	Cl021905	6.05139	0.318745	4.24679	2.41533e-08	2.93831e-07	up
	Cl021906	87.8262	12.4004	2.82426	9.29909e-08	1.03279e-06	up
	Cl038101	1346.72	5776.9	-2.10084	2.01398e-07	2.12813e-06	down
	Cl031412	15.9263	33.8494	-1.08772	9.3976e-05	0.000600902	down
	Cl043678	15.1788	113.178	-2.89847	0.000409944	0.00222402	down
	Cl025819	20.9065	8.14858	1.35933	4.3382e-07	4.32614e-06	up
	Cl025811	3.2932	8.36685	-1.34519	2.14257e-05	0.000158051	down
	Cl027521	4.34009	13.9962	-1.68924	3.22509e-10	5.11277e-09	down
	Cl027527	42.9737	17.7533	1.27537	2.09457e-16	6.21873e-15	up
	Cl001482	73.9699	8.65545	3.09526	6.61115e-12	1.2545e-10	up
	Cl039524	0.0001	5.5605	-15.7629	0.0012343	0.00583514	down
	Cl042206	56.2199	200.801	-1.83661	0.00268039	0.0113849	down
	Cl000157	16.8604	37.8947	-1.16836	1.81261e-06	1.63238e-05	down
	Cl035437	24.6139	70.3154	-1.51437	0.000326564	0.00182122	down
	Cl029009	266.749	87.3198	1.6111	0.00171379	0.00774606	up
	Cl005806	46.2835	1.12646	5.36063	3.03285e-06	2.60854e-05	up
	Cl011251	53.9298	137.362	-1.34882	0.00173276	0.00782441	down
	Cl005805	274.084	0.025721	13.3794	1.35146e-17	4.41853e-16	up
	Cl003216	2.63841	6.7255	-1.34997	0.00863523	0.0307743	down
	Cl034827	16.1066	0.570777	4.81858	9.04494e-104	8.37678e-101	up
	Cl034821	16.7716	1.38992	3.59294	1.71501e-17	5.53235e-16	up
	Cl001421	4.13538	13.9311	-1.75222	9.48001e-16	2.63732e-14	down
	Cl034828	2.01173	5.3974	-1.42383	6.12651e-08	6.97707e-07	down
	Cl007902	20.829	48.1303	-1.20835	0.00178937	0.00804459	down
	Cl033430	279.444	48.765	2.51864	1.01495e-16	3.09992e-15	up
	Cl005422	81.3385	195.498	-1.26514	0.00479296	0.0187397	down
	Cl005428	29.9341	10.9234	1.45437	1.48408e-11	2.71044e-10	up
	Cl031991	1572.45	260.256	2.59501	3.56085e-61	1.02232e-58	up
	Cl020292	14.5879	0.809036	4.17243	1.15227e-06	1.06922e-05	up
	Cl002540	5.75361	0.768135	2.90504	3.07919e-09	4.25016e-08	up
	Cl030114	8.22454	3.89791	1.07724	5.06464e-09	6.82336e-08	up
	Cl030111	148.779	48.5391	1.61596	3.39625e-07	3.45033e-06	up
	Cl030112	110.72	32.553	1.76605	0.00461628	0.0181487	up
	Cl036288	8.13451	19.0753	-1.22958	0.0125458	0.0418984	down
	Cl021658	12.0794	85.4944	-2.82328	2.85323e-05	0.000205098	down
	Cl018282	67.3808	5.30492	3.66693	1.42249e-18	5.11136e-17	up
	Cl018289	5.46896	0.864265	2.66172	9.73014e-05	0.000619544	up
	Cl030800	7.78253	3.4241	1.18451	0.00801133	0.0288879	up
	Cl012870	1.52035	5.36744	-1.81983	3.50143e-05	0.000245605	down
	Cl032402	0.673281	7.38216	-3.45476	8.29282e-19	3.05239e-17	down
	Cl019737	11.164	24.2937	-1.12173	0.0105207	0.0363216	down
	Cl024561	33.067	91.831	-1.47359	0.000460858	0.00246484	down
	Cl027721	25.5331	57.0504	-1.15987	0.00133537	0.00623896	down
	Cl027729	34.2484	13.5731	1.33528	0.00510144	0.0197442	up
	Cl027897	46.2188	14.5495	1.66751	0.00321686	0.0133135	up
	Cl013084	57.0325	24.2878	1.23155	9.56336e-14	2.20003e-12	up
	Cl013081	0.278476	5.83627	-4.38942	6.01263e-06	4.91242e-05	down
	Cl014573	5.27426	18.2153	-1.78811	0.000305772	0.00171862	down
	Cl025761	3.56455	14.0267	-1.97638	5.84317e-11	1.00505e-09	down
	Cl013310	30.8103	7.66548	2.00697	3.83265e-12	7.48539e-11	up
	Cl013317	2.66328	8.81616	-1.72695	2.15928e-05	0.00015912	down
	Cl012026	77.673	19.7821	1.97322	1.38547e-19	5.42657e-18	up
	Cl017765	91.8392	18.5728	2.30592	5.68011e-10	8.74403e-09	up
	Cl017763	2.51473	18.9213	-2.91153	7.18419e-12	1.35875e-10	down
	Cl018068	2.38232	10.3833	-2.12383	0.0122833	0.0411643	down
	Cl010950	71.0682	8.05854	3.14061	1.82068e-14	4.44487e-13	up
	Cl009265	7.76729	1.94524	1.99746	0.00325735	0.0134663	up
	Cl011643	3.757	11.3556	-1.59575	0.000695915	0.00353123	down
	Cl011642	24.3499	52.818	-1.11712	0.000308078	0.00172989	down
	Cl028980	122.967	19.6348	2.64679	1.5569e-08	1.94681e-07	up
	Cl042468	161.631	3.42829	5.55907	1.15846e-42	1.63839e-40	up
	Cl042460	145.478	39.2646	1.8895	2.42485e-23	1.22351e-21	up
	Cl036778	4.84727	10.7438	-1.14826	0.00189022	0.00843331	down
	Cl013868	61.9023	17.3074	1.83861	2.28391e-10	3.70249e-09	up
	Cl013866	8.95067	24.9693	-1.48009	0.00124326	0.00586976	down
	Cl009519	46.5766	110.349	-1.24439	0.000204177	0.00120417	down
	Cl009516	18.568	44.2372	-1.25244	0.0101987	0.0353841	down
	Cl009512	5.86083	15.3559	-1.38961	1.98305e-08	2.44455e-07	down
	Cl014074	75.0015	18.2174	2.0416	1.87362e-20	7.80721e-19	up
	Cl042795	503.158	59.5442	3.07898	8.87065e-38	1.03108e-35	up
	Cl010514	18.9181	5.71229	1.72763	0.00803911	0.0289554	up
	Cl010515	48.2935	16.5299	1.54675	2.74263e-22	1.28872e-20	up
	Cl002486	257.235	99.7833	1.36622	3.90288e-12	7.6122e-11	up
	Cl040104	12.3764	5.12806	1.27111	0.00368384	0.0149721	up
	Cl007372	5.70187	1.87573	1.60398	7.72633e-06	6.21701e-05	up
	Cl007370	4.43866	9.32019	-1.07024	0.00149485	0.00687002	down
	Cl035450	24.3291	3.6996	2.71724	1.10341e-33	9.99335e-32	up
	Cl004056	8.91726	36.4555	-2.03146	2.29137e-09	3.22161e-08	down
	Cl032246	3.16456	9.22322	-1.54327	0.00744157	0.0271399	down
	Cl036891	1.73811	5.08599	-1.54901	0.00743784	0.02713	down
	Cl004944	55.822	9.33855	2.57956	7.33857e-15	1.85958e-13	up
	Cl004941	17.8463	62.3942	-1.80579	0.000165331	0.000996566	down
	Cl005092	93.3055	44.3661	1.0725	1.26714e-07	1.37655e-06	up
	Cl036239	17.9165	42.8239	-1.25713	0.00751592	0.0273558	down
	Cl036234	9.23825	47.5711	-2.3644	2.36681e-10	3.82823e-09	down
	Cl002473	9.97387	41.7771	-2.06649	2.38221e-07	2.48522e-06	down
	Cl002477	108.75	37.2509	1.54567	3.10603e-10	4.93766e-09	up
	Cl002474	7.83836	3.84634	1.02707	0.00843731	0.0301813	up
	Cl006542	142.478	28.8307	2.30506	2.29971e-12	4.58504e-11	up
	Cl006543	5.85832	1.47859	1.98627	1.11611e-16	3.39805e-15	up
	Cl006547	664.488	19.8062	5.06822	2.81583e-78	1.49708e-75	up
	Cl006545	2.76785	12.7897	-2.20814	3.53379e-09	4.8266e-08	down
	Cl003701	44.6974	105.043	-1.23271	9.39515e-05	0.000600879	down
	Cl003705	64.9307	9.64392	2.75121	7.83795e-18	2.62576e-16	up
	Cl007638	41.9522	0.053403	9.61761	1.62702e-66	5.91184e-64	up
	Cl007630	27.7631	62.7171	-1.17569	0.00278745	0.0117844	down
	Cl007637	1417.49	26.1582	5.75994	1.16897e-137	2.09757e-134	up
	Cl030305	7.3705	0.46234	3.99474	7.38751e-06	5.96511e-05	up
	Cl035151	67.5587	22.8667	1.56289	4.6007e-11	7.99552e-10	up
	Cl021288	248.985	110.362	1.17381	6.85258e-24	3.56408e-22	up
	Cl018980	5.57547	13.3107	-1.25543	7.40456e-06	5.97652e-05	down
	Cl020739	95.4062	29.0432	1.71588	9.27754e-12	1.73977e-10	up
	Cl029426	12.8641	0.133856	6.58652	8.14808e-15	2.05564e-13	up
	Cl008914	87.1504	14.2806	2.60945	2.94962e-16	8.63237e-15	up
	Cl018360	13.9637	42.0016	-1.58876	9.15723e-05	0.000586578	down
	Cl018362	5.38396	12.7368	-1.24226	0.00157728	0.00719359	down
	Cl018368	4411.94	213.01	4.37242	1.16075e-81	6.94274e-79	up
	Cl039799	5.65727	11.9977	-1.08458	0.00439509	0.0174214	down
	Cl022250	150.618	72.0701	1.06343	4.97644e-15	1.28715e-13	up
	Cl023617	13.6025	4.00368	1.76447	6.78662e-17	2.09284e-15	up
	Cl023615	52.966	26.1151	1.02018	3.14329e-16	9.15251e-15	up
	Cl023611	78.5091	28.1241	1.48105	5.13863e-14	1.21025e-12	up
	Cl015916	121.67	56.1596	1.11537	3.46155e-11	6.0858e-10	up
	Cl015913	42.7475	4.58857	3.21973	1.14532e-10	1.91287e-09	up
	Cl015919	29.5986	72.18	-1.28607	4.73071e-05	0.000322763	down
	Cl027914	7.23158	37.5457	-2.37626	8.78966e-06	6.99421e-05	down
	Cl027910	2.13741	5.66746	-1.40684	0.000560387	0.00292575	down
	Cl025518	11.9367	33.3989	-1.4844	1.28585e-12	2.63127e-11	down
	Cl016242	41.4786	6.31294	2.71598	2.34303e-34	2.19116e-32	up
	Cl028644	54.2279	130.293	-1.26465	4.02609e-06	3.38177e-05	down
	Cl028649	4.94784	31.0533	-2.64988	4.62459e-08	5.39066e-07	down
	Cl016794	6.57888	0.202848	5.01937	4.6683e-11	8.1032e-10	up
	Cl013543	6.26375	0.965159	2.69819	2.99109e-05	0.000213883	up
	Cl010085	13.4366	49.3834	-1.87785	8.42646e-07	8.04e-06	down
	Cl010086	9.69864	28.8698	-1.5737	1.52762e-06	1.38923e-05	down
	Cl010087	6.92384	1.00156	2.78932	1.66051e-13	3.71576e-12	up
	Cl040727	0.547156	7.50701	-3.77822	4.19584e-08	4.92086e-07	down
	Cl017688	7.96043	1.74448	2.19005	2.12245e-07	2.23289e-06	up
	Cl044118	18.1429	7.25806	1.32175	2.85064e-15	7.54998e-14	up
	Cl011568	10.6356	4.65172	1.19306	3.93762e-09	5.35016e-08	up
	Cl038508	76.8113	26.707	1.5241	0.000124218	0.000768931	up
	Cl009704	3.02769	15.2154	-2.32924	0.00550893	0.0210685	down
	Cl004635	11.0255	30.8131	-1.4827	4.91649e-07	4.86397e-06	down
	Cl001286	88.0175	21.4058	2.03979	1.11126e-11	2.06366e-10	up
	Cl005942	8.1848	18.8499	-1.20354	0.00238705	0.0103048	down
	Cl005940	87.8063	1.8775	5.54744	1.75763e-15	4.73818e-14	up
	Cl005944	55.0215	20.6705	1.41242	0.000804787	0.00401206	up
	Cl005949	8.16813	2.11925	1.94645	5.05589e-07	4.98813e-06	up
	Cl034730	17.7883	43.1793	-1.27941	0.000117248	0.000729879	down
	Cl030676	486.425	4.07783	6.89827	8.39231e-20	3.33716e-18	up
	Cl019218	5.86266	2.88013	1.02542	0.000347038	0.00192085	up
	Cl026576	537.69	132.267	2.02333	3.95244e-29	2.83686e-27	up
	Cl033324	13.8631	0.0302697	8.83916	2.57083e-09	3.59165e-08	up
	Cl018167	6.87054	0.674036	3.34953	2.62321e-21	1.16223e-19	up
	Cl043838	2.89247	8.06821	-1.47995	8.25787e-07	7.88963e-06	down
	Cl001881	11.8209	27.2636	-1.20564	0.00182946	0.00819274	down
	Cl005114	33.9105	12.4265	1.44832	1.23509e-05	9.51675e-05	up
	Cl005116	9.84176	60.9347	-2.63028	2.73984e-08	3.31065e-07	down
	Cl005111	69.6491	14.9978	2.21536	2.58607e-38	3.08075e-36	up
	Cl022418	33.6315	178.216	-2.40575	1.97037e-06	1.7579e-05	down
	Cl023059	53.3909	1.88016	4.82767	8.4733e-13	1.75518e-11	up
	Cl023050	97.7276	16.9436	2.52802	3.40897e-07	3.4608e-06	up
	Cl025067	58.196	20.5007	1.50525	6.22217e-06	5.07208e-05	up
	Cl013671	8.00527	2.59386	1.62585	1.53775e-05	0.000116275	up
	Cl038187	9.348	39.3095	-2.07215	0.000130601	0.00080566	down
	Cl021361	6.6724	14.9875	-1.16748	0.000780647	0.00390411	down
	Cl031330	34.9599	16.8155	1.05591	1.40154e-16	4.25352e-15	up
	Cl032808	5.55983	11.7553	-1.0802	0.0154839	0.0498199	down
	Cl040449	346.584	11.1474	4.95843	2.46729e-23	1.24274e-21	up
	Cl030539	13.0031	5.99094	1.11801	1.47607e-05	0.000112081	up
	Cl030532	9.3925	19.6771	-1.06694	0.00133917	0.00625182	down
	Cl021265	3.2506	7.92769	-1.28619	0.00681297	0.0252095	down
	Cl008898	21.3193	84.3354	-1.98398	6.716e-05	0.000443052	down
	Cl008892	493.897	22.6151	4.44885	5.93348e-53	1.27127e-50	up
	Cl022043	1768.26	318.351	2.47364	6.11406e-18	2.06511e-16	up
	Cl013361	7.46616	1.16643	2.67827	1.55629e-09	2.22738e-08	up
	Cl025895	94.9239	30.6917	1.62892	9.4236e-19	3.45974e-17	up
	Cl009279	52.5235	106.625	-1.02152	4.32611e-08	5.06536e-07	down
	Cl034261	1.80346	6.04909	-1.74595	5.22645e-06	4.32176e-05	down
	Cl043356	7.34745	37.0779	-2.33525	3.23499e-15	8.52079e-14	down
	Cl029375	10.8755	47.0004	-2.11159	1.60746e-15	4.35379e-14	down
	Cl029372	9.39298	20.7312	-1.14215	2.26632e-09	3.18796e-08	down
	Cl029373	104.002	31.0339	1.7447	1.3222e-11	2.43179e-10	up
	Cl024078	329.162	17.2773	4.25185	1.24771e-11	2.30069e-10	up
	Cl024070	83.5599	7.5991	3.45891	1.3813e-19	5.41765e-18	up
	Cl017433	24.489	1.38225	4.14705	3.50263e-21	1.54234e-19	up
	Cl016453	20.1645	120.053	-2.57378	2.1014e-08	2.57936e-07	down
	Cl016455	18.8227	48.9607	-1.37915	8.43552e-12	1.58601e-10	down
	Cl016454	4.76426	77.29	-4.01996	5.58337e-31	4.42814e-29	down
	Cl016457	43.8602	150.588	-1.77962	2.5444e-05	0.000184936	down
	Cl038622	11.6922	68.798	-2.55682	0.000158258	0.000958062	down
	Cl044471	11.3	0.0909607	6.95687	3.16861e-08	3.79677e-07	up
	Cl043153	11.2187	3.03317	1.88701	5.87656e-09	7.84725e-08	up
	Cl040505	0.53966	22.0964	-5.35562	1.34628e-10	2.23162e-09	down
	Cl028561	14.1845	29.3064	-1.0469	0.0116743	0.0395199	down
	Cl010120	12.5583	26.3267	-1.06788	0.00659243	0.0245485	down
	Cl037511	8.85151	22.6738	-1.35703	0.000979286	0.00475322	down
	Cl015730	13.9724	39.4127	-1.49608	1.05554e-17	3.47928e-16	down
	Cl017479	35.6894	98.8026	-1.46905	1.14776e-10	1.91471e-09	down
	Cl017474	11.3884	0.0438443	8.02096	1.25609e-09	1.8278e-08	up
	Cl017476	3.0846	8.36858	-1.4399	2.31192e-06	2.03231e-05	down
	Cl005355	84.0531	31.791	1.40268	1.89205e-06	1.6954e-05	up
	Cl000180	26.0816	55.5594	-1.091	0.00370352	0.0150372	down
	Cl000188	2.72753	8.7241	-1.67741	3.24872e-06	2.77674e-05	down
	Cl031913	8.61944	18.9516	-1.13665	0.000585116	0.00303829	down
	Cl000459	3.86068	12.1631	-1.65558	2.88395e-09	3.99798e-08	down
	Cl009139	21.3243	7.16035	1.5744	1.45552e-12	2.95949e-11	up
	Cl009137	171.31	18.9023	3.17997	3.17475e-14	7.63376e-13	up
	Cl009133	169.326	2.09446	6.33708	1.21394e-29	9.00575e-28	up
	Cl020218	2.76782	14.5893	-2.39809	0.00462952	0.0181924	down
	Cl042006	0.840448	7.65793	-3.18772	2.32525e-09	3.26445e-08	down
	Cl042005	60.5779	173.958	-1.52188	2.44881e-06	2.14476e-05	down
	Cl042004	31.8576	7.47507	2.09148	1.42246e-11	2.60119e-10	up
	Cl007248	798.536	260.259	1.61741	6.28367e-17	1.94401e-15	up
	Cl007247	406.028	68.0409	2.5771	1.66515e-29	1.21645e-27	up
	Cl035341	5.66766	1.07	2.40514	6.01805e-10	9.2296e-09	up
	Cl035346	302.303	616.343	-1.02774	0.00644942	0.0241192	down
	Cl035344	0.747655	5.05826	-2.7582	3.72495e-06	3.14447e-05	down
	Cl033429	147.974	2.80358	5.72193	3.44792e-22	1.60698e-20	up
	Cl032771	188.234	78.5352	1.26112	6.27065e-05	0.00041587	up
	Cl026308	16.0091	0.595692	4.74818	8.23465e-09	1.0717e-07	up
	Cl033283	8.9267	21.2367	-1.25036	1.73937e-05	0.000130521	down
	Cl032483	2.46674	7.21527	-1.54845	0.00744243	0.0271399	down
	Cl001334	1.94136	19.8742	-3.35576	5.1406e-05	0.000347754	down
	Cl001337	2.22054	5.41663	-1.28649	0.000135076	0.000830594	down
	Cl007278	99.5087	36.5832	1.44364	1.13018e-13	2.58134e-12	up
	Cl013000	7.45464	1.30348	2.51577	3.69388e-06	3.12099e-05	up
	Cl013002	3.19186	19.296	-2.59584	0.000430499	0.00231975	down
	Cl020976	8.9751	20.7393	-1.20837	2.18819e-05	0.000161208	down
	Cl038078	25.8446	0.543723	5.57085	1.4545e-47	2.50052e-45	up
	Cl016918	17.8263	54.7819	-1.61969	4.88245e-05	0.000332034	down
	Cl013241	5.63924	1.76446	1.67627	0.000108852	0.00068345	up
	Cl018975	13.2949	79.7605	-2.58481	5.6154e-08	6.43843e-07	down
	Cl015732	7.51458	21.8625	-1.5407	5.77326e-06	4.74114e-05	down
	Cl014348	33.0907	13.2555	1.31983	0.0037218	0.0150922	up
	Cl018872	174.227	65.6567	1.40796	3.32437e-30	2.53164e-28	up
	Cl016850	9.29956	35.0101	-1.91254	5.18927e-10	8.03149e-09	down
	Cl029946	39.5825	7.91034	2.32305	5.25419e-07	5.16602e-06	up
	Cl012630	8.12016	17.035	-1.06892	8.51717e-05	0.000549378	down
	Cl008465	3.37438	10.9105	-1.69302	0.00395232	0.0159102	down
	Cl008463	16.9317	5.67774	1.57634	6.2418e-08	7.09992e-07	up
	Cl008462	28.1103	6.86023	2.03477	1.66565e-05	0.000125415	up
	Cl008460	58.2694	211.35	-1.85882	5.41606e-06	4.4644e-05	down
	Cl009334	8.8555	38.9105	-2.13551	5.31432e-05	0.000358492	down
	Cl009335	20.906	58.0557	-1.47352	0.000550296	0.00288093	down
	Cl017066	2.48489	5.06341	-1.02693	0.000196527	0.00116295	down
	Cl017063	16.1825	0.187735	6.42959	1.12837e-05	8.765e-05	up
	Cl025919	104.117	39.3507	1.40374	8.2119e-05	0.000530641	up
	Cl015074	12.6423	32.8532	-1.37778	0.000114151	0.000712759	down
	Cl025910	2.92518	9.84676	-1.75112	1.60476e-05	0.000121021	down
	Cl005573	10.8207	39.0437	-1.8513	1.30955e-06	1.20503e-05	down
	Cl016085	168.264	77.7934	1.11301	1.27633e-27	8.40443e-26	up
	Cl029123	12.9919	40.1531	-1.6279	0.000264502	0.00151302	down
	Cl011192	11.1494	39.5643	-1.82723	0.00546804	0.0209456	down
	Cl011194	0.440038	5.71835	-3.6999	1.16274e-05	9.00452e-05	down
	Cl011199	5.29995	2.48589	1.09221	4.78787e-05	0.000326198	up
	Cl011442	1.92135	8.87896	-2.20827	0.00120263	0.00570328	down
	Cl015575	57.1729	20.066	1.51058	9.68321e-10	1.43638e-08	up
	Cl015570	14.2739	36.8696	-1.36905	0.000926999	0.00453161	down
	Cl001548	8.89397	19.0236	-1.09689	2.81957e-06	2.44046e-05	down
	Cl001540	311.517	81.3143	1.93773	1.09957e-06	1.0233e-05	up
	Cl001545	7.44864	19.5648	-1.39321	6.54785e-05	0.000433054	down
	Cl033433	10.6967	2.25897	2.24343	1.89568e-16	5.65161e-15	up
	Cl014621	11.7613	26.2173	-1.15647	0.00914665	0.0322934	down
	Cl008149	28.0578	67.7091	-1.27094	2.46181e-06	2.15418e-05	down
	Cl008140	3.29799	6.74905	-1.0331	0.00158312	0.00721679	down
	Cl002161	86.5945	23.2394	1.8977	6.28139e-06	5.11309e-05	up
	Cl037491	0.920621	12.325	-3.74284	3.69542e-16	1.06629e-14	down
	Cl037495	71.7242	243.119	-1.76113	0.00222199	0.00967592	down
	Cl032742	3.10235	7.01517	-1.17712	0.00406219	0.0162794	down
	Cl032747	101.293	48.9348	1.0496	9.75664e-05	0.000620955	up
	Cl031893	43.978	20.3766	1.10987	2.48155e-20	1.0207e-18	up
	Cl023970	6.5106	33.4017	-2.35906	0.00337288	0.0138792	down
	Cl023971	23.1177	3.51156	2.71881	4.66756e-06	3.88197e-05	up
	Cl006091	54.7439	4.23974	3.69065	1.72421e-81	9.70631e-79	up
	Cl031762	4.28694	8.91941	-1.057	0.00410588	0.0164247	down
	Cl005675	27.3882	9.85274	1.47496	0.0011926	0.00566037	up
	Cl005677	18.5806	48.9811	-1.39843	0.00286729	0.0120828	down
	Cl017656	1200.69	60.1778	4.31849	1.2349e-60	3.40903e-58	up
	Cl006327	250.699	720.534	-1.52311	5.56289e-08	6.39098e-07	down
	Cl006324	8.01212	20.5595	-1.35955	5.51951e-09	7.39454e-08	down
	Cl003780	2.32994	6.3229	-1.4403	0.00010539	0.000665002	down
	Cl003787	14.7927	50.2007	-1.76282	0.000864961	0.00427198	down
	Cl003786	75.6817	186.454	-1.3008	0.000363364	0.00200272	down
	Cl040066	144.984	8.02981	4.17438	1.20309e-29	8.9484e-28	up
	Cl020403	49.1168	12.6177	1.96076	4.36121e-19	1.63888e-17	up
	Cl020400	2.51936	5.42777	-1.1073	0.0111702	0.0381465	down
	Cl030388	111.936	19.5567	2.51694	1.12906e-18	4.08767e-17	up
	Cl002950	679.23	43.1289	3.97717	1.57879e-61	4.57849e-59	up
	Cl002952	60.6674	24.0555	1.33455	2.5749e-08	3.12846e-07	up
	Cl014101	8.81608	21.349	-1.27596	0.00017995	0.00107498	down
	Cl014103	2.5484	15.2842	-2.58438	5.32822e-15	1.37566e-13	down
	Cl039715	2.5671	9.30022	-1.85712	8.17673e-05	0.000528606	down
	Cl039717	10.2986	25.2769	-1.29537	7.77637e-06	6.25202e-05	down
	Cl032524	2.82095	10.8809	-1.94755	2.94021e-10	4.70008e-09	down
	Cl019671	5.71139	1.2474	2.19492	1.27974e-05	9.83177e-05	up
	Cl000673	40.2768	12.8816	1.64464	5.1272e-09	6.8947e-08	up
	Cl011550	22.4503	48.7465	-1.11856	0.00234861	0.0101564	down
	Cl026118	19.2739	41.6863	-1.11292	0.001653	0.00749962	down
	Cl027444	2.14785	8.1687	-1.92721	0.00440571	0.0174611	down
	Cl023693	10.0416	22.6736	-1.17503	5.94738e-06	4.86604e-05	down
	Cl023692	168.954	5.02435	5.07155	5.57974e-86	3.90718e-83	up
	Cl005867	7.70446	1.31484	2.55081	0.000426564	0.00230071	up
	Cl013635	11.4637	5.00583	1.19539	3.51785e-05	0.000246455	up
	Cl013633	27.0628	6.78838	1.99518	1.7907e-08	2.21982e-07	up
	Cl013630	410.764	164.387	1.32121	1.83348e-07	1.94888e-06	up
	Cl025593	21.4748	0.192961	6.7982	0.000105184	0.000663843	up
	Cl021879	32.0415	6.89796	2.2157	6.75136e-07	6.53397e-06	up
	Cl017609	22.1583	76.4787	-1.78721	0.00411072	0.0164394	down
	Cl017600	506.114	0.176986	11.4816	6.36754e-108	7.03124e-105	up
	Cl012278	3.89867	12.4459	-1.67462	0.000208546	0.00122642	down
	Cl012275	14.3685	0.019229	9.54541	1.29872e-07	1.40756e-06	up
	Cl012274	284.914	69.987	2.02537	1.82791e-58	4.60346e-56	up
	Cl012272	6.4298	1.45377	2.14497	0.000275888	0.00157064	up
	Cl036068	1.14027	6.89192	-2.59553	5.48357e-11	9.48394e-10	down
	Cl038038	200.926	0.65353	8.2642	2.24396e-36	2.43109e-34	up
	Cl036037	205.204	456.374	-1.15316	0.00083419	0.00413709	down
	Cl036030	12.3143	38.1512	-1.63139	4.01076e-05	0.000277401	down
	Cl042699	6.47308	45.4989	-2.81331	8.01384e-16	2.24466e-14	down
	Cl001175	2.19279	14.8392	-2.75857	0.00137343	0.00638667	down
	Cl010657	18.4	53.2721	-1.53367	0.000781196	0.00390598	down
	Cl031567	10.3224	2.0082	2.3618	1.03039e-39	1.33858e-37	up
	Cl040028	4.16275	10.0792	-1.27577	0.000321535	0.00179562	down
	Cl007432	4.89599	11.2393	-1.19888	0.000713846	0.00361455	down
	Cl041646	1.98836	5.55492	-1.48219	0.0129652	0.0429949	down
	Cl028192	18.063	6.17565	1.54838	4.07224e-05	0.000281314	up
	Cl028197	229.666	10.7073	4.42288	3.66502e-20	1.49252e-18	up
	Cl028196	77.6481	193.166	-1.31482	0.0089761	0.0317779	down
	Cl001102	7.34343	2.50517	1.55154	1.18807e-07	1.29793e-06	up
	Cl028445	9.73972	80.7062	-3.05073	5.31086e-10	8.21081e-09	down
	Cl028444	13.4903	38.1867	-1.50115	9.88364e-05	0.000628203	down
	Cl028441	194.302	72.1965	1.4283	1.6054e-26	9.76503e-25	up
	Cl035715	82.5759	36.5379	1.17633	7.75856e-09	1.0148e-07	up
	Cl035711	29.3249	6.89019	2.08951	8.93956e-09	1.15662e-07	up
	Cl035713	12.0889	4.94164	1.29061	1.9232e-09	2.72667e-08	up
	Cl034043	99.3359	215.931	-1.12018	0.000952661	0.00464283	down
	Cl016162	121.839	13.0975	3.21761	8.8214e-18	2.93128e-16	up
	Cl016164	0.802041	8.59537	-3.42181	3.60719e-08	4.28121e-07	down
	Cl016168	12.0948	28.8812	-1.25575	7.5544e-05	0.000492448	down
	Cl001994	2.68891	12.0206	-2.16042	2.07335e-09	2.92367e-08	down
	Cl001995	12.0894	53.8006	-2.15388	2.07944e-11	3.73362e-10	down
	Cl029715	5.63789	0.24058	4.55057	2.15758e-11	3.86909e-10	up
	Cl003845	5.70454	18.4624	-1.69441	0.00898136	0.0317907	down
	Cl032051	24.1063	117.689	-2.2875	0.000469415	0.00250314	down
	Cl036997	14.6842	4.81073	1.60993	0.00512779	0.0198328	up
	Cl013013	14.8271	30.9351	-1.061	0.000242005	0.00140024	down
	Cl004863	4.05959	15.1257	-1.89759	5.31379e-09	7.13225e-08	down
	Cl004861	2.22375	12.9103	-2.53745	0.000118325	0.000734986	down
	Cl005732	15.4519	2.75853	2.48581	1.20362e-10	2.00324e-09	up
	Cl005734	28.6401	11.0737	1.37091	0.00113563	0.00542044	up
	Cl006428	6.71216	14.2869	-1.08984	8.91689e-07	8.46294e-06	down
	Cl006426	5.26325	14.1547	-1.42726	0.000220237	0.00128857	down
	Cl017728	197.582	564.122	-1.51356	5.79673e-14	1.35857e-12	down
	Cl035055	6.78667	2.58651	1.3917	0.0140011	0.0457827	up
	Cl032887	45.5959	19.1042	1.25501	0.00287724	0.0121176	up
	Cl032888	21.2062	75.8618	-1.83889	0.00670129	0.0248828	down
	Cl026639	19.1168	67.8228	-1.82693	3.08123e-06	2.64778e-05	down
	Cl008811	55.6588	6.09498	3.19092	2.32089e-07	2.42654e-06	up
	Cl017552	9.98957	2.22224	2.16841	3.43907e-12	6.77199e-11	up
	Cl017403	17.1179	56.9493	-1.73418	0.000365148	0.00201101	down
	Cl012459	743.428	345.703	1.10466	0.00022915	0.00133582	up
	Cl012455	90.3468	27.4592	1.71818	4.23297e-13	9.06253e-12	up
	Cl012457	179.589	82.1301	1.12871	4.67875e-18	1.60678e-16	up
	Cl023719	1.38783	5.10036	-1.87777	2.34492e-14	5.67166e-13	down
	Cl016360	18.4703	49.5502	-1.42369	0.000163336	0.000985373	down
	Cl016364	6.89516	15.1926	-1.13972	0.00448947	0.0177367	down
	Cl024387	14.6261	1.95762	2.90137	1.21167e-13	2.76087e-12	up
	Cl013460	16.7131	58.667	-1.81157	0.000642715	0.00330096	down
	Cl019164	4.47775	11.5439	-1.36629	6.79584e-07	6.56931e-06	down
	Cl040644	12.2855	31.5355	-1.36002	0.000251944	0.00145189	down
	Cl027124	50.1778	3.89794	3.68627	6.45194e-36	6.76041e-34	up
	Cl029651	3.16238	12.4468	-1.97669	3.73229e-10	5.86182e-09	down
	Cl015102	10.5461	27.8854	-1.40279	6.75828e-06	5.48418e-05	down
	Cl014277	47.4578	4.68967	3.33909	8.30991e-28	5.50987e-26	up
	Cl000108	52.7465	25.1675	1.06751	7.1222e-09	9.36256e-08	up
	Cl000104	3.32428	7.71347	-1.21434	1.27554e-05	9.80214e-05	down
	Cl000102	941.703	416.285	1.1777	1.02046e-14	2.54761e-13	up
	Cl000103	363.914	32.6481	3.47852	2.60665e-14	6.2941e-13	up
	Cl036172	24.5203	4.4219	2.47123	3.26832e-17	1.03114e-15	up
	Cl008595	2.24459	5.11937	-1.18952	0.00142187	0.0065895	down
	Cl009423	28.2184	10.0321	1.49201	5.27918e-14	1.24234e-12	up
	Cl009426	2.95202	9.40895	-1.67233	0.00890275	0.0315746	down
	Cl009429	126.652	51.3062	1.30367	0.00390006	0.0157262	up
	Cl042083	6.62311	40.7886	-2.62259	0.000540363	0.00283461	down
	Cl042089	11.6751	63.0824	-2.4338	0.000872503	0.00430615	down
	Cl006194	24.5509	4.56709	2.42643	3.08554e-28	2.08929e-26	up
	Cl006197	9.64123	0.461207	4.38573	2.91216e-34	2.70576e-32	up
	Cl006198	454.893	38.8443	3.54975	1.59705e-34	1.51825e-32	up
	Cl031337	2.46199	6.56692	-1.41539	3.51701e-05	0.000246455	down
	Cl043684	0.997096	5.29658	-2.40926	0.00140314	0.00651288	down
	Cl043683	13.701	75.2669	-2.45773	0.000694705	0.00352696	down
	Cl007579	20.76	60.1243	-1.53414	0.00133943	0.00625182	down
	Cl013615	296.344	90.2651	1.71503	1.59086e-05	0.000120036	up
	Cl017193	75.1064	25.1876	1.57622	1.07364e-05	8.38294e-05	up
	Cl017197	11.2449	25.6777	-1.19125	6.8376e-05	0.000450246	down
	Cl035522	48.9575	23.7545	1.04333	5.11262e-63	1.59547e-60	up
	Cl000921	3.50926	25.4539	-2.85865	3.42731e-12	6.75347e-11	down
	Cl025742	5.71977	0.497411	3.52345	1.87376e-06	1.68111e-05	up
	Cl025747	10.9203	23.7295	-1.11967	0.00216176	0.00944514	down
	Cl033201	65.7711	10.5336	2.64245	1.37098e-06	1.25512e-05	up
	Cl018759	67.5326	154.288	-1.19197	0.000374707	0.00205537	down
	Cl018754	2.08827	5.31884	-1.3488	0.0079853	0.0288049	down
	Cl004126	4.09357	9.57296	-1.22561	1.74302e-07	1.85547e-06	down
	Cl004123	22.5447	10.2665	1.13484	2.68344e-09	3.7417e-08	up
	Cl018132	9.28044	2.14775	2.11136	0.000248183	0.00143165	up
	Cl013203	3.28753	11.7062	-1.8322	3.77062e-06	3.18021e-05	down
	Cl018133	11.9877	1.13858	3.39625	5.54253e-09	7.41847e-08	up
	Cl002272	13.4895	3.83912	1.81298	1.23719e-11	2.28422e-10	up
	Cl002274	4.56859	9.64437	-1.07794	0.000115663	0.000721102	down
	Cl023263	70.3504	32.7083	1.1049	3.06401e-17	9.70946e-16	up
	Cl023268	116.507	13.7428	3.08367	1.37501e-39	1.77823e-37	up
	Cl025147	1.83374	6.98024	-1.92849	0.000310067	0.00173936	down
	Cl025893	82.4576	26.0198	1.66404	2.76071e-35	2.77133e-33	up
	Cl019837	94.1935	17.7538	2.4075	2.05301e-36	2.24969e-34	up
	Cl023847	12.6836	2.17594	2.54325	1.70223e-31	1.39234e-29	up
	Cl030547	6.43884	16.7106	-1.37589	0.000994189	0.00481741	down
	Cl014252	30.6393	6.06305	2.33727	4.69858e-07	4.66285e-06	up
	Cl016549	8.51477	22.4634	-1.39954	2.19099e-07	2.30247e-06	down
	Cl016548	3.35	11.3432	-1.7596	0.000157598	0.000954566	down
	Cl013714	57.2353	2.30507	4.63403	4.70499e-17	1.46986e-15	up
	Cl038444	10.7004	22.6707	-1.08316	0.0020623	0.00908527	down
	Cl013712	4.0127	10.1952	-1.34524	0.0130626	0.0432457	down
	Cl018868	110.539	54.7169	1.0145	0.000101235	0.000641177	up
	Cl016848	164.013	426.111	-1.37742	4.44746e-06	3.71074e-05	down
	Cl040275	20.1115	8.23755	1.28773	5.68338e-05	0.000380172	up
	Cl025990	21.0294	3.21102	2.71131	1.15723e-12	2.37315e-11	up
	Cl021061	22.4394	1.75845	3.67366	5.95084e-24	3.1007e-22	up
	Cl024487	121.585	57.4893	1.0806	6.38315e-06	5.19151e-05	up
	Cl024484	6.40955	2.45538	1.38428	7.1214e-09	9.36256e-08	up
	Cl012554	27.8818	3.04068	3.19686	5.68176e-16	1.61508e-14	up
	Cl022673	118.796	12.9883	3.1932	1.9572e-29	1.41897e-27	up
	Cl022674	16.3414	33.992	-1.05667	0.000388688	0.00212354	down
	Cl023108	8.10919	25.8944	-1.67501	0.00884686	0.0314232	down
	Cl011119	6.42113	24.5547	-1.9351	0.00417029	0.0166452	down
	Cl011112	3.93465	11.4747	-1.54415	4.0275e-07	4.03875e-06	down
	Cl027824	68.0622	16.9365	2.00672	1.31782e-08	1.66746e-07	up
	Cl027825	23.17	5.77303	2.00486	2.56293e-05	0.000186188	up
	Cl001898	481.191	103.602	2.21555	6.84326e-47	1.12269e-44	up
	Cl018518	28.5076	0.43634	6.02975	1.26219e-66	4.64581e-64	up
	Cl028731	672.642	23.7424	4.8243	2.24914e-65	7.77986e-63	up
	Cl028733	6.45097	1.58901	2.02139	2.39742e-10	3.87556e-09	up
	Cl030613	7.01669	1.00437	2.8045	0.000162313	0.000980227	up
	Cl016667	16.6761	36.3556	-1.1244	0.0065886	0.0245438	down
	Cl016664	418.724	108.02	1.9547	1.27247e-17	4.16563e-16	up
	Cl010793	42.6855	20.632	1.04887	1.03588e-06	9.70627e-06	up
	Cl024735	8.31458	33.8742	-2.02647	3.20861e-07	3.27593e-06	down
	Cl037418	15.6709	56.9053	-1.86048	1.81482e-05	0.000135722	down
	Cl031814	35.0775	12.9471	1.43792	0.000333518	0.00185424	up
	Cl041234	15.7824	57.5785	-1.86722	3.4188e-15	8.98845e-14	down
	Cl041233	13.2469	34.0931	-1.36383	9.38264e-09	1.21013e-07	down
	Cl017229	98.1963	42.0701	1.22287	2.06387e-17	6.62051e-16	up
	Cl000714	3.90899	18.5923	-2.24983	3.37611e-07	3.4323e-06	down
	Cl000717	8.66386	46.4581	-2.42285	4.77083e-11	8.27117e-10	down
	Cl005543	41.6182	9.37773	2.1499	9.1986e-08	1.02203e-06	up
	Cl005542	207.695	42.3105	2.29538	1.01682e-08	1.30589e-07	up
	Cl007947	3.92657	27.5934	-2.81298	3.38568e-11	5.95972e-10	down
	Cl007941	148.238	5.68187	4.70541	4.71036e-33	4.123e-31	up
	Cl011940	3.48992	7.71268	-1.14404	0.000173243	0.00103924	down
	Cl011945	8.27924	19.2975	-1.22084	0.000369981	0.00203295	down
	Cl004424	1145.07	307.188	1.89824	5.34585e-19	1.99324e-17	up
	Cl036456	3.15928	8.96219	-1.50426	4.55865e-09	6.17061e-08	down
	Cl006011	37.3003	1.05255	5.14723	3.25602e-24	1.73755e-22	up
	Cl006012	87.832	2.14402	5.35636	2.50585e-21	1.11195e-19	up
	Cl006015	77.1393	16.8723	2.19281	1.0552e-12	2.1701e-11	up
	Cl001048	65.4936	12.1985	2.42466	2.03054e-26	1.23249e-24	up
	Cl001043	100.913	30.1401	1.74335	5.82586e-13	1.22535e-11	up
	Cl004707	26.1156	6.75814	1.95021	3.06774e-10	4.87949e-09	up
	Cl035225	2.6172	16.0769	-2.61889	5.15143e-09	6.9208e-08	down
	Cl017706	175.221	9.15103	4.2591	1.25306e-26	7.72005e-25	up
	Cl035223	6.06123	2.68653	1.17387	0.00668688	0.0248357	up
	Cl007053	22.3224	7.21862	1.6287	0.00863414	0.0307742	up
	Cl031103	11.7847	27.4824	-1.2216	0.00340461	0.0139938	down
	Cl041959	87.4753	16.1882	2.43393	4.82123e-08	5.60621e-07	up
	Cl019364	29.6962	123.709	-2.0586	0.000182576	0.0010884	down
	Cl019363	6.55331	27.0062	-2.04299	0.000875997	0.00432054	down
	Cl019361	8.99875	25.3896	-1.49644	5.70068e-05	0.000381063	down
	Cl019368	6.43174	14.3035	-1.15309	0.00209362	0.0091964	down
	Cl003530	31.2038	0.111345	8.13054	1.14588e-60	3.19399e-58	up
	Cl003532	2.76013	7.26457	-1.39614	0.00207639	0.00913752	down
	Cl026193	1.99152	9.00037	-2.17612	0.000931107	0.00454937	down
	Cl026194	2.74778	9.3392	-1.76503	0.00432151	0.01717	down
	Cl018093	15.1755	1.95292	2.95804	4.25624e-13	9.10555e-12	up
	Cl018090	58.7716	262.463	-2.15892	2.34596e-09	3.29191e-08	down
	Cl038849	134.519	10.2297	3.71697	1.06084e-50	2.05789e-48	up
	Cl018540	50.9051	193.471	-1.92624	4.71098e-05	0.000321646	down
	Cl024133	46.8913	101.442	-1.11326	0.000462828	0.00247399	down
	Cl005024	0.480707	6.85437	-3.83379	4.74243e-05	0.000323409	down
	Cl005027	120.993	13.5558	3.15794	2.33456e-17	7.45552e-16	up
	Cl040850	219.034	0.628679	8.44462	9.69322e-153	1.9878e-149	up
	Cl025260	104.083	37.8302	1.46013	5.66577e-08	6.48613e-07	up
	Cl012148	16.5715	7.36123	1.17068	0.000244546	0.00141379	up
	Cl020167	34.2695	15.5896	1.13634	4.14686e-07	4.14975e-06	up
	Cl022743	16.1537	2.73052	2.56462	1.11741e-33	1.00883e-31	up
	Cl030066	11.291	0.400028	4.81892	0.0102451	0.0355068	up
	Cl014425	305.692	53.1187	2.52479	5.58078e-15	1.4357e-13	up
	Cl002363	8.55428	1.90722	2.16517	0.00069982	0.00354854	up
	Cl008708	5.25284	0.0760237	6.11051	3.00567e-11	5.30201e-10	up
	Cl012965	181.372	19.2684	3.23464	9.94178e-46	1.56829e-43	up
	Cl012964	72.1695	9.35672	2.94731	1.45586e-27	9.52111e-26	up
	Cl012960	2.74265	5.96136	-1.12007	0.00612553	0.0230611	down
	Cl017300	131.879	61.1063	1.10982	2.12824e-31	1.73093e-29	up
	Cl017305	60.3455	25.9918	1.21519	1.21761e-22	5.92502e-21	up
	Cl028117	3.98441	11.6928	-1.55318	4.02989e-08	4.74368e-07	down
	Cl002815	9.09414	3.30759	1.45916	3.09245e-06	2.65662e-05	up
	Cl024673	10.4884	0.552135	4.24762	1.68018e-13	3.75393e-12	up
	Cl024676	40.3013	138.466	-1.78064	4.65102e-10	7.24137e-09	down
	Cl011096	7.8292	0.0001	16.2566	7.64122e-15	1.93116e-13	up
	Cl011097	12.1547	4.1173	1.56174	9.11334e-09	1.17699e-07	up
	Cl011327	3.52007	23.1302	-2.7161	1.40281e-17	4.57218e-16	down
	Cl027526	59.7926	27.2058	1.13605	1.71315e-11	3.10508e-10	up
	Cl014748	7.17325	35.8343	-2.32064	0.000326866	0.00182256	down
	Cl014745	1.83422	8.49838	-2.21202	0.000807484	0.00402411	down
	Cl008067	115.013	39.5852	1.53876	1.46198e-16	4.40898e-15	up
	Cl006930	22.883	9.76781	1.22817	7.14171e-05	0.000467697	up
	Cl014590	92.4121	6.85506	3.75284	3.12241e-26	1.87149e-24	up
	Cl037602	18.0145	0.653932	4.78388	5.84949e-15	1.49947e-13	up
	Cl041376	13.1671	5.44191	1.27475	0.00833909	0.0299157	up
	Cl000529	4.51906	12.9251	-1.51609	2.83939e-06	2.45613e-05	down
	Cl000527	114.127	7.24322	3.97786	3.06826e-16	8.94312e-15	up
	Cl020363	29.6576	14.7251	1.01013	1.73598e-07	1.85004e-06	up
	Cl020361	12.1829	27.8052	-1.19049	9.69957e-07	9.1423e-06	down
	Cl002582	52.5394	124.998	-1.25044	0.000216957	0.00127172	down
	Cl002581	20.1763	47.751	-1.24287	0.000829646	0.00412025	down
	Cl002586	59.3329	123.053	-1.05237	0.0101168	0.0351427	down
	Cl034725	2.5954	6.31813	-1.28354	0.00302575	0.012641	down
	Cl034723	5.12929	14.1649	-1.46549	0.000555135	0.0029015	down
	Cl021096	44.4542	17.8099	1.31964	0.000390721	0.00213268	up
	Cl021090	171.259	67.6721	1.33954	4.62008e-05	0.000315966	up
	Cl021098	1072.63	2359.68	-1.13743	6.4582e-08	7.33445e-07	down
	Cl021547	33.271	113.846	-1.77475	6.22319e-07	6.04016e-06	down
	Cl021542	467.274	18.8245	4.63358	4.31018e-21	1.88636e-19	up
	Cl039618	3.07759	7.22286	-1.23077	0.000677792	0.00345638	down
	Cl039619	6.2194	12.5429	-1.01202	2.89031e-05	0.0002074	down
	Cl039613	24.2975	49.2203	-1.01845	5.11305e-07	5.0376e-06	down
	Cl015836	121.133	26.6719	2.1832	4.64016e-13	9.86861e-12	up
	Cl032392	21.7946	8.30544	1.39184	2.31416e-17	7.39861e-16	up
	Cl000719	2.54709	9.52123	-1.9023	6.97066e-05	0.000457749	down
	Cl005546	2.56055	6.21253	-1.27872	0.00574517	0.0218566	down
	Cl005541	0.636891	19.0515	-4.90272	5.3659e-27	3.34902e-25	down
	Cl013171	5.22371	2.41917	1.11056	0.000304179	0.00171067	up
	Cl013170	12.5771	4.57537	1.45883	0.00401757	0.0161231	up
	Cl015181	43.3369	17.8621	1.2787	6.021e-11	1.03325e-09	up
	Cl015189	29.0256	7.78655	1.89827	2.36529e-07	2.46846e-06	up
	Cl015807	17.7498	7.42719	1.25692	0.00472956	0.0185348	up
	Cl014589	133.564	527.357	-1.98125	0.00152914	0.00700072	down
	Cl011947	11.5815	41.9044	-1.85528	5.42858e-06	4.47343e-05	down
	Cl008513	72.5274	31.6368	1.19692	9.36241e-10	1.39344e-08	up
	Cl008519	28.3512	7.79469	1.86285	0.000156855	0.000950593	up
	Cl013912	28.6301	71.3912	-1.31821	0.00369967	0.0150258	down
	Cl001639	6.74305	47.1775	-2.80663	1.50465e-23	7.67291e-22	down
	Cl024886	50.8458	0.0747663	9.40952	1.93537e-06	1.7299e-05	up
	Cl031448	13.7343	4.48572	1.61437	0.00649025	0.024234	up
	Cl031441	141.417	447.225	-1.66105	4.17711e-08	4.90089e-07	down
[truncated: 2,631 more rows]

## Sheet: C-P6
Group	Gene id	MeanTPM (P6)	MeanTPM (C)	log2FoldChange	pValue	qValue	result
C-P6	Cl034616	5.16591	0.166578	4.95475	7.48817e-06	8.94658e-05	up
	Cl018398	5.02862	11.1592	-1.15	0.00376828	0.019418	down
	Cl027459	4.89671	16.301	-1.73508	0.000311917	0.00236941	down
	Cl018536	5.57131	20.9454	-1.91054	5.00552e-22	5.68501e-20	down
	Cl027983	15.4301	5.80113	1.41135	0.00459232	0.022911	up
	Cl027980	57.5701	14.6052	1.97884	4.18489e-27	8.26751e-25	up
	Cl024184	6.21727	0.785364	2.98485	3.68515e-10	1.04213e-08	up
	Cl012281	24.1013	51.0745	-1.08349	1.45096e-09	3.73428e-08	down
	Cl032512	17.6621	4.67774	1.91677	7.68308e-22	8.58698e-20	up
	Cl031570	11.3985	2.87427	1.98757	2.96277e-10	8.45521e-09	up
	Cl031577	15.7929	49.7046	-1.6541	1.60796e-14	7.98373e-13	down
	Cl041032	18.5603	7.17696	1.37078	7.87294e-06	9.34262e-05	up
	Cl007636	8.82111	1.78535	2.30475	8.80032e-15	4.45623e-13	up
	Cl021282	53.8502	112.832	-1.06715	5.77818e-05	0.000548546	down
	Cl000151	6.92422	17.3126	-1.3221	1.09794e-08	2.37475e-07	down
	Cl041659	155.087	67.6242	1.19747	1.65155e-15	9.10235e-14	up
	Cl041652	42.9754	16.0897	1.41737	4.38427e-18	3.26238e-16	up
	Cl001988	5.15389	10.7042	-1.05444	0.00804985	0.0359683	down
	Cl003853	8.58921	3.41462	1.3308	1.18822e-09	3.10366e-08	up
	Cl003858	36.4573	89.3179	-1.29274	1.24242e-06	1.77644e-05	down
	Cl036363	342.016	129.867	1.39704	3.72967e-07	6.0409e-06	up
	Cl006989	163.428	490.524	-1.58567	5.80483e-05	0.000550517	down
	Cl006983	0.541741	7.60311	-3.81091	6.7167e-09	1.52077e-07	down
	Cl006984	14.769	5.92656	1.31731	3.89579e-09	9.2097e-08	up
	Cl004851	34.3936	10.841	1.66564	5.19796e-18	3.83733e-16	up
	Cl004855	15.6202	6.7103	1.21897	0.0041781	0.0211797	up
	Cl005728	41.6359	2.60142	4.00046	3.78312e-16	2.24847e-14	up
	Cl005721	1.77765	5.56439	-1.64625	7.58141e-07	1.13977e-05	down
	Cl018983	52.3079	116.665	-1.15727	0.000293566	0.00225172	down
	Cl003070	2.58181	9.84031	-1.93032	1.40013e-08	2.96212e-07	down
	Cl003079	8.92613	23.9085	-1.42142	3.6654e-09	8.74367e-08	down
	Cl035040	2.00763	13.566	-2.75644	3.94903e-17	2.65029e-15	down
	Cl026621	280.872	8.52702	5.04173	1.42282e-24	2.10076e-22	up
	Cl026622	54.9478	7.52776	2.86777	7.40136e-23	9.52432e-21	up
	Cl001684	23.4752	4.91374	2.25624	1.82571e-07	3.12488e-06	up
	Cl039539	6.05242	13.4807	-1.15531	2.01267e-06	2.75975e-05	down
	Cl024578	13.2847	6.60418	1.00832	3.47871e-07	5.66714e-06	up
	Cl024571	56.2835	134.754	-1.25954	2.28975e-07	3.85561e-06	down
	Cl025620	3.29872	11.0498	-1.74404	1.06074e-10	3.24857e-09	down
	Cl025626	2.90071	7.97082	-1.45832	8.85641e-10	2.37069e-08	down
	Cl016353	68.0232	0.0590093	10.1709	4.77653e-19	3.91801e-17	up
	Cl016350	5.7445	23.5471	-2.0353	3.33033e-21	3.46961e-19	down
	Cl013189	16.3055	4.22722	1.94758	3.24244e-16	1.93532e-14	up
	Cl014861	1.95517	6.87263	-1.81357	1.66439e-09	4.22544e-08	down
	Cl015115	3.72025	18.5964	-2.32156	1.51691e-06	2.13089e-05	down
	Cl012325	7.61515	17.1894	-1.17458	5.52816e-07	8.56803e-06	down
	Cl000111	5.13751	0.0001	15.6488	3.89688e-09	9.2097e-08	up
	Cl006615	22.1721	45.9255	-1.05055	9.52724e-11	2.94024e-09	down
	Cl009437	53.264	108.64	-1.02832	6.1896e-05	0.000584046	down
	Cl001392	12.8347	0.768109	4.06259	0.000141276	0.00119735	up
	Cl043696	5.66155	11.5151	-1.02426	0.00492734	0.0242588	down
	Cl007563	7.17835	17.7976	-1.30996	1.1231e-07	2.01061e-06	down
	Cl043343	62.3473	166.474	-1.4169	1.03754e-05	0.000119927	down
	Cl043342	213.667	537.218	-1.33014	1.001e-08	2.17515e-07	down
	Cl000937	10.5774	23.6594	-1.16143	1.7949e-05	0.000194782	down
	Cl035536	219.924	45.6506	2.2683	3.46845e-22	4.1055e-20	up
	Cl026396	5.05798	2.1792	1.21476	3.75803e-06	4.8073e-05	up
	Cl018746	1.77593	18.3121	-3.36615	7.56263e-14	3.41634e-12	down
	Cl041793	2.22253	9.78132	-2.13783	1.64081e-05	0.000179803	down
	Cl007212	16.2917	7.58894	1.10217	1.06677e-07	1.92081e-06	up
	Cl022893	777.604	62.9953	3.62572	7.03598e-109	3.9476e-105	up
	Cl022895	65.7276	15.1011	2.12184	9.72336e-10	2.57573e-08	up
	Cl023276	33.1058	73.4458	-1.14959	0.0120264	0.0495778	down
	Cl023859	2.86236	9.01678	-1.65541	3.97165e-06	5.0552e-05	down
	Cl040260	46.0996	98.426	-1.09429	1.44008e-05	0.000159931	down
	Cl026981	1.5126	11.4484	-2.92005	4.11541e-18	3.07866e-16	down
	Cl018887	42.1169	17.4446	1.27162	0.00113135	0.0071756	up
	Cl005726	27.531	13.7331	1.0034	3.99225e-09	9.41923e-08	up
	Cl027163	37.8421	8.94566	2.08073	2.92976e-35	1.0537e-32	up
	Cl012549	23.1847	11.2414	1.04435	0.000206948	0.00166586	up
	Cl012546	7.82987	2.26991	1.78635	2.20102e-06	2.98142e-05	up
	Cl012544	24.4154	57.3285	-1.23146	3.59342e-09	8.58302e-08	down
	Cl029193	13.5187	29.3759	-1.11968	1.49855e-12	5.77458e-11	down
	Cl023134	25.147	3.61699	2.79753	3.39903e-09	8.13593e-08	up
	Cl011169	99.4838	26.9678	1.88322	2.27501e-23	3.03909e-21	up
	Cl011164	17.5433	36.6507	-1.06292	1.85432e-07	3.16805e-06	down
	Cl027832	6.00732	18.1592	-1.59591	8.46245e-22	9.38328e-20	down
	Cl015096	9.73234	0.328224	4.89003	1.73518e-14	8.58503e-13	up
	Cl028176	9.88763	1.21458	3.02516	2.32174e-11	7.80957e-10	up
	Cl017258	8.67992	2.84439	1.60956	9.11511e-09	2.00083e-07	up
	Cl031809	154.008	316.929	-1.04115	1.61306e-14	7.99491e-13	down
	Cl031808	5.08938	15.0772	-1.56681	0.00132546	0.00817035	down
	Cl036460	56.2565	171.306	-1.60648	2.94208e-18	2.2367e-16	down
	Cl001051	37.1051	17.0663	1.12047	0.000330304	0.00248953	up
	Cl006001	7.64523	3.40221	1.16809	0.000110636	0.0009705	up
	Cl031117	196.27	83.1613	1.23886	2.24332e-07	3.78423e-06	up
	Cl021744	0.857234	16.6879	-4.28297	1.32672e-29	3.1541e-27	down
	Cl021743	133.621	291.464	-1.12517	1.15398e-12	4.48997e-11	down
	Cl000878	12.5964	2.00541	2.65104	2.41169e-09	5.95032e-08	up
	Cl000871	9.03798	3.84436	1.23326	0.000274211	0.00212264	up
	Cl034560	12.0904	4.88101	1.30861	0.000155736	0.0013023	up
	Cl007062	3.71966	12.7709	-1.77962	8.43332e-05	0.000765384	down
	Cl019374	7.2124	2.7682	1.38153	0.000193219	0.00157112	up
	Cl006823	8.16574	0.583447	3.80691	4.82579e-22	5.54827e-20	up
	Cl006825	20.4025	6.61126	1.62575	9.76612e-06	0.000113727	up
	Cl024656	123.079	264.308	-1.10264	2.32054e-08	4.68551e-07	down
	Cl039930	69.2302	22.6331	1.61297	3.581e-10	1.01472e-08	up
	Cl039932	180.114	390.849	-1.1177	2.23432e-12	8.3796e-11	down
	Cl039936	12.9406	5.9396	1.12346	4.83717e-06	6.04172e-05	up
	Cl021220	6.08199	23.7491	-1.96526	1.1831e-06	1.7029e-05	down
	Cl009042	27.2146	8.94058	1.60594	7.95337e-28	1.70317e-25	up
	Cl012997	44.6612	20.4843	1.1245	2.46556e-22	2.99422e-20	up
	Cl012913	24.1877	64.1131	-1.40634	7.77557e-06	9.2388e-05	down
	Cl012838	8.7176	2.20445	1.98351	2.73646e-14	1.31e-12	up
	Cl029785	2.01601	5.60092	-1.47416	0.00133393	0.00821528	down
	Cl029789	28.9281	71.9092	-1.31371	5.6261e-08	1.06068e-06	down
	Cl016732	12.7558	1.23342	3.37041	3.8499e-12	1.41734e-10	up
	Cl016737	2.26365	5.95372	-1.39514	0.00025867	0.00201737	down
	Cl011333	0.992691	6.12572	-2.62546	1.99189e-07	3.38863e-06	down
	Cl010066	332.58	85.3702	1.9619	0.00018174	0.00148901	up
	Cl008056	55.6701	11.2903	2.30182	1.32854e-38	6.10977e-36	up
	Cl000689	328.149	128.299	1.35484	1.46712e-12	5.66903e-11	up
	Cl003343	11.3717	0.367044	4.95335	2.42253e-19	2.0347e-17	up
	Cl020379	5.9457	13.6086	-1.1946	0.00380794	0.0195864	down
	Cl020373	16.6264	42.0633	-1.33908	1.48208e-10	4.41835e-09	down
	Cl020372	56.1895	216.896	-1.94863	4.11229e-26	7.3479e-24	down
	Cl004699	320.527	751.453	-1.22924	8.20513e-09	1.81672e-07	down
	Cl039609	8.86661	2.47722	1.83966	0.00946076	0.0409446	up
	Cl019508	115.947	57.5301	1.01107	8.48979e-05	0.000769761	up
	Cl019506	13.1885	4.03237	1.70958	4.91281e-12	1.79219e-10	up
	Cl022789	38.7015	79.3542	-1.03592	0.0097131	0.0418301	down
	Cl022786	22.5095	0.127199	7.46731	1.34849e-08	2.86152e-07	up
	Cl018679	5.46918	2.56399	1.09293	0.00103938	0.00666157	up
	Cl018674	278.992	121.314	1.20147	3.12725e-10	8.90647e-09	up
	Cl027666	5.96448	2.96658	1.00759	0.00251711	0.0138919	up
	Cl027668	7.51465	3.47412	1.11306	1.58291e-12	6.06631e-11	up
	Cl013109	14.3054	6.90384	1.05109	0.000233295	0.00184616	up
	Cl019996	6.80832	0.217188	4.97028	2.61376e-18	2.00338e-16	up
	Cl015190	3.41248	9.5713	-1.48789	6.98154e-05	0.00064852	down
	Cl015193	3.87056	14.3443	-1.88986	9.3037e-10	2.4786e-08	down
	Cl008527	5.42494	1.33405	2.02379	0.00319838	0.0169611	up
	Cl013927	1.8362	6.10222	-1.73261	0.0103855	0.0442341	down
	Cl029845	78.1821	25.3106	1.6271	7.4144e-12	2.6598e-10	up
	Cl031432	9.24767	3.7176	1.31472	8.86557e-05	0.000799184	up
	Cl040353	668.358	1919.01	-1.52167	4.20916e-14	1.9582e-12	down
	Cl041750	7.78094	3.62338	1.10261	0.000295584	0.00226372	up
	Cl029061	67.107	314.855	-2.23015	1.01822e-20	9.91807e-19	down
	Cl012202	10.0939	4.44777	1.18233	7.29267e-05	0.000673648	up
	Cl003955	10.6085	21.6234	-1.02737	1.6071e-05	0.000176454	down
	Cl034842	52.508	134.83	-1.36053	0.00188367	0.010945	down
	Cl028858	8.22301	37.3073	-2.18172	4.04492e-17	2.70817e-15	down
	Cl028857	7.26919	28.4824	-1.97021	9.41765e-20	8.36055e-18	down
	Cl022810	4.06502	10.3371	-1.3465	2.81107e-12	1.04449e-10	down
	Cl000540	38.0101	11.0742	1.77919	9.07524e-07	1.33782e-05	up
	Cl005790	35.4267	15.8304	1.16214	7.55851e-05	0.000695666	up
	Cl005448	61.0413	151.077	-1.30742	0.0100507	0.043066	down
	Cl006263	14.8308	3.23885	2.19504	2.16231e-13	9.26097e-12	up
	Cl003138	10.5282	4.11335	1.35588	0.0021511	0.0122353	up
	Cl003139	14.6577	3.12634	2.22911	3.00837e-08	5.95441e-07	up
	Cl030174	54.3412	3.29454	4.0439	3.12351e-41	1.86434e-38	up
	Cl038369	84.1777	15.224	2.46709	1.62631e-47	1.30351e-44	up
	Cl026908	12.2595	1.12243	3.4492	2.01093e-16	1.23171e-14	up
	Cl032469	21.9177	45.2759	-1.04665	0.000395436	0.00289412	down
	Cl012891	5.54528	17.3034	-1.64172	5.25659e-17	3.46157e-15	down
	Cl023423	50.433	12.4447	2.01883	5.77836e-39	2.74746e-36	up
	Cl013718	9.73523	37.9025	-1.96101	7.35453e-22	8.25267e-20	down
	Cl001836	3.07852	6.53536	-1.08603	0.000261922	0.00203877	down
	Cl001917	18.7723	38.3308	-1.0299	0.000683172	0.00463707	down
	Cl017707	22.9098	7.1673	1.67646	2.16875e-06	2.94767e-05	up
	Cl029473	13.3323	5.06857	1.39528	1.64824e-07	2.84892e-06	up
	Cl029478	5.64086	2.57424	1.13177	8.42462e-05	0.000765089	up
	Cl014054	89.0974	1.05419	6.40117	5.01318e-06	6.23104e-05	up
	Cl015832	6.17087	1.90517	1.69555	1.17581e-06	1.69327e-05	up
	Cl035472	43.9896	143.195	-1.70275	1.02383e-15	5.7674e-14	down
	Cl033139	6.46427	1.87328	1.78692	3.24692e-05	0.000328711	up
	Cl033132	15.4217	5.47875	1.49305	1.69887e-06	2.36752e-05	up
	Cl037837	118.604	256.732	-1.11411	0.00539621	0.0261225	down
	Cl018021	10.0628	1.95029	2.36727	4.15513e-08	8.00576e-07	up
	Cl032260	49.3511	137.951	-1.483	2.24491e-11	7.5693e-10	down
	Cl004920	18.0679	6.54387	1.46522	2.50635e-06	3.34654e-05	up
	Cl002183	7.24819	22.1658	-1.61264	4.22574e-05	0.000415509	down
	Cl002455	14.2463	5.74454	1.31032	4.6805e-06	5.86432e-05	up
	Cl014394	4.25946	21.0625	-2.30594	9.82262e-20	8.66522e-18	down
	Cl019031	22.8582	5.63395	2.02049	2.3366e-07	3.92742e-06	up
	Cl035043	3.16009	10.063	-1.67103	1.7789e-06	2.46559e-05	down
	Cl019034	15.2356	40.9576	-1.42669	0.0041703	0.0211439	down
	Cl019035	8.07541	30.3296	-1.90912	1.12821e-11	3.9711e-10	down
	Cl029440	5.4214	0.124521	5.44421	9.63785e-08	1.76022e-06	up
	Cl033670	3.3763	7.91031	-1.22829	0.000723782	0.00487614	down
	Cl038665	5.98419	1.0567	2.50159	8.28251e-07	1.23001e-05	up
	Cl039221	8.99657	0.154342	5.86517	6.95627e-08	1.29492e-06	up
	Cl039224	22.3587	55.8611	-1.32101	2.7676e-14	1.3204e-12	down
	Cl039228	1.86466	6.12584	-1.71599	0.000503277	0.00356696	down
	Cl023679	150.373	52.3542	1.52217	5.3041e-21	5.35237e-19	up
	Cl015934	52.847	15.7193	1.74929	3.95595e-13	1.65143e-11	up
	Cl015933	6.38082	2.88018	1.14758	0.00566411	0.0271523	up
	Cl027979	5.76653	21.709	-1.91252	1.38563e-13	6.0172e-12	down
	Cl027973	8.7931	18.5371	-1.07597	7.38988e-07	1.11396e-05	down
	Cl029535	12.0645	2.86027	2.07654	5.18165e-22	5.86133e-20	up
	Cl017512	35.1613	17.29	1.02405	0.00111375	0.00708642	up
	Cl036090	11.133	23.288	-1.06474	0.00494051	0.0243066	down
	Cl026624	2.89845	7.72835	-1.41488	9.46564e-08	1.7299e-06	down
	Cl006764	17.5387	1.42297	3.62357	1.20185e-09	3.13634e-08	up
	Cl007492	83.9272	30.1844	1.47533	2.60762e-08	5.22139e-07	up
	Cl001266	23.1852	96.742	-2.06094	4.96019e-22	5.65643e-20	down
	Cl031014	45.5454	15.4332	1.56127	2.93285e-09	7.08659e-08	up
	Cl021027	199.629	12.5429	3.99239	4.13814e-75	7.73916e-72	up
	Cl002844	10.2174	1.12429	3.18394	9.5473e-10	2.53868e-08	up
	Cl026554	7.45273	2.91814	1.35272	5.42976e-05	0.000518981	up
	Cl032650	45.3536	8.11822	2.48198	4.60052e-10	1.28289e-08	up
	Cl032653	20.612	4.63519	2.15278	3.90196e-07	6.29084e-06	up
	Cl022706	6.72755	62.0974	-3.20638	2.46892e-21	2.59403e-19	down
	Cl022704	68.5749	0.496307	7.1103	1.02661e-37	4.49991e-35	up
	Cl022708	61.1815	26.6118	1.20103	1.14084e-05	0.000130789	up
	Cl005176	8.06356	20.4214	-1.3406	0.00799639	0.0357715	down
	Cl005172	27.6735	0.452411	5.93472	3.02525e-16	1.81729e-14	up
	Cl039300	14.5227	1.57642	3.20359	4.59548e-08	8.79979e-07	up
	Cl039308	56.3815	25.3558	1.1529	2.13894e-05	0.000226857	up
	Cl025049	20.3225	77.948	-1.93944	3.51402e-23	4.62866e-21	down
	Cl025042	4.92666	10.2856	-1.06194	0.0104913	0.0445994	down
	Cl002280	20.3519	61.7348	-1.60092	1.59803e-08	3.34049e-07	down
	Cl021344	101.436	40.1783	1.33608	4.65346e-06	5.83565e-05	up
	Cl022066	9.94619	4.1833	1.2495	1.12419e-05	0.000129038	up
	Cl028000	35.6217	11.0371	1.69039	1.64697e-10	4.87367e-09	up
	Cl009257	7.3737	2.35115	1.64902	4.24783e-05	0.000417243	up
	Cl039535	2.34168	20.6709	-3.14199	1.57512e-23	2.11421e-21	down
	Cl029352	12.0245	25.2597	-1.07086	1.14803e-08	2.46976e-07	down
	Cl024053	41.9681	190.734	-2.1842	7.57304e-29	1.69957e-26	down
	Cl005534	43.6595	3.54598	3.62204	2.34904e-18	1.80541e-16	up
	Cl005533	9.38913	1.1621	3.01426	8.97483e-09	1.97313e-07	up
	Cl000723	11.5085	43.9249	-1.93234	3.03979e-14	1.4429e-12	down
	Cl016475	1.80173	5.61866	-1.64084	0.00268547	0.014691	down
	Cl001442	17.0459	2.14247	2.99208	8.53654e-07	1.26372e-05	up
	Cl001447	229.954	44.1289	2.38155	0.00474902	0.0235163	up
	Cl010145	71.8891	11.2673	2.67363	4.358e-10	1.21889e-08	up
	Cl008397	14.4532	0.841891	4.10161	1.82212e-19	1.55841e-17	up
	Cl043829	1.28362	6.60077	-2.36242	6.98318e-20	6.31933e-18	down
	Cl008641	2.82354	6.90418	-1.28997	8.33316e-07	1.23688e-05	down
	Cl005371	6.75457	1.75208	1.9468	2.73778e-07	4.53114e-06	up
	Cl041551	5.61411	1.57021	1.8381	1.29837e-07	2.2951e-06	up
	Cl041552	288.237	68.1467	2.08054	1.32917e-18	1.04446e-16	up
	Cl000473	4.15342	15.3301	-1.88399	2.78717e-06	3.67773e-05	down
	Cl009119	250.905	82.28	1.60853	3.75505e-13	1.5699e-11	up
	Cl006134	16.176	35.3234	-1.12677	1.33121e-08	2.82913e-07	down
	Cl020234	3.17615	11.5952	-1.86818	1.14802e-07	2.04868e-06	down
	Cl020235	5.51907	14.7253	-1.4158	3.18803e-08	6.28487e-07	down
	Cl020233	2.78385	7.23566	-1.37804	0.000846906	0.00556921	down
	Cl007269	11.5479	3.95813	1.54474	7.28919e-06	8.73862e-05	up
	Cl007262	42.3249	175.562	-2.0524	7.28025e-11	2.28704e-09	down
	Cl007263	66.7093	138.454	-1.05345	0.0016165	0.00965048	down
	Cl004402	2.13828	5.60743	-1.39089	5.07775e-06	6.29457e-05	down
	Cl035369	5.38449	0.680788	2.98353	8.80475e-06	0.000103607	up
	Cl035587	3.63326	10.8406	-1.57712	1.4569e-07	2.54645e-06	down
	Cl033408	1.87304	5.38233	-1.52285	6.21026e-08	1.16455e-06	down
	Cl037988	23.8137	82.6435	-1.79511	1.45305e-09	3.73624e-08	down
	Cl012815	7.28356	2.14472	1.76385	2.75886e-16	1.6644e-14	up
	Cl012814	6.88472	1.02381	2.74945	0.000164709	0.00136502	up
	Cl012813	54.5765	4.59297	3.57078	3.46502e-24	4.9594e-22	up
	Cl019793	7.14995	15.8744	-1.1507	0.00379547	0.0195294	down
	Cl026328	12.1287	5.20913	1.21931	8.212e-05	0.00074831	up
	Cl027749	9.85777	4.6691	1.07812	1.61431e-05	0.000177162	up
	Cl018447	10.8698	2.04435	2.41061	6.06158e-15	3.12584e-13	up
	Cl028024	21.9307	7.39744	1.56786	1.10215e-06	1.59703e-05	up
	Cl013022	124.912	0.426385	8.19454	4.66282e-11	1.49835e-09	up
	Cl013796	7.98071	0.286122	4.80182	5.84223e-27	1.13029e-24	up
	Cl036276	16.4279	4.04416	2.02224	3.3062e-06	4.29393e-05	up
	Cl040934	4.03682	18.5133	-2.19727	3.25533e-15	1.73946e-13	down
	Cl012779	49.9202	278.124	-2.47803	3.31314e-27	6.68659e-25	down
	Cl013365	18.6643	6.74737	1.46789	0.00368443	0.01907	up
	Cl037064	36.9381	16.5974	1.15415	2.40552e-16	1.46382e-14	up
	Cl016876	10.8726	1.18205	3.20134	1.39559e-08	2.95475e-07	up
	Cl005636	1.0372	6.05663	-2.54581	1.96966e-14	9.65996e-13	down
	Cl013458	7.99288	2.78274	1.52221	3.83662e-07	6.20033e-06	up
	Cl025932	1124.74	2530.26	-1.1697	0.00768862	0.0346266	down
	Cl027260	11.4499	1.83604	2.64067	5.47499e-06	6.73049e-05	up
	Cl042146	6.73147	3.08172	1.12719	0.000107458	0.00094558	up
	Cl029146	3.59669	8.73353	-1.2799	1.72001e-06	2.39224e-05	down
	Cl030487	379.885	1088.26	-1.51838	7.12546e-06	8.56429e-05	down
	Cl000216	29.8129	4.7039	2.66401	4.11106e-11	1.33327e-09	up
	Cl000210	19.7656	4.7876	2.04562	1.06627e-07	1.92081e-06	up
	Cl031729	16.3767	55.945	-1.77236	0.0002873	0.00221054	down
	Cl016574	6.39325	1.48464	2.10644	9.9047e-08	1.80075e-06	up
	Cl037709	89.1732	28.8971	1.62569	5.90288e-13	2.39297e-11	up
	Cl031702	4.19307	9.40577	-1.16554	1.45064e-08	3.05517e-07	down
	Cl026826	84.2454	32.2823	1.38386	9.13729e-13	3.61535e-11	up
	Cl020793	19.2725	6.28738	1.61601	1.32741e-12	5.15047e-11	up
	Cl038552	29.7666	8.02969	1.89028	2.88935e-25	4.57938e-23	up
	Cl004231	29.6728	12.9556	1.19556	7.30341e-20	6.54576e-18	up
	Cl022492	3.05468	6.9836	-1.19295	2.43894e-05	0.000255459	down
	Cl017134	15.0661	50.4579	-1.74377	1.58693e-11	5.46236e-10	down
	Cl016864	7.2969	2.10683	1.79221	4.04311e-05	0.000399512	up
	Cl015757	5.72653	0.128824	5.47419	7.52216e-06	8.97572e-05	up
	Cl017661	32.3922	6.3538	2.34996	2.20073e-17	1.50946e-15	up
	Cl015281	5.82587	0.308199	4.24054	7.61461e-05	0.000699254	up
	Cl040471	10.6229	24.1721	-1.18617	0.000273899	0.00212081	down
	Cl017590	22.6873	2.87707	2.97921	1.10582e-40	6.08267e-38	up
	Cl036010	13.0157	33.0516	-1.34446	9.07118e-10	2.42587e-08	down
	Cl014157	91.8211	311.394	-1.76185	7.4683e-05	0.000687588	down
	Cl007418	5.78009	0.326236	4.1471	1.20154e-08	2.57349e-07	up
	Cl007416	872.02	2211.79	-1.34278	5.73616e-14	2.61653e-12	down
	Cl001647	4.84892	10.3906	-1.09954	1.73683e-06	2.41205e-05	down
	Cl041627	296.157	1517.66	-2.35741	3.33479e-82	8.50461e-79	down
	Cl028420	18.3729	37.1165	-1.01448	4.9449e-07	7.74536e-06	down
	Cl005310	98.6903	19.8697	2.31234	5.95745e-10	1.63527e-08	up
	Cl001979	5.80338	14.4689	-1.31799	0.00346301	0.0181144	down
	Cl018100	5.02033	0.0380013	7.04559	2.44456e-07	4.0844e-06	up
	Cl001977	50.0446	139.125	-1.47509	8.493e-11	2.63264e-09	down
	Cl032036	27.7786	9.72473	1.51425	0.000160312	0.0013337	up
	Cl004809	6.53717	20.8928	-1.67627	1.98336e-06	2.72474e-05	down
	Cl028161	6.29303	1.68305	1.90268	5.63181e-09	1.29499e-07	up
	Cl006402	14.4938	7.22075	1.00521	5.84172e-06	7.13754e-05	up
	Cl007756	240.849	92.0677	1.38736	6.32356e-18	4.60766e-16	up
	Cl032868	166.985	77.7468	1.10287	3.80683e-09	9.01967e-08	up
	Cl032867	78.5918	26.6162	1.56207	1.91136e-30	4.83057e-28	up
	Cl032865	18.2849	6.19518	1.56144	1.59151e-09	4.08103e-08	up
	Cl020613	68.7158	24.8615	1.46673	2.2568e-06	3.05109e-05	up
	Cl022213	115.308	7.80384	3.88517	1.00159e-22	1.27139e-20	up
	Cl000187	62.63	24.242	1.36935	3.03563e-06	3.9738e-05	up
	Cl013381	14.8656	30.6898	-1.04578	9.57256e-10	2.54298e-08	down
	Cl012479	10.3683	24.2809	-1.22765	1.90186e-06	2.62692e-05	down
	Cl024980	12.8986	6.36204	1.01965	8.98214e-08	1.65014e-06	up
	Cl042741	54.7792	4.72929	3.53393	1.92165e-24	2.82241e-22	up
	Cl013402	5.99773	0.395642	3.92215	7.92069e-25	1.2076e-22	up
	Cl013404	97.2796	15.4668	2.65296	2.74443e-31	7.77671e-29	up
	Cl014833	4.34048	9.15184	-1.07621	2.16105e-06	2.93862e-05	down
	Cl044035	6.2101	52.0083	-3.06606	6.29962e-39	2.94539e-36	down
	Cl000162	70.4985	1.5469	5.51014	4.00543e-50	3.62466e-47	up
	Cl001692	31.5239	63.7835	-1.01674	0.000719219	0.00484773	down
	Cl004486	44.1451	9.9205	2.15377	6.23558e-09	1.42101e-07	up
	Cl031353	3.37552	14.531	-2.10595	3.74546e-07	6.06298e-06	down
	Cl007591	9.77712	3.89529	1.32768	7.29364e-08	1.35234e-06	up
	Cl021102	54.7157	21.309	1.36049	1.62799e-06	2.27553e-05	up
	Cl041784	1496.99	3461.32	-1.20926	1.27308e-16	8.08002e-15	down
	Cl000904	49.1482	7.81697	2.65246	2.1646e-51	2.02412e-48	up
	Cl003450	91.8781	31.2351	1.55655	7.7623e-12	2.77043e-10	up
	Cl018739	402.705	1604.58	-1.9944	9.37743e-09	2.04906e-07	down
	Cl016907	84.7169	183.301	-1.1135	1.95078e-09	4.90369e-08	down
	Cl040256	8.07469	17.3043	-1.09966	5.36667e-07	8.33616e-06	down
	Cl013889	0.804055	7.45112	-3.21209	3.85013e-10	1.08403e-08	down
	Cl027150	67.0117	17.1088	1.96967	2.51432e-14	1.21401e-12	up
	Cl022382	79.3635	0.29586	8.06742	0.00021959	0.00175603	up
	Cl013264	74.0213	3.34019	4.46994	1.874e-17	1.29168e-15	up
	Cl015868	1.59263	6.48281	-2.02521	1.67017e-10	4.93713e-09	down
	Cl009357	330.676	62.2754	2.40868	1.46178e-14	7.29667e-13	up
	Cl009355	207.589	38.3791	2.43534	3.05654e-16	1.83216e-14	up
	Cl009358	115.726	20.3377	2.50848	5.59568e-13	2.27831e-11	up
	Cl000295	71.6509	32.2982	1.14953	9.81272e-06	0.000114223	up
	Cl017995	24.6511	10.5312	1.22698	0.00101238	0.00650551	up
	Cl016640	10.9173	2.423	2.17175	7.20276e-06	8.64979e-05	up
	Cl015598	224.856	30.7656	2.86961	4.75966e-32	1.39086e-29	up
	Cl015593	11.1444	4.0272	1.46847	3.55292e-08	6.95049e-07	up
	Cl008758	8.9928	3.38602	1.40918	1.35485e-05	0.000151485	up
	Cl028719	49.4428	163.273	-1.72346	7.43095e-11	2.32917e-09	down
	Cl043906	34.7159	7.5304	2.2048	4.55939e-07	7.21495e-06	up
	Cl034437	3.85831	11.813	-1.61433	4.95348e-06	6.17325e-05	down
	Cl009087	8.51706	18.3727	-1.10914	4.91549e-07	7.71221e-06	down
	Cl008122	13.1889	56.8145	-2.10694	1.98453e-05	0.00021257	down
	Cl008120	14.1361	6.04667	1.22517	1.25173e-07	2.21824e-06	up
	Cl008126	5.04519	10.3884	-1.042	0.000183702	0.00150288	down
	Cl017642	9.02115	0.283294	4.99294	0.000634761	0.00435804	up
	Cl036782	1.99686	5.26584	-1.39893	0.00127197	0.0078961	down
	Cl017649	14.856	5.11499	1.53824	1.34922e-11	4.67857e-10	up
	Cl036438	11.0916	3.60739	1.62044	1.9469e-12	7.39059e-11	up
	Cl042742	6.28086	0.824289	2.92974	8.01056e-05	0.000731511	up
	Cl001069	23.7442	11.241	1.0788	7.00875e-08	1.30339e-06	up
	Cl001060	6.35665	1.5006	2.08273	0.000460661	0.00330764	up
	Cl001061	12.4951	0.621432	4.32963	5.69979e-31	1.56761e-28	up
	Cl001062	65.3172	2.17333	4.90948	7.5129e-38	3.34539e-35	up
	Cl007039	26.2516	59.535	-1.18133	4.75738e-06	5.95001e-05	down
	Cl032364	4.4997	13.9467	-1.63203	8.35828e-07	1.2393e-05	down
	Cl019342	21.9642	54.6117	-1.31405	0.00175395	0.0103131	down
	Cl014170	29.785	7.98496	1.89923	5.81248e-07	8.94446e-06	up
	Cl018563	6.42754	1.78995	1.84435	0.00399296	0.0204108	up
	Cl015495	8.21556	2.60712	1.6559	0.000352052	0.00262523	up
	Cl025567	21.76	4.84098	2.16831	3.45804e-09	8.27011e-08	up
	Cl020817	704.038	290.087	1.27917	3.7502e-06	4.80166e-05	up
	Cl028128	9.96713	3.22681	1.62707	0.000289498	0.00222562	up
	Cl014404	27.9891	1.78005	3.97487	1.04828e-17	7.42608e-16	up
	Cl004110	1.09708	21.4159	-4.28694	2.13683e-22	2.62915e-20	down
	Cl018952	51.5608	20.5162	1.32951	2.67496e-07	4.4324e-06	up
	Cl024904	12.8738	2.58703	2.31506	2.50751e-07	4.18211e-06	up
	Cl008728	96.1333	46.5104	1.04748	0.00259043	0.0142489	up
	Cl017325	31.228	13.2948	1.23198	2.43799e-13	1.04099e-11	up
	Cl028137	20.725	6.69332	1.63058	5.26413e-07	8.1996e-06	up
	Cl042359	67.6926	19.6356	1.78553	7.39653e-12	2.65678e-10	up
	Cl029778	7.91436	3.44498	1.19998	5.96017e-11	1.8957e-09	up
	Cl002060	10.5343	0.906558	3.53856	8.48112e-16	4.81621e-14	up
	Cl002064	13.2557	5.74118	1.20719	0.000305781	0.00232595	up
	Cl037628	5.63812	2.2621	1.31755	0.00171634	0.0101365	up
	Cl025873	6.42752	109.498	-4.0905	4.36238e-19	3.59935e-17	down
	Cl005755	8.35134	0.643765	3.6974	2.85708e-30	6.96955e-28	up
	Cl006222	5.02562	10.3951	-1.04853	0.00588537	0.027974	down
	Cl024292	34.7767	120.048	-1.78742	4.25824e-14	1.97776e-12	down
	Cl020697	5.07228	14.6509	-1.53028	0.00269361	0.0147298	down
	Cl030040	15.4157	4.52449	1.76857	7.23689e-05	0.00066958	up
	Cl033533	303.323	83.0203	1.86932	4.98103e-18	3.68688e-16	up
	Cl044145	6.40433	18.6066	-1.53869	2.45245e-05	0.000256429	down
	Cl039671	7.87569	40.2259	-2.35265	1.43579e-29	3.38472e-27	down
	Cl032373	15.3178	6.24784	1.29378	1.51026e-08	3.16883e-07	up
	Cl038988	306.712	73.7271	2.05662	1.25785e-27	2.65312e-25	up
	Cl003339	6.30167	1.08639	2.53619	6.5955e-05	0.000617363	up
	Cl016305	9.59048	31.2689	-1.70506	0.00100664	0.00647989	down
	Cl013483	7.19232	2.73195	1.39653	0.000103717	0.000915824	up
	Cl025673	32.7633	12.3523	1.4073	0.000975242	0.00629799	up
	Cl012682	2.06928	8.73039	-2.07692	1.00841e-06	1.47415e-05	down
	Cl012683	60.6317	22.6416	1.42109	2.55509e-08	5.12351e-07	up
	Cl019173	11.6611	28.9159	-1.31016	0.00306077	0.0163519	down
	Cl040263	15.7688	108.543	-2.78312	1.45635e-37	6.19015e-35	down
	Cl038158	81.6158	173.971	-1.09192	0.000376574	0.00278367	down
	Cl042577	240.132	3.08755	6.28122	5.37484e-47	4.18834e-44	up
	Cl001610	5.45548	1.32287	2.04404	0.000294929	0.00225994	up
	Cl009447	34.5341	5.29522	2.70526	4.85559e-08	9.25366e-07	up
	Cl013967	20.7922	5.32522	1.96513	2.59174e-06	3.4507e-05	up
	Cl007517	40.7394	150.635	-1.88656	8.82438e-09	1.94462e-07	down
	Cl007519	197.853	497.092	-1.32909	0.00340708	0.0178618	down
	Cl036578	3.09118	7.68121	-1.31317	6.27832e-05	0.000590432	down
	Cl041702	6.79337	35.89	-2.40138	1.25866e-17	8.80527e-16	down
	Cl034230	53.8053	8.29177	2.698	5.04859e-17	3.33243e-15	up
	Cl043134	20.3079	44.8461	-1.14294	1.93774e-08	3.97365e-07	down
	Cl016572	443.62	134.775	1.71877	6.42859e-08	1.20388e-06	up
	Cl035622	7.68719	3.60868	1.09099	1.90392e-05	0.000205057	up
	Cl019185	3.3722	6.98585	-1.05075	9.75376e-07	1.43033e-05	down
	Cl033701	13.9089	74.3659	-2.41863	1.58475e-30	4.07862e-28	down
	Cl018275	6.26924	12.5825	-1.00505	9.65835e-05	0.000862061	down
	Cl024460	17.3315	3.83139	2.17746	9.88874e-18	7.05875e-16	up
	Cl024799	4.11927	9.73797	-1.24123	0.00663418	0.030777	down
	Cl001835	2.8942	6.33211	-1.12952	8.53824e-06	0.000100653	down
	Cl013724	144.839	57.7053	1.32767	0.000102503	0.000906814	up
	Cl013728	23.2054	8.61647	1.42929	0.00226598	0.0127671	up
	Cl014390	14.0812	66.7844	-2.24574	1.20758e-19	1.05533e-17	down
	Cl041164	3.21553	10.2041	-1.66601	1.35443e-05	0.000151485	down
	Cl029444	221.463	58.748	1.91446	7.77579e-09	1.7326e-07	up
	Cl000045	21.7951	44.3463	-1.02481	0.00253014	0.0139539	down
	Cl000047	25.201	10.9561	1.20175	0.00589159	0.0279893	up
	Cl015375	5.55299	0.267732	4.3744	1.79196e-10	5.25836e-09	up
	Cl001791	7.36476	2.14087	1.78244	0.000272694	0.00211206	up
	Cl006078	16.3598	5.05737	1.69369	2.49922e-05	0.000260732	up
	Cl031160	28.6088	57.8707	-1.01637	0.000536614	0.00376623	down
	Cl043471	8.27533	18.1758	-1.13513	1.91648e-08	3.94156e-07	down
	Cl007303	6.77852	2.73353	1.3102	0.00206337	0.0118202	up
	Cl007308	11.7353	0.335562	5.12813	6.43793e-05	0.000604024	up
	Cl030411	7.97304	23.7916	-1.57725	0.00148058	0.0089534	down
	Cl000827	6.5444	2.09198	1.64539	9.46114e-06	0.000110589	up
	Cl000823	156.038	319.232	-1.0327	3.30867e-05	0.00033448	down
	Cl026248	38.8021	14.2985	1.44027	1.5476e-10	4.59417e-09	up
	Cl037866	21.2727	0.0799843	8.05507	1.07121e-34	3.66473e-32	up
	Cl030617	8.19889	2.4632	1.7349	0.00126734	0.00787607	up
	Cl023369	7.10669	0.500837	3.82677	2.22396e-07	3.75836e-06	up
	Cl033931	223.045	49.9829	2.15783	1.94839e-21	2.07039e-19	up
	Cl006530	9.74026	69.5049	-2.83508	9.13802e-11	2.82634e-09	down
	Cl020183	32.1696	182.015	-2.50029	7.08989e-13	2.84539e-11	down
	Cl020180	1.48398	14.6866	-3.30695	7.49694e-10	2.02808e-08	down
	Cl023985	10.3034	2.45627	2.06858	0.000458908	0.00329589	up
	Cl038630	438.209	19.9848	4.45464	5.74003e-34	1.85086e-31	up
	Cl009017	38.8872	4.62213	3.07267	7.80367e-13	3.11403e-11	up
	Cl009019	20.3437	6.01265	1.75851	9.63463e-12	3.41263e-10	up
	Cl011077	22.3149	3.06593	2.86361	4.00374e-18	3.00312e-16	up
	Cl011078	42.5125	20.3722	1.06129	3.07151e-18	2.32879e-16	up
	Cl015942	10.2001	33.2588	-1.70515	5.98152e-18	4.38119e-16	down
	Cl017891	181.606	367.278	-1.01606	1.54691e-14	7.69424e-13	down
	Cl016761	7.42632	2.07436	1.83998	0.00444073	0.0222935	up
	Cl014725	31.734	67.4707	-1.08823	3.90346e-07	6.29084e-06	down
	Cl014721	24.3919	5.15622	2.24202	4.06906e-09	9.57628e-08	up
	Cl016082	306.369	34.0801	3.16827	2.86897e-10	8.22096e-09	up
	Cl005204	21.1314	5.36279	1.97833	2.47119e-12	9.21865e-11	up
	Cl005205	12.3877	0.54924	4.49533	3.09143e-10	8.81339e-09	up
	Cl005201	14.057	4.30232	1.7081	6.55182e-16	3.78965e-14	up
	Cl000583	36.1434	12.1555	1.57212	9.13288e-08	1.67673e-06	up
	Cl000588	82.2679	7.49332	3.45665	1.94837e-27	4.01895e-25	up
	Cl004640	74.9219	154.417	-1.04338	2.45501e-11	8.21844e-10	down
	Cl000092	15.3425	4.97087	1.62596	1.34272e-11	4.66702e-10	up
	Cl001239	34.4105	16.9912	1.01806	1.81179e-08	3.73996e-07	up
	Cl007176	17.2528	8.35006	1.04697	4.32374e-05	0.000424043	up
	Cl002525	39.914	206.341	-2.37007	3.42818e-10	9.72404e-09	down
	Cl002526	48.4976	114.526	-1.23969	5.55672e-05	0.000529673	down
	Cl005998	13.1172	6.06198	1.1136	2.91473e-05	0.000298419	up
	Cl030626	76.1183	2.27087	5.06693	2.00912e-33	6.40475e-31	up
	Cl032845	13.8849	27.7846	-1.00077	4.10856e-05	0.000405123	down
	Cl015824	1.27816	9.39057	-2.87715	1.67546e-07	2.89419e-06	down
	Cl038765	3.13634	7.58464	-1.274	1.31416e-06	1.87327e-05	down
	Cl032082	1135.76	409.557	1.47152	6.89739e-11	2.17652e-09	up
	Cl022752	33.791	16.5478	1.03	9.93653e-06	0.000115568	up
	Cl024364	376.215	5.71998	6.03941	9.39513e-41	5.37881e-38	up
	Cl006254	2.09625	39.6576	-4.24171	0.000863707	0.00566773	down
	Cl013233	7.48612	3.73601	1.00272	0.000597762	0.00413659	up
	Cl008574	115.423	53.3189	1.11421	1.07753e-05	0.00012419	up
	Cl017171	6.52488	0.217039	4.90992	6.57388e-05	0.000615544	up
	Cl027570	11.8362	32.0345	-1.43642	2.71621e-05	0.000280552	down
	Cl027575	27.0402	9.09457	1.57203	0.00527553	0.025649	up
	Cl008855	8.36042	37.4653	-2.16391	1.8006e-05	0.000195254	down
	Cl042250	23.7449	130.794	-2.4616	4.60172e-27	8.96472e-25	down
	Cl042255	108.989	19.366	2.49258	1.84546e-06	2.55154e-05	up
	Cl029385	61.4762	25.9674	1.24333	0.00128118	0.00794624	up
	Cl024003	368.961	80.9438	2.18848	8.41978e-15	4.29455e-13	up
	Cl024006	15.0376	65.2495	-2.1174	6.12948e-13	2.47767e-11	down
	Cl003908	7.11352	14.3897	-1.0164	3.96303e-08	7.67252e-07	down
	Cl010175	52.2444	12.4575	2.06826	8.54859e-10	2.29487e-08	up
	Cl002298	27.4856	13.1246	1.0664	0.0016888	0.0100076	up
	Cl008631	42.4006	3.1728	3.74026	4.13423e-25	6.4432e-23	up
	Cl037545	5.06007	1.54012	1.71612	2.63894e-06	3.50356e-05	up
	Cl041501	30.1095	14.2624	1.078	3.82507e-08	7.43623e-07	up
	Cl005410	84.6949	23.5356	1.84743	1.28223e-16	8.11973e-15	up
	Cl006148	11.0662	22.4888	-1.02305	2.84825e-11	9.45585e-10	down
	Cl038318	2.04282	5.8807	-1.52542	7.52695e-07	1.13219e-05	down
	Cl034175	33.3467	115.404	-1.79108	0.00017058	0.00141034	down
	Cl012827	6.90684	2.04209	1.75798	1.66233e-05	0.00018202	up
	Cl018419	2.70054	5.70659	-1.07938	0.000574872	0.00399675	down
	Cl034568	2.52465	6.18837	-1.29347	3.70983e-05	0.000370363	down
	Cl013058	11.5518	25.6505	-1.15088	8.08999e-06	9.56781e-05	down
	Cl025738	8.70519	3.74062	1.2186	0.00316342	0.016817	up
	Cl040902	4.8868	20.824	-2.09128	1.21663e-16	7.75683e-15	down
	Cl040903	2.47918	11.6402	-2.23118	6.16359e-17	4.01176e-15	down
	Cl015047	44.9587	15.3089	1.55423	2.9288e-08	5.82706e-07	up
	Cl019371	6.12524	2.89587	1.08077	0.00101248	0.00650551	up
	Cl044374	0.906615	8.14946	-3.16814	5.03294e-08	9.56566e-07	down
	Cl044373	88.2703	42.928	1.04001	2.67895e-05	0.000277316	up
	Cl029996	3.97284	8.60454	-1.11493	0.000159849	0.00133103	down
	Cl010565	556.284	14.0528	5.30689	1.54178e-12	5.91675e-11	up
	Cl009387	4.32966	8.696	-1.0061	0.000189565	0.001545	down
	Cl043748	9.76845	0.0780273	6.96801	1.13914e-08	2.45251e-07	up
	Cl041422	4.81131	17.6024	-1.87127	5.17405e-09	1.19759e-07	down
	Cl005087	48.9573	114.758	-1.229	7.9923e-06	9.46425e-05	down
	Cl028223	4.65269	13.1089	-1.49441	0.00233154	0.0130604	down
	Cl029170	35.913	1.12379	4.99806	3.74625e-24	5.28108e-22	up
	Cl016074	82.1491	37.9617	1.1137	9.64149e-07	1.41461e-05	up
	Cl016072	16.8079	0.214921	6.28919	1.20941e-15	6.75851e-14	up
	Cl025696	50.9864	0.427888	6.89673	6.50701e-49	5.53155e-46	up
	Cl000242	36.6353	1.26049	4.86118	3.22497e-08	6.35324e-07	up
	Cl028071	10.2257	0.347461	4.8792	9.9835e-12	3.53174e-10	up
	Cl005590	31.3505	8.78214	1.83584	2.61446e-06	3.47434e-05	up
	Cl036266	221.194	69.0315	1.67998	7.22639e-05	0.000668886	up
	Cl036267	407.323	104.283	1.96567	6.41458e-07	9.80111e-06	up
	Cl036268	7.45092	1.75591	2.0852	0.00209909	0.0119881	up
	Cl004974	26.0311	0.697596	5.2217	2.79427e-29	6.47833e-27	up
	Cl005625	8.56712	24.167	-1.49616	0.00305748	0.0163405	down
	Cl002481	10.2425	30.6093	-1.57941	0.00905146	0.0395269	down
	Cl023903	19.1253	183.754	-3.26422	2.06712e-61	2.76137e-58	down
	Cl023900	0.908127	5.21517	-2.52175	4.11896e-05	0.000406006	down
	Cl023906	16.9625	140.166	-3.04671	3.9297e-27	7.87427e-25	down
	Cl023909	48.3518	111.58	-1.20643	0.00253034	0.0139539	down
	Cl007667	1995.73	946.973	1.07552	0.00182016	0.0106266	up
	Cl038506	6.04283	13.2131	-1.12868	2.14939e-08	4.37568e-07	down
	Cl018339	19.9615	8.42377	1.24468	1.62986e-07	2.81889e-06	up
	Cl022261	11.3836	5.4196	1.0707	2.2804e-05	0.000240406	up
	Cl027921	2.16078	5.19895	-1.26667	7.9296e-06	9.39793e-05	down
	Cl016272	50.7974	12.414	2.03279	2.81076e-06	3.70482e-05	up
	Cl010305	13.2412	6.5141	1.0234	0.000900483	0.00587197	up
	Cl013571	30.3799	14.6027	1.05688	0.00188682	0.0109565	up
	Cl040718	22.9311	53.2094	-1.21438	3.24034e-17	2.19039e-15	down
	Cl037330	12.5628	5.27557	1.25176	0.000361938	0.00268966	up
	Cl029569	15.5777	0.108188	7.1698	3.85679e-18	2.90846e-16	up
	Cl029568	17.2759	1.30591	3.72563	1.16934e-09	3.06287e-08	up
	Cl012228	25.9332	6.17487	2.07032	1.07986e-15	6.05865e-14	up
	Cl008084	30.7804	8.02919	1.93868	2.82777e-10	8.11118e-09	up
	Cl030697	8.86602	22.7968	-1.36247	0.000736042	0.0049433	down
	Cl041026	1.0701	5.06003	-2.2414	0.00145999	0.00883837	down
	Cl041027	0.972457	6.25046	-2.68426	0.000188273	0.00153759	down
	Cl041029	219.273	2.65589	6.36739	2.65886e-12	9.89243e-11	up
	Cl007469	82.0326	40.6342	1.0135	2.10104e-12	7.93276e-11	up
	Cl026524	3.45518	7.0016	-1.01892	1.2634e-06	1.80552e-05	down
	Cl037074	293.233	99.0758	1.56545	2.51383e-19	2.10509e-17	up
	Cl005122	23.1535	70.5944	-1.60832	1.24918e-05	0.000141304	down
	Cl023002	5.73214	1.04677	2.45313	7.29557e-06	8.74252e-05	up
	Cl023000	12.3791	5.86702	1.07721	5.27173e-06	6.49585e-05	up
	Cl021338	11.4231	32.9187	-1.52696	9.28286e-10	2.4754e-08	down
	Cl001439	17.4889	38.0024	-1.11965	7.87665e-08	1.45658e-06	down
	Cl032833	12.7345	29.7716	-1.2252	0.00150768	0.00909376	down
	Cl032836	16.8424	7.43985	1.17876	2.15463e-09	5.33956e-08	up
	Cl038771	7.7502	2.39072	1.69679	3.90611e-10	1.09688e-08	up
	Cl038772	5.49028	63.6092	-3.53428	2.87323e-15	1.54708e-13	down
	Cl026649	2.33005	7.77621	-1.73871	1.69261e-07	2.92022e-06	down
	Cl026647	22.0923	85.1444	-1.94637	8.69577e-10	2.33215e-08	down
	Cl026646	12.6186	43.5565	-1.78734	6.98389e-07	1.05875e-05	down
	Cl026645	12.8715	31.0964	-1.27256	5.39062e-05	0.000515874	down
	Cl008866	14.2757	6.7185	1.08735	0.000297391	0.00227321	up
	Cl008864	15.3681	4.97128	1.62825	1.67459e-11	5.74294e-10	up
	Cl013350	12.1227	3.52106	1.78363	5.03968e-06	6.25844e-05	up
	Cl039557	11.7636	68.9722	-2.55169	1.97295e-06	2.71176e-05	down
	Cl022016	13.1055	6.44221	1.02454	1.02948e-05	0.000119248	up
	Cl022014	18.0737	41.3151	-1.19278	2.53889e-05	0.000264378	down
	Cl029308	5.18496	11.029	-1.08889	0.00297121	0.0159494	down
	Cl015720	11.4491	0.706835	4.01772	6.365e-13	2.5618e-11	up
	Cl028552	74.3003	33.0966	1.16669	8.54255e-06	0.000100653	up
	Cl028557	101.951	20.3469	2.325	2.91115e-07	4.80391e-06	up
	Cl042836	5.21099	1.13387	2.2003	0.00337586	0.017728	up
	Cl015171	18.9752	9.27042	1.03341	3.99732e-13	1.66622e-11	up
	Cl029683	2.96465	6.62421	-1.15988	0.00222159	0.0125777	down
	Cl044069	43.7768	18.8324	1.21695	7.34953e-11	2.30622e-09	up
	Cl008323	5.09335	1.69496	1.58736	0.00174707	0.0102812	up
	Cl041583	23.3577	10.6054	1.13909	4.49033e-06	5.66366e-05	up
	Cl005495	7.82374	61.2084	-2.9678	1.06578e-08	2.30874e-07	down
	Cl005498	2.98053	24.1757	-3.01992	7.76966e-11	2.4218e-09	down
	Cl009140	12.4348	5.59733	1.15157	8.98174e-07	1.32683e-05	up
	Cl042584	86.281	3.7511	4.52366	1.21709e-06	1.74297e-05	up
	Cl031945	51.7737	18.85	1.45766	1.369e-07	2.4063e-06	up
	Cl031946	2.09548	7.53864	-1.84702	1.73121e-06	2.40543e-05	down
	Cl031943	40.558	4.35399	3.21958	1.88999e-13	8.13191e-12	up
	Cl010372	115.519	19.0083	2.60343	3.1511e-07	5.16742e-06	up
	Cl010499	4395.51	184.438	4.57482	2.96722e-40	1.57055e-37	up
	Cl001378	28.7123	9.44273	1.60439	4.01036e-08	7.75881e-07	up
	Cl021132	9.98416	55.06	-2.46329	2.59537e-07	4.31838e-06	down
	Cl002774	4.12965	13.0926	-1.66466	8.28732e-08	1.5285e-06	down
	Cl002779	14.3327	36.3189	-1.34141	0.000608289	0.00419735	down
	Cl000959	97.355	43.0631	1.1768	7.40176e-06	8.85087e-05	up
	Cl041805	3.8823	12.5462	-1.69227	4.73359e-09	1.10018e-07	down
	Cl019457	0.630475	12.929	-4.35803	2.52458e-16	1.52963e-14	down
	Cl032709	97.1862	11.1787	3.12	0.000115049	0.00100171	up
	Cl021699	19.1937	0.931214	4.36538	7.1471e-15	3.67885e-13	up
	Cl000423	924.051	75.9498	3.60486	4.33829e-106	2.02837e-102	up
	Cl005414	13.1327	28.5934	-1.12251	0.0111038	0.0465821	down
	Cl000426	450.429	120.543	1.90175	2.02915e-10	5.92338e-09	up
	Cl012729	9.66558	3.2472	1.57366	0.000380503	0.00280901	up
	Cl012721	83.2076	34.2318	1.28138	2.61908e-09	6.39452e-08	up
	Cl018826	71.4822	12.3704	2.53069	5.14781e-16	2.99609e-14	up
	Cl022606	40.3415	4.80011	3.07112	2.95562e-30	7.14775e-28	up
	Cl043246	365.244	178.423	1.03356	2.18516e-12	8.21721e-11	up
	Cl017969	190.671	27.4179	2.7979	4.95634e-15	2.59403e-13	up
	Cl011491	3.73426	11.0055	-1.55934	1.32027e-08	2.81013e-07	down
	Cl011497	5.72536	0.687814	3.05728	5.09418e-06	6.30937e-05	up
	Cl001512	16.1438	4.10331	1.97612	4.59328e-13	1.90333e-11	up
	Cl044261	167.894	0.527933	8.31298	3.76546e-09	8.9493e-08	up
	Cl010720	2.63123	9.68446	-1.87993	9.70467e-06	0.000113106	down
	Cl008176	11.9972	1.0804	3.47306	3.89616e-21	3.98902e-19	up
	Cl002158	47.1385	8.6057	2.45354	1.67058e-08	3.47662e-07	up
	Cl030391	6.22036	0.438813	3.82532	2.64184e-15	1.43073e-13	up
	Cl005511	34.9198	86.9743	-1.31654	1.48766e-06	2.094e-05	down
	Cl005516	6.66634	0.150816	5.46604	1.5458e-09	3.97108e-08	up
	Cl031751	66.769	158.266	-1.2451	2.71721e-09	6.61683e-08	down
	Cl007914	15.1411	5.60781	1.43296	1.75999e-16	1.09247e-14	up
	Cl011932	36.3566	6.90248	2.39703	5.85876e-15	3.0324e-13	up
	Cl007003	4.37882	12.3474	-1.49559	1.1234e-08	2.42421e-07	down
	Cl007004	9.11989	25.2937	-1.47169	9.7033e-13	3.82313e-11	down
	Cl004269	9.23427	2.35883	1.96893	1.30986e-05	0.000147159	up
	Cl035187	107.197	51.0974	1.06894	2.85473e-05	0.000292811	up
	Cl002987	243.537	98.2691	1.30933	0.00630557	0.029521	up
	Cl002981	12.4419	33.1013	-1.41168	8.22148e-12	2.93059e-10	down
	Cl002988	28.3813	62.9947	-1.15029	0.000366984	0.00272282	down
	Cl021498	10.0331	20.9655	-1.06325	2.14121e-07	3.62506e-06	down
	Cl003588	7.48411	0.70178	3.41474	4.82456e-08	9.20077e-07	up
	Cl019645	22.2455	2.23367	3.31602	2.16611e-10	6.31007e-09	up
	Cl019641	6.3219	1.1873	2.41267	1.2223e-08	2.60953e-07	up
	Cl026146	7.61883	0.446766	4.09198	0.00052355	0.00368839	up
	Cl026142	27.8627	1.48525	4.22955	1.77975e-07	3.05593e-06	up
	Cl023532	14.257	4.17763	1.77091	5.70146e-11	1.8196e-09	up
	Cl018515	15.2428	5.73264	1.41086	1.49335e-07	2.60367e-06	up
	Cl023393	396.394	11.6867	5.08399	8.16539e-163	2.29064e-158	up
	Cl023390	23.7655	66.5136	-1.48478	1.18514e-14	5.96887e-13	down
	Cl020845	7.69612	31.701	-2.04232	7.9295e-07	1.18385e-05	down
	Cl040826	3.39007	11.8899	-1.81034	3.09956e-07	5.09384e-06	down
	Cl012119	0.8092	5.39405	-2.7368	3.78424e-05	0.000377254	down
	Cl008777	26.8717	3.63883	2.88454	8.36087e-09	1.84974e-07	up
	Cl034173	1.20926	5.62204	-2.21697	0.000134513	0.00114766	down
	Cl012934	18.1062	8.12743	1.15561	3.8565e-10	1.08403e-08	up
	Cl017373	15.1809	0.581025	4.70752	2.60428e-16	1.57452e-14	up
	Cl007436	62.9459	25.4452	1.30672	1.61318e-09	4.1253e-08	up
	Cl028492	55.9375	23.9317	1.22489	2.40876e-07	4.03179e-06	up
	Cl043031	7.37396	20.1977	-1.45368	3.35601e-07	5.47999e-06	down
	Cl043030	30.3317	78.6993	-1.37553	1.14908e-05	0.000131464	down
	Cl029722	27.9352	13.0108	1.10238	4.64233e-06	5.82429e-05	up
	Cl034033	8.37022	3.86811	1.11364	0.00532282	0.025843	up
	Cl011350	14.4701	40.8751	-1.49815	2.84631e-31	7.98475e-29	down
	Cl015441	8.43272	1.97026	2.09761	3.1635e-07	5.18072e-06	up
	Cl028938	11.7093	30.7433	-1.39261	0.00167524	0.00993986	down
	Cl005708	7.57413	1.82509	2.05311	2.45989e-08	4.94675e-07	up
	Cl033878	22.1819	1.29415	4.09931	1.80311e-11	6.16862e-10	up
	Cl007705	32.7141	12.9601	1.33583	2.3454e-15	1.28256e-13	up
	Cl020395	70.6567	210.606	-1.57565	2.55328e-15	1.38544e-13	down
	Cl020641	7.48668	35.5887	-2.24902	2.90579e-10	8.30949e-09	down
	Cl020643	31.8936	15.35	1.05502	0.000313717	0.00238115	up
	Cl030012	124.168	16.7074	2.89374	6.30383e-25	9.66346e-23	up
	Cl034779	2.03334	53.909	-4.7286	1.68059e-16	1.05001e-14	down
	Cl034775	18.9829	52.2849	-1.46169	7.5924e-09	1.69713e-07	down
	Cl034776	378.865	8.8034	5.42748	1.59992e-06	2.23854e-05	up
	Cl021515	5.40532	11.1501	-1.0446	0.00424733	0.0214802	down
	Cl022093	3.58548	7.52957	-1.0704	3.36455e-06	4.35962e-05	down
	Cl012486	32.8748	12.5146	1.39337	8.64989e-05	0.000782002	up
	Cl012480	7.91335	22.0189	-1.47638	1.21824e-08	2.60284e-07	down
	Cl016404	14.2556	3.29743	2.11211	1.37926e-10	4.13823e-09	up
	Cl027609	8.50498	27.7256	-1.70484	4.55249e-14	2.10744e-12	down
	Cl025602	15.6824	31.7907	-1.01945	7.6637e-11	2.39676e-09	down
	Cl016333	55.2656	21.0165	1.39486	3.05318e-13	1.29971e-11	up
	Cl008055	6.16861	0.500065	3.62476	3.0626e-06	4.00537e-05	up
	Cl016483	42.6913	10.9663	1.96086	0.000420905	0.0030566	up
	Cl016484	9.26074	46.7992	-2.33728	4.41696e-09	1.03257e-07	down
	Cl029606	24.0236	10.04	1.25869	2.17979e-06	2.95838e-05	up
	Cl012309	55.9197	19.8708	1.4927	0.000276069	0.00213643	up
	Cl014227	15.412	53.6988	-1.80084	9.06939e-14	4.04489e-12	down
	Cl014228	10.0297	35.044	-1.80489	7.36359e-07	1.11119e-05	down
	Cl000138	15.1723	0.0001	17.2111	3.68181e-20	3.44286e-18	up
	Cl001663	14.1229	42.0401	-1.57373	6.85748e-08	1.27993e-06	down
	Cl031495	46.2268	21.8726	1.0796	2.79767e-06	3.68984e-05	up
	Cl007541	7.31231	25.274	-1.78926	6.56459e-19	5.35338e-17	down
	Cl007544	5.73082	11.5172	-1.00698	0.00428614	0.0216491	down
	Cl007546	6.29299	0.6627	3.24732	3.65982e-24	5.1853e-22	up
	Cl043362	6.32378	14.2823	-1.17537	0.00172471	0.0101788	down
	Cl041882	9.70733	22.3984	-1.20625	2.44682e-06	3.27954e-05	down
	Cl028350	14.7691	6.86446	1.10537	4.60447e-07	7.27714e-06	up
	Cl041888	28.1868	56.4084	-1.00089	1.2726e-06	1.81774e-05	down
	Cl026402	92.9598	31.241	1.57317	3.62816e-24	5.16654e-22	up
	Cl037957	8.42562	36.3332	-2.10843	1.67321e-16	1.04774e-14	down
	Cl004153	64.7941	23.963	1.43506	0.000119231	0.0010333	up
	Cl012788	21.0567	7.98818	1.39834	1.04642e-14	5.28921e-13	up
	Cl022877	15.083	84.271	-2.48212	1.2896e-60	1.64442e-57	down
	Cl022878	5.83764	2.5176	1.21334	0.00411927	0.0209192	up
	Cl013837	31.0916	9.5975	1.6958	0.000357509	0.00265956	up
	Cl030199	175.329	81.3634	1.10761	6.98588e-07	1.05875e-05	up
	Cl020568	38.8691	90.493	-1.21918	1.98814e-07	3.3843e-06	down
	Cl018206	8.70093	2.01584	2.10979	1.11854e-10	3.41069e-09	up
	Cl012566	67.4184	157.527	-1.22438	2.44576e-15	1.33225e-13	down
	Cl012569	10.3394	0.745902	3.79302	8.65768e-15	4.39989e-13	up
	Cl012568	4.07084	9.94297	-1.28835	2.62315e-05	0.000272243	down
	Cl027811	6.24535	1.92284	1.69955	0.00244851	0.013572	up
	Cl027814	169.768	58.619	1.53413	1.25716e-17	8.80527e-16	up
	Cl023177	8.80624	1.62797	2.43545	7.09591e-16	4.07079e-14	up
	Cl023174	33.6502	10.3413	1.7022	2.90619e-15	1.56183e-13	up
	Cl018174	21.2711	1.29429	4.03866	1.9471e-14	9.56601e-13	up
	Cl023175	45.4104	10.204	2.15389	5.56705e-35	1.95216e-32	up
	Cl001591	6.3083	50.3058	-2.9954	1.307e-47	1.07839e-44	down
	Cl010233	5.12356	1.89345	1.43613	3.70452e-05	0.000369964	up
	Cl014920	228.951	29.2322	2.96941	2.20167e-26	3.98473e-24	up
	Cl015347	147.578	2.83053	5.70426	6.07797e-27	1.16785e-24	up
	Cl015343	6.05675	2.63315	1.20175	0.00663351	0.030777	up
	Cl015349	14.0535	1.54928	3.18126	1.22404e-17	8.62761e-16	up
	Cl014690	34.7668	16.9116	1.0397	2.0224e-08	4.1412e-07	up
	Cl037427	19.0097	41.445	-1.12446	5.37168e-08	1.01408e-06	down
	Cl043121	76.8716	191.839	-1.31938	1.84156e-08	3.79584e-07	down
	Cl043120	244.982	609.493	-1.31493	1.4496e-08	3.05517e-07	down
	Cl002336	4.07996	9.3455	-1.19572	0.00164599	0.0097992	down
	Cl031865	6.90461	2.5877	1.41589	2.72828e-05	0.000281487	up
	Cl042719	7.72602	1.17257	2.72005	5.75139e-17	3.76092e-15	up
	Cl001031	66.6145	25.9893	1.35792	1.56652e-16	9.85326e-15	up
	Cl004774	9.47246	23.0174	-1.28091	8.43949e-09	1.86567e-07	down
	Cl024241	5.1821	0.679482	2.93103	5.8465e-06	7.14027e-05	up
	Cl008079	238.54	565.358	-1.24494	0.0015437	0.00927908	down
	Cl026236	71.6297	169.431	-1.24206	2.31474e-08	4.67834e-07	down
	Cl018042	84.2803	18.6855	2.17327	1.78998e-08	3.70039e-07	up
	Cl018046	59.4664	21.4582	1.47055	1.10341e-08	2.38474e-07	up
	Cl006847	58.6683	16.6623	1.81599	2.53631e-05	0.000264208	up
	Cl001070	23.9782	5.28866	2.18075	1.92656e-08	3.95361e-07	up
	Cl005014	16.7234	7.89074	1.08363	8.04241e-09	1.78351e-07	up
	Cl025257	1.93286	7.94588	-2.03947	6.67722e-09	1.51305e-07	down
	Cl020159	7.95575	17.6906	-1.15291	1.39677e-06	1.98197e-05	down
	Cl020155	14.3754	6.52577	1.13938	0.00176509	0.010359	up
	Cl021200	16.8955	5.79082	1.5448	3.25494e-13	1.37932e-11	up
	Cl038609	116.573	319.643	-1.45523	3.51631e-13	1.48335e-11	down
	Cl019056	144.503	429.664	-1.57211	1.57418e-27	3.27115e-25	down
	Cl019057	24.4148	56.5651	-1.21215	2.52028e-07	4.20092e-06	down
	Cl016595	5.15061	1.88979	1.44652	6.29868e-05	0.000591949	up
	Cl028143	7.29857	25.2787	-1.79224	9.10093e-13	3.60605e-11	down
	Cl017847	7.71047	32.5337	-2.07704	5.95147e-07	9.14831e-06	down
	Cl017846	1.6862	5.87766	-1.80146	0.010916	0.045994	down
	Cl017841	10.9201	23.903	-1.13021	0.00375211	0.0193524	down
	Cl017840	1.58013	5.09672	-1.68953	0.00013375	0.0011421	down
	Cl010006	53.0929	23.4803	1.17707	7.99012e-13	3.17939e-11	up
	Cl014719	13.5496	3.60881	1.90865	2.91638e-11	9.64779e-10	up
	Cl000554	3.00398	15.0842	-2.32809	1.01811e-36	4.13927e-34	down
	Cl006256	0.227525	6.76157	-4.89326	5.64464e-07	8.72928e-06	down
	Cl006255	1.11013	31.4185	-4.82282	4.77521e-13	1.97289e-11	down
	Cl019292	17.6683	44.6894	-1.33877	0.000218797	0.00175019	down
	Cl039629	0.701387	5.96809	-3.08899	3.60952e-08	7.04647e-07	down
	Cl026064	69.409	15.4597	2.16661	8.01797e-14	3.5931e-12	up
	Cl006046	18.6101	4.15522	2.16309	1.18838e-06	1.70875e-05	up
	Cl001012	13.7089	1.75383	2.96653	2.8021e-08	5.59085e-07	up
	Cl018651	10.2456	0.350871	4.86792	1.07588e-32	3.27549e-30	up
	Cl018657	262.793	27.5805	3.2522	1.23908e-17	8.71175e-16	up
	Cl013129	10.2605	1.38198	2.8923	2.62098e-14	1.26117e-12	up
	Cl024337	7.82721	0.140785	5.79694	0.00012121	0.00104818	up
	Cl024336	14.4735	1.64403	3.1381	9.85339e-25	1.47817e-22	up
	Cl038101	1834.24	5776.9	-1.65511	0.00119417	0.00750448	down
	Cl031419	9.05634	0.611114	3.88942	1.8136e-07	3.10604e-06	up
	Cl025817	5.59614	2.60981	1.10048	1.93066e-06	2.66016e-05	up
	Cl039524	0.031626	5.5605	-7.45796	0.00176009	0.0103361	down
	Cl042206	59.6059	200.801	-1.75224	6.39603e-11	2.02973e-09	down
	Cl035437	11.8371	70.3154	-2.57052	5.2969e-07	8.24605e-06	down
	Cl032410	7.28902	0.465278	3.96956	5.50867e-06	6.76005e-05	up
	Cl030409	7.42079	25.5757	-1.78513	0.000100527	0.000891308	down
	Cl000831	50.1142	22.9585	1.12619	0.00350469	0.0183052	up
	Cl000833	22.5893	10.856	1.05715	5.50402e-07	8.54007e-06	up
	Cl003216	2.0635	6.7255	-1.70455	7.90091e-11	2.45725e-09	down
	Cl034827	35.4169	0.570777	5.95537	2.26802e-27	4.64415e-25	up
	Cl033430	103.442	48.765	1.08491	0.00134068	0.00824784	up
	Cl020292	16.6024	0.809036	4.35904	3.21859e-14	1.5175e-12	up
	Cl030114	12.5758	3.89791	1.68987	2.41109e-12	9.00642e-11	up
	Cl030111	107.316	48.5391	1.14464	1.36368e-05	0.000152291	up
	Cl030112	71.5681	32.553	1.13653	0.000574686	0.00399645	up
	Cl036288	8.64773	19.0753	-1.14131	0.00184279	0.0107342	down
	Cl021659	2.38587	9.69391	-2.02256	2.46817e-08	4.95985e-07	down
	Cl021658	5.37478	85.4944	-3.99155	8.66439e-26	1.4731e-23	down
	Cl030800	7.44319	3.4241	1.12019	0.00207444	0.0118722	up
	Cl012870	2.48235	5.36744	-1.11253	0.000216827	0.0017374	down
	Cl012876	5.44166	11.8187	-1.11896	0.000119557	0.00103549	down
	Cl032402	1.09394	7.38216	-2.7545	1.57981e-18	1.23106e-16	down
	Cl023400	44.2721	8.42904	2.39296	1.90593e-06	2.63126e-05	up
	Cl014571	4.21133	26.4555	-2.65122	1.37852e-25	2.31566e-23	down
	Cl010950	51.4875	8.05854	2.67563	4.57867e-09	1.06594e-07	up
	Cl009265	30.1811	1.94524	3.95562	4.63787e-24	6.5053e-22	up
	Cl042468	12.546	3.42829	1.87166	2.97043e-14	1.41236e-12	up
	Cl009519	54.3223	110.349	-1.02245	0.000831102	0.00547942	down
	Cl042795	721.234	59.5442	3.59844	1.84288e-16	1.13623e-14	up
	Cl010516	4.38027	9.9608	-1.18524	0.0036509	0.018935	down
	Cl010514	36.7911	5.71229	2.68721	4.29582e-08	8.25416e-07	up
	Cl040108	14.433	43.9828	-1.60757	1.5449e-13	6.66755e-12	down
	Cl040104	22.1815	5.12806	2.11287	3.81427e-07	6.17081e-06	up
	Cl035450	13.2609	3.6996	1.84174	5.58124e-14	2.55001e-12	up
	Cl029346	37.0876	15.8925	1.22259	0.000739678	0.00496416	up
	Cl036899	5.31616	0.347184	3.93661	4.55351e-07	7.21285e-06	up
	Cl002470	5.68972	0.669907	3.08632	0.00647569	0.0301665	up
	Cl002476	15.3249	34.1717	-1.15692	5.2444e-06	6.47255e-05	down
	Cl006542	79.2205	28.8307	1.45827	4.47261e-11	1.44053e-09	up
	Cl006547	70.7614	19.8062	1.83701	2.07367e-12	7.83997e-11	up
	Cl007637	238.124	26.1582	3.18638	1.91213e-32	5.70648e-30	up
	Cl031388	61.4677	131.624	-1.09852	0.000309385	0.00235145	down
	Cl041067	64.7554	21.6279	1.58211	4.78567e-07	7.52536e-06	up
	Cl037590	16.8432	39.2274	-1.2197	0.000562949	0.00392358	down
	Cl020739	63.2145	29.0432	1.12205	2.35974e-10	6.85988e-09	up
	Cl018368	654.121	213.01	1.61864	6.15178e-08	1.15435e-06	up
	Cl039799	4.52462	11.9977	-1.40689	2.07812e-06	2.8392e-05	down
	Cl023617	13.2659	4.00368	1.72832	5.15028e-08	9.75563e-07	up
	Cl015911	26.9234	5.12322	2.39374	5.21214e-07	8.12764e-06	up
	Cl015910	74.8613	11.5342	2.6983	1.61567e-09	4.1279e-08	up
	Cl027914	13.5313	37.5457	-1.47235	4.61402e-11	1.48437e-09	down
	Cl027912	13.969	32.6598	-1.22528	0.000665447	0.00453652	down
	Cl016242	14.778	6.31294	1.22707	2.60715e-10	7.54005e-09	up
	Cl016244	3.34416	13.6993	-2.03439	5.29968e-14	2.42928e-12	down
	Cl016796	9.43793	24.4189	-1.37146	1.71579e-05	0.00018707	down
	Cl013541	11.9956	0.10997	6.76925	1.72218e-07	2.96576e-06	up
	Cl013543	9.71599	0.965159	3.33152	4.15995e-06	5.27572e-05	up
	Cl010085	24.4932	49.3834	-1.01165	6.84531e-09	1.5449e-07	down
	Cl010080	163.648	22.6543	2.85274	1.08447e-09	2.85123e-08	up
	Cl014790	4.36039	16.3894	-1.91023	3.25185e-15	1.73946e-13	down
	Cl040727	0.241125	7.50701	-4.96039	3.63371e-13	1.52599e-11	down
	Cl017685	96.2942	239.392	-1.31385	0.000142865	0.00120862	down
	Cl017688	10.62	1.74448	2.60592	8.90636e-31	2.33505e-28	up
	Cl004632	5.06854	0.0598497	6.40408	7.22628e-11	2.27263e-09	up
	Cl004633	12.4485	3.79929	1.71217	1.25228e-11	4.364e-10	up
	Cl005940	8.33194	1.8775	2.14984	0.000711575	0.00481007	up
	Cl005949	6.69148	2.11925	1.65877	0.000101995	0.000902605	up
	Cl030676	640.411	4.07783	7.29505	3.05887e-09	7.37838e-08	up
	Cl019218	7.46367	2.88013	1.37375	0.000946209	0.00613306	up
	Cl003621	11.2106	4.91892	1.18845	9.12005e-06	0.000107003	up
	Cl026571	10.3717	0.208835	5.63415	4.98549e-07	7.80022e-06	up
	Cl026576	366.144	132.267	1.46896	9.80402e-22	1.07856e-19	up
	Cl004394	3.23493	11.7477	-1.86058	3.1922e-07	5.22467e-06	down
	Cl005114	36.1902	12.4265	1.54218	5.51315e-13	2.24797e-11	up
	Cl005116	23.5945	60.9347	-1.36881	0.000108818	0.000956355	down
	Cl005111	78.7043	14.9978	2.39169	4.2166e-13	1.75242e-11	up
	Cl023050	40.3877	16.9436	1.25317	1.07391e-06	1.55934e-05	up
	Cl025068	9.95182	4.57068	1.12255	0.00235525	0.0131539	up
	Cl038187	13.0473	39.3095	-1.59112	6.19404e-06	7.53192e-05	down
	Cl038186	36.2879	15.925	1.1882	0.00737986	0.0335158	up
	Cl040449	2124.06	11.1474	7.57398	1.51976e-81	3.55282e-78	up
	Cl030539	16.3864	5.99094	1.45165	3.08227e-07	5.06841e-06	up
	Cl008898	33.6402	84.3354	-1.32595	7.93104e-05	0.000725194	down
	Cl008892	60.6998	22.6151	1.42441	3.59014e-16	2.1383e-14	up
	Cl022043	1248.83	318.351	1.97188	1.00765e-09	2.66675e-08	up
	Cl043356	16.7873	37.0779	-1.14319	8.50215e-09	1.87656e-07	down
	Cl024078	8.38262	17.2773	-1.0434	0.000111196	0.000974034	down
	Cl016453	28.13	120.053	-2.09348	1.41924e-06	2.01182e-05	down
	Cl016455	21.058	48.9607	-1.21726	1.89571e-06	2.61972e-05	down
	Cl016454	17.5818	77.29	-2.13619	4.3269e-42	2.81262e-39	down
	Cl016457	56.6718	150.588	-1.40991	5.33051e-24	7.43964e-22	down
	Cl038622	17.246	68.798	-1.99611	2.09882e-09	5.22897e-08	down
	Cl040505	0.194009	22.0964	-6.83154	6.0287e-35	2.08794e-32	down
	Cl028561	11.8084	29.3064	-1.3114	1.26115e-13	5.5022e-12	down
	Cl015735	47.2115	17.861	1.40232	1.497e-19	1.30016e-17	up
	Cl009137	51.0389	18.9023	1.43304	1.19499e-08	2.56365e-07	up
	Cl009133	10.5202	2.09446	2.32851	4.06312e-07	6.52449e-06	up
	Cl009130	346.31	139.01	1.31688	4.43817e-07	7.06206e-06	up
	Cl007866	1.99035	5.15371	-1.37259	0.00111331	0.00708523	down
	Cl036640	79.3679	9.45306	3.0697	2.34106e-13	1.00112e-11	up
	Cl042006	1.4819	7.65793	-2.36951	1.18891e-08	2.5538e-07	down
	Cl042005	33.1491	173.958	-2.3917	2.21853e-25	3.55636e-23	down
	Cl006119	25.351	10.1746	1.31707	4.06966e-05	0.000401852	up
	Cl007247	211.434	68.0409	1.63574	2.37463e-12	8.88205e-11	up
	Cl035346	272.315	616.343	-1.17846	6.54422e-09	1.48652e-07	down
	Cl002745	12.539	3.89068	1.68833	0.000142239	0.00120405	up
	Cl033429	168.746	2.80358	5.91144	7.2427e-58	8.46581e-55	up
	Cl032771	176.783	78.5352	1.17057	3.10261e-06	4.05175e-05	up
	Cl026308	15.0293	0.595692	4.65706	7.85033e-14	3.53416e-12	up
	Cl018462	12.0552	3.81388	1.66032	6.19218e-09	1.41227e-07	up
	Cl001334	2.86743	19.8742	-2.79306	5.22484e-14	2.39889e-12	down
	Cl013000	5.50453	1.30348	2.07825	0.00344417	0.0180327	up
	Cl013002	1.38028	19.296	-3.80527	9.76966e-16	5.52557e-14	down
	Cl012750	18.3727	43.0675	-1.22904	0.00859778	0.0379355	down
	Cl012759	30.4852	13.3032	1.19634	0.00181646	0.0106094	up
	Cl038078	8.40861	0.543723	3.95092	4.57655e-17	3.02797e-15	up
	Cl018978	27.1858	126.627	-2.21965	2.10765e-14	1.02649e-12	down
[truncated: 1,596 more rows]

## Sheet: P1-NP1
Group	Gene id	MeanTPM (P1)	MeanTPM (NP1)	log2FoldChange	pValue	qValue	result
[truncated: 181 more rows]

[truncated: 1 more sheets: P6-NP6]
