# Supplementary material for: Mythimna separata herbivory primes Coix resistance in systemic leaves
Source: PLoS One. 2024 Nov 4;19(11):e0313015. doi: 10.1371/journal.pone.0313015 (PMC11534230; doi:10.1371/journal.pone.0313015)
Supplement: S8 Table — (XLSX) [file pone.0313015.s009.xlsx]

## Sheet: P1-C & NP1-C common
S8 Table The comparation of the Mean TPM of common DEGs of P1-C and NP1-C groups
Gene id	MeanTPM (P1)	MeanTPM (NP1)
Cl014210	149.975	4.8729	29.7773
Cl022148	1.67123	0.10286	15.2477
Cl042577	60.6018	6.92456	7.75173
Cl024364	96.1648	12.3786	6.76866
Cl032136	713.797	101.832	6.00955
Cl001533	121.145	17.3563	5.97989
Cl039216	0.920252	0.160073	4.74897
Cl022341	3.05918	0.538602	4.67985
Cl007412	1.09739	0.199421	4.50288
Cl013264	276.006	50.1684	4.50159
Cl015116	2.39565	0.44219	4.4177
Cl025614	356.422	68.2033	4.22588
Cl038630	383.034	76.1754	4.02832
Cl030639	3.11065	0.630632	3.93258
Cl028774	110.174	24.6068	3.47739
Cl023335	51.6168	11.7589	3.3896
Cl033279	104.412	23.9351	3.36229
Cl012584	58.7314	13.7576	3.26902
Cl005262	146.793	35.1099	3.18095
Cl038871	1.03513	0.2497	3.14551
Cl014668	147.321	35.7469	3.12122
Cl023423	116.58	28.6558	3.06829
Cl029020	12.4821	3.13926	2.97613
Cl031337	2.46199	0.619993	2.971
Cl013002	3.19186	0.809115	2.94488
Cl012888	26.2328	6.71586	2.9061
Cl015598	269.868	69.5322	2.88119
Cl021955	42.8694	11.1235	2.85395
Cl020127	42.7144	11.2988	2.78043
Cl041459	1.67835	0.448535	2.74184
Cl040449	346.584	94.2796	2.67613
Cl005682	19.809	5.43499	2.64472
Cl022517	107.407	29.5178	2.63871
Cl004795	2.95919	0.81444	2.6334
Cl012103	2.55414	0.709786	2.59846
Cl000103	363.914	101.531	2.58426
Cl030044	0.971133	0.272997	2.5573
Cl004353	17.8943	5.08217	2.52099
Cl036024	4.60059	1.31617	2.49545
Cl016353	57.027	16.6878	2.41727
Cl019097	3.607	1.06478	2.38756
Cl021191	349.523	104.007	2.36057
Cl014905	18.3549	5.52521	2.32203
Cl000904	59.3509	17.9043	2.3149
Cl009602	18.6845	5.79547	2.22399
Cl010499	1276.99	398.125	2.20751
Cl038560	1650.7	516.225	2.19764
Cl003424	4.17413	1.31159	2.1825
Cl016609	49.9842	15.8858	2.14647
Cl033429	147.974	47.0373	2.14588
Cl024937	85.4876	27.3463	2.12611
Cl033851	2.40989	0.773695	2.11478
Cl035183	27.9134	8.97737	2.10931
Cl003323	81.6607	26.4615	2.08602
Cl044262	220.061	71.4759	2.07881
Cl000808	147.408	48.0417	2.06833
Cl044274	131.143	43.1824	2.03695
Cl039182	152.652	50.2802	2.03603
Cl016162	121.839	40.2815	2.02469
Cl014719	24.5328	8.14975	2.01025
Cl043031	4.37198	1.45691	2.00085
Cl040656	20.6047	6.90895	1.98232
Cl035437	24.6139	8.40669	1.9279
Cl020199	3.5308	1.20613	1.92736
Cl041026	1.14684	0.392055	1.9252
Cl006263	28.6131	9.7823	1.92499
Cl014358	17.6336	6.05094	1.9142
Cl030604	200.84	69.2519	1.90013
Cl019364	29.6962	10.2654	1.89285
Cl031341	16.0467	5.57963	1.87594
Cl016598	25.0515	8.76219	1.85904
Cl029513	41.4716	14.558	1.84871
Cl012007	8.60419	3.0235	1.84577
Cl024903	14.7367	5.23587	1.81457
Cl032115	3486.44	1255.81	1.77624
Cl026908	16.5128	5.96859	1.76661
Cl009479	53.2466	19.2937	1.7598
Cl038129	62.0514	22.6431	1.74041
Cl029482	28.6115	10.4794	1.73026
Cl011088	2.62749	0.982224	1.67504
Cl019363	6.55331	2.45737	1.6668
Cl005872	101.336	38.2375	1.65017
Cl032117	1010.03	381.988	1.64415
Cl012357	6.02084	2.2929	1.62587
Cl035436	26.0512	9.92621	1.62448
Cl000423	655.59	250.104	1.62127
Cl043030	19.19	7.34675	1.61204
Cl039671	15.1277	5.79453	1.61069
Cl014167	26.337	10.0984	1.60804
Cl024460	41.3259	15.8493	1.60743
Cl021027	240.152	92.157	1.6059
Cl040533	1.50502	0.580963	1.59055
Cl020126	4.8907	1.8961	1.57935
Cl022893	557.584	216.192	1.57911
Cl008739	16.3378	6.38453	1.55896
Cl023050	97.7276	38.2458	1.55525
Cl038755	303.253	118.958	1.54924
Cl040915	43.2983	17.0369	1.54144
Cl034473	756.6	297.782	1.54079
Cl001721	4.14452	1.63172	1.53997
Cl039305	23.4006	9.25314	1.52894
Cl029649	9.5688	3.80404	1.51543
Cl018491	11.5748	4.60314	1.51454
Cl006498	11.816	4.7062	1.51074
Cl037866	86.9195	34.711	1.50409
Cl027757	9.36784	3.74175	1.50359
Cl013683	31.389	12.6041	1.49037
Cl026145	26.6878	10.776	1.47659
Cl019020	385.957	156.072	1.47294
Cl007081	27.9311	11.3231	1.46673
Cl016168	12.0948	4.96025	1.43834
Cl004208	106.099	43.604	1.43325
Cl038022	7.51637	3.09085	1.43181
Cl034411	257.62	106.279	1.424
Cl012927	47.1704	19.5353	1.41463
Cl018010	63.2366	26.389	1.39633
Cl011119	6.42113	2.68087	1.39517
Cl030602	41.0719	17.2516	1.38076
Cl003120	6.78527	2.85531	1.37637
Cl023230	3.81562	1.60622	1.37552
Cl026114	34.792	14.7644	1.35649
Cl001470	18.7663	7.97553	1.35299
Cl022786	16.7288	7.12991	1.34628
Cl023393	625.102	266.529	1.34534
Cl006078	1.67173	0.713737	1.34222
Cl023971	23.1177	9.928	1.32853
Cl040035	8.48118	3.64725	1.32536
Cl018508	27.4548	11.8346	1.31987
Cl038416	33.0975	14.2691	1.31952
Cl036126	17.6226	7.62021	1.31262
Cl021853	54.2442	23.5544	1.30293
Cl011452	1.62192	0.705762	1.29811
Cl009395	136.253	59.3119	1.29723
Cl012827	13.2474	5.78343	1.29057
Cl026404	23.4401	10.2702	1.28233
Cl036438	26.919	11.8069	1.27994
Cl034535	3.41258	1.4988	1.27687
Cl000392	25.8686	11.4568	1.25793
Cl005205	85.7229	38.2023	1.24392
Cl041283	38.1953	17.0222	1.24384
Cl023581	132.785	59.387	1.23592
Cl012014	4.22488	1.89013	1.23523
Cl043267	61.8816	27.778	1.22772
Cl039281	28.0029	12.6394	1.21553
Cl023175	51.0239	23.0407	1.21451
Cl017063	16.1825	7.31638	1.21182
Cl012981	48.6312	22.0799	1.20251
Cl000366	109.154	49.6142	1.20006
Cl044395	8.4008	3.90931	1.14892
Cl036331	21.4262	9.97242	1.14855
Cl006273	26.6311	12.4138	1.14528
Cl026639	19.1168	8.93276	1.14007
Cl032719	90.4772	42.2904	1.13943
Cl020359	1415.34	662.721	1.13566
Cl037956	5.77494	2.72444	1.11968
Cl030229	123.76	58.5296	1.11448
Cl005566	20.3355	9.61726	1.11448
Cl031233	119.178	56.4796	1.11011
Cl036091	8.42244	4.02044	1.09491
Cl016574	11.4682	5.49022	1.08883
Cl001012	25.0713	12.0259	1.08477
Cl035461	12.6816	6.10309	1.0779
Cl024511	115.331	55.5778	1.07512
Cl013473	100.451	48.8353	1.05693
Cl039158	446.958	217.508	1.05491
Cl024434	33.1656	16.1498	1.05362
Cl022826	1.33405	0.651709	1.047
Cl032716	19.841	9.70527	1.04435
Cl019506	19.4427	9.51907	1.0425
Cl028775	257.619	126.332	1.03922
Cl010547	76.613	37.7617	1.02885
Cl009916	30.8632	15.2538	1.02332
Cl005232	324.313	160.884	1.01582
Cl034561	1.99726	0.991716	1.01394
Cl023138	23.5132	11.6793	1.01323
Cl010565	809.525	403.572	1.0059
Cl004346	5.25409	2.64146	0.989089
Cl034485	12.6563	6.3716	0.986354
Cl030040	26.2491	13.2147	0.986352
Cl014370	323.688	163.25	0.982773
Cl000719	2.54709	1.28484	0.982411
Cl028162	26.015	13.1614	0.976623
Cl012068	12.7563	6.46568	0.972923
Cl001649	51.7363	26.4117	0.958844
Cl016268	44.1889	22.5927	0.955897
Cl029778	21.4765	10.9858	0.95493
Cl020568	23.899	12.2601	0.949336
Cl041465	22.3485	11.4786	0.946973
Cl031989	5.34499	2.74694	0.945795
Cl018747	3.91366	2.01206	0.945102
Cl005087	38.3236	19.7059	0.94478
Cl005024	0.480707	0.24807	0.937789
Cl038974	1.67349	0.864689	0.935367
Cl022340	1.06388	0.550014	0.934288
Cl018368	4411.94	2292.49	0.92452
Cl012913	5.9616	3.0981	0.924273
Cl016343	68.8741	35.8237	0.922582
Cl041029	67.7433	35.2848	0.919899
Cl025867	20.4713	10.6885	0.915266
Cl030304	102.688	53.6465	0.914163
Cl030626	36.3438	19.0369	0.909131
Cl015347	40.1549	21.1119	0.902003
Cl016538	2.48379	1.30665	0.900886
Cl020689	12.4828	6.58893	0.894505
Cl016837	2.014	1.06537	0.890429
Cl005386	4.03821	2.14227	0.88501
Cl007247	406.028	215.569	0.883515
Cl041760	64.7086	34.3715	0.882623
Cl001392	23.7193	12.6384	0.876775
Cl029591	12.9977	6.93109	0.875273
Cl041078	5.82848	3.11071	0.873684
Cl020940	23.0959	12.3331	0.872675
Cl018228	29.2262	15.6226	0.87076
Cl031296	39.6997	21.2991	0.863913
Cl003138	24.33	13.0582	0.86319
Cl028139	2.98016	1.60379	0.858201
Cl015664	6.02805	3.24655	0.856755
Cl010954	5.74187	3.09274	0.856565
Cl040769	8.81391	4.75444	0.853828
Cl014920	139.685	75.3833	0.853001
Cl036106	0.904976	0.489724	0.847929
Cl003325	7.18405	3.90132	0.84144
Cl033384	65.0867	35.372	0.840065
Cl013659	35.0255	19.0557	0.838061
Cl030750	1.52332	0.831319	0.832411
Cl012863	27.7199	15.1551	0.829079
Cl029775	14.6322	8.00031	0.828954
Cl001061	40.1134	21.9771	0.825238
Cl044429	37.8214	20.7217	0.825208
Cl024454	6.39034	3.5013	0.825134
Cl041425	1.30224	0.715363	0.820385
Cl043344	3.16698	1.73992	0.820193
Cl013191	43.2688	23.8117	0.817123
Cl032919	7.04465	3.88183	0.814775
Cl038648	49.5573	27.3879	0.809463
Cl009238	17.7705	9.83702	0.806493
Cl006479	53.565	29.6665	0.805568
Cl007084	21.4303	11.8849	0.803156
Cl043122	3.91248	2.17093	0.802216
Cl000381	176.262	97.9532	0.799447
Cl006826	38.7672	21.5581	0.798266
Cl003451	10.4093	5.79875	0.795098
Cl022115	2.04201	1.13767	0.79491
Cl023242	15.2386	8.49013	0.794865
Cl029733	68.9765	38.4582	0.793546
Cl001584	1580.13	881.466	0.792619
Cl006542	142.478	79.4866	0.792479
Cl002910	9.50515	5.30739	0.790927
Cl009740	27.0975	15.2126	0.781252
Cl006015	77.1393	43.3138	0.780939
Cl022682	9.84238	5.53635	0.777773
Cl014335	35.7297	20.1292	0.77502
Cl036090	4.41254	2.49271	0.770179
Cl015353	15.8021	8.95452	0.764702
Cl022895	65.4381	37.0927	0.764176
Cl000344	5.36562	3.05187	0.758143
Cl000413	21.1837	12.0494	0.758079
Cl039183	84.603	48.1506	0.757049
Cl024240	1.1526	0.656411	0.755906
Cl003158	22.5961	12.8715	0.755515
Cl015375	19.9506	11.3824	0.752762
Cl021349	16.3944	9.37967	0.747871
Cl006402	29.093	16.6751	0.744696
Cl004045	9.89831	5.68737	0.740402
Cl027092	45.8671	26.4869	0.731689
Cl000480	72.0414	41.6218	0.730857
Cl002298	58.8186	34.0223	0.728825
Cl022847	102.399	59.2331	0.728745
Cl004249	224.931	130.125	0.728575
Cl013619	46.2852	26.8203	0.725752
Cl037486	2.07539	1.20417	0.723501
Cl030547	6.43884	3.7399	0.721662
Cl017946	12.1224	7.0462	0.72041
Cl040870	8.70919	5.0672	0.718736
Cl005732	15.4519	8.99651	0.717543
Cl000972	187.653	109.265	0.717406
Cl001620	158.695	92.6724	0.712432
Cl019645	266.491	155.841	0.710017
Cl010904	207.335	121.313	0.709088
Cl025776	23.2993	13.6667	0.704821
Cl027979	3.87153	2.27248	0.703661
Cl014967	289.762	170.486	0.699618
Cl022527	26.6714	15.6926	0.699615
Cl026576	537.69	316.594	0.698359
Cl013331	20.4234	12.0327	0.697326
Cl005984	41.5364	24.4847	0.696421
Cl034776	324.378	191.261	0.696001
Cl035142	2.71535	1.60317	0.693731
Cl032901	17.4318	10.296	0.693067
Cl011046	0.43318	0.255902	0.692757
Cl032130	1215.98	718.664	0.691996
Cl041975	16.3313	9.67897	0.687293
Cl004851	38.9483	23.0875	0.68699
Cl040478	26.4699	15.6966	0.686342
Cl034317	27.8229	16.5058	0.685641
Cl006194	24.5509	14.565	0.685603
Cl006401	82.8893	49.3029	0.681225
Cl000871	17.9532	10.6987	0.678075
Cl012321	42.702	25.4987	0.674672
Cl040917	34.1069	20.3673	0.674592
Cl004974	8.78796	5.25348	0.67279
Cl040039	10.8614	6.50059	0.670835
Cl028859	2.64335	1.58577	0.666918
Cl018174	10.9368	6.5647	0.666006
Cl013796	55.2629	33.2143	0.663828
Cl023379	51.9234	31.2238	0.662939
Cl009222	22.5713	13.5891	0.660992
Cl036149	4.98611	3.0076	0.657839
Cl005567	20.5424	12.4063	0.655806
Cl029837	33.8746	20.486	0.653546
Cl005215	109.766	66.4846	0.650993
Cl000737	11.086	6.72716	0.647946
Cl005201	23.0183	13.9912	0.645198
Cl000210	125.266	76.2548	0.642724
Cl031577	14.3816	8.75646	0.642395
Cl018916	2.87256	1.74925	0.642167
Cl037330	1.35677	0.826531	0.641519
Cl010838	23.362	14.2525	0.639153
Cl028288	82.0964	50.2436	0.633967
Cl000728	2.05326	1.25731	0.633061
Cl024175	43.0808	26.3878	0.632601
Cl022723	13.1931	8.08405	0.631989
Cl009140	30.4231	18.6771	0.628902
Cl034653	210.819	129.585	0.626875
Cl005451	29.3462	18.0472	0.626081
Cl039157	1465.38	901.848	0.624862
Cl003139	17.0368	10.4906	0.624009
Cl005187	4.81937	2.9677	0.623943
Cl018743	21.5638	13.2808	0.623684
Cl037495	71.7242	44.2646	0.620352
Cl007941	148.238	91.5536	0.619142
Cl024226	8.83001	5.46013	0.617178
Cl023275	2.71301	1.67864	0.616202
Cl001553	19.5335	12.0952	0.614982
Cl000226	397.064	245.872	0.614921
Cl019737	11.164	6.92052	0.613173
Cl003928	81.8368	50.746	0.612676
Cl033914	37.7166	23.3983	0.611938
Cl008956	2.84466	1.76767	0.609265
Cl025707	2.86955	1.78316	0.609253
Cl035630	8.18536	5.08655	0.609215
Cl033908	133.64	83.0488	0.609176
Cl009359	9.34445	5.82085	0.60534
Cl014382	7.91128	4.93332	0.603643
Cl028265	71.0098	44.286	0.603439
Cl009233	9.24573	5.7696	0.602491
Cl002272	13.4895	8.42499	0.601124
Cl020882	4.72166	2.94995	0.600587
Cl007591	118.124	73.8669	0.599146
Cl042165	29.2841	18.3249	0.598046
Cl038657	6.77364	4.24634	0.595172
Cl016599	1.82512	1.14501	0.593974
Cl014361	1.47216	0.925384	0.590868
Cl028507	8.39122	5.28251	0.588491
Cl044261	44.7706	28.2243	0.586243
Cl016905	7.21265	4.5499	0.585231
Cl007638	41.9522	26.4651	0.585191
Cl025445	0.662515	0.418509	0.583036
Cl018001	345.201	218.097	0.582788
Cl023692	168.954	106.765	0.582475
Cl015084	1.4434	0.912197	0.58233
Cl044131	0.587542	0.37179	0.580308
Cl032064	19.202	12.1532	0.580002
Cl006508	15.4323	9.76958	0.57963
Cl042740	102.585	64.9664	0.579051
Cl000012	20.9156	13.251	0.578411
Cl005476	12.7727	8.09373	0.5781
Cl019956	137.218	86.9755	0.577656
Cl040770	6.04036	3.83122	0.576618
Cl003882	84.2037	53.4111	0.57652
Cl000836	846.997	537.745	0.575092
Cl016745	16.3584	10.4107	0.571304
Cl029535	9.22717	5.87315	0.571076
Cl038753	269.424	171.526	0.570743
Cl007937	39.2915	25.0268	0.569981
Cl001113	11.2884	7.19153	0.569677
Cl007855	18.04	11.5051	0.567991
Cl005186	35.9929	22.9784	0.56638
Cl029699	18.9082	12.0719	0.566301
Cl013472	24.9422	15.9349	0.565255
Cl009137	171.31	109.55	0.563757
Cl005806	46.2835	29.6115	0.563024
Cl032361	0.851201	0.545196	0.561274
Cl028848	1.89507	1.21552	0.559067
Cl001038	35.2335	22.6045	0.558693
Cl029600	178.619	114.653	0.557907
Cl021744	1.06202	0.683592	0.553591
Cl029974	11.7451	7.56438	0.55269
Cl043321	0.512845	0.33053	0.551583
Cl022855	53.6629	34.5953	0.551161
Cl014404	21.195	13.6641	0.551144
Cl040116	2.52323	1.62754	0.550335
Cl001253	112.496	72.6992	0.547413
Cl022324	8.59702	5.55893	0.546523
Cl004242	57.4961	37.2512	0.543471
Cl011905	7.01978	4.55133	0.542359
Cl042476	4.13429	2.685	0.539769
Cl015189	29.0256	18.851	0.539738
Cl014025	20.5185	13.349	0.537082
Cl001603	13.0638	8.50019	0.536881
Cl017134	10.9819	7.14706	0.536569
Cl015741	16.1683	10.5325	0.535088
Cl010970	8.17877	5.32972	0.534558
Cl037455	1.0568	0.68932	0.533103
Cl031378	68.2286	44.5288	0.532236
Cl002248	12.0145	7.84534	0.53142
Cl012351	24.046	15.729	0.52877
Cl021916	20.183	13.2083	0.528054
Cl017633	39.9266	26.1354	0.527683
Cl027238	5.54517	3.63099	0.527179
Cl005590	32.3527	21.1913	0.526697
Cl022613	16.3793	10.7307	0.526388
Cl001337	2.22054	1.45556	0.525556
Cl033178	3.62945	2.38038	0.524737
Cl003615	3.88487	2.54822	0.524541
Cl010926	2.89062	1.89659	0.524116
Cl038643	4.17877	2.74197	0.524002
Cl038914	8.93534	5.86335	0.52393
Cl007154	45.7192	30.0013	0.523904
Cl013633	27.0628	17.7932	0.520967
Cl025990	21.0294	13.8513	0.51823
Cl005222	27.7449	18.2787	0.517886
Cl013641	24.8935	16.4079	0.517166
Cl027783	35.1614	23.2134	0.514703
Cl041059	24.4604	16.1495	0.514618
Cl027081	99.8338	65.9394	0.514025
Cl011932	41.9927	27.7364	0.513991
Cl013801	86.1391	56.913	0.513523
Cl011104	55.8779	36.9225	0.513382
Cl009358	120.766	79.8733	0.511975
Cl022352	3.62199	2.40027	0.508995
Cl028536	106.602	70.6627	0.508601
Cl029996	2.11582	1.40272	0.508373
Cl009357	334.385	221.923	0.506763
Cl019368	6.43174	4.26939	0.506477
Cl041300	67.6618	44.9953	0.503754
Cl015987	41.7137	27.7565	0.502846
Cl035754	4.79087	3.18897	0.502325
Cl009355	216.442	144.156	0.501443
Cl000412	9.72575	6.48255	0.500297
Cl002175	9.12842	6.08816	0.499373
Cl007517	44.8489	29.9203	0.498944
Cl006577	309.587	206.749	0.497403
Cl039403	5.55308	3.7097	0.496909
Cl012580	4.60032	3.07368	0.496684
Cl022606	37.7832	25.262	0.495655
Cl001062	165.191	110.599	0.493604
Cl022112	7.85557	5.26005	0.49344
Cl012718	63.2126	42.3556	0.492429
Cl025761	3.56455	2.3905	0.491135
Cl034261	1.80346	1.21171	0.488356
Cl012395	60.4348	40.6189	0.487849
Cl041931	30.2537	20.35	0.486668
Cl005310	81.6258	54.9055	0.486661
Cl015938	41.6365	28.0097	0.486504
Cl039109	2.63653	1.77778	0.483049
Cl004178	1.13977	0.768752	0.482619
Cl000599	23.8766	16.1069	0.482383
Cl002491	7.94703	5.36148	0.482246
Cl031639	8.63724	5.82991	0.481538
Cl043906	32.953	22.2494	0.481073
Cl029061	79.7249	53.8527	0.480425
Cl004240	135.538	91.5708	0.480139
Cl016230	53.3364	36.0376	0.480018
Cl030766	188.232	127.196	0.479859
Cl022636	23.552	15.9197	0.479424
Cl029070	19.5093	13.2194	0.47581
Cl008440	2.26502	1.53501	0.475567
Cl043446	9.99165	6.77345	0.475121
Cl017131	10.036	6.80358	0.475107
Cl036767	46.3052	31.4079	0.474315
Cl000894	1106.73	751.163	0.473356
Cl023289	2.13001	1.44665	0.472378
Cl015563	11.8552	8.05743	0.471334
Cl021221	37.2312	25.3121	0.470885
Cl019667	12.012	8.16802	0.470617
Cl022593	425.21	289.283	0.469875
Cl022704	299.457	203.844	0.469046
Cl017654	23.1806	15.7825	0.468749
Cl025696	71.4131	48.6483	0.467948
Cl042335	71.0832	48.445	0.467297
Cl019228	166.22	113.364	0.466242
Cl030773	26.7144	18.2304	0.465373
Cl023398	14.275	9.74291	0.465165
Cl019253	11.4421	7.81229	0.464625
Cl022858	1.96744	1.34356	0.464349
Cl003269	5.19888	3.55048	0.464274
Cl020884	34.6007	23.6559	0.462665
Cl012901	444.574	304.054	0.462154
Cl036158	36.3638	24.8829	0.461394
Cl038794	2.29399	1.5721	0.459193
Cl004696	3.87816	2.66127	0.457261
Cl021260	4.71737	3.24025	0.455865
Cl031583	30.6199	21.0362	0.455582
Cl008056	50.5558	34.7857	0.453352
Cl029201	21.7939	14.9978	0.453137
Cl012350	149.769	103.118	0.452404
Cl018155	152.735	105.177	0.452179
Cl021542	467.274	321.806	0.452037
Cl026397	13.6054	9.37081	0.451887
Cl006198	454.893	313.349	0.451714
Cl009229	52.8603	36.4205	0.451388
Cl043771	339.713	234.183	0.450631
Cl040782	3.80041	2.62008	0.450491
Cl005213	103.468	71.3894	0.449353
Cl026711	8.86002	6.1175	0.448308
Cl029216	117.577	81.2688	0.446772
Cl019837	94.1935	65.1088	0.446708
Cl015723	100.777	69.6666	0.446555
Cl042437	13.078	9.04182	0.446389
Cl005493	4.54676	3.14427	0.446047
Cl021664	76.6736	53.0349	0.445719
Cl018447	26.1853	18.14	0.443514
Cl025113	28.679	19.8741	0.443037
Cl020775	61.4523	42.6149	0.442038
Cl043342	248.748	172.571	0.441421
Cl014730	38.9091	27.0087	0.440612
Cl023244	8.07257	5.60838	0.439378
Cl022335	10.2384	7.1135	0.439292
Cl039314	3.11994	2.16775	0.439255
Cl015047	258.615	179.754	0.438723
Cl011781	15.1001	10.5065	0.437211
Cl010022	12.3051	8.57737	0.4346
Cl014101	8.81608	6.14732	0.434134
Cl013912	28.6301	19.967	0.433871
Cl005833	71.6492	49.9937	0.433165
Cl041299	150.166	104.843	0.432293
Cl040773	2.55132	1.783	0.430911
Cl005176	6.66073	4.6572	0.4302
Cl043120	294.951	206.367	0.429255
Cl020725	5.77189	4.04364	0.427401
Cl037418	15.6709	10.986	0.426446
Cl026064	1060.42	743.514	0.42623
Cl008892	493.897	346.586	0.425035
Cl032817	8.97572	6.2996	0.424806
Cl000605	43.3062	30.3998	0.424553
Cl033277	4.00145	2.80904	0.424492
Cl001396	13.7945	9.68898	0.423729
Cl037491	0.920621	0.646768	0.423418
Cl007492	208.943	146.868	0.422656
Cl029369	23.6578	16.6383	0.421891
Cl012735	43.6015	30.6879	0.420806
Cl042174	19.6637	13.8416	0.420617
Cl016462	18.6118	13.1185	0.418745
Cl022043	1768.26	1246.72	0.418332
Cl028437	3.73421	2.63402	0.417689
Cl017488	334.289	235.943	0.416824
Cl017014	10.8904	7.69053	0.416077
Cl007169	9.35574	6.60837	0.415741
Cl005494	3.91657	2.76702	0.415446
Cl023155	1.69365	1.19671	0.415253
Cl007436	99.7067	70.4954	0.414371
Cl029009	266.749	188.671	0.413832
Cl017036	19.3173	13.6671	0.413418
Cl021762	8.48431	6.00394	0.413124
Cl040604	47.6628	33.7476	0.412332
Cl033968	32.4232	22.9757	0.411194
Cl007092	2.49639	1.77043	0.410049
Cl010932	912.39	647.066	0.410043
Cl007212	23.9869	17.0203	0.409311
Cl018051	132.877	94.2972	0.409135
Cl025785	101.36	72.1267	0.405305
Cl019078	7.33709	5.22313	0.404731
Cl035536	268.315	191.153	0.403665
Cl019164	4.47775	3.19255	0.402561
Cl025620	2.10683	1.50234	0.402362
Cl010276	2.53562	1.80853	0.402034
Cl043121	94.6945	67.5823	0.401173
Cl025691	57.0155	40.76	0.398808
Cl021634	11.2281	8.05989	0.393082
Cl031865	13.3587	9.60369	0.390995
Cl014249	50.0678	36.0061	0.390537
Cl023000	29.1814	20.9945	0.38995
Cl013022	343.117	246.946	0.38944
Cl016299	11.6239	8.37233	0.388376
Cl035612	472.205	340.163	0.388173
Cl018802	8.39179	6.05133	0.386768
Cl008114	12.6483	9.12736	0.385759
Cl004114	6.44734	4.65319	0.385575
Cl002233	17.9818	12.9817	0.385166
Cl030499	15.4879	11.183	0.384947
Cl018833	59.4377	42.9189	0.384886
Cl022439	15.1581	10.9487	0.384467
Cl016591	1687.35	1219.1	0.384094
Cl012828	45.1895	32.6565	0.383782
Cl005410	108.509	78.4204	0.383676
Cl015836	121.133	87.5545	0.383515
Cl021289	90.4815	65.4413	0.382636
Cl017539	31.971	23.137	0.381815
Cl043118	466.187	337.497	0.381309
Cl000187	279.354	202.261	0.381157
Cl010971	8.6302	6.25255	0.380268
Cl011642	24.3499	17.6603	0.378792
Cl000435	57.4117	41.6978	0.376854
Cl044272	48.0465	34.9188	0.37595
Cl007994	28.4164	20.672	0.374637
Cl033299	176.208	128.259	0.373852
Cl004687	58.9182	42.889	0.373737
Cl028998	54.2903	39.5471	0.372799
Cl003532	2.76013	2.01064	0.372765
Cl015345	9.29146	6.77053	0.37234
Cl012435	11.878	8.65858	0.371814
Cl032470	15.5221	11.3204	0.371163
Cl008733	4.80536	3.50512	0.370955
Cl016527	22.0433	16.0856	0.370375
Cl032411	55.813	40.7293	0.37034
Cl022334	64.3614	46.9915	0.369637
Cl042500	3.66146	2.6736	0.369486
Cl028444	13.4903	9.85306	0.369144
Cl028216	38.4062	28.0541	0.369004
Cl005575	44.7936	32.7471	0.367867
Cl012592	79.8764	58.4865	0.365724
Cl012883	90.3356	66.1557	0.3655
Cl028514	40.6467	29.7742	0.365164
Cl035443	36.9658	27.0851	0.364802
Cl032179	19.9732	14.6358	0.364684
Cl040708	37.5271	27.4993	0.36466
Cl004686	36.7943	26.9703	0.364253
Cl027334	656.484	481.512	0.363381
Cl040999	52.1389	38.2451	0.363284
Cl006499	11.5413	8.46993	0.362619
Cl031943	72.2277	53.0136	0.362438
Cl027847	9.63168	7.07468	0.36143
Cl034222	36.0397	26.4874	0.360634
Cl005018	21.0655	15.4973	0.359307
Cl033661	19.8186	14.5936	0.358034
Cl004657	1.98419	1.46131	0.357818
Cl023389	0.86132	0.634913	0.356597
Cl016595	10.0859	7.43867	0.355878
Cl036089	71.1062	52.4531	0.355614
Cl010087	6.92384	5.1086	0.35533
Cl041769	95.8229	70.78	0.353813
Cl012595	26.0972	19.2811	0.353512
Cl030174	92.9928	68.7131	0.353348
Cl020511	4.09602	3.02674	0.353277
Cl042403	14.6877	10.854	0.353209
Cl019112	0.32327	0.239452	0.35004
Cl005617	34.3421	25.438	0.350032
Cl007663	1.56658	1.16102	0.349311
Cl031318	41.7662	30.9584	0.349105
Cl013828	102.188	75.7902	0.348295
Cl025205	3.17728	2.35741	0.347785
Cl003636	24.1002	17.8816	0.347764
Cl003767	24.2467	17.9923	0.347616
Cl011130	13.1507	9.75908	0.347538
Cl032336	35.1059	26.0644	0.34689
Cl001233	4.79975	3.56455	0.346523
Cl011783	6.92807	5.14536	0.346469
Cl026826	98.4516	73.1639	0.345631
Cl038454	33.0236	24.5461	0.345371
Cl014113	21.3798	15.8962	0.344967
Cl028521	94.201	70.0637	0.344504
Cl023150	4.04051	3.0118	0.34156
Cl035940	1.6396	1.22285	0.340803
Cl043467	9.54485	7.13153	0.338401
Cl037709	109.127	81.6255	0.336919
Cl006879	7.50932	5.62035	0.336093
Cl011639	4.75779	3.56132	0.335962
Cl008604	5.77718	4.32677	0.335219
Cl022357	89.3319	66.9615	0.334078
Cl018612	6.9304	5.19532	0.333969
Cl039730	17.3424	13.0036	0.333655
Cl022674	16.3414	12.265	0.332355
Cl004941	17.8463	13.4048	0.331331
Cl021272	9.33852	7.01544	0.331138
Cl035127	31.8147	23.9111	0.330544
Cl026724	8.82766	6.6353	0.33041
Cl013401	3.28226	2.46751	0.33019
Cl008829	1.25358	0.943239	0.329021
Cl003662	8.74885	6.58483	0.328638
Cl005508	3.21771	2.42438	0.327229
Cl018648	81.9236	61.7473	0.326756
Cl008462	28.1103	21.2208	0.324656
Cl017627	21.7003	16.3833	0.324536
Cl006847	79.0099	59.7393	0.322578
Cl022398	11.4717	8.67809	0.32191
Cl026554	16.4465	12.442	0.321854
Cl014607	17.8432	13.5007	0.321647
Cl006091	54.7439	41.4527	0.320637
Cl017479	35.6894	27.0433	0.319715
Cl042460	145.478	110.271	0.319275
Cl000787	0.848425	0.64321	0.319048
Cl002760	5.59657	4.24891	0.317179
Cl019062	70.1135	53.2463	0.316777
Cl032048	5.03224	3.82739	0.314797
Cl021437	13.5001	10.2687	0.314683
Cl022452	36.7147	27.9438	0.313875
Cl009360	13.5143	10.2899	0.313359
Cl011167	105.693	80.4796	0.313286
Cl000948	1748.67	1331.81	0.313009
Cl029322	97.2555	74.1564	0.31149
Cl035711	29.3249	22.3806	0.310284
Cl026756	10.5775	8.07845	0.309348
Cl002188	7.96685	6.08551	0.309151
Cl002770	44.5476	34.0298	0.309074
Cl018034	144.687	110.639	0.307742
Cl009457	47.8284	36.5743	0.307705
Cl001382	20.9464	16.0203	0.307491
Cl043246	766.796	586.532	0.307338
Cl018358	20.9671	16.0514	0.306246
Cl001141	3.46105	2.65127	0.305433
Cl012956	2.23652	1.71453	0.304452
Cl005008	23.3998	17.9395	0.304371
Cl000092	35.3486	27.1058	0.304099
Cl033898	26.7879	20.5483	0.303657
Cl034595	329.623	252.983	0.302946
Cl005484	7.90852	6.06987	0.302914
Cl039786	798.768	613.087	0.302862
Cl018518	28.5076	21.8949	0.302018
Cl016586	17.9721	13.8054	0.301814
Cl037327	4.16098	3.19666	0.301664
Cl012006	23.5134	18.0692	0.3013
Cl028453	11.9922	9.21582	0.301261
Cl007181	45.995	35.3675	0.300487
Cl030335	3.11791	2.39818	0.300114
Cl000120	4.36355	3.35769	0.29957
Cl027921	2.47644	1.90818	0.297802
Cl017230	215.67	166.199	0.297664
Cl003786	75.6817	58.3578	0.296857
Cl027216	3.0188	2.32789	0.296797
Cl024799	3.09341	2.38663	0.29614
Cl011000	12.4871	9.63688	0.29576
Cl033831	11.1805	8.62905	0.295682
Cl015885	10.1102	7.80413	0.295496
Cl036704	2.82337	2.18292	0.293396
Cl001924	7.5522	5.84367	0.292374
Cl002551	58.7744	45.5067	0.291556
Cl014667	4.69841	3.6416	0.290204
Cl017884	27.8872	21.6186	0.289965
Cl006082	40.8113	31.6379	0.289947
Cl033877	14.8686	11.533	0.289224
Cl015710	9.92024	7.69673	0.288891
Cl000459	3.86068	2.99594	0.288637
Cl009133	169.326	131.58	0.286867
Cl040523	1.95602	1.52004	0.286823
Cl033109	40.1179	31.1889	0.286287
Cl028639	35.2688	27.4345	0.285562
Cl029738	15.6309	12.1721	0.284162
Cl027516	15.7098	12.236	0.2839
Cl016461	4.22175	3.28907	0.283568
Cl018093	15.1755	11.8237	0.283482
Cl022614	11.7698	9.17434	0.282902
Cl002943	8.73431	6.81064	0.282452
Cl014029	36.0188	28.0985	0.281876
Cl018517	12.0351	9.39492	0.281018
Cl006495	3.80783	2.97506	0.279915
Cl029291	12.3549	9.65749	0.279307
Cl023679	227.17	177.634	0.278867
Cl034587	204.7	160.234	0.277506
Cl017656	1200.69	940.178	0.277092
Cl037630	9.67444	7.57747	0.276736
Cl008502	47.2393	37.0024	0.276654
Cl017342	0.944087	0.739629	0.276433
Cl004364	85.8857	67.2962	0.276234
Cl002982	2.78008	2.17899	0.27586
Cl009128	320.06	250.983	0.275226
Cl043601	6.26283	4.91166	0.275096
Cl015716	7.19416	5.64943	0.273429
Cl035473	3.01187	2.36561	0.273189
Cl015330	22.5177	17.6931	0.272684
Cl033698	88.4789	69.5943	0.271352
Cl012819	18.0087	14.1782	0.270169
Cl023591	33.4755	26.3623	0.269822
Cl004126	4.09357	3.22479	0.269407
Cl041027	0.917541	0.723183	0.268754
Cl012858	54.1201	42.6805	0.268029
Cl035703	57.2149	45.1357	0.26762
Cl006580	12.4361	9.81292	0.267318
Cl003701	44.6974	35.2763	0.267066
Cl009153	130.853	103.286	0.266899
Cl016404	207.849	164.146	0.266247
Cl004525	62.4413	49.3155	0.26616
Cl001219	507.197	400.825	0.265382
Cl001995	12.0894	9.55506	0.265237
Cl011860	15.3027	12.0986	0.264831
Cl014068	290.058	229.343	0.264736
Cl001034	6.57625	5.20398	0.263696
Cl035438	638.464	505.278	0.263591
Cl012059	7.7868	6.16843	0.262364
Cl020601	3.21828	2.55149	0.261333
Cl003271	6.12136	4.86403	0.258497
Cl038356	5.44572	4.32865	0.258065
Cl037426	2.61683	2.08075	0.257636
Cl017590	83.1479	66.1188	0.257553
Cl035548	37.0039	29.427	0.25748
Cl028896	5.27706	4.19656	0.257471
Cl042795	503.158	400.473	0.25641
Cl004920	17.8552	14.228	0.254934
Cl007043	161.135	128.45	0.254459
Cl025130	10.5045	8.38111	0.253356
Cl006876	14.5971	11.6628	0.251598
Cl021701	12.6039	10.0731	0.251247
Cl019828	119.689	95.7183	0.250426
Cl011077	239.451	191.513	0.250316
Cl022877	26.3509	21.0957	0.249114
Cl014364	17.7958	14.2468	0.249109
Cl003070	3.79679	3.04034	0.248804
Cl028393	138.068	110.6	0.24835
Cl022816	3.8053	3.04882	0.24812
Cl039340	12.9441	10.3738	0.247766
Cl002864	79.8284	63.9829	0.247653
Cl009139	21.3243	17.0962	0.247312
Cl028088	94.9103	76.104	0.247112
Cl035205	14.9671	12.0043	0.246813
Cl017661	68.2959	54.8239	0.245732
Cl032783	9.70436	7.80089	0.244006
Cl016242	41.4786	33.3574	0.243462
Cl018167	6.87054	5.52572	0.243375
Cl029620	16.9962	13.6822	0.24221
Cl037755	7.06067	5.68504	0.241975
Cl031407	126.826	102.24	0.240477
Cl004504	7.80898	6.29816	0.239882
Cl006867	155.761	125.64	0.239735
Cl007405	18.7827	15.1551	0.239365
Cl003774	447.046	360.832	0.238929
Cl006884	14.8768	12.009	0.238806
Cl012039	38.4944	31.1071	0.237482
Cl013837	132.169	106.908	0.236296
Cl001143	25.9465	20.9908	0.236091
Cl038101	1346.72	1089.62	0.235957
Cl032208	2.51039	2.03135	0.235823
Cl014540	1.12602	0.911975	0.234709
Cl035096	1.16642	0.944945	0.23438
Cl024817	11.8649	9.61601	0.233871
Cl000384	14.0684	11.4032	0.233729
Cl012455	90.3468	73.232	0.233708
Cl028009	31.5509	25.586	0.23313
Cl013885	82.1197	66.6773	0.231599
Cl012278	3.89867	3.16656	0.231203
Cl003458	13.572	11.0298	0.230488
Cl025811	3.2932	2.67856	0.229467
Cl033229	238.322	193.858	0.229368
Cl015045	8.80137	7.16173	0.228945
Cl012246	2118.73	1724.19	0.228821
Cl018672	123.539	100.541	0.228745
Cl034525	8.44105	6.87338	0.228079
Cl017927	51.5932	42.0336	0.227428
Cl022810	3.93474	3.20609	0.227273
Cl030722	545.379	444.422	0.227163
Cl004477	1369.07	1115.92	0.226855
Cl018731	9.80534	7.99269	0.226789
Cl018713	8.10104	6.60769	0.226001
Cl005866	6.79565	5.54348	0.22588
Cl039633	2.25243	1.83773	0.225654
Cl025895	94.9239	77.473	0.225251
Cl033372	148.298	121.048	0.225116
Cl000486	121.636	99.2957	0.224992
Cl018126	3.77773	3.0846	0.224706
Cl027134	279.251	228.075	0.224385
Cl019600	3.71681	3.03615	0.224185
Cl012788	86.4636	70.6298	0.22418
Cl032960	19.8889	16.2543	0.223608
Cl041779	14.8153	12.1104	0.223353
Cl035040	2.39525	1.95862	0.22293
Cl034569	2.86502	2.3428	0.222904
Cl007080	2.95738	2.42013	0.221993
Cl040238	21.1621	17.3253	0.221454
Cl019433	329.269	269.601	0.221322
Cl016835	2.51191	2.05732	0.220962
Cl041768	64.9968	53.2537	0.220512
Cl015907	33.0268	27.0634	0.22035
Cl019688	6.3539	5.20891	0.219813
Cl006972	9.24245	7.57794	0.219652
Cl007566	239.061	196.414	0.217129
Cl017769	6.53514	5.3696	0.217063
Cl016639	8.6859	7.13809	0.216838
Cl011251	53.9298	44.3318	0.216505
Cl004534	6.30011	5.18063	0.216088
Cl032536	27.4741	22.5969	0.215834
Cl013237	10.9573	9.01485	0.215474
Cl015978	12.3913	10.1951	0.215422
Cl023277	13.9162	11.4506	0.215319
Cl029932	152.518	125.629	0.214039
Cl022510	7.32725	6.03696	0.213732
Cl001380	17.5439	14.4564	0.213572
Cl043603	3.75414	3.09697	0.212198
Cl004424	1145.07	944.778	0.211997
Cl022673	118.796	98.0555	0.211517
Cl034854	2.20665	1.82144	0.211486
Cl005740	165.944	137.001	0.211257
Cl001059	4.43338	3.66274	0.210401
Cl036731	791.195	654.003	0.209772
Cl025067	58.196	48.1069	0.209724
Cl008574	202.229	167.171	0.209714
Cl037863	26.4317	21.851	0.209634
Cl032861	20.6789	17.0987	0.209383
Cl011112	3.93465	3.25626	0.208335
Cl008635	22.9349	18.9997	0.207119
Cl007004	8.72596	7.2303	0.20686
Cl032743	86.6988	71.8559	0.206565
Cl025728	41.4706	34.3865	0.206013
Cl041398	18.3335	15.2055	0.205717
Cl021645	48.0538	39.8684	0.205312
Cl014239	14.6891	12.1874	0.205269
Cl021061	22.4394	18.6191	0.205184
Cl043343	73.073	60.633	0.205169
Cl028644	54.2279	44.997	0.205146
Cl031166	34.304	28.4666	0.205061
Cl011929	98.6615	81.8869	0.204851
Cl009928	38.3597	31.8544	0.204219
Cl007203	26.4297	21.9508	0.204044
Cl022288	43.4489	36.086	0.204037
Cl016818	22.3003	18.5214	0.204029
Cl025747	10.9203	9.07171	0.203776
Cl022488	5.66677	4.70775	0.203711
Cl012549	88.3592	73.4625	0.202779
Cl012965	181.372	150.82	0.202569
Cl033763	2.1228	1.7665	0.201698
Cl020697	4.69061	3.90401	0.201486
Cl026830	17.1979	14.3144	0.201438
Cl028227	8.80047	7.3266	0.201167
Cl038226	61.7575	51.4276	0.200863
Cl005942	8.1848	6.81659	0.200718
Cl015511	35.7083	29.7428	0.200568
Cl016021	44.5636	37.1305	0.200189
Cl041917	3.57369	2.97827	0.199921
Cl005720	7.08655	5.90915	0.199252
Cl012263	11.5801	9.6633	0.198362
Cl003758	18.8574	15.7461	0.197593
Cl007546	11.9615	9.99994	0.196162
Cl014103	2.5484	2.13129	0.195704
Cl038564	1.36219	1.13931	0.19563
Cl005841	3.36616	2.8161	0.195327
Cl021960	26.2198	21.9386	0.195147
Cl044403	520.112	435.198	0.195117
Cl025527	51.9364	43.4578	0.1951
Cl022418	33.6315	28.1445	0.194957
Cl008435	8.16524	6.83699	0.194275
Cl015048	190.88	159.833	0.194242
Cl041646	1.98836	1.66538	0.193942
Cl025839	10.3208	8.64444	0.193926
Cl007914	28.9025	24.2176	0.193449
Cl037478	8.28823	6.94715	0.193041
Cl041033	51.523	43.1968	0.192752
Cl004474	2.78017	2.33206	0.192149
Cl031160	21.3269	17.8926	0.191942
Cl027650	2.93509	2.46286	0.191741
Cl021344	104.129	87.3987	0.191428
Cl043804	6.07963	5.10362	0.191239
Cl000263	62.7221	52.6636	0.190996
Cl031824	36.0231	30.2515	0.190789
Cl005805	274.084	230.268	0.190283
Cl024847	105.592	88.7476	0.189796
Cl011037	8.38325	7.04699	0.189622
Cl015884	5.66467	4.76198	0.189563
Cl039051	12.9481	10.891	0.188878
Cl026527	17.1031	14.3956	0.188075
Cl005907	205.2	172.718	0.188062
Cl034741	0.573773	0.483082	0.187735
Cl002365	390.319	328.643	0.187668
Cl039236	2.47314	2.08304	0.187269
Cl008454	112.614	94.9206	0.186407
Cl014192	221.043	186.353	0.186155
Cl037602	18.0145	15.1934	0.185678
Cl014074	75.0015	63.2922	0.185004
Cl002414	54.5288	46.0246	0.184776
Cl006428	6.71216	5.66662	0.184509
Cl042765	22.799	19.2489	0.184434
Cl002158	21.3811	18.065	0.183567
Cl010885	27.2026	22.9854	0.18347
Cl044056	671.087	567.086	0.183397
Cl027337	11.4788	9.70152	0.183192
Cl007160	8.33487	7.04501	0.183088
Cl002815	9.09414	7.6886	0.182808
Cl005109	46.0183	38.9266	0.18218
Cl029589	6.04976	5.11761	0.182146
Cl029564	33.5983	28.4672	0.180246
Cl000556	231.89	196.494	0.180137
Cl029193	11.8815	10.0689	0.180024
Cl017868	280.629	237.89	0.179657
Cl001421	4.13538	3.50583	0.17957
Cl021276	12.4835	10.5864	0.179196
Cl008080	135.452	114.872	0.179155
Cl036930	49.5605	42.0392	0.178911
Cl035039	13.0155	11.0411	0.178828
Cl024248	1.75195	1.48634	0.178701
Cl007396	7.45518	6.32696	0.17832
Cl042024	22.2872	18.9385	0.176818
Cl038400	5.83285	4.96129	0.175674
Cl040123	54.3818	46.2665	0.175402
Cl027687	15.1902	12.9266	0.175111
Cl004627	2.59743	2.21265	0.173897
Cl023419	11.8314	10.084	0.173286
Cl001019	18.6294	15.8898	0.172415
Cl009443	11.81	10.0736	0.172372
Cl040526	3.40152	2.902	0.17213
Cl012588	19.6819	16.7942	0.171946
Cl013109	17.4584	14.8979	0.171872
Cl030514	12.0135	10.2568	0.17128
Cl007825	12.4159	10.6026	0.171022
Cl001375	198.411	169.438	0.170992
Cl023333	16.9468	14.4744	0.170808
Cl012682	1.78882	1.52787	0.170798
Cl030012	142.375	121.645	0.170421
Cl019436	54.7792	46.8044	0.170387
Cl012067	100.883	86.2012	0.170323
Cl014891	661.93	565.81	0.16988
Cl028772	6.68867	5.71906	0.16954
Cl013203	3.28753	2.81145	0.169336
Cl038850	16.2796	13.9253	0.169066
Cl012495	118.67	101.542	0.168677
Cl006956	15.2788	13.0836	0.167785
Cl015665	7.54848	6.46932	0.166811
Cl001290	38.7892	33.2784	0.165597
Cl029175	19.4155	16.6614	0.1653
Cl015165	306.933	263.522	0.164736
Cl010903	7.97266	6.84687	0.164423
Cl004635	11.0255	9.46945	0.164327
Cl002413	8.87036	7.62541	0.163263
Cl007053	22.3224	19.1931	0.163047
Cl028645	24.953	21.46	0.162767
Cl003960	58.3934	50.2338	0.162432
Cl008397	15.4584	13.2984	0.162425
Cl032493	4.69779	4.04293	0.161975
Cl010192	28.5439	24.5687	0.161798
Cl015409	4.10949	3.53842	0.16139
Cl023533	2.57372	2.21767	0.160552
Cl016871	8.69479	7.4924	0.160482
Cl026466	2.00882	1.73202	0.159817
Cl041552	1532.42	1321.98	0.159186
Cl038964	152.294	131.382	0.159169
Cl008227	6.53969	5.64485	0.158524
Cl006438	101.845	87.9267	0.158292
Cl015547	17.2256	14.8772	0.157852
Cl013409	6.4479	5.56958	0.157698
Cl015619	12.2423	10.5801	0.157111
Cl006238	2.03274	1.75691	0.156997
Cl028406	38.6805	33.4424	0.156632
Cl034568	2.78795	2.41084	0.156422
Cl023139	68.5711	59.3253	0.15585
Cl011078	48.057	41.5847	0.155641
Cl026073	17.2795	14.9596	0.155081
Cl018200	52.9843	45.8816	0.154805
Cl034717	2.21598	1.91947	0.154477
Cl002226	220.306	190.898	0.154049
Cl022669	7.24178	6.27644	0.153804
Cl017397	48.3823	41.9371	0.153687
Cl041805	2.29074	1.98695	0.15289
Cl042893	0.9886	0.857533	0.152842
Cl025792	3.84958	3.33938	0.152783
Cl004521	6.96252	6.04174	0.152403
Cl032524	2.82095	2.44802	0.152339
Cl014849	351.252	304.859	0.152179
Cl035589	138.359	120.093	0.152102
Cl012870	1.52035	1.32012	0.151674
Cl029345	1.33148	1.15617	0.151624
Cl034397	3.81421	3.31222	0.151556
Cl005460	59.1917	51.4085	0.151399
Cl011676	10.9702	9.53273	0.150798
Cl017305	60.3455	52.4387	0.150782
Cl035225	2.6172	2.27444	0.150701
Cl004231	71.5178	62.1564	0.15061
Cl042369	38.1254	33.1408	0.150406
Cl033245	8.24035	7.16534	0.150029
Cl034865	104.461	90.8707	0.149552
Cl023177	80.4413	70.0053	0.149075
Cl031441	141.417	123.102	0.148778
Cl022492	1.50089	1.30693	0.14841
Cl041537	48.9799	42.6784	0.14765
Cl010870	26.3495	22.9728	0.146983
Cl035276	6.84866	5.97412	0.146387
Cl004056	8.91726	7.77904	0.146319
Cl001994	2.68891	2.35029	0.144077
Cl033706	5.35204	4.67858	0.143947
Cl025260	104.083	91.04	0.143266
Cl026118	19.2739	16.8591	0.143233
Cl033194	27.4158	23.9814	0.143211
Cl021282	19.2157	16.811	0.143043
Cl014689	5.20458	4.55343	0.143004
Cl037807	2.64113	2.31131	0.142694
Cl016417	45.3598	39.7204	0.141977
Cl042162	26.4162	23.1443	0.14137
Cl036226	61.1535	53.6012	0.140899
Cl030457	10.4903	9.1955	0.14081
Cl043422	15.1121	13.2477	0.140731
Cl028997	1223.52	1072.81	0.140481
Cl022589	90.3049	79.185	0.14043
Cl000035	629.704	552.211	0.140332
Cl018872	174.227	152.818	0.140097
Cl018482	512.145	449.237	0.140034
Cl008734	8.32785	7.3054	0.139959
Cl041652	401.335	352.203	0.139497
Cl020744	2.14226	1.88099	0.138901
Cl038190	3.27272	2.87694	0.13757
Cl004601	3.25196	2.85982	0.137121
Cl005906	283.229	249.079	0.137103
Cl032641	3.72142	3.27364	0.136782
Cl023665	9.25636	8.14532	0.136403
Cl020976	8.9751	7.90708	0.135072
Cl032624	3.30637	2.91323	0.13495
Cl037714	75.6121	66.6267	0.134862
Cl023390	25.5839	22.5458	0.134754
Cl038849	134.519	118.554	0.134666
Cl022523	28.8945	25.4676	0.134557
Cl025886	7.88875	6.95973	0.133484
Cl032603	36.2957	32.0286	0.133229
Cl041635	14.3855	12.697	0.132984
Cl015970	908.344	801.792	0.132891
Cl009972	50.7303	44.7832	0.132796
Cl015481	1.29013	1.13953	0.132163
Cl002316	84.0331	74.2241	0.132153
Cl029342	146.701	129.587	0.132065
Cl012408	1.74147	1.53868	0.131793
Cl036782	0.30034	0.265463	0.131383
Cl019151	10.6359	9.40126	0.13133
Cl016401	22.6708	20.0417	0.131179
Cl018555	6.60656	5.84339	0.130603
Cl017073	99.9594	88.4736	0.129821
Cl033955	42.9	37.9769	0.129635
Cl032785	6.2059	5.49407	0.129562
Cl035038	29.5221	26.1383	0.12946
Cl000650	40.7418	36.073	0.129428
Cl024459	151.129	133.866	0.128956
Cl007620	36.036	31.9296	0.128608
Cl035299	41.7219	36.9839	0.128111
Cl001977	27.8049	24.6594	0.127557
Cl029593	6.01723	5.33805	0.127233
Cl032202	9.44475	8.37983	0.127081
Cl005703	97.6677	86.672	0.126865
Cl023686	7.70196	6.8358	0.12671
Cl022994	334.836	297.19	0.126672
Cl001742	67.282	59.7356	0.126331
Cl013712	4.0127	3.56413	0.125857
Cl040718	9.42387	8.37325	0.125474
Cl007003	3.79474	3.37316	0.124981
Cl014563	33.6462	29.9141	0.124763
Cl016410	155.837	138.562	0.124674
Cl029334	96.2389	85.6088	0.124171
Cl036488	1.37357	1.22239	0.123671
Cl025236	66.3394	59.0563	0.123325
Cl002069	57.959	51.5967	0.123309
Cl013998	3.0598	2.72456	0.123042
Cl017957	96.5012	85.942	0.122864
Cl014338	30.643	27.3007	0.122428
Cl003988	5.36993	4.78448	0.122363
Cl001467	38.127	33.9838	0.121918
Cl026866	6.1483	5.48479	0.120972
Cl011164	10.4907	9.35857	0.120969
Cl015951	15.876	14.1648	0.120809
Cl014208	2.58315	2.30731	0.119549
Cl003958	281.817	251.907	0.118731
Cl007105	78.615	70.2814	0.118575
Cl041612	5.81906	5.20313	0.118377
Cl030037	17.3754	15.5367	0.118342
Cl023902	156.012	139.51	0.118285
Cl021967	38.8431	34.7453	0.117939
Cl038765	1.96784	1.76058	0.117723
Cl014436	75.4685	67.5622	0.117022
Cl016944	38.1042	34.1182	0.116828
Cl012815	93.7055	83.9112	0.116722
Cl027463	24.2696	21.7335	0.116688
Cl040869	4.64518	4.16097	0.116372
Cl035725	3.6551	3.27455	0.116213
Cl007501	17.5647	15.7391	0.115995
Cl007711	13.4376	12.0436	0.115742
Cl016550	10.3731	9.297	0.115742
Cl004710	0.74095	0.664846	0.114468
Cl020516	24.7504	22.2107	0.114345
Cl009887	4.46882	4.01059	0.114256
Cl013892	5.70491	5.12204	0.113798
Cl028407	64.3048	57.7473	0.113556
Cl000564	355.957	319.688	0.113449
Cl012546	8.48146	7.61744	0.113428
Cl011290	2.95611	2.65794	0.112179
Cl034410	11.6494	10.4763	0.111982
Cl014384	53.939	48.5085	0.111949
Cl005949	8.16813	7.34581	0.111944
Cl022462	2.90807	2.61562	0.111809
Cl009117	42.3182	38.0647	0.111745
Cl032211	3.75065	3.37431	0.111531
Cl013064	6.59485	5.9349	0.111197
Cl031375	10.6515	9.58623	0.111123
Cl016256	3.13449	2.82163	0.110879
Cl031158	1.83594	1.65394	0.110038
Cl039339	8.90705	8.0285	0.109428
Cl003530	31.2038	28.1442	0.10871
Cl009458	10.0238	9.04125	0.108676
Cl019070	2.79821	2.52491	0.108241
Cl038095	40.896	36.9084	0.108039
Cl037717	109.805	99.1494	0.107469
Cl041105	8.80789	7.95527	0.107177
Cl002986	5.65248	5.10674	0.106866
Cl029372	9.39298	8.49218	0.106073
Cl020939	23.8031	21.5275	0.10571
Cl024336	15.9833	14.4579	0.105505
Cl011577	0.763736	0.691025	0.105222
Cl016607	345.36	312.509	0.105118
Cl015500	32.0803	29.0331	0.104957
Cl022619	3.1844	2.88219	0.104852
Cl039619	6.2194	5.63165	0.104366
Cl016306	554.77	502.449	0.104132
Cl026854	1.79845	1.62887	0.10411
Cl002274	4.56859	4.13922	0.103732
Cl010120	12.5583	11.3781	0.10373
Cl032780	20.5487	18.6245	0.103316
Cl012964	72.1695	65.4578	0.102534
Cl035200	5.55823	5.04351	0.102057
Cl009559	36.7884	33.3855	0.101931
Cl000992	50.3229	45.6739	0.101786
Cl021883	7.13778	6.47946	0.101602
Cl031087	18.539	16.8324	0.101386
Cl043894	74.9195	68.0499	0.100949
Cl030194	36.0123	32.7257	0.100429
Cl036411	42.7445	38.8477	0.100311
Cl036778	4.84727	4.40832	0.0995728
Cl035789	27.0913	24.645	0.0992599
Cl022404	25.7176	23.3977	0.0991516
Cl005477	1698.91	1545.68	0.099137
Cl004673	5.77427	5.25539	0.0987339
Cl022598	27.1395	24.7078	0.0984168
Cl001471	140.377	127.822	0.0982272
Cl029051	7.94176	7.23205	0.0981329
Cl000180	26.0816	23.7521	0.0980739
Cl032677	39.3863	35.8719	0.0979726
Cl008872	1125.3	1025.2	0.0976349
Cl013505	28.9898	26.4117	0.0976094
Cl006724	23.1846	21.1325	0.0971059
Cl040066	144.984	132.185	0.0968264
Cl034043	99.3359	90.57	0.0967864
Cl023597	6.62053	6.03807	0.0964649
Cl011811	6.68069	6.09314	0.0964273
Cl019185	1.95612	1.78473	0.0960307
Cl041220	14.8692	13.5666	0.096018
Cl006337	1.57528	1.4374	0.0959232
Cl016260	19.9097	18.1675	0.0959002
Cl026253	6.45146	5.88761	0.0957693
Cl030567	3.07997	2.81097	0.0956965
Cl002052	3.12311	2.85114	0.0953887
Cl036119	16.7061	15.2523	0.0953175
Cl037205	16.8306	15.3675	0.0952108
Cl001795	7.44475	6.79804	0.095132
Cl005675	27.3882	25.0114	0.0950267
Cl021220	5.41193	4.94306	0.094856
Cl026624	2.05216	1.87459	0.0947217
Cl017238	41.0176	37.4873	0.094173
Cl021828	50.7565	46.398	0.0939392
Cl035137	70.1321	64.1356	0.0934973
Cl027056	4.43208	4.05396	0.0932701
Cl007921	5.61241	5.13397	0.093191
Cl033433	10.6967	9.78689	0.0929646
Cl034821	16.7716	15.3472	0.0928093
Cl044132	0.357017	0.326751	0.0926292
Cl026896	19.7738	18.1005	0.0924454
Cl008767	49.7099	45.5045	0.0924159
Cl026863	182.291	166.884	0.0923219
Cl014918	9.74343	8.92086	0.0922076
Cl010953	5.61466	5.14132	0.0920662
Cl021296	2.64977	2.42679	0.091884
Cl038894	15.7534	14.4312	0.0916234
Cl008404	171.381	157.055	0.0912147
Cl020506	2.86507	2.62584	0.0911068
Cl007342	62.3967	57.1968	0.0909113
Cl016961	12.4772	11.4385	0.0908057
Cl007425	278.722	255.564	0.0906152
Cl008100	83.2974	76.3823	0.0905335
Cl042719	14.2506	13.071	0.090248
Cl026003	9.01109	8.26739	0.0899559
Cl019698	51.0609	46.8474	0.089941
Cl000138	68.2387	62.6132	0.0898447
Cl002236	10.8918	9.99615	0.0896011
Cl041704	11.8065	10.836	0.0895626
Cl005704	15.9145	14.6121	0.089133
Cl010282	3.53367	3.24499	0.0889635
Cl040225	154.083	141.575	0.0883527
Cl007370	4.43866	4.07909	0.0881507
Cl001639	6.74305	6.19778	0.0879782
Cl006587	288.113	264.831	0.0879121
Cl032424	12.4899	11.4882	0.0871921
Cl041826	87.4677	80.4743	0.0869015
Cl021002	170.441	156.877	0.086458
Cl001661	5.85072	5.38631	0.0862218
Cl022911	14.8216	13.6511	0.0857493
Cl006426	5.26325	4.84874	0.0854879
Cl012554	27.8818	25.6963	0.0850488
Cl004607	110.35	101.714	0.0849078
Cl028649	4.94784	4.56102	0.0848088
Cl027487	30.0282	27.6834	0.0847
Cl011685	4.36027	4.02037	0.0845437
Cl013724	152.631	140.75	0.0844087
Cl025893	82.4576	76.0774	0.083865
Cl022069	13.6494	12.5955	0.0836748
Cl021459	4.07547	3.76097	0.0836229
Cl021676	26.1546	24.1378	0.0835512
Cl026857	9.74679	8.99649	0.0833984
Cl028985	7.49483	6.92014	0.0830462
Cl017995	23.3874	21.6014	0.0826791
Cl011102	67.5168	62.4401	0.0813055
Cl026831	5.9966	5.54896	0.080672
Cl041120	189.146	175.209	0.0795455
Cl043951	47.7796	44.2691	0.0792982
Cl004718	12.6252	11.7055	0.0785751
Cl017154	73.0681	67.7694	0.0781872
Cl017322	7.08425	6.57091	0.0781229
Cl027083	36.4395	33.8103	0.0777643
Cl036706	25.2395	23.4215	0.0776202
Cl034173	0.83865	0.778306	0.0775329
Cl036123	8.21394	7.6233	0.077478
Cl028999	4.43239	4.11412	0.077359
Cl018890	5.71884	5.31186	0.0766167
Cl015610	178.08	165.408	0.0766077
Cl021743	137.381	127.609	0.0765801
Cl007395	497.783	462.408	0.0765033
Cl007432	4.89599	4.55045	0.0759354
Cl010758	3.2719	3.04164	0.0757022
Cl035150	313.168	291.134	0.0756843
Cl021567	5.60814	5.21386	0.0756211
Cl021039	83.1275	77.2858	0.0755861
Cl002130	37.4237	34.8275	0.074545
Cl002812	596.11	554.938	0.074191
Cl023380	44.7068	41.6223	0.0741069
Cl014227	19.5593	18.2137	0.073878
Cl019540	220.085	205.001	0.0735777
Cl040865	7.05461	6.57196	0.0734406
Cl004969	10.2882	9.59056	0.0727465
Cl000014	4.12159	3.84438	0.0721071
Cl038098	24.1871	22.5619	0.0720341
Cl038507	48.288	45.0434	0.0720319
Cl038285	15.9883	14.923	0.0713882
Cl020510	1.73899	1.62346	0.071163
Cl007427	71.6916	66.9606	0.0706534
Cl008117	23.1039	21.5847	0.0703868
Cl028916	6.77898	6.33381	0.0702857
Cl009743	9.46448	8.8435	0.0702197
Cl013722	7.9476	7.42677	0.0701288
Cl040750	2.93985	2.74781	0.0698874
Cl036014	2.93167	2.74075	0.0696612
Cl031118	10.5819	9.89495	0.0694223
Cl014589	133.564	124.895	0.0694074
Cl003450	253.5	237.112	0.069118
Cl023381	2405.63	2250.31	0.0690198
Cl010856	2.51661	2.35413	0.0690192
Cl036172	24.5203	22.9384	0.0689592
Cl018746	1.07734	1.00816	0.0686191
Cl016555	35.5426	33.2714	0.0682627
Cl002228	80.7811	75.638	0.0679972
Cl018873	180.457	168.968	0.0679971
Cl015913	42.7475	40.0432	0.0675344
Cl026313	12.2403	11.4666	0.0674754
Cl021628	69.4971	65.1295	0.0670611
Cl034230	18.9216	17.7327	0.0670472
Cl013118	145.415	136.279	0.0670388
Cl009044	18.0958	16.9611	0.0668985
Cl015749	12.5354	11.7499	0.0668478
Cl034559	15.2747	14.3176	0.0668436
Cl038369	68.2409	63.9829	0.0665491
Cl039534	7.63819	7.16284	0.0663631
Cl007947	3.92657	3.68402	0.065839
Cl002070	9.81027	9.20455	0.0658073
Cl035223	6.06123	5.68727	0.0657539
Cl014033	33.3038	31.2631	0.0652767
Cl013989	98.0056	92.0405	0.0648098
Cl019186	44.338	41.6492	0.06456
Cl028619	7.80945	7.33646	0.0644704
Cl009519	46.5766	43.7593	0.0643814
Cl007213	88.1679	82.8416	0.0642951
Cl020965	37.1489	34.917	0.0639223
Cl000974	48.2726	45.378	0.0637906
Cl024387	14.6261	13.75	0.0637192
Cl031412	15.9263	14.9833	0.0629353
Cl011670	42.4448	39.9354	0.0628381
Cl021950	12.7907	12.0348	0.0628125
Cl009827	6.75927	6.36029	0.06273
Cl029970	1.69749	1.59772	0.0624457
Cl008989	18.1434	17.0855	0.0619159
Cl017231	397.269	374.12	0.0618755
Cl032908	27.056	25.4808	0.0618178
Cl009042	30.7155	28.9283	0.0617803
Cl029752	20.8962	19.6925	0.0611235
Cl012094	5.60588	5.28383	0.0609491
Cl041422	2.67662	2.52425	0.0603635
Cl023083	150.408	141.895	0.0599959
Cl035170	37.7373	35.6147	0.059598
Cl029375	10.8755	10.267	0.0592732
Cl009279	52.5235	49.5852	0.0592585
Cl023185	19.0484	17.9838	0.0591989
Cl016101	66.1515	62.4758	0.0588344
Cl029514	43.0931	40.7036	0.0587045
Cl041825	81.6055	77.1193	0.0581711
Cl035919	8.39558	7.93492	0.058055
Cl013963	3.20553	3.03041	0.0577852
Cl015405	223.977	211.759	0.0576985
Cl015893	28.2769	26.7407	0.0574444
Cl020982	113.15	107.013	0.0573516
Cl012274	284.914	269.472	0.0573066
Cl006491	7.45984	7.05655	0.0571507
Cl038611	18.1507	17.1696	0.0571447
Cl018712	91.3558	86.44	0.0568686
Cl019391	12.906	12.2138	0.0566753
Cl013407	135.169	127.954	0.0563887
Cl036429	18.869	17.8674	0.056056
Cl032515	41.0698	38.8916	0.0560065
Cl008409	9.14282	8.6588	0.0558988
Cl018499	13.39	12.6869	0.0554138
Cl038480	18.9584	17.9653	0.0552771
Cl014748	7.17325	6.79964	0.0549454
Cl013270	13.7997	13.0851	0.0546112
Cl027565	0.813526	0.771469	0.0545159
Cl006959	133.627	126.731	0.0544151
Cl026737	2.03054	1.92579	0.0543939
Cl018579	22.5847	21.4279	0.0539854
Cl026745	86.1664	81.7614	0.053876
Cl032381	24.3279	23.0884	0.0536827
Cl016967	9.01445	8.55744	0.0534054
Cl025786	7.45708	7.07908	0.0533973
Cl036005	23.1347	21.9639	0.053304
Cl007075	79.1455	75.1547	0.0531007
Cl000753	5.29819	5.03109	0.053089
Cl023906	9.86702	9.37291	0.0527173
Cl042477	5.41364	5.14298	0.0526269
Cl038758	2.81038	2.66993	0.052602
Cl028718	17.1854	16.3285	0.0524789
Cl029629	17.1457	16.2911	0.0524605
Cl010515	48.2935	45.9102	0.0519109
Cl033684	7.39094	7.0293	0.0514482
Cl027814	299.59	285.044	0.0510332
Cl025611	21.1833	20.1583	0.0508439
Cl033252	36.9073	35.1242	0.0507638
Cl024676	40.3013	38.3649	0.0504745
Cl001069	109.209	103.998	0.0501091
Cl002183	5.24254	4.99302	0.0499748
Cl013515	3.7839	3.60531	0.0495372
Cl032984	270.315	257.708	0.0489198
Cl013687	23.589	22.4891	0.0489096
Cl038082	15.7414	15.0096	0.0487523
Cl007029	128.594	122.655	0.0484204
Cl040387	24.0922	22.9817	0.0483224
Cl009298	11.1708	10.6658	0.0473496
Cl027159	6.77155	6.46844	0.04686
Cl012837	91.1771	87.0991	0.0468199
Cl037348	4.92507	4.7048	0.0468179
Cl018264	138.171	132.117	0.0458256
Cl025829	274.424	262.453	0.0456127
Cl003787	14.7927	14.1495	0.0454565
Cl009802	6.91229	6.61312	0.0452379
Cl008265	17.3233	16.5763	0.0450664
Cl033728	39.9869	38.2633	0.0450473
Cl026941	42.3221	40.5006	0.0449738
Cl041123	227.295	217.531	0.0448878
Cl000514	1042.25	997.887	0.0444567
Cl035450	24.3291	23.2979	0.0442622
Cl029856	8.99272	8.61449	0.0439057
Cl038319	5.84179	5.60016	0.0431456
Cl015467	274.657	263.304	0.0431157
Cl008573	22.9698	22.0256	0.0428661
Cl028647	15.5189	14.9097	0.0408547
Cl005006	1490.55	1432.27	0.0406913
Cl013954	2.57762	2.47702	0.040617
Cl001954	27.3546	26.2885	0.0405544
Cl005594	160.356	154.152	0.0402475
Cl015807	17.7498	17.0654	0.0401042
Cl001033	110.502	106.248	0.0400436
Cl031762	4.28694	4.122	0.0400137
Cl025098	11.4951	11.0567	0.0396458
Cl004944	55.822	53.7025	0.0394669
Cl040089	7.04103	6.77466	0.0393184
Cl018596	7.27443	7.00011	0.0391877
Cl010898	7.36759	7.091	0.0390049
Cl014063	6.01423	5.79535	0.0377681
Cl033173	114.639	110.478	0.037661
Cl011356	6.77574	6.53063	0.0375332
Cl017513	18.9619	18.2775	0.0374477
Cl031455	61.1389	58.9401	0.0373041
Cl008531	7.44153	7.17486	0.0371677
Cl021338	12.6409	12.1898	0.0370041
Cl041783	93.5986	90.2652	0.0369292
Cl021894	111.671	107.696	0.036911
Cl000007	7.5384	7.27018	0.0368936
Cl031893	43.978	42.4391	0.0362634
Cl023305	148.482	143.304	0.0361328
Cl010274	247.359	238.74	0.0361006
Cl016624	27.8693	26.91	0.035647
Cl044160	2.15544	2.08136	0.03559
Cl010800	10.5922	10.2335	0.0350567
Cl002543	18.8926	18.2591	0.0346959
Cl028024	24.4254	23.6227	0.0339762
Cl005855	65.9017	63.7602	0.0335864
Cl041330	135.97	131.58	0.0333672
Cl002216	687.909	665.808	0.0331947
Cl014277	47.4578	45.9398	0.033044
Cl022628	16.3582	15.8358	0.0329897
Cl031991	1572.45	1522.38	0.0328911
Cl017746	10.7952	10.4528	0.0327514
Cl030495	1.57646	1.52652	0.0327114
Cl016282	1.73978	1.68543	0.0322512
Cl041894	2.53049	2.45161	0.0321744
Cl025787	9.53361	9.23999	0.031777
Cl002847	10.7943	10.4738	0.0306013
Cl038953	1.88782	1.83186	0.0305441
Cl018177	6.59631	6.40094	0.0305227
Cl002256	5.92604	5.75296	0.030085
Cl022198	26.0084	25.2646	0.0294407
Cl015641	10.6855	10.3887	0.0285654
Cl024467	44.7972	43.5534	0.028558
Cl001009	6.53876	6.36028	0.0280605
Cl004202	267.175	259.918	0.0279221
Cl028511	11.7697	11.454	0.0275595
Cl029977	21.354	20.7839	0.0274294
Cl041561	192.499	187.428	0.0270542
Cl018064	4.00437	3.89899	0.0270268
Cl036155	98.3406	95.7672	0.0268715
Cl015217	3.30052	3.2146	0.0267297
Cl016516	16.9472	16.5108	0.0264317
Cl007504	24.2246	23.6061	0.0262009
Cl032392	21.7946	21.2441	0.0259143
Cl032083	17.9389	17.4901	0.025656
Cl019086	9.40708	9.18494	0.0241851
Cl022875	2.4417	2.38423	0.0241078
Cl000900	5.50235	5.37602	0.0234986
Cl004863	4.05959	3.96698	0.0233468
Cl017323	25.718	25.1399	0.0229935
Cl004751	11.2131	10.9627	0.0228446
Cl014182	36.7016	35.8823	0.0228343
Cl000254	3.70918	3.62656	0.0227824
Cl023359	23.9045	23.3734	0.0227195
Cl032425	11.3286	11.0778	0.022643
Cl023367	50.934	49.8325	0.0221031
Cl019587	29.8944	29.2508	0.0220054
Cl001898	481.191	470.914	0.0218244
Cl008198	339.432	332.45	0.0210013
Cl031876	31.3119	30.6687	0.0209708
Cl007414	10.4514	10.2374	0.0209067
Cl017597	216.971	212.579	0.0206578
Cl018826	1155.84	1132.68	0.0204492
Cl041835	0.481285	0.47183	0.0200376
Cl036997	14.6842	14.3969	0.0199503
Cl006545	2.76785	2.71373	0.0199453
Cl042040	2.05222	2.01225	0.0198643
Cl042248	29.3951	28.8245	0.0197982
Cl031875	100.172	98.2304	0.0197654
Cl028539	10.6943	10.4899	0.0194811
Cl036152	34.418	33.7619	0.019432
Cl004402	1.02731	1.00793	0.0192265
Cl008581	138.208	135.647	0.0188799
Cl016014	299.854	294.354	0.018687
Cl033533	585.426	574.881	0.0183424
Cl007554	6.18841	6.07756	0.0182382
Cl028370	27.5686	27.0848	0.0178613
Cl022001	20.4867	20.1329	0.0175754
Cl017095	42.2228	41.5092	0.0171921
Cl039618	3.07759	3.02691	0.0167437
Cl010198	19.1553	18.8436	0.0165397
Cl027526	59.7926	58.8202	0.0165317
Cl039306	10.6264	10.4542	0.0164731
Cl006003	13.9175	13.7057	0.0154559
Cl039300	11.5427	11.3674	0.0154286
Cl001298	3.19198	3.14426	0.0151784
Cl005007	14.0711	13.8641	0.0149359
Cl008133	17.7897	17.5297	0.0148312
Cl026598	190.076	187.374	0.0144222
Cl007642	142.538	140.653	0.0134006
Cl010748	7.31577	7.22025	0.0132293
Cl041929	5.63385	5.5604	0.0132091
Cl012575	420.434	415.041	0.0129934
Cl042711	49.7286	49.1076	0.0126459
Cl015737	114.329	112.912	0.0125548
Cl005202	79.8052	78.8178	0.0125274
Cl003868	23.6872	23.3973	0.0123893
Cl042418	6.09297	6.0218	0.0118188
Cl018651	133.938	132.377	0.0117919
Cl032037	18.9175	18.7014	0.0115538
Cl010900	104.678	103.541	0.0109882
Cl023397	0.971787	0.961375	0.010831
Cl008390	5.97698	5.91781	0.00999875
Cl038309	7.66226	7.58789	0.00980079
Cl000802	14.8504	14.7072	0.00973235
Cl018359	15.6426	15.4927	0.00967861
Cl013832	18.5507	18.3769	0.00946115
Cl001051	143.128	141.794	0.00941334
Cl035941	4.68784	4.64439	0.00935407
Cl030920	3.5239	3.49211	0.00910242
Cl006690	12.866	12.7526	0.00889645
Cl028653	7.09464	7.03333	0.00871787
Cl010764	165.479	164.123	0.00826593
Cl021246	4.49099	4.45436	0.00822152
Cl043385	7.3248	7.26613	0.00807464
Cl024243	2.84641	2.82603	0.0072113
Cl001881	11.8209	11.7367	0.00716909
Cl001581	33.1085	32.8799	0.00695393
Cl025147	1.83374	1.82143	0.00675383
Cl000542	3.29379	3.27212	0.00662159
Cl016872	5.75388	5.71705	0.00644201
Cl026312	175.991	174.91	0.00618417
Cl016877	5.92733	5.89349	0.00574216
Cl016467	2.09856	2.08661	0.00572811
Cl015557	13.4103	13.3365	0.00552987
Cl020705	24.1878	24.0554	0.00550393
Cl024948	54.7741	54.4764	0.00546623
Cl017300	131.879	131.228	0.00496102
Cl004075	6.65193	6.61933	0.00492461
Cl025957	90.0313	89.6007	0.00480592
Cl020218	2.76782	2.75567	0.00440897
Cl008463	16.9317	16.8623	0.00411734
Cl026748	845.706	842.314	0.00402701
Cl023617	13.6025	13.5541	0.00356403
Cl001963	1.50868	1.50367	0.00333075
Cl036239	17.9165	17.8594	0.00319207
Cl012457	179.589	179.155	0.00242075
Cl037835	12.6828	12.6599	0.00181397
Cl019948	1.54097	1.53876	0.00143644
Cl000202	88.3985	88.2916	0.00121161
Cl018335	115.797	115.693	0.000895163
Cl032742	3.10235	3.09982	0.000815424
Cl000386	65.133	65.0816	0.000790618
Cl025453	2.34824	2.34695	0.000550785
Cl023210	8.8505	8.8525	-0.000225247
Cl012663	26.5617	26.5757	-0.000527662
Cl007172	6.55609	6.55958	-0.000532402
Cl040136	2.64879	2.65059	-0.000678968
Cl021699	35.7181	35.7565	-0.00107292
Cl015724	4.33951	4.34465	-0.00118199
Cl026254	4.82976	4.83614	-0.00131951
Cl009613	8.43905	8.45168	-0.00149493
Cl005734	28.6401	28.6858	-0.00159104
Cl011169	877.329	878.742	-0.00160755
Cl005569	605.426	606.564	-0.00187643
Cl042376	1.98539	1.99042	-0.0025256
Cl014608	101.702	101.961	-0.00254401
Cl022743	16.1537	16.1952	-0.00256352
Cl024487	121.585	121.914	-0.00269549
Cl043815	3.92694	3.93778	-0.0027535
Cl003992	31.0407	31.143	-0.00328501
Cl028778	42.716	42.8614	-0.00339302
Cl032218	4.57748	4.59426	-0.00365282
Cl027527	42.9737	43.1495	-0.0040738
Cl001336	46.6381	46.8546	-0.00462156
Cl033494	19.5048	19.5976	-0.00473664
Cl023176	52.9512	53.2089	-0.00484375
Cl003907	4.21723	4.23789	-0.00487616
Cl001836	2.97451	2.98999	-0.00517527
Cl003942	2.0772	2.08917	-0.00572972
Cl016457	43.8602	44.124	-0.00597867
Cl002459	17.4648	17.5712	-0.00605231
Cl003762	7.93403	7.9842	-0.00628382
Cl019374	18.8269	18.9466	-0.00631687
Cl027484	2.91899	2.9377	-0.00637198
Cl007843	6.96973	7.01552	-0.00652758
Cl012326	4.53804	4.56929	-0.00683986
Cl033646	9.38598	9.4544	-0.00723761
Cl029113	0.699503	0.704761	-0.00746069
Cl014954	221.006	222.787	-0.00799283
Cl043436	7.312	7.37193	-0.0081294
Cl022016	20.3684	20.5377	-0.00824447
Cl044411	261.807	264.012	-0.00835161
Cl041882	7.45304	7.51667	-0.00846589
Cl007579	20.76	20.9383	-0.00851436
Cl038908	1.98582	2.00327	-0.00870943
Cl021568	6.31651	6.37273	-0.00882134
Cl011637	3.80896	3.84304	-0.00886858
Cl013978	4.84291	4.88636	-0.00889319
Cl041233	13.2469	13.3694	-0.00916178
Cl028395	21.6476	21.8493	-0.009232
Cl017066	2.48489	2.50944	-0.00978439
Cl031790	2.51008	2.53554	-0.0100443
Cl019474	3.27161	3.30482	-0.0100489
Cl037451	7.27661	7.35167	-0.0102102
Cl011910	17.9135	18.0995	-0.0102753
Cl041249	25.3181	25.5826	-0.0103406
Cl033931	781.663	790.241	-0.0108549
Cl030683	15.6718	15.8438	-0.010861
Cl005381	10.0213	10.137	-0.0114151
Cl020876	2.21276	2.23888	-0.0116666
Cl028048	135.739	137.345	-0.0116926
Cl001187	3.25005	3.28862	-0.0117291
Cl018917	6.82665	6.90775	-0.01174
Cl027131	22.7494	23.0322	-0.0122785
Cl029857	50.9268	51.5881	-0.012819
Cl012880	17.4215	17.6507	-0.0129805
Cl004491	5.9103	5.98872	-0.0130942
Cl010085	13.4366	13.619	-0.0133886
Cl009028	17.5738	17.8169	-0.0136432
Cl030317	605.652	614.225	-0.0139567
Cl016997	3.23455	3.28177	-0.0143862
Cl038506	36.0241	36.5677	-0.0148655
Cl036634	15.6871	15.93	-0.015247
Cl023988	5.64244	5.73216	-0.0156512
Cl043750	80.55	81.852	-0.0159061
Cl031622	4.77893	4.85829	-0.0163341
Cl013552	71.3227	72.5131	-0.0164166
Cl020945	22.5235	22.8999	-0.0164351
Cl005240	8.10122	8.2385	-0.0166633
Cl003592	34.6423	35.2331	-0.0167682
Cl033369	9.05489	9.20979	-0.0168191
Cl001983	3.12907	3.18269	-0.0168472
Cl000748	11.3482	11.543	-0.016879
Cl010859	1126.33	1145.76	-0.0169536
Cl000124	68.0272	69.2529	-0.017699
Cl025788	10.1662	10.3533	-0.0180687
Cl030144	20.583	20.9707	-0.0184879
Cl013415	110.255	112.354	-0.0186785
Cl020458	31.4332	32.037	-0.0188467
Cl005351	56.0199	57.0982	-0.0188851
Cl024886	50.8458	51.8312	-0.0190119
Cl012325	5.62766	5.73687	-0.0190361
Cl033068	11.4802	11.7042	-0.0191342
Cl010698	5.13364	5.23667	-0.0196745
Cl023998	45.3464	46.2573	-0.0196916
Cl036037	205.204	209.361	-0.0198543
Cl036741	84.6529	86.3759	-0.0199484
Cl005870	21.0961	21.5293	-0.0201257
Cl044471	11.3	11.5322	-0.0201278
Cl013770	47.6228	48.614	-0.0203892
Cl019034	11.1507	11.3833	-0.0204343
Cl002785	1.56939	1.60246	-0.0206377
Cl016454	4.76426	4.86467	-0.0206397
Cl006138	4.75894	4.86056	-0.0209062
Cl017854	3.24631	3.31568	-0.0209219
Cl031373	636.094	649.812	-0.0211102
Cl041501	70.9308	72.4713	-0.0212577
Cl003771	9.31203	9.51519	-0.0213514
Cl028699	69.3742	70.8909	-0.0213953
Cl001094	336.89	344.264	-0.021417
Cl003969	64.5391	65.9538	-0.0214499
Cl010233	5.29113	5.40743	-0.0215074
Cl035151	67.5587	69.0724	-0.0219151
Cl038362	96.3593	98.5217	-0.0219483
Cl007403	965.322	987.713	-0.0226694
Cl034997	37.6087	38.4815	-0.022681
Cl042741	532.101	544.631	-0.0230061
Cl014170	22.6499	23.1878	-0.0231973
Cl032265	67.6217	69.2426	-0.0234096
Cl012813	522.145	534.681	-0.023446
Cl005461	16.7663	17.1752	-0.0238109
Cl005180	22.6404	23.1933	-0.0238397
Cl006324	8.01212	8.2079	-0.0238527
Cl026151	139.763	143.325	-0.0248527
Cl026209	24.3148	24.9392	-0.025035
Cl002194	5.25113	5.38632	-0.0251
Cl006050	47.7955	49.0289	-0.0251568
Cl042485	71.9383	73.8006	-0.0252341
Cl025518	11.9367	12.2519	-0.0257317
Cl030434	109.133	112.028	-0.0258484
Cl009119	566.609	581.777	-0.0260723
Cl001606	16.3963	16.8376	-0.0262098
Cl032867	275.517	282.95	-0.0262664
Cl023689	10.7447	11.0395	-0.026706
Cl033541	12.7675	13.1193	-0.0268184
Cl028586	29.882	30.7083	-0.0269062
Cl041748	236.451	243.061	-0.0271964
Cl043768	9.33835	9.60076	-0.0273316
Cl042967	5.51888	5.67808	-0.0280381
Cl001978	6.08728	6.26336	-0.0281122
Cl002586	59.3329	61.0823	-0.0286405
Cl001840	56.9882	58.6751	-0.02875
Cl000979	101.593	104.633	-0.0290543
Cl021791	113.661	117.096	-0.0293312
Cl040778	13.0393	13.4407	-0.0298616
Cl021885	258.086	266.165	-0.0303505
Cl034829	4.72675	4.87556	-0.0305222
Cl016973	174.357	179.866	-0.0306271
Cl000267	72.1754	74.4705	-0.0308183
Cl032865	74.12	76.4865	-0.0309403
Cl026163	1.7343	1.78967	-0.0309413
Cl037713	288.426	297.641	-0.0309616
Cl001312	98.0392	101.186	-0.0311017
Cl020373	7.909	8.1636	-0.031188
Cl040432	4.18003	4.31483	-0.0312393
Cl040150	29.3937	30.3475	-0.0314302
Cl032209	3.02058	3.11977	-0.0317932
Cl000318	12.0462	12.447	-0.0321985
Cl007151	49.1961	50.8405	-0.032345
Cl025150	7.29644	7.54208	-0.0325703
Cl019445	74.1893	76.7293	-0.0331046
Cl020709	2.70879	2.80285	-0.0335582
Cl040961	8.47703	8.77516	-0.0339747
Cl041270	4.37451	4.52945	-0.0342091
Cl042017	18.3664	19.0216	-0.0344479
Cl030530	3.84239	3.97998	-0.0345685
Cl022023	188.966	195.742	-0.0346183
Cl021393	4.28615	4.44063	-0.0347879
Cl018290	0.739924	0.766723	-0.0349527
Cl013893	68.8418	71.3558	-0.0352322
Cl015575	57.1729	59.2867	-0.035654
Cl001723	9.92788	10.2951	-0.0356675
Cl005165	89.4597	92.806	-0.0360567
Cl029325	281.078	291.614	-0.0361297
Cl013339	10.3504	10.74	-0.0362743
Cl026847	4.0797	4.23348	-0.0363245
Cl015732	7.51458	7.80415	-0.0371041
Cl020567	4.79659	4.98158	-0.0371348
Cl000339	95.1454	98.8275	-0.0372578
Cl005428	29.9341	31.0952	-0.0373433
Cl015190	39.394	40.9345	-0.0376332
Cl006964	134.15	139.426	-0.0378425
Cl018759	67.5326	70.1962	-0.037945
Cl042747	13.3551	13.8881	-0.0383767
Cl006170	56.2932	58.5478	-0.0385078
Cl021077	108.034	112.428	-0.0390803
Cl026914	7.0595	7.3475	-0.0391965
Cl004294	7.99328	8.32271	-0.0395829
Cl006759	9.9685	10.3805	-0.0396872
Cl015179	4.50676	4.69315	-0.0397142
Cl032647	13.1914	13.7386	-0.0398285
Cl032445	143.643	149.61	-0.0398858
Cl028098	5.80736	6.05015	-0.0401304
Cl027882	53.3338	55.5757	-0.0403382
Cl003955	7.3368	7.64522	-0.0403414
Cl012510	2.67984	2.79311	-0.0405519
Cl034866	3.38309	3.52648	-0.0406599
Cl032057	343.424	358.002	-0.0407204
Cl005168	55.5041	57.8703	-0.0408893
Cl013399	16.9414	17.6641	-0.0409153
Cl036819	8.46213	8.82826	-0.0414729
Cl026519	241.757	252.23	-0.0415189
Cl020589	47.6769	49.7421	-0.0415196
Cl022177	0.577197	0.602305	-0.0416865
Cl033034	4.60894	4.80965	-0.0417307
Cl040850	219.034	228.649	-0.0420511
Cl027163	57.6405	60.1713	-0.0420597
Cl000266	51.5481	53.8498	-0.042742
Cl033210	25.6913	26.8389	-0.0427585
Cl033374	1.99863	2.08856	-0.0430578
Cl041600	2.52034	2.63604	-0.0438917
Cl013427	18.2408	19.0834	-0.0441523
Cl025377	29.6664	31.0391	-0.0442232
Cl010477	4.05818	4.24674	-0.044401
Cl028311	264.443	276.737	-0.0444246
Cl008298	14.3015	14.968	-0.0445238
Cl016724	177.527	185.815	-0.044604
Cl017529	6.89615	7.22028	-0.0448923
Cl025670	56.0984	58.7571	-0.0452487
Cl009704	3.02769	3.17165	-0.0453895
Cl000658	24.1851	25.3386	-0.0455204
Cl016948	1.63913	1.71774	-0.0457657
Cl040541	22.0067	23.0815	-0.0465673
Cl007209	657.6	689.788	-0.0466645
Cl029569	937.81	984.088	-0.0470266
Cl016554	97.5703	102.41	-0.0472558
Cl038426	7.27299	7.63591	-0.0475276
Cl019590	15.0143	15.7689	-0.0478569
Cl017433	24.489	25.7284	-0.0481702
Cl040531	26.5924	27.9473	-0.0484792
Cl040263	37.7425	39.6744	-0.0486933
Cl043507	1.71839	1.80641	-0.0487253
Cl014326	80.9348	85.0886	-0.0488169
Cl015727	36.0686	37.9287	-0.0490431
Cl015591	2423.43	2548.99	-0.0492605
Cl033549	3.35775	3.53261	-0.0495004
Cl020770	19.7515	20.7854	-0.0497425
Cl015742	71.1929	74.9442	-0.0500539
Cl017457	99.8073	105.077	-0.0501515
Cl030165	58.7006	61.8025	-0.0501916
Cl022487	12.7219	13.3946	-0.0502217
Cl013779	66.8015	70.3346	-0.0502326
Cl007456	39.4638	41.5547	-0.0503177
Cl005745	3.36667	3.54517	-0.0503523
Cl033283	8.9267	9.40071	-0.0504227
Cl014548	62.0311	65.3339	-0.0505522
Cl032679	2.63038	2.77089	-0.0507093
Cl041728	7.59966	8.0059	-0.0507421
Cl043955	5.37763	5.66736	-0.0511231
Cl029155	2.12584	2.24046	-0.0511577
Cl038318	1.43207	1.50931	-0.0511747
Cl000643	45.8288	48.3147	-0.0514534
Cl006504	67.7643	71.4499	-0.0515832
Cl003750	20.461	21.5753	-0.0516492
Cl023899	99.577	105.009	-0.0517334
Cl037657	8.81967	9.30107	-0.0517572
Cl029845	64.1977	67.7103	-0.0518764
Cl024466	5.24886	5.53739	-0.0521053
Cl019448	39.1249	41.2809	-0.0522273
Cl036891	1.73811	1.83399	-0.0522793
Cl000646	220.676	232.905	-0.0525054
Cl032295	28.4862	30.0729	-0.052762
Cl002680	49.7967	52.5713	-0.0527782
Cl023947	3.66973	3.87527	-0.0530395
Cl000338	15.2019	16.0539	-0.0530755
Cl022066	24.998	26.4041	-0.0532532
Cl023541	4.71028	4.97727	-0.0536418
Cl015828	187.471	198.143	-0.0538626
Cl006667	5.4981	5.81266	-0.0541163
Cl042374	68.7356	72.6708	-0.0541504
Cl013642	19.6778	20.8077	-0.0543038
Cl005890	9.02256	9.54323	-0.054559
Cl044367	27.4526	29.0509	-0.0550178
Cl018907	18.9233	20.0345	-0.0554647
Cl004861	2.22375	2.35445	-0.0555123
Cl012544	15.8797	16.8152	-0.0556297
Cl041242	774.547	820.345	-0.0558282
Cl038331	2.84244	3.01114	-0.0560234
Cl041410	1.25494	1.32967	-0.0562056
Cl035557	64.1911	68.0165	-0.0562421
Cl019085	131.25	139.125	-0.056606
Cl041624	40.2673	42.6854	-0.0566485
Cl029217	5.51056	5.8429	-0.0568789
Cl039328	108.171	114.722	-0.0571042
Cl021252	2.65413	2.8164	-0.0576157
Cl023299	327.647	347.736	-0.0577704
Cl021675	2.90497	3.0832	-0.0578054
Cl013037	10.6361	11.2906	-0.0579647
Cl011538	25.4233	27.0195	-0.0590762
Cl030714	18.9625	20.1542	-0.059133
Cl003944	69.0634	73.4134	-0.0592534
Cl043356	7.34745	7.81278	-0.0595604
Cl018519	9.05072	9.62739	-0.0598991
Cl027500	7.10115	7.55374	-0.0599166
Cl004615	36.0831	38.3926	-0.0601549
Cl000895	10.036	10.6853	-0.0607703
Cl025889	1.12881	1.20214	-0.0609955
Cl021547	33.271	35.4428	-0.061275
Cl028394	29.7961	31.753	-0.0616304
Cl037975	56.4347	60.1477	-0.0617312
Cl018193	482.689	514.514	-0.0618555
Cl008914	87.1504	92.9165	-0.0620571
Cl022579	3.55853	3.7954	-0.0624093
Cl013890	54.7571	58.4135	-0.0625944
Cl021621	1249.31	1333.02	-0.0628015
Cl032290	7.59436	8.10598	-0.0631171
Cl017041	3.86811	4.12875	-0.0631293
Cl018980	5.57547	5.95205	-0.0632694
Cl042011	10.7998	11.53	-0.0633357
Cl021000	41.737	44.5729	-0.0636245
Cl021006	71.4384	76.3184	-0.063942
Cl018090	58.7716	62.8003	-0.0641517
Cl032888	21.2062	22.6623	-0.0642496
Cl012016	3.95177	4.22331	-0.064295
Cl001048	65.4936	70.0021	-0.0644041
Cl039807	18.8647	20.1665	-0.0645518
Cl000563	50.5197	54.0123	-0.0646624
Cl026599	10.856	11.6071	-0.0647087
Cl016364	6.89516	7.37294	-0.0648023
Cl029610	25.1225	26.87	-0.0650357
Cl002588	5.02367	5.37586	-0.0655128
Cl016455	18.8227	20.1478	-0.0657685
Cl015404	11.3754	12.1809	-0.0661281
Cl005035	91.476	97.9834	-0.0664128
Cl025970	17.9355	19.2118	-0.0664317
Cl031513	21.9482	23.5173	-0.0667212
Cl040211	18.7191	20.0613	-0.0669061
Cl005034	23.346	25.0306	-0.0673034
Cl001520	58.4347	62.6617	-0.0674567
Cl013838	79.5831	85.3474	-0.0675394
Cl021490	14.1928	15.2317	-0.0682074
Cl002500	51.0238	54.7694	-0.0683884
Cl006250	144.427	155.035	-0.0684198
Cl020947	1.53951	1.65311	-0.068721
Cl029966	4.86652	5.23089	-0.0696563
Cl005534	180.3	193.857	-0.0699332
Cl040916	5.93342	6.37959	-0.069936
Cl023680	2.02635	2.17931	-0.0701848
Cl010372	318.047	342.102	-0.0703139
Cl013108	115.116	123.829	-0.0703591
Cl018237	8.8437	9.51773	-0.070818
Cl030421	180.665	194.477	-0.0710248
Cl016295	5.40474	5.81888	-0.0711712
Cl015381	4.03801	4.34905	-0.07152
Cl002252	35.6834	38.4329	-0.0715405
Cl001334	1.94136	2.09179	-0.0719141
Cl001319	5.08499	5.47963	-0.0720196
Cl028392	18.4435	19.8751	-0.072033
Cl016991	25.1353	27.0875	-0.0720667
Cl000108	52.7465	56.8504	-0.0721883
Cl015062	171.944	185.347	-0.072311
Cl043134	8.74946	9.43235	-0.0723985
Cl022787	28.72	30.9749	-0.0727993
Cl023231	2.83841	3.06248	-0.073167
Cl028128	97.7721	105.491	-0.0731711
Cl027150	415.871	448.74	-0.0732486
Cl012053	16.5589	17.8821	-0.0739968
Cl008752	14.4544	15.6156	-0.0743648
Cl013416	141.795	153.209	-0.0744997
Cl007458	122.632	132.503	-0.0745
Cl040751	2.62661	2.83841	-0.0746216
Cl024239	33.7635	36.5018	-0.0750182
Cl030449	16.2307	17.5473	-0.0750336
Cl013125	20.9588	22.6602	-0.0750817
Cl026769	5.20485	5.6274	-0.0750886
Cl009129	57.3405	62.0395	-0.075742
Cl036110	15.2711	16.53	-0.0761565
Cl039016	34.0753	36.9005	-0.0765606
Cl010801	367.063	397.521	-0.0766192
Cl014621	11.7613	12.7379	-0.0766675
Cl025748	31.0206	33.6037	-0.0768696
Cl001175	2.19279	2.37628	-0.0772189
Cl014392	16.5222	17.9055	-0.0772564
Cl024448	212.152	229.914	-0.0772578
Cl019508	599.968	650.561	-0.0777686
Cl027900	5.49933	5.96355	-0.0778427
Cl015832	59.4493	64.4748	-0.0779452
Cl014472	175.278	190.261	-0.0787516
Cl014226	14.2448	15.4628	-0.0787728
Cl030651	1.60864	1.74644	-0.0789024
Cl029391	14.2451	15.4657	-0.0789262
Cl005355	84.0531	91.268	-0.0790522
Cl005867	7.70446	8.36624	-0.0791004
Cl025738	40.1714	43.6272	-0.079211
Cl017243	109.173	118.57	-0.0792575
Cl034189	66.4037	72.1205	-0.0792678
Cl007419	62.8844	68.3076	-0.0793942
Cl001980	5.98913	6.50812	-0.0797448
Cl013388	30.3247	32.9581	-0.0799
Cl031306	1.52617	1.65879	-0.0799545
Cl002504	15.9279	17.313	-0.0800034
Cl021486	14.5802	15.851	-0.0801711
Cl001286	88.0175	95.7196	-0.0804659
Cl033860	1.94591	2.11811	-0.0812955
Cl007464	202.917	220.875	-0.081303
Cl006461	66.7742	72.6871	-0.0813472
Cl018151	4.13775	4.50625	-0.0817769
[truncated: 1,314 more rows]

## Sheet: C-P1
Gene id	MeanTPM (P1)	MeanTPM (C)	log2FoldChange	pValue	qValue	result	GO	KOG
Cl021471	233.661	33.2861	2.81143	8.41833e-10	1.2588e-08	up	GO:0004672,GO:0004674,GO:0004683,GO:0005509,GO:0005516,GO:0005524,GO:0005634,GO:0005737,GO:0005886,GO:0009738,GO:0009931,GO:0018105,GO:0035556,GO:0046777	KOG0032-Ca2+/calmodulin-dependent protein kinase, EF-Hand protein superfamily[T]
Cl032515	41.0698	15.7948	1.37863	3.50781e-23	1.74237e-21	up	GO:0004721,GO:0004722,GO:0005634,GO:0005654,GO:0009408,GO:0009785,GO:0046872	KOG0376-Serine-threonine phosphatase 2A, catalytic subunit[R]
Cl019667	12.012	1.83485	2.71075	4.55208e-23	2.2494e-21	up	GO:0005783,GO:0005886,GO:0016021	KOG4412-26S proteasome regulatory complex, subunit PSMD10[O]
Cl018398	0.926298	11.1592	-3.59062	5.12694e-13	1.0855e-11	down	GO:0005886,GO:0009526,GO:0015205,GO:0016021,GO:0031969,GO:0043100	KOG2466-Uridine permease/thiamine transporter/allantoin transport[FH]
Cl027459	4.34608	16.301	-1.90717	0.000392219	0.00213917	down	GO:0005774,GO:0006855,GO:0009624,GO:0015238,GO:0015297,GO:0016020,GO:0016021	KOG1347-Uncharacterized membrane protein, predicted efflux pump[R]
Cl027458	5.7117	15.2176	-1.41375	0.00124111	0.00586152	down	GO:0005774,GO:0006855,GO:0009624,GO:0015238,GO:0015297,GO:0016021	KOG1347-Uncharacterized membrane protein, predicted efflux pump[R]
Cl027455	11.4595	5.5237	1.05284	4.19122e-07	4.19176e-06	up	GO:0005774,GO:0006855,GO:0009624,GO:0015238,GO:0015297,GO:0016020,GO:0016021	KOG1347-Uncharacterized membrane protein, predicted efflux pump[R]
Cl018536	7.06891	20.9454	-1.56707	6.91656e-06	5.59838e-05	down	GO:0003723,GO:0004386,GO:0004525,GO:0005524,GO:0005634,GO:0005737,GO:0016442,GO:0030422,GO:0046872	KOG0701-dsRNA-specific nuclease Dicer and related ribonucleases[A]
Cl027986	2.04047	11.5748	-2.50401	1.45418e-13	3.27704e-12	down	GO:0003677,GO:0003700,GO:0005634,GO:0006351,GO:0006355,GO:0008283,GO:0009735,GO:0009737,GO:0009739,GO:0010029,GO:0010229,GO:0031347	-
Cl027980	49.303	14.6052	1.7552	3.29396e-07	3.35711e-06	up	GO:0005215,GO:0005887,GO:0009992,GO:0015250,GO:0015254,GO:0016021,GO:0034220	KOG0223-Aquaporin (major intrinsic protein family)[G]
Cl013621	19.4452	44.1926	-1.18439	0.00557256	0.0212778	down	-	-
Cl024184	13.8664	0.785364	4.14209	3.70474e-11	6.4816e-10	up	GO:0004842,GO:0010200,GO:0016874	-
Cl015709	7.65651	3.44032	1.15414	0.000692601	0.00351753	up	-	-
Cl017633	39.9266	91.0072	-1.18863	8.86195e-07	8.41915e-06	down	GO:0005634,GO:0007049,GO:0051301	KOG0656-G1/S-specific cyclin D[D]
Cl017639	76.2364	23.0437	1.72611	2.37262e-05	0.000173637	up	GO:0004842,GO:0005886,GO:0008270,GO:0009814,GO:0009816,GO:0010200,GO:0016021,GO:0016567,GO:0016874	KOG4628-Predicted E3 ubiquitin ligase[O]
Cl023320	4.5673	12.1476	-1.41126	2.79501e-05	0.000201569	down	GO:0000145,GO:0000149,GO:0005576,GO:0005618,GO:0005829,GO:0005856,GO:0005886,GO:0006887,GO:0009524,GO:0051601	-
Cl038007	3.73808	8.35615	-1.16054	5.15617e-05	0.000348561	down	GO:0004674,GO:0005524,GO:0005886,GO:0009786,GO:0009793,GO:0009986,GO:0010311,GO:0016021,GO:0030139,GO:0032585,GO:0042803,GO:0048829	KOG1187-Serine/threonine protein kinase[T]
Cl044217	11.8764	2.43268	2.28748	4.82784e-08	5.61163e-07	up	GO:0004674,GO:0005524,GO:0016021	-
Cl038002	64.559	21.6547	1.57594	7.34809e-11	1.25202e-09	up	GO:0000703,GO:0003677,GO:0003906,GO:0005634,GO:0006284,GO:0006285,GO:0019104,GO:0042644,GO:0046872,GO:0051539	KOG1921-Endonuclease III[L]
Cl016946	10.5154	3.99648	1.39571	0.0124544	0.0416356	up	GO:0004601,GO:0005576,GO:0006979,GO:0009505,GO:0009664,GO:0020037,GO:0042744,GO:0046872	-
Cl016944	38.1042	7.24054	2.39578	1.44662e-16	4.36724e-15	up	GO:0003677,GO:0003700,GO:0005634,GO:0006351,GO:0006355	-
Cl016948	1.63913	6.96617	-2.08744	6.27951e-05	0.000416362	down	GO:0016021	-
Cl042689	149.512	38.6452	1.9519	6.53258e-10	9.93381e-09	up	GO:0006633,GO:0016021,GO:0016747	-
Cl001162	38.2009	0.0362113	10.0429	1.46743e-13	3.30172e-12	up	GO:0003006,GO:0005524,GO:0005886,GO:0009958,GO:0010311,GO:0016307,GO:0016308,GO:0040007	KOG0229-Phosphatidylinositol-4-phosphate 5-kinase[T]
Cl010622	6.9779	19.582	-1.48867	1.0769e-08	1.37596e-07	down	GO:0004674,GO:0005524,GO:0016021	KOG1187-Serine/threonine protein kinase[T]
Cl032512	37.9247	4.67774	3.01925	6.68197e-57	1.59866e-54	up	GO:0004420,GO:0005778,GO:0005789,GO:0008299,GO:0015936,GO:0016021,GO:0016126,GO:0050661	KOG2480-3-hydroxy-3-methylglutaryl-CoA (HMG-CoA) reductase[I]
Cl031570	21.0545	2.87427	2.87286	5.1017e-61	1.4502e-58	up	GO:0005576,GO:0009570,GO:0016021,GO:0016042,GO:0016788	-
Cl031577	14.3816	49.7046	-1.78916	1.72754e-09	2.45898e-08	down	GO:0004185,GO:0005576,GO:0005773,GO:0051603	KOG1282-Serine carboxypeptidases (lysosomal cathepsin A)[OE]
Cl041033	51.523	17.8752	1.52726	3.36794e-10	5.31868e-09	up	GO:0006952,GO:0008270,GO:0010200,GO:0016021,GO:0016567	KOG4628-Predicted E3 ubiquitin ligase[O]
Cl007636	5.92759	1.78535	1.73124	0.000122431	0.000758848	up	GO:0005773,GO:0005774,GO:0006855,GO:0015238,GO:0015297,GO:0016021	KOG1347-Uncharacterized membrane protein, predicted efflux pump[R]
Cl040016	143.679	36.9238	1.96022	2.86349e-07	2.94768e-06	up	GO:0016567,GO:0030246	-
Cl044045	4.51534	10.7044	-1.2453	5.52524e-05	0.000371064	down	-	-
Cl021282	19.2157	112.832	-2.55381	1.37102e-12	2.79163e-11	down	GO:0005634,GO:0006355,GO:0009507,GO:0045036	-
Cl017395	3.9178	11.5512	-1.55993	0.000273564	0.00155865	down	GO:0006729,GO:0008124,GO:0009507	-
Cl017397	48.3823	8.23857	2.55401	9.89213e-31	7.7385e-29	up	GO:0005768,GO:0005794,GO:0005802,GO:0005975,GO:0016021,GO:0016857,GO:0032580,GO:0033481,GO:0050378,GO:0050662,GO:0050829,GO:0050832	KOG1371-UDP-glucose 4-epimerase/UDP-sulfoquinovose synthase[M]
Cl030304	102.688	16.5328	2.63486	1.88763e-20	7.84284e-19	up	GO:0003677,GO:0005634,GO:0006351,GO:0006355	-
Cl030307	544.366	163.22	1.73776	2.42875e-09	3.39978e-08	up	GO:0005758,GO:0006122,GO:0006123,GO:0009055,GO:0020037,GO:0046872,GO:0055114,GO:0070469	KOG3453-Cytochrome c[C]
Cl035150	313.168	101.473	1.62584	2.11635e-10	3.44642e-09	up	GO:0003333,GO:0005886,GO:0015171,GO:0015293,GO:0016021,GO:0043090,GO:0080167	KOG1303-Amino acid transporters[E]
Cl000151	5.22923	17.3126	-1.72716	5.99259e-05	0.000399089	down	GO:0005459,GO:0030173,GO:0030176,GO:0046964,GO:0072334	KOG1582-UDP-galactose transporter related protein[G]
Cl041652	401.335	16.0897	4.6406	1.01043e-138	1.93397e-135	up	GO:0005227,GO:0005886,GO:0006812,GO:0016021	KOG1134-Uncharacterized conserved protein[R]
Cl008305	113.197	26.2251	2.10982	4.9818e-31	3.98406e-29	up	GO:0004713,GO:0004715,GO:0005524,GO:0005886,GO:0019901	KOG1187-Serine/threonine protein kinase[T]
Cl042304	2.29785	6.47867	-1.49541	0.000680656	0.00346729	down	-	-
Cl001983	3.12907	7.76066	-1.31045	0.00104262	0.00502747	down	-	-
Cl001980	5.98913	28.0643	-2.22832	1.11838e-18	4.06438e-17	down	GO:0003677,GO:0006368,GO:0070449	-
Cl003853	45.5344	3.41462	3.73716	8.53714e-44	1.29683e-41	up	GO:0004672,GO:0004674,GO:0005524,GO:0016021	KOG1187-Serine/threonine protein kinase[T]
Cl003858	17.3755	89.3179	-2.3619	7.72853e-11	1.31138e-09	down	GO:0005215,GO:0009611,GO:0009737,GO:0009751,GO:0009753,GO:0016021,GO:0042538,GO:0042742,GO:0042937,GO:0042938,GO:0042939,GO:0043201,GO:0080052,GO:0080053	KOG1237-H+/oligopeptide symporter[E]
Cl032064	19.202	50.5654	-1.39689	6.44902e-05	0.00042701	down	GO:0008152,GO:0016597	-
Cl005187	4.81937	16.2686	-1.75517	1.45066e-06	1.3247e-05	down	GO:0003677,GO:0003700,GO:0005634,GO:0006351,GO:0009414,GO:0009651,GO:0009723,GO:0009733,GO:0009737,GO:0009738,GO:0009739,GO:0009751,GO:0009753,GO:0010200,GO:0042742,GO:0046686,GO:0050832,GO:2000022,GO:2000031	KOG0048-Transcription factor, Myb superfamily[K]
Cl005186	35.9929	11.0065	1.70935	3.60897e-11	6.33335e-10	up	GO:0004351,GO:0005516,GO:0005829,GO:0006536,GO:0030170,GO:0046686	KOG1383-Glutamate decarboxylase/sphingosine phosphate lyase[E]
Cl005185	17.2499	3.64862	2.24116	0.0128566	0.0427065	up	GO:0004351,GO:0005516,GO:0005829,GO:0006536,GO:0016831,GO:0019752,GO:0030170,GO:0046686	KOG1383-Glutamate decarboxylase/sphingosine phosphate lyase[E]
Cl005184	7.52073	3.55768	1.07993	0.00951429	0.0333808	up	GO:0004351,GO:0005516,GO:0005829,GO:0006536,GO:0030170,GO:0046686	-
Cl005180	22.6404	46.8249	-1.04838	3.41852e-06	2.90975e-05	down	GO:0000155,GO:0005622,GO:0006351,GO:0006355,GO:0009584,GO:0009585,GO:0009881,GO:0017006,GO:0018298	-
Cl022919	106.245	48.5114	1.131	0.00654473	0.0244025	up	-	-
Cl022911	14.8216	37.4516	-1.33732	0.00994943	0.0346955	down	GO:0005215,GO:0005345,GO:0006863,GO:0016020,GO:0016021	-
Cl036361	31.6651	10.0313	1.65838	0.00136103	0.0063378	up	GO:0003677,GO:0003700,GO:0005634,GO:0006351,GO:0006952,GO:0009620,GO:0009651,GO:0009723,GO:0009737,GO:0009753	KOG0048-Transcription factor, Myb superfamily[K]
Cl006989	215.12	490.524	-1.18918	0.00883344	0.0313871	down	GO:0005509	KOG0027-Calmodulin and related proteins (EF-Hand superfamily)[T]
Cl006983	0.27759	7.60311	-4.77556	9.18556e-22	4.17274e-20	down	GO:0004620,GO:0005737,GO:0006952,GO:0016020,GO:0016042,GO:0016787,GO:0047372	KOG0513-Ca2+-independent phospholipase A2[I]
Cl004851	38.9483	10.841	1.84507	1.36287e-06	1.2481e-05	up	GO:0016021	KOG2118-Predicted membrane protein, contains two CBS domains[S]
Cl005728	60.8344	2.60142	4.54752	1.61382e-32	1.37486e-30	up	GO:0005576	KOG1437-Fasciclin and related adhesion glycoproteins[MW]
Cl005721	1.26867	5.56439	-2.1329	7.42794e-05	0.000484992	down	GO:0005634	-
Cl005720	7.08655	17.5772	-1.31055	2.44771e-06	2.14445e-05	down	GO:0002764,GO:0004672,GO:0004674,GO:0005524,GO:0005886,GO:0009626,GO:0010204,GO:0010359,GO:0012505,GO:0016021,GO:0016045,GO:0019199	KOG0444-Cytoskeletal regulator Flightless-I (contains leucine-rich and gelsolin repeats)[Z]
Cl033851	2.40989	14.6162	-2.60053	5.10695e-13	1.08237e-11	down	GO:0004497,GO:0005506,GO:0016020,GO:0016021,GO:0016705,GO:0016709,GO:0020037,GO:0044550	KOG0156-Cytochrome P450 CYP2 subfamily[Q]
Cl025240	17.2108	42.6412	-1.30894	0.000158275	0.000958062	down	GO:0005739,GO:0009507,GO:0031365,GO:0046872,GO:0070006,GO:0070084	KOG2738-Putative methionine aminopeptidase[O]
Cl003070	3.79679	9.84031	-1.37392	0.000342307	0.00189796	down	GO:0004672,GO:0004674,GO:0005524,GO:0005886,GO:0006468,GO:0009506,GO:0016021,GO:0042742	KOG1187-Serine/threonine protein kinase[T]
Cl035040	2.39525	13.566	-2.50175	2.80365e-05	0.000202091	down	GO:0005789,GO:0006004,GO:0006486,GO:0016021,GO:0016740,GO:0016757	KOG2246-Galactosyltransferases[G]
Cl038248	2.27366	5.09232	-1.16331	0.0147845	0.047921	down	GO:0003700,GO:0005634,GO:0005737,GO:0006351,GO:0006355,GO:0008356,GO:0009630,GO:0009956,GO:0043565,GO:0048366,GO:0051457,GO:0090610	-
Cl021393	4.28615	10.0639	-1.23144	0.000268569	0.00153323	down	GO:0000209,GO:0002495,GO:0004842,GO:0005764,GO:0005765,GO:0005768,GO:0005789,GO:0005886,GO:0006955,GO:0008270,GO:0016021,GO:0016874,GO:0030659,GO:0031901,GO:0031902,GO:0032588,GO:0042287,GO:0061630	KOG1609-Protein involved in mRNA turnover and stability[A]
Cl026622	46.7846	7.52776	2.63574	8.23935e-06	6.58369e-05	up	GO:0003824,GO:0005829,GO:0007623,GO:0009409,GO:0009809,GO:0016621,GO:0050662	KOG1502-Flavonol reductase/cinnamoyl-CoA reductase[V]
Cl038793	310.588	88.2224	1.81579	1.78435e-16	5.33076e-15	up	GO:0000815,GO:0005622,GO:0005770,GO:0005771,GO:0007034,GO:0015031,GO:0070676	KOG3230-Vacuolar assembly/sorting protein DID4[U]
Cl002847	10.7943	35.6584	-1.72398	2.02316e-11	3.6394e-10	down	GO:0009416	KOG0472-Leucine-rich repeat protein[S]
Cl008803	41.3407	15.5448	1.41113	1.45672e-06	1.32939e-05	up	GO:0000145,GO:0005829,GO:0005886,GO:0006887,GO:0045335,GO:0070062	KOG2344-Exocyst component protein and related proteins[U]
Cl039680	21.9375	3.47745	2.6573	4.4366e-08	5.18627e-07	up	GO:0004672,GO:0005524,GO:0005886,GO:0008061,GO:0016021,GO:0045087,GO:0071219,GO:0071323	KOG1187-Serine/threonine protein kinase[T]
Cl039539	3.86478	13.4807	-1.80244	4.4156e-08	5.16593e-07	down	GO:0004674,GO:0005524	-
Cl032302	18.1706	41.6884	-1.19804	1.80408e-05	0.000134989	down	GO:0006810,GO:0009507,GO:0009534,GO:0009535,GO:0009767,GO:0010598,GO:0016491,GO:0048038	-
Cl024574	53.5069	16.7039	1.67954	5.87637e-06	4.82168e-05	up	GO:0002221,GO:0004672,GO:0004674,GO:0005524,GO:0005886,GO:0006952,GO:0009816,GO:0042742,GO:0045087,GO:0046777	KOG1187-Serine/threonine protein kinase[T]
Cl025620	2.10683	11.0498	-2.39088	3.44519e-07	3.49634e-06	down	GO:0000145,GO:0005576,GO:0005618,GO:0005829,GO:0005856,GO:0005886,GO:0006887,GO:0009524	KOG2344-Exocyst component protein and related proteins[U]
Cl025626	1.60936	7.97082	-2.30824	2.48969e-05	0.000181332	down	GO:0000145,GO:0005576,GO:0005618,GO:0005829,GO:0005856,GO:0005886,GO:0006887,GO:0009524	KOG2344-Exocyst component protein and related proteins[U]
Cl016353	57.027	0.0590093	9.91649	2.23329e-20	9.2256e-19	up	GO:0004867,GO:0005576	-
Cl013189	52.9496	4.22722	3.64684	7.6223e-55	1.70966e-52	up	-	-
Cl020729	128.759	8.57021	3.90919	2.12976e-13	4.71802e-12	up	GO:0006633,GO:0009409,GO:0009416,GO:0016021,GO:0016747	-
Cl024399	3.94094	18.879	-2.26017	4.86982e-06	4.04199e-05	down	GO:0004089,GO:0005783,GO:0006730,GO:0008270,GO:0009570	KOG0382-Carbonic anhydrase[R]
Cl010192	28.5439	4.75234	2.58647	4.82366e-33	4.20934e-31	up	GO:0005730,GO:0005739,GO:0006979,GO:0007628,GO:0016491,GO:0043524,GO:0071447	-
Cl010198	19.1553	43.4434	-1.1814	0.00532333	0.020476	down	GO:0004837,GO:0006520,GO:0016831,GO:0030170	KOG0628-Aromatic-L-amino-acid/L-histidine decarboxylase[E]
Cl014861	2.14405	6.87263	-1.68053	0.000909816	0.00445739	down	GO:0008234	-
Cl029629	17.1457	4.37206	1.97146	3.7108e-10	5.83126e-09	up	GO:0003924,GO:0005525,GO:0005786,GO:0006614,GO:0008312,GO:0048500	KOG0780-Signal recognition particle, subunit Srp54[U]
Cl029620	16.9962	6.43847	1.40042	2.82748e-12	5.60614e-11	up	GO:0009506,GO:0009736,GO:0009914,GO:0010286	-
Cl015115	0.674666	18.5964	-4.78471	3.15806e-16	9.1862e-15	down	GO:0005623,GO:0005737,GO:0009055,GO:0015035,GO:0045454	KOG1752-Glutaredoxin and related proteins[O]
Cl015116	2.39565	16.5699	-2.79008	6.15322e-10	9.40634e-09	down	GO:0005623,GO:0005737,GO:0009055,GO:0015035,GO:0045454	KOG1752-Glutaredoxin and related proteins[O]
Cl012325	5.62766	17.1894	-1.61091	5.36786e-10	8.29447e-09	down	GO:0005524,GO:0005737,GO:0005886,GO:0009626,GO:0009814,GO:0043531	KOG4658-Apoptotic ATPase[T]
Cl044009	31.081	10.5924	1.55301	2.59782e-27	1.66481e-25	up	GO:0004672,GO:0004715,GO:0005524,GO:0005886	KOG1187-Serine/threonine protein kinase[T]
Cl014249	50.0678	8.24966	2.60148	1.15747e-41	1.58242e-39	up	GO:0003854,GO:0005634,GO:0005783,GO:0006694,GO:0009555,GO:0010584,GO:0016491,GO:0048316,GO:0050662,GO:0080110	KOG1502-Flavonol reductase/cinnamoyl-CoA reductase[V]
Cl041070	54.696	15.7772	1.7936	9.07134e-09	1.17209e-07	up	GO:0004751,GO:0005737,GO:0008219,GO:0009052,GO:0010228	KOG3075-Ribose 5-phosphate isomerase[G]
Cl024185	12.4012	5.01692	1.3056	0.000162958	0.000983708	up	GO:0003677,GO:0003899,GO:0005665,GO:0006366,GO:0046872	-
Cl001649	51.7363	125.873	-1.28272	1.01526e-05	7.97487e-05	down	GO:0000103,GO:0005623,GO:0006457,GO:0006662,GO:0009507,GO:0015035,GO:0016671,GO:0034599,GO:0045454,GO:0055114	KOG0907-Thioredoxin[O]
Cl006619	4.71177	9.45389	-1.00464	0.00151548	0.00694926	down	GO:0004806,GO:0006629,GO:0016042,GO:0016787,GO:0046872	KOG4569-Predicted lipase[I]
Cl001396	13.7945	0.0269953	8.99717	7.97526e-15	2.01381e-13	up	GO:0016021,GO:0016192	-
Cl001394	422.536	62.4086	2.75926	1.30688e-12	2.67049e-11	up	GO:0006629,GO:0006636,GO:0016021,GO:0016717,GO:0031969	-
Cl001392	23.7193	0.768109	4.94861	9.05832e-21	3.86425e-19	up	GO:0005506,GO:0009718,GO:0031418,GO:0046872,GO:0050589,GO:0051213	KOG0143-Iron/ascorbate family oxidoreductases[QR]
Cl031306	1.52617	8.29107	-2.44165	0.000118759	0.000737522	down	-	-
Cl043696	3.48891	11.5151	-1.72268	0.00403391	0.0161751	down	GO:0005524,GO:0005978,GO:0008878,GO:0009501,GO:0009507,GO:0019252	KOG1322-GDP-mannose pyrophosphorylase/mannose-1-phosphate guanylyltransferase[M]
Cl007563	6.68901	17.7976	-1.41182	8.67035e-10	1.29379e-08	down	GO:0004672,GO:0004674,GO:0005524,GO:0005886,GO:0006468,GO:0009506,GO:0016021,GO:0042742	KOG1187-Serine/threonine protein kinase[T]
Cl007566	239.061	22.0008	3.44176	2.36592e-13	5.21702e-12	up	GO:0004190,GO:0005576,GO:0006508,GO:0030163	KOG1339-Aspartyl protease[O]
Cl043344	3.16698	26.8904	-3.08591	3.93717e-15	1.02854e-13	down	-	-
Cl043343	73.073	166.474	-1.18789	0.00477514	0.0186726	down	GO:0003924,GO:0005525,GO:0005789,GO:0007029,GO:0016021,GO:0016787	KOG2203-GTP-binding protein[R]
Cl043342	248.748	537.218	-1.11082	2.59265e-06	2.26177e-05	down	-	-
Cl000938	2.09685	5.09148	-1.27986	0.00862595	0.0307526	down	GO:0005634,GO:0007129,GO:0045143,GO:0051301	KOG0653-Cyclin B and related kinase-activating proteins[D]
Cl000935	84.1437	26.4327	1.67053	4.99573e-13	1.06164e-11	up	GO:0003700,GO:0005634,GO:0005737,GO:0006351,GO:0043565	KOG0627-Heat shock transcription factor[K]
Cl000937	6.68354	23.6594	-1.82373	0.000609149	0.00314827	down	GO:0002229,GO:0004708,GO:0005524,GO:0005737,GO:0009862,GO:0009926,GO:0016301,GO:0042742	KOG0581-Mitogen-activated protein kinase kinase (MAP2K)[T]
Cl034232	12.448	4.20562	1.56552	0.00126355	0.00595576	up	-	-
Cl035536	268.315	45.6506	2.55522	2.53883e-19	9.73163e-18	up	GO:0000287,GO:0004301,GO:0005777,GO:0009636,GO:0016787,GO:0019439,GO:0033885,GO:0042577,GO:0046839	KOG4178-Soluble epoxide hydrolase[I]
Cl026397	13.6054	3.49423	1.96113	9.73478e-13	2.00348e-11	up	-	-
Cl033279	104.412	213.397	-1.03125	0.00236615	0.0102231	down	-	-
Cl033277	4.00145	11.4247	-1.51356	1.33254e-05	0.000102047	down	-	-
Cl037976	7.80106	17.0504	-1.12806	0.0123928	0.0414682	down	GO:0003924,GO:0005525,GO:0005634,GO:0007186,GO:0009617,GO:0009723,GO:0046872,GO:2000280	KOG0082-G-protein alpha subunit (small G protein superfamily)[DT]
Cl037975	56.4347	26.8571	1.07128	3.23303e-19	1.22616e-17	up	GO:0005524,GO:0005737,GO:0009507,GO:0042026	KOG0356-Mitochondrial chaperonin, Cpn60/Hsp60p[O]
Cl018747	3.91366	9.14391	-1.22429	0.00837795	0.0300251	down	GO:0016021	-
Cl018746	1.07734	18.3121	-4.08725	4.17849e-15	1.08762e-13	down	GO:0002764,GO:0004672,GO:0004674,GO:0005524,GO:0005886,GO:0009626,GO:0010204,GO:0010359,GO:0012505,GO:0016021,GO:0016045,GO:0019199	KOG0472-Leucine-rich repeat protein[S]
Cl018743	21.5638	95.1836	-2.1421	3.26149e-09	4.47812e-08	down	GO:0002764,GO:0004672,GO:0004674,GO:0005524,GO:0005886,GO:0009626,GO:0010204,GO:0010359,GO:0012505,GO:0016021,GO:0016045,GO:0019199	KOG0444-Cytoskeletal regulator Flightless-I (contains leucine-rich and gelsolin repeats)[Z]
Cl041793	1.96584	9.78132	-2.31488	0.00098389	0.00477395	down	GO:0003677,GO:0003700,GO:0005634,GO:0006351	KOG0724-Zuotin and related molecular chaperones (DnaJ superfamily), contains DNA-binding domains[O]
Cl007213	88.1679	38.7064	1.18768	7.17806e-29	5.08845e-27	up	GO:0000166,GO:0003676,GO:0003723,GO:0005634,GO:0005681,GO:0005829,GO:0006397,GO:0008380,GO:0010228,GO:0051028,GO:1901000,GO:2000070	KOG4205-RNA-binding protein musashi/mRNA cleavage and polyadenylation factor I complex, subunit HRP1[A]
Cl007212	23.9869	7.58894	1.66028	9.44946e-07	8.92414e-06	up	GO:0004842,GO:0005634,GO:0005737,GO:0016874	KOG4224-Armadillo repeat protein VAC8 required for vacuole fusion, inheritance and cytosol-to-vacuole protein targeting[U]
Cl040552	2.57158	8.66936	-1.75327	0.000110022	0.000689677	down	GO:0008234	-
Cl022893	557.584	62.9953	3.14587	6.90208e-15	1.75362e-13	up	GO:0005215,GO:0005774,GO:0005887,GO:0009705,GO:0009992,GO:0015250,GO:0015254,GO:0016021,GO:0034220,GO:0042807	KOG0223-Aquaporin (major intrinsic protein family)[G]
Cl022895	65.4381	15.1011	2.11547	2.84662e-09	3.95387e-08	up	GO:0008219,GO:0009507,GO:0009534,GO:0009535,GO:0009706,GO:0009816,GO:0009908,GO:0009941,GO:0010154,GO:0010277,GO:0015996,GO:0032441,GO:0046872,GO:0051536,GO:0051537	-
Cl002269	54.543	21.8225	1.32158	2.14042e-08	2.62389e-07	up	GO:0000139,GO:0005794,GO:0010192,GO:0016021,GO:0016757,GO:0045489,GO:0047262,GO:0071555	-
Cl002261	4.76329	18.6665	-1.97042	3.62302e-14	8.67529e-13	down	GO:0003677	-
Cl023275	2.71301	51.2478	-4.23952	2.58424e-20	1.05991e-18	down	GO:0000079,GO:0007049,GO:0051301	KOG1674-Cyclin[R]
Cl023277	13.9162	31.4671	-1.17708	4.49032e-05	0.000307678	down	GO:0000977,GO:0001085,GO:0001228,GO:0003682,GO:0003700,GO:0005634,GO:0005667,GO:0008270,GO:0030154,GO:0043565	KOG1601-GATA-4/5/6 transcription factors[K]
Cl023271	108.037	44.8919	1.267	1.82961e-06	1.64562e-05	up	GO:0004352,GO:0004353,GO:0005507,GO:0005524,GO:0005739,GO:0005774,GO:0006520,GO:0008270,GO:0009651,GO:0046686,GO:0050897	KOG2250-Glutamate/leucine/phenylalanine/valine dehydrogenases[E]
Cl023270	6.00742	1.21741	2.30294	0.000591155	0.00306688	up	GO:0004252,GO:0005618,GO:0008236,GO:0016020	-
Cl023272	2.62829	8.30521	-1.65989	0.00713796	0.026216	down	GO:0000786,GO:0003677,GO:0005634,GO:0005730,GO:0005739,GO:0006334	KOG4012-Histone H1[B]
Cl023859	1.69533	9.01678	-2.41104	8.75447e-07	8.32806e-06	down	GO:0004553,GO:0005576,GO:0005975,GO:0008422,GO:0102483	KOG0626-Beta-glucosidase, lactase phlorizinhydrolase, and related proteins[G]
Cl019828	119.689	39.7726	1.58944	3.57432e-32	2.98311e-30	up	GO:0010494,GO:0010603,GO:0034063	KOG2375-Protein interacting with poly(A)-binding protein[A]
Cl019621	6.50254	0.651452	3.31927	8.83904e-08	9.85128e-07	up	-	-
Cl032919	7.04465	34.0564	-2.27332	1.61038e-06	1.46033e-05	down	GO:0003677,GO:0005634,GO:0006351,GO:0006355	KOG0048-Transcription factor, Myb superfamily[K]
Cl038454	33.0236	77.917	-1.23844	0.000225356	0.00131557	down	-	-
Cl030201	79.5457	33.2374	1.25898	0.00667377	0.0248031	up	GO:0000287,GO:0004427,GO:0005737,GO:0006796	KOG1626-Inorganic pyrophosphatase/Nucleosome remodeling factor, subunit NURF38[C]
Cl030203	139.213	14.3307	3.28011	2.35942e-41	3.19524e-39	up	GO:0035091	KOG2502-Tub family proteins[R]
Cl030209	6.65072	0.104351	5.994	2.25017e-16	6.64635e-15	up	GO:0003677,GO:0003700,GO:0005634,GO:0006351,GO:0007275,GO:0009873,GO:0050832	-
Cl040260	41.2282	98.426	-1.25541	0.00724882	0.0265599	down	-	-
Cl018887	50.886	17.4446	1.54449	1.28181e-11	2.36053e-10	up	GO:0005524,GO:0005737,GO:0005856,GO:0007275	KOG0678-Actin-related protein Arp2/3 complex, subunit Arp3[Z]
Cl005726	123.951	13.7331	3.17404	3.37856e-27	2.14598e-25	up	GO:0004674,GO:0004683,GO:0005509,GO:0005516,GO:0005524,GO:0005634,GO:0005737,GO:0005777,GO:0005778,GO:0005886,GO:0006468,GO:0009738,GO:0009931,GO:0018105,GO:0035556,GO:0046777	KOG0032-Ca2+/calmodulin-dependent protein kinase, EF-Hand protein superfamily[T]
Cl018228	29.2262	151.808	-2.37692	8.04598e-08	9.01288e-07	down	-	-
Cl025988	28.6391	14.2278	1.00927	7.40841e-08	8.35082e-07	up	GO:0003677,GO:0005634,GO:0006351,GO:0006355,GO:0009734	-
Cl025982	48.6235	359.57	-2.88655	9.22228e-23	4.50292e-21	down	-	-
Cl013237	10.9573	3.168	1.79025	1.62231e-12	3.27773e-11	up	-	-
Cl027160	5.21803	13.2595	-1.34546	0.00949994	0.0333508	down	-	-
Cl027163	57.6405	8.94566	2.68782	6.95821e-35	6.86496e-33	up	GO:0003993,GO:0005576,GO:0046872	KOG1378-Purple acid phosphatase[G]
Cl012549	88.3592	11.2414	2.97456	3.88126e-55	8.91447e-53	up	-	-
Cl012547	91.3681	7.04569	3.69688	1.59827e-18	5.70727e-17	up	GO:0004713,GO:0004715,GO:0005524,GO:0005886,GO:0019901	KOG1187-Serine/threonine protein kinase[T]
Cl012546	8.48146	2.26991	1.90168	3.20402e-08	3.83761e-07	up	GO:0005768,GO:0005774,GO:0005789,GO:0005802,GO:0008168,GO:0008757,GO:0016021,GO:0032259	-
Cl012544	15.8797	57.3285	-1.85206	1.56295e-09	2.23578e-08	down	GO:0010181,GO:0016491	-
Cl022669	7.24178	15.3565	-1.08443	0.00524887	0.0202221	down	GO:0005634,GO:0006355,GO:0008270	-
Cl029193	11.8815	29.3759	-1.30592	0.00058682	0.00304658	down	GO:0005381,GO:0005384,GO:0005783,GO:0005789,GO:0006880,GO:0010168,GO:0016020,GO:0016021,GO:0030026,GO:0071281	-
Cl029196	33.6405	69.7062	-1.05109	0.007809	0.0282405	down	GO:0004820,GO:0005524,GO:0005739,GO:0006426,GO:0009507,GO:0009570,GO:0009793,GO:0045995,GO:0046983	-
Cl023138	23.5132	0.401129	5.87326	2.46303e-21	1.09464e-19	up	GO:0005634,GO:0006351,GO:0006355,GO:0008289,GO:0043565	KOG0483-Transcription factor HEX, contains HOX and HALZ domains[K]
Cl023139	68.5711	13.4585	2.34908	9.87763e-61	2.78026e-58	up	GO:0003677,GO:0005524,GO:0005634,GO:0005663,GO:0006260,GO:0006261	KOG0991-Replication factor C, subunit RFC2[L]
Cl023137	101.185	21.7932	2.21504	1.63638e-09	2.33269e-08	up	GO:0000139,GO:0004252,GO:0005794,GO:0016021,GO:0016485	KOG2289-Rhomboid family proteins[T]
Cl023134	20.495	3.61699	2.50241	9.68594e-10	1.43638e-08	up	GO:0005829,GO:0005875,GO:0005886	-
Cl023130	7.63203	2.6646	1.51815	7.92727e-05	0.000514216	up	GO:0004674,GO:0005524,GO:0005886,GO:0006468,GO:0006952,GO:0009506,GO:0016021	KOG1187-Serine/threonine protein kinase[T]
Cl011169	877.329	26.9678	5.02381	0	0	up	GO:0005773,GO:0005774,GO:0005886,GO:0006811,GO:0009506,GO:0009507,GO:0009941,GO:0016020,GO:0016021	KOG1134-Uncharacterized conserved protein[R]
Cl011164	10.4907	36.6507	-1.80474	3.45868e-12	6.80595e-11	down	GO:0005351,GO:0005355,GO:0005366,GO:0005886,GO:0005887,GO:0015798,GO:0016021,GO:0023052,GO:0046323,GO:0090406	KOG0254-Predicted transporter (major facilitator superfamily)[R]
Cl011167	105.693	36.8712	1.51931	1.59611e-18	5.70666e-17	up	GO:0004674,GO:0005524,GO:0005634,GO:0005737,GO:0006468,GO:0007165,GO:0035556	KOG0583-Serine/threonine protein kinase[T]
Cl025478	9.73526	22.5436	-1.21143	5.07309e-05	0.000343916	down	GO:0005351,GO:0005355,GO:0005773,GO:0005774,GO:0005794,GO:0005887,GO:0016021,GO:0022857,GO:0046323	KOG0254-Predicted transporter (major facilitator superfamily)[R]
Cl028749	8.55066	42.8811	-2.32624	8.28875e-09	1.07825e-07	down	GO:0000815,GO:0005622,GO:0005886,GO:0007034,GO:0015031	KOG1656-Protein involved in glucose derepression and pre-vacuolar endosome protein sorting[U]
Cl028176	16.1958	1.21458	3.73708	1.88616e-13	4.19454e-12	up	GO:0016021	-
Cl015323	20.9581	4.92582	2.08907	7.39774e-16	2.08429e-14	up	GO:0003735,GO:0005743,GO:0006412,GO:0016021,GO:0055085	KOG0765-Predicted mitochondrial carrier protein[C]
Cl010783	25.526	2.06437	3.6282	1.23453e-20	5.21995e-19	up	GO:0000139,GO:0005768,GO:0005794,GO:0005802,GO:0006486,GO:0008378,GO:0016021,GO:0030246,GO:0080147,GO:1990714	KOG2287-Galactosyltransferases[G]
Cl000099	25.4418	56.8722	-1.16052	6.173e-05	0.000410152	down	GO:0003677,GO:0003886,GO:0005634,GO:0005654,GO:0006306,GO:0009008,GO:0016458,GO:0050832,GO:0051567	-
Cl043951	47.7796	19.4487	1.29672	3.48187e-14	8.35125e-13	up	GO:0016021	-
Cl043955	5.37763	22.9367	-2.09262	1.43566e-17	4.67321e-16	down	-	-
Cl017256	5.90871	13.3121	-1.17182	0.000109215	0.00068522	down	GO:0005737,GO:0005844,GO:0031417,GO:0043066,GO:0048659	KOG2343-Glucose-repressible protein and related proteins[R]
Cl017258	47.9688	2.84439	4.07591	3.58321e-63	1.13048e-60	up	GO:0005545,GO:0005794,GO:0005886,GO:0005905,GO:0006897,GO:0030136,GO:0048268	KOG0251-Clathrin assembly protein AP180 and related proteins, contain ENTH domain[TU]
Cl009602	18.6845	75.04	-2.00582	1.47183e-06	1.34232e-05	down	GO:0003700,GO:0009845,GO:0043565,GO:0044212,GO:0046982	-
Cl031809	125.779	316.929	-1.33327	1.26141e-05	9.70395e-05	down	GO:0016021	-
Cl031808	3.81539	15.0772	-1.98246	0.000102738	0.00064998	down	GO:0000727,GO:0000811,GO:0001833,GO:0005634,GO:0005654,GO:0005737,GO:0006260,GO:0006270,GO:0006271,GO:0031298,GO:0032508	KOG3176-Predicted alpha-helical protein, potentially involved in replication/repair[L]
Cl017230	215.67	50.7873	2.08629	1.55372e-12	3.15245e-11	up	-	-
Cl028647	15.5189	34.193	-1.13968	0.000487454	0.0025878	down	GO:0000145,GO:0005576,GO:0005618,GO:0005829,GO:0005856,GO:0005886,GO:0006887,GO:0009524	KOG2344-Exocyst component protein and related proteins[U]
Cl001051	143.128	17.0663	3.06809	3.29247e-23	1.63825e-21	up	-	-
Cl006002	5.0878	10.2793	-1.01463	1.74158e-05	0.000130653	down	-	-
Cl001059	4.43338	10.6647	-1.26637	0.00318292	0.0132059	down	GO:0005634,GO:0005737,GO:0018025	KOG3201-Uncharacterized conserved protein[S]
Cl004719	59.8116	5.1877	3.52726	1.71425e-81	9.70631e-79	up	GO:0005634,GO:0008270,GO:0016567,GO:0016874,GO:0043161,GO:0061630	-
Cl004718	12.6252	27.8094	-1.13926	1.20246e-05	9.2828e-05	down	GO:0016021,GO:0017022,GO:0030133	-
Cl004710	0.74095	12.092	-4.02853	9.9143e-06	7.81118e-05	down	GO:0005886,GO:0005887,GO:0008271,GO:0015116,GO:0016021	KOG0236-Sulfate/bicarbonate/oxalate exchanger SAT-1 and related transporters (SLC26 family)[P]
Cl035033	3.1718	9.09833	-1.5203	0.00574226	0.0218503	down	GO:0008270,GO:0009507	-
Cl031118	10.5819	0.0001	16.6912	4.07219e-18	1.40351e-16	up	GO:0005506,GO:0009686,GO:0045543,GO:0051213	KOG0143-Iron/ascorbate family oxidoreductases[QR]
Cl038667	1.79314	8.03626	-2.16404	1.96894e-11	3.54854e-10	down	-	-
Cl014382	7.91128	45.1294	-2.51208	6.90151e-11	1.17872e-09	down	GO:0003677,GO:0003700,GO:0005634,GO:0006351,GO:0006355,GO:0009751	KOG0048-Transcription factor, Myb superfamily[K]
Cl021744	1.06202	16.6879	-3.97392	0.000122068	0.000756761	down	GO:0005576,GO:0016042,GO:0016298,GO:0016788	-
Cl021743	137.381	291.464	-1.08514	0.00306075	0.0127613	down	GO:0005777,GO:0008465,GO:0009854,GO:0016616,GO:0051287	KOG0069-Glyoxylate/hydroxypyruvate reductase (D-isomer-specific 2-hydroxy acid dehydrogenase superfamily)[C]
Cl000871	17.9532	3.84436	2.22343	2.31253e-13	5.1032e-12	up	GO:0005634,GO:0007165	-
Cl030449	16.2307	43.5897	-1.42526	0.00106525	0.00512456	down	GO:0005737,GO:0005829,GO:0006152,GO:0006206,GO:0008477,GO:0015949,GO:0045437	KOG2938-Predicted inosine-uridine preferring nucleoside hydrolase[F]
Cl034569	2.86502	6.22681	-1.11995	0.00256862	0.0109691	down	GO:0005634,GO:0016567	-
Cl013544	29.4613	13.5586	1.11961	2.07212e-12	4.14568e-11	up	GO:0005793,GO:0008643,GO:0015786,GO:0016021	KOG1443-Predicted integral membrane protein[S]
Cl034561	1.99726	9.57197	-2.26079	0.00140771	0.00653124	down	GO:0005215,GO:0016021	-
Cl019374	18.8269	2.7682	2.76577	9.20409e-20	3.6549e-18	up	-	-
Cl034697	4.61546	10.2059	-1.14486	4.63348e-05	0.000316731	down	GO:0004674,GO:0005516,GO:0005524,GO:0005886,GO:0006468,GO:0006952,GO:0009506,GO:0030246,GO:0048544	KOG1187-Serine/threonine protein kinase[T]
Cl026212	11.8094	25.903	-1.13319	1.79834e-05	0.000134629	down	GO:0001558,GO:0003723,GO:0005634,GO:0005730,GO:0005886,GO:0006364,GO:0007275,GO:0009734,GO:0009735,GO:0044843,GO:0051302	KOG2776-Metallopeptidase[R]
Cl006823	8.56215	0.583447	3.8753	7.0065e-08	7.93205e-07	up	GO:0017038,GO:0042597	-
Cl006826	38.7672	139.492	-1.84727	0.00044247	0.00237756	down	GO:0004740,GO:0005524,GO:0005739,GO:0009927,GO:0016310,GO:0016772,GO:0042803,GO:0046777	KOG0787-Dehydrogenase kinase[T]
Cl022466	32.3858	10.9765	1.56095	2.6847e-21	1.18764e-19	up	GO:0004143,GO:0005524,GO:0006952,GO:0007205	KOG1169-Diacylglycerol kinase[IT]
Cl022462	2.90807	9.3637	-1.68702	0.000160203	0.000968505	down	-	-
Cl023333	16.9468	40.5651	-1.25923	0.00041282	0.00223793	down	GO:0016021,GO:0055085	-
Cl020825	16.2694	36.6794	-1.17281	1.01214e-05	7.95255e-05	down	-	-
Cl005036	66.1801	20.951	1.65938	1.45968e-38	1.76825e-36	up	GO:0000165,GO:0003677,GO:0004674,GO:0004709,GO:0005524,GO:0005634,GO:0005737,GO:0005768,GO:0005886,GO:0006970,GO:0009409,GO:0009611,GO:0009631,GO:0009651,GO:0010449,GO:0019900,GO:0022622,GO:0045087,GO:0046777,GO:1902065	KOG0198-MEKK and related serine/threonine protein kinases[T]
Cl005035	91.476	23.261	1.97548	1.01701e-11	1.89722e-10	up	GO:0016021	-
Cl005034	23.346	56.6772	-1.2796	0.000363135	0.00200184	down	GO:0004674,GO:0005524,GO:0005886,GO:0016021	KOG1187-Serine/threonine protein kinase[T]
Cl039067	9.72641	24.2124	-1.31577	7.93211e-06	6.36653e-05	down	GO:0005351,GO:0005355,GO:0005773,GO:0005774,GO:0005794,GO:0005887,GO:0016021,GO:0022857,GO:0046323	KOG0254-Predicted transporter (major facilitator superfamily)[R]
Cl033968	32.4232	6.81847	2.24951	8.9627e-41	1.20243e-38	up	GO:0004672,GO:0004674,GO:0005524,GO:0016021	KOG1187-Serine/threonine protein kinase[T]
Cl021885	258.086	46.6063	2.46926	1.81531e-07	1.93027e-06	up	GO:0005774,GO:0005794,GO:0005886,GO:0009506,GO:0009611,GO:0009617,GO:0009751,GO:0009816,GO:0016021,GO:0042742,GO:0046658,GO:0051607	-
Cl021883	7.13778	2.9917	1.25451	2.29495e-05	0.000168597	up	GO:0000139,GO:0005768,GO:0005794,GO:0005802,GO:0008168,GO:0016021,GO:0045492	-
Cl029514	43.0931	17.8976	1.26769	0.000137672	0.000844748	up	GO:0004674,GO:0005524,GO:0005886,GO:0016021	KOG0444-Cytoskeletal regulator Flightless-I (contains leucine-rich and gelsolin repeats)[Z]
Cl021220	5.41193	23.7491	-2.13365	4.22209e-15	1.09797e-13	down	GO:0004792,GO:0005737	KOG1530-Rhodanese-related sulfurtransferase[P]
Cl021221	37.2312	106.275	-1.51322	6.59277e-09	8.73459e-08	down	GO:0005737,GO:0008146,GO:0009812,GO:1990135	KOG1584-Sulfotransferase[R]
Cl040541	22.0067	4.35577	2.33694	5.77852e-08	6.60172e-07	up	GO:0004674,GO:0005524,GO:0016021	KOG1187-Serine/threonine protein kinase[T]
Cl009046	5.35595	22.7155	-2.08446	1.28725e-14	3.17227e-13	down	GO:0003677,GO:0005634,GO:0006351,GO:0006355,GO:0046872	-
Cl009044	18.0958	36.4843	-1.01162	0.00104528	0.00503861	down	-	-
Cl009042	30.7155	8.94058	1.78053	3.90291e-23	1.93194e-21	up	GO:0000139,GO:0005768,GO:0005774,GO:0005794,GO:0005802,GO:0008757,GO:0016020,GO:0016021,GO:0032259	-
Cl012995	3.26809	9.56615	-1.54949	3.39668e-05	0.000239663	down	GO:0005886	-
Cl012997	44.1367	20.4843	1.10746	1.13794e-07	1.24791e-06	up	GO:0004601,GO:0005509,GO:0016021,GO:0050664	KOG0039-Ferric reductase, NADH/NADPH oxidase and related proteins[PQ]
Cl012913	5.9616	64.1131	-3.42685	5.40075e-10	8.33633e-09	down	-	-
Cl022148	1.67123	6.71801	-2.00712	0.000365495	0.00201129	down	GO:0009733	-
Cl028162	26.015	80.6092	-1.6316	0.000505058	0.00267334	down	GO:0004725	KOG1572-Predicted protein tyrosine phosphatase[V]
Cl017539	31.971	0.201788	7.30778	1.83717e-30	1.41408e-28	up	-	-
Cl017868	280.629	37.455	2.90543	8.86909e-21	3.79481e-19	up	GO:0005739,GO:0016787,GO:0046872	KOG2839-Diadenosine and diphosphoinositol polyphosphate phosphohydrolase[T]
Cl024663	6.70554	2.35048	1.5124	1.81285e-05	0.000135609	up	GO:0005634,GO:0016567	-
Cl029785	1.57045	5.60092	-1.83448	5.14044e-05	0.000347754	down	GO:0004553,GO:0005975,GO:0008422,GO:0102483,GO:1901657	KOG0626-Beta-glucosidase, lactase phlorizinhydrolase, and related proteins[G]
Cl011087	5.86522	0.74201	2.98267	2.29877e-05	0.000168835	up	GO:0008152,GO:0016787,GO:0052689	KOG1515-Arylacetamide deacetylase[V]
Cl011086	11.3269	5.22302	1.1168	0.000317876	0.00177726	up	GO:0008152,GO:0016787,GO:0052689	KOG1515-Arylacetamide deacetylase[V]
Cl011088	2.62749	14.7279	-2.4868	3.14663e-06	2.6967e-05	down	GO:0008152,GO:0016787,GO:0052689	KOG1515-Arylacetamide deacetylase[V]
Cl016732	9.45411	1.23342	2.93827	0.000606395	0.0031346	up	GO:0016021	KOG4474-Uncharacterized conserved protein[S]
Cl011333	0.702975	6.12572	-3.12333	2.24014e-06	1.97465e-05	down	GO:0006486,GO:0008107,GO:0016021,GO:0032580,GO:0042546,GO:0071555	-
Cl015426	8.43128	17.6085	-1.06245	1.08513e-05	8.46116e-05	down	GO:0016021	-
Cl010066	240.92	85.3702	1.49675	0.00917175	0.0323569	up	GO:0006486,GO:0009507,GO:0016765	KOG1602-Cis-prenyltransferase[I]
Cl014776	9.61769	23.1566	-1.26766	9.9033e-07	9.31903e-06	down	GO:0004674,GO:0005524,GO:0005886,GO:0006468,GO:0009506,GO:0016021,GO:0042742	KOG1187-Serine/threonine protein kinase[T]
Cl002037	14.2733	3.4408	2.0525	5.5959e-22	2.57465e-20	up	GO:0003677,GO:0003746,GO:0006355,GO:0006368,GO:0070449	-
Cl008056	50.5558	11.2903	2.1628	3.4848e-12	6.85264e-11	up	GO:0005783,GO:0005886,GO:0006897,GO:0008289,GO:0010008,GO:0016021,GO:0016032,GO:0046872	KOG1030-Predicted Ca2+-dependent phospholipid-binding protein[R]
Cl006903	7.159	0.37291	4.26286	6.79104e-20	2.70793e-18	up	-	-
Cl006906	4.40336	10.942	-1.31319	0.0135074	0.0444671	down	GO:0000166,GO:0003676,GO:0003690,GO:0003697,GO:0003723,GO:0005739,GO:0006970,GO:0009409,GO:0009414,GO:0009651,GO:1900864	-
Cl006904	10.2227	26.5791	-1.37851	0.000552847	0.002891	down	GO:0009507,GO:0009509,GO:0009534,GO:0009941,GO:0016117,GO:0016166,GO:0016491,GO:0016705	KOG1276-Protoporphyrinogen oxidase[H]
Cl000689	383.031	128.299	1.57795	2.94519e-05	0.000211021	up	GO:0004512,GO:0005737,GO:0006021,GO:0008654	KOG0693-Myo-inositol-1-phosphate synthase[I]
Cl031639	8.63724	27.0365	-1.64627	0.00023512	0.00136618	down	GO:0000977,GO:0001085,GO:0001228,GO:0003682,GO:0005634,GO:0005667,GO:0008270,GO:0009416,GO:0030154,GO:0048527	KOG1601-GATA-4/5/6 transcription factors[K]
Cl003343	12.3152	0.367044	5.06834	2.05897e-54	4.5824e-52	up	GO:0003714,GO:0005634,GO:0006351,GO:0006355,GO:0009611,GO:0031347,GO:1903507,GO:2000022	-
Cl003341	156.572	0.0001	20.5784	1.39577e-28	9.67933e-27	up	GO:0003714,GO:0005634,GO:0006351,GO:0006355,GO:0009611,GO:0031347,GO:1903507,GO:2000022	-
Cl003340	195.292	0.12143	10.6513	8.20265e-32	6.7478e-30	up	GO:0006351,GO:0006355	-
Cl006273	26.6311	74.9605	-1.49302	2.2944e-07	2.40234e-06	down	-	-
Cl020373	7.909	42.0633	-2.411	1.26166e-10	2.09498e-09	down	GO:0016021	-
Cl004696	3.87816	7.9669	-1.03865	0.00665392	0.0247453	down	GO:0008375,GO:0016021	-
Cl004521	6.96252	28.1195	-2.01389	1.14843e-10	1.91472e-09	down	GO:0006807,GO:0060776	-
Cl004525	62.4413	244.941	-1.97186	8.40996e-10	1.25821e-08	down	GO:0009958,GO:0016567,GO:0071944	-
Cl034716	1.47217	9.84759	-2.74183	0.00213774	0.00935588	down	-	-
Cl034717	2.21598	7.51697	-1.76221	0.000667291	0.00340888	down	GO:0005524,GO:0006952,GO:0043531	KOG4658-Apoptotic ATPase[T]
Cl034715	2.71247	10.0499	-1.8895	0.000226452	0.0013217	down	GO:0005524,GO:0006952,GO:0043531	KOG4658-Apoptotic ATPase[T]
Cl039602	3.29971	10.0612	-1.60839	0.00782487	0.028283	down	-	-
Cl019508	599.968	57.5301	3.38249	2.07047e-36	2.26019e-34	up	GO:0005524,GO:0009507,GO:0019538,GO:0034605	KOG1051-Chaperone HSP104 and related ATP-dependent Clp proteases[O]
Cl019506	19.4427	4.03237	2.26953	4.31382e-10	6.74195e-09	up	GO:0005765,GO:0007041,GO:0015019,GO:0016021,GO:0016746,GO:0051259	KOG4683-Uncharacterized conserved protein[S]
Cl032381	24.3279	53.8766	-1.14705	0.000273544	0.00155865	down	GO:0003700,GO:0005634,GO:0006351,GO:0006355,GO:0009555,GO:0009942,GO:0030010,GO:0043565	-
Cl032389	1.95422	6.99816	-1.84038	7.18306e-07	6.92265e-06	down	GO:0004722,GO:0046872	KOG0698-Serine/threonine protein phosphatase[T]
Cl026003	9.01109	18.4089	-1.03063	0.0142178	0.0463749	down	GO:0005509,GO:0005743,GO:0005758,GO:0005777,GO:0016491,GO:0055114	KOG2495-NADH-dehydrogenase (ubiquinone)[C]
Cl033384	65.0867	12.0029	2.43898	2.84936e-07	2.93419e-06	up	GO:0004674,GO:0005524,GO:0007165	KOG0583-Serine/threonine protein kinase[T]
Cl022786	16.7288	0.127199	7.0391	4.88285e-47	8.0567e-45	up	GO:0005576,GO:0005618,GO:0009505,GO:0009506,GO:0016020,GO:0016787,GO:0071555	KOG4287-Pectin acetylesterase and similar proteins[M]
Cl022787	28.72	11.8513	1.27701	5.30848e-12	1.01808e-10	up	GO:0000023,GO:0006810,GO:0009706,GO:0016021	KOG4282-Transcription factor GT-2 and related proteins, contains trihelix DNA-binding/SANT domain[K]
Cl022784	6.38462	14.4268	-1.17608	0.000324166	0.00180961	down	GO:0005739,GO:0009507,GO:0009536,GO:0080156,GO:1900865	-
Cl038951	9.60951	29.0407	-1.59554	0.0115463	0.0391857	down	-	-
Cl038953	1.88782	7.66921	-2.02236	2.97466e-09	4.11975e-08	down	GO:0005524,GO:0006952,GO:0043531	KOG4658-Apoptotic ATPase[T]
Cl018672	123.539	330.432	-1.41938	7.02939e-09	9.25751e-08	down	GO:0005737,GO:0006559,GO:0009800,GO:0045548,GO:0052883	KOG0222-Phenylalanine and histidine ammonia-lyase[Q]
Cl027666	15.3394	2.96658	2.37037	1.11238e-30	8.65489e-29	up	GO:0000139,GO:0005737,GO:0005768,GO:0005794,GO:0005802,GO:0016021,GO:0016757	-
Cl013108	115.116	40.3571	1.5122	5.91829e-27	3.6778e-25	up	GO:0004674,GO:0005524,GO:0005886,GO:0016021	KOG1187-Serine/threonine protein kinase[T]
Cl013109	17.4584	6.90384	1.33845	5.41166e-06	4.46246e-05	up	GO:0003677,GO:0005634,GO:0006351,GO:0006355,GO:0007275	-
Cl013103	19.7597	3.44268	2.52096	1.5912e-12	3.2194e-11	up	-	-
Cl039386	3.70711	17.3685	-2.22811	4.98057e-10	7.72096e-09	down	-	-
Cl039385	7.87181	21.987	-1.48188	0.00480459	0.0187648	down	-	-
Cl021926	5.69232	13.7176	-1.26894	7.21679e-08	8.14762e-07	down	GO:0004298,GO:0016787	KOG1592-Asparaginase[E]
Cl015190	39.394	9.5713	2.04119	3.42323e-05	0.000241121	up	GO:0016021	-
Cl015193	4.28357	14.3443	-1.74359	0.000339466	0.00188512	down	GO:0016021	-
Cl008522	202.804	970.97	-2.25934	1.18592e-05	9.16494e-05	down	-	-
Cl013922	7.00137	23.126	-1.72381	0.00054724	0.00286702	down	-	-
Cl029840	70.0118	178.539	-1.35057	0.000167014	0.00100566	down	GO:0004128,GO:0005741,GO:0005783,GO:0005886,GO:0009505,GO:0016021,GO:0022900,GO:0071949	KOG0534-NADH-cytochrome b-5 reductase[HC]
Cl029843	11.8708	27.1284	-1.19239	0.00377132	0.0152564	down	GO:0003677,GO:0003700,GO:0005634,GO:0006351,GO:0006355	-
Cl029844	6.45713	2.0156	1.67968	1.01231e-07	1.11826e-06	up	GO:0003723,GO:0003735,GO:0005840,GO:0006412,GO:0016021,GO:0022625,GO:0042254	-
Cl029845	64.1977	25.3106	1.34278	6.00664e-09	8.00978e-08	up	-	-
Cl031432	19.4859	3.7176	2.38999	4.64627e-07	4.61572e-06	up	-	-
Cl010477	4.05818	8.96591	-1.14362	0.0131562	0.0434956	down	-	-
Cl040353	625.389	1919.01	-1.61753	1.76847e-10	2.89469e-09	down	GO:0009507,GO:0009517,GO:0009522,GO:0009534,GO:0009535,GO:0009579,GO:0009637,GO:0009765,GO:0009768,GO:0009783,GO:0009941,GO:0010114,GO:0010196,GO:0010218,GO:0010287,GO:0015979,GO:0016020,GO:0016021,GO:0016168,GO:0018298,GO:0031409,GO:0042651,GO:0046872	-
Cl025727	485.417	68.8488	2.81772	6.49629e-27	4.02826e-25	up	GO:0004707,GO:0005524,GO:0005622,GO:0005634,GO:0005737,GO:0006952	KOG0660-Mitogen-activated protein kinase[T]
Cl041750	7.46013	3.62338	1.04187	5.72492e-12	1.09502e-10	up	GO:0005654,GO:0005737,GO:0005829,GO:0005886,GO:0006457,GO:0051087,GO:0070062	KOG0714-Molecular chaperone (DnaJ superfamily)[O]
Cl028088	94.9103	15.9779	2.57048	1.43075e-63	4.66782e-61	up	-	-
Cl005249	8.94507	29.3767	-1.71551	2.75516e-07	2.84024e-06	down	GO:0005773,GO:0005774,GO:0006629,GO:0008374,GO:0016021	KOG2369-Lecithin:cholesterol acyltransferase (LCAT)/Acyl-ceramide synthase[I]
Cl029061	79.7249	314.855	-1.98159	1.18849e-13	2.71022e-12	down	GO:0004842,GO:0008270,GO:0016567,GO:0016874,GO:0031624,GO:0043161,GO:0046621,GO:0048437,GO:0051865,GO:0061630	KOG4628-Predicted E3 ubiquitin ligase[O]
Cl000311	11.2412	27.1739	-1.27342	0.00118149	0.00561227	down	GO:0008270,GO:0016021	KOG1609-Protein involved in mRNA turnover and stability[A]
Cl003955	7.3368	21.6234	-1.55937	3.16127e-09	4.353e-08	down	GO:0003677,GO:0003824,GO:0005634,GO:0008270,GO:0009867,GO:0010150	KOG4178-Soluble epoxide hydrolase[I]
Cl003958	281.817	761.919	-1.43488	5.56807e-05	0.000373416	down	GO:0000287,GO:0002539,GO:0003824,GO:0004301,GO:0005777,GO:0005829,GO:0006954,GO:0009636,GO:0016791,GO:0019233,GO:0019439,GO:0033885,GO:0042577,GO:0043651,GO:0045777,GO:0046839	KOG4178-Soluble epoxide hydrolase[I]
Cl034842	42.0791	134.83	-1.67996	0.000100392	0.000636962	down	-	-
Cl028858	7.62092	37.3073	-2.29142	2.13125e-05	0.000157296	down	GO:0004674,GO:0005509,GO:0005524,GO:0005623,GO:0007166,GO:0009311,GO:0009751,GO:0009826,GO:0009992,GO:0016021,GO:0030247	-
Cl028859	2.64335	10.1122	-1.93566	5.66365e-05	0.000379029	down	GO:0004674,GO:0005509,GO:0005524,GO:0007166,GO:0016021,GO:0030247	KOG1187-Serine/threonine protein kinase[T]
Cl028857	9.51182	28.4824	-1.58228	0.000663584	0.00339115	down	GO:0004672,GO:0004674,GO:0005509,GO:0005524,GO:0007166,GO:0016021,GO:0030247	KOG1187-Serine/threonine protein kinase[T]
Cl022810	3.93474	10.3371	-1.39349	9.60888e-05	0.00061291	down	GO:0004674,GO:0005509,GO:0005524,GO:0005773,GO:0005886,GO:0009505,GO:0009615,GO:0009751,GO:0016021,GO:0016301,GO:0030247,GO:0050832	-
Cl022816	3.8053	18.1804	-2.2563	3.61397e-14	8.66085e-13	down	GO:0000325,GO:0005215,GO:0005773,GO:0005774,GO:0005794,GO:0009705,GO:0015031,GO:0015334,GO:0015833,GO:0016021,GO:0042937,GO:0042938,GO:0042939	KOG1237-H+/oligopeptide symporter[E]
Cl000540	23.707	11.0742	1.09811	2.83183e-05	0.000203917	up	-	-
Cl005443	57.7556	19.7099	1.55104	1.74164e-08	2.16274e-07	up	-	-
Cl006263	28.6131	3.23885	3.14312	8.23278e-13	1.70843e-11	up	-	KOG1470-Phosphatidylinositol transfer protein PDR16 and related proteins[I]
Cl015075	11.753	31.4364	-1.4194	0.000405413	0.00220318	down	GO:0003855,GO:0004764,GO:0009073,GO:0009423,GO:0009507,GO:0009570,GO:0009793,GO:0019632,GO:0050661	-
Cl003138	24.33	4.11335	2.56435	5.07865e-09	6.83582e-08	up	GO:0000139,GO:0005215,GO:0005886,GO:0015031	-
Cl003139	17.0368	3.12634	2.4461	1.31454e-06	1.20924e-05	up	GO:0004553,GO:0005975,GO:0030246	-
Cl030174	92.9928	3.29454	4.81897	1.23048e-10	2.04557e-09	up	GO:0009055,GO:0009507,GO:0022900,GO:0046872,GO:0051537	-
Cl020506	2.86507	10.9461	-1.93377	0.000747787	0.00376202	down	GO:0005576,GO:0016614,GO:0050660	-
Cl038362	96.3593	30.9766	1.63725	6.78505e-35	6.7172e-33	up	GO:0004360,GO:0005829,GO:0005975,GO:0006002,GO:0006047,GO:0006048,GO:0006112,GO:0006541,GO:0030246,GO:1901137	KOG1268-Glucosamine 6-phosphate synthetases, contain amidotransferase and phosphosugar isomerase domains[M]
Cl038369	68.2409	15.224	2.16429	6.59613e-19	2.43726e-17	up	GO:0004674,GO:0005524,GO:0005634,GO:0005737,GO:0006468,GO:0007165,GO:0016021,GO:0035556	KOG0583-Serine/threonine protein kinase[T]
Cl026908	16.5128	1.12243	3.87888	4.44104e-43	6.53858e-41	up	GO:0004672,GO:0004674,GO:0005524,GO:0016021	-
Cl033482	403.885	195.617	1.04591	5.13088e-12	9.85994e-11	up	GO:0005634,GO:0005737	KOG0841-Multifunctional chaperone (14-3-3 family)[O]
Cl033739	1948.13	707.108	1.46209	1.73913e-15	4.69271e-14	up	GO:0005773,GO:0005774,GO:0005794,GO:0005886,GO:0009506,GO:0016020,GO:0043424	KOG2620-Prohibitins and stomatins of the PID superfamily[C]
Cl021676	26.1546	53.2304	-1.02519	0.00241258	0.0103955	down	-	-
Cl021675	2.90497	9.78813	-1.75251	1.0989e-06	1.02301e-05	down	GO:0005506,GO:0005789,GO:0016020,GO:0016021,GO:0016709,GO:0020037,GO:0044550	KOG0156-Cytochrome P450 CYP2 subfamily[Q]
Cl022378	2.8327	9.20518	-1.70027	1.03131e-06	9.66984e-06	down	-	-
Cl027847	9.63168	44.4605	-2.20667	4.50855e-09	6.10569e-08	down	GO:0005249,GO:0005887,GO:0042391	KOG0498-K+-channel ERG and related proteins, contain PAS/PAC sensor domain[PT]
Cl022598	27.1395	10.423	1.38062	0.00190792	0.0085017	up	GO:0005524,GO:0006952,GO:0043531	KOG4658-Apoptotic ATPase[T]
Cl022593	425.21	78.5105	2.43722	5.99484e-30	4.52926e-28	up	GO:0005777,GO:0006598,GO:0016491,GO:0046592	KOG0029-Amine oxidase[Q]
Cl023423	116.58	12.4447	3.22771	5.95935e-11	1.02374e-09	up	GO:0005524,GO:0005886,GO:0009611,GO:0009651,GO:0009737,GO:0009897,GO:0010222,GO:0010588,GO:0015245,GO:0015908,GO:0016021,GO:0042626,GO:0042803,GO:0080051	KOG0061-Transporter, ABC superfamily (Breast cancer resistance protein)[Q]
Cl024434	33.1656	92.3524	-1.47746	2.31017e-07	2.41709e-06	down	-	-
Cl020999	351.551	69.9662	2.329	4.92948e-12	9.49834e-11	up	GO:0002237,GO:0003700,GO:0005634,GO:0006351,GO:0009611,GO:0009751,GO:0010200,GO:0031347,GO:0042742,GO:0043565,GO:0044212,GO:0045892,GO:0050832	-
Cl025748	31.0206	73.2233	-1.23908	7.74067e-06	6.22681e-05	down	GO:0000139,GO:0005768,GO:0005794,GO:0005802,GO:0006024,GO:0006486,GO:0007275,GO:0009737,GO:0009738,GO:0010087,GO:0010401,GO:0015012,GO:0016021,GO:0035251,GO:0046872	KOG1022-Acetylglucosaminyltransferase EXT2/exostosin 2[GMW]
Cl023167	72.0542	27.5631	1.38634	4.60612e-11	8.0001e-10	up	GO:0003333,GO:0005886,GO:0015171,GO:0016021	KOG1304-Amino acid transporters[E]
Cl033326	11.6912	0.902001	3.69615	2.86847e-09	3.97845e-08	up	GO:0003824,GO:0005739,GO:0005829,GO:0005992,GO:0016757	KOG1050-Trehalose-6-phosphate synthase component TPS1 and related subunits[G]
Cl013718	8.61567	37.9025	-2.13726	4.30877e-17	1.35049e-15	down	GO:0005524,GO:0006952,GO:0043531	KOG4658-Apoptotic ATPase[T]
Cl033325	49.3453	0.155535	8.30953	1.51888e-53	3.32877e-51	up	GO:0004674,GO:0005524,GO:0005576,GO:0005886,GO:0006468,GO:0016021,GO:0019199	KOG1187-Serine/threonine protein kinase[T]
Cl033323	7.31273	1.7637	2.05181	2.99983e-10	4.78207e-09	up	GO:0001653,GO:0004383,GO:0004674,GO:0005524,GO:0005886,GO:0006955,GO:0009506,GO:0009611,GO:0009753,GO:0016021,GO:0045087	KOG0472-Leucine-rich repeat protein[S]
Cl008086	126.92	13.1216	3.2739	2.97631e-18	1.0408e-16	up	GO:0004674,GO:0005524,GO:0005886	KOG1187-Serine/threonine protein kinase[T]
Cl001836	2.97451	6.53536	-1.13561	0.000677734	0.00345638	down	GO:0005509,GO:0005544,GO:0005773,GO:0009408,GO:0009409,GO:0009414,GO:0009651	KOG0819-Annexin[U]
Cl041133	2.48504	5.96584	-1.26345	6.87231e-06	5.56727e-05	down	GO:0005506,GO:0016705,GO:0020037	KOG0235-Phosphoglycerate mutase[G]
Cl017707	110.964	7.1673	3.95252	4.4439e-35	4.43001e-33	up	-	-
Cl008227	6.53969	2.20935	1.5656	2.45293e-13	5.40058e-12	up	-	KOG4441-Proteins containing BTB/POZ and Kelch domains, involved in regulatory/signal transduction processes[TR]
Cl014057	183.088	8.48731	4.43109	6.04528e-15	1.54688e-13	up	GO:0005525,GO:0005622,GO:0005886,GO:0007264,GO:0015031	KOG0087-GTPase Rab11/YPT3, small G protein superfamily[U]
Cl042441	6.43914	1.0754	2.58199	0.000108712	0.000683105	up	GO:0004553,GO:0005975,GO:0008422,GO:0102483,GO:1901657	KOG0626-Beta-glucosidase, lactase phlorizinhydrolase, and related proteins[G]
Cl001767	14.2909	30.8057	-1.1081	2.83598e-05	0.00020409	down	GO:0005634,GO:0006351,GO:0006355,GO:0032454,GO:0046872,GO:0051213,GO:0060969	KOG1356-Putative transcription factor 5qNCA, contains JmjC domain[K]
Cl001707	1.58082	6.38198	-2.01333	0.000656646	0.00336048	down	GO:0016020	KOG4422-Uncharacterized conserved protein[S]
Cl013821	3.67616	10.6481	-1.53432	1.77005e-06	1.59655e-05	down	GO:0016021	-
Cl043422	15.1121	3.45592	2.12856	6.92133e-19	2.55413e-17	up	GO:0004672,GO:0004674,GO:0005524	KOG0194-Protein tyrosine kinase[T]
Cl015832	59.4493	1.90517	4.96367	2.14834e-23	1.08781e-21	up	GO:0003700,GO:0005634,GO:0006351,GO:0006952,GO:0043565	-
Cl017088	4.86915	11.0762	-1.18572	0.00111371	0.00532909	down	GO:0004672,GO:0004674,GO:0004842,GO:0005524,GO:0016874	KOG1187-Serine/threonine protein kinase[T]
Cl005842	64.7545	24.6843	1.39139	3.75368e-08	4.44038e-07	up	-	-
Cl005841	3.36616	8.28983	-1.30024	3.07298e-07	3.14865e-06	down	GO:0003676,GO:0005730,GO:0005731,GO:0007140,GO:0007143,GO:0009561,GO:0031047,GO:0033169,GO:0035197,GO:0055046	KOG1041-Translation initiation factor 2C (eIF-2C) and related proteins[J]
Cl035470	20.2251	48.4702	-1.26095	0.00059068	0.00306552	down	GO:0005788,GO:0006493,GO:0006664,GO:0012505,GO:0016021,GO:0030158,GO:0035251,GO:0035252,GO:0045747,GO:0046527,GO:0070062,GO:0072358	KOG2458-Endoplasmic reticulum protein EP58, contains filamin rod domain and KDEL motif[R]
Cl035472	21.0666	143.195	-2.76495	4.93928e-18	1.69019e-16	down	GO:0016021,GO:0016491,GO:0046872,GO:0055114	KOG1619-Cytochrome b[C]
Cl035473	3.01187	7.12247	-1.24172	0.000359896	0.00198704	down	GO:0003677,GO:0004519,GO:0005634,GO:0006281,GO:0008821,GO:0046872	KOG2519-5'-3' exonuclease[L]
Cl037835	12.6828	26.2239	-1.048	0.00305207	0.0127343	down	GO:0004721,GO:0005634,GO:0005737,GO:0006378,GO:0006397,GO:0008420,GO:0070940	KOG2424-Protein involved in transcription start site selection[K]
Cl016021	44.5636	15.5647	1.51759	9.9323e-09	1.27815e-07	up	-	-
Cl018021	29.1305	1.95029	3.90077	5.90964e-24	3.08483e-22	up	-	-
Cl004075	6.65193	15.4859	-1.21911	0.00372612	0.0151076	down	GO:0016021	-
Cl032260	39.8901	137.951	-1.79005	1.4283e-09	2.05904e-08	down	GO:0004674,GO:0005509,GO:0005524,GO:0005623,GO:0007166,GO:0009311,GO:0009751,GO:0009826,GO:0009992,GO:0016021,GO:0030247	KOG1187-Serine/threonine protein kinase[T]
Cl032265	67.6217	152.867	-1.17672	5.88248e-05	0.000392485	down	-	-
Cl032267	5.77894	11.7257	-1.02079	0.000534331	0.00280707	down	GO:0016021	-
Cl004920	17.8552	6.54387	1.44813	0.000533692	0.00280474	up	GO:0005215,GO:0005886,GO:0009506,GO:0016021,GO:0080167,GO:0090448,GO:0090449,GO:1901349	KOG1237-H+/oligopeptide symporter[E]
Cl002188	7.96685	2.99109	1.41334	7.83829e-10	1.17697e-08	up	GO:0004722,GO:0005829,GO:0046872	KOG0698-Serine/threonine protein phosphatase[T]
Cl002183	5.24254	22.1658	-2.07999	5.92606e-06	4.85136e-05	down	GO:0006855,GO:0015238,GO:0015297,GO:0016021	-
Cl002455	14.9564	5.74454	1.3805	0.000208244	0.00122489	up	GO:0004842,GO:0005634,GO:0005737,GO:0016874	KOG4224-Armadillo repeat protein VAC8 required for vacuole fusion, inheritance and cytosol-to-vacuole protein targeting[U]
Cl002450	45.7821	0.123839	8.53017	3.52612e-36	3.77743e-34	up	GO:0000139,GO:0004252,GO:0005794,GO:0009506,GO:0016021,GO:0016485	KOG2289-Rhomboid family proteins[T]
Cl002459	17.4648	0.0001	17.4141	9.44737e-22	4.27814e-20	up	GO:0005770,GO:0005886,GO:0006855,GO:0009737,GO:0010015,GO:0015238,GO:0015297,GO:0016021,GO:0031902,GO:0080168,GO:0090440,GO:2000070	KOG1347-Uncharacterized membrane protein, predicted efflux pump[R]
Cl039630	26.4312	59.4908	-1.17042	0.00841111	0.0301138	down	-	-
Cl032624	3.30637	7.79317	-1.23696	0.000650619	0.00333559	down	GO:0004672,GO:0005524,GO:0005576,GO:0006833,GO:0016021,GO:0030246	-
Cl013856	8.02445	3.45478	1.21581	0.00203892	0.00899746	up	GO:0005524,GO:0005886,GO:0008559,GO:0009506,GO:0009630,GO:0009733,GO:0009734,GO:0009735,GO:0009926,GO:0010315,GO:0010328,GO:0010329,GO:0010540,GO:0016020,GO:0016021,GO:0042626,GO:0048767,GO:0055085,GO:0060919	KOG0055-Multidrug/pheromone exporter, ABC superfamily[Q]
Cl014392	16.5222	6.10348	1.4367	4.28384e-06	3.58255e-05	up	GO:0004497,GO:0005506,GO:0005774,GO:0009820,GO:0016021,GO:0016705,GO:0020037,GO:0050616	-
Cl014394	5.86755	21.0625	-1.84385	0.00396508	0.015957	down	GO:0004497,GO:0005506,GO:0016021,GO:0016705,GO:0020037	KOG0157-Cytochrome P450 CYP4/CYP19/CYP26 subfamilies[QI]
Cl030329	59.556	125.203	-1.07196	0.00433823	0.0172221	down	-	-
Cl019033	359.782	8.25434	5.44583	6.87763e-21	2.97375e-19	up	GO:0016021	-
Cl019031	23.7677	5.63395	2.07678	0.000598711	0.00310047	up	GO:0003677,GO:0003700,GO:0005634,GO:0006351,GO:0006355	-
Cl019034	11.1507	40.9576	-1.877	0.000747819	0.00376202	down	GO:0005509,GO:0009654,GO:0015979,GO:0019898	-
Cl019035	5.88798	30.3296	-2.36488	1.31097e-05	0.000100529	down	GO:0008152,GO:0016758,GO:0035251,GO:1900994	KOG1192-UDP-glucuronosyl and UDP-glucosyl transferase[GC]
Cl000040	26.1707	52.5229	-1.00499	0.00270652	0.0114862	down	GO:0009507,GO:0009533,GO:0016021,GO:0031969,GO:0042548	-
Cl030037	17.3754	1.96154	3.14698	3.64349e-31	2.93834e-29	up	GO:0004366,GO:0010143,GO:0010345,GO:0016020,GO:0016021,GO:0016024,GO:0016311,GO:0016791,GO:0090447	-
Cl029440	5.83241	0.124521	5.54963	6.11068e-06	4.98969e-05	up	-	-
Cl026711	8.86002	53.7641	-2.60126	5.04935e-09	6.80595e-08	down	GO:0004190,GO:0005886,GO:0006508,GO:0030163,GO:0031225	KOG1339-Aspartyl protease[O]
Cl026710	5.90896	12.0045	-1.0226	0.00935091	0.0329041	down	GO:0000226,GO:0000910,GO:0005634,GO:0005819,GO:0005874,GO:0005938,GO:0009524,GO:0043622,GO:0046983	KOG4302-Microtubule-associated protein essential for anaphase spindle elongation[DZ]
Cl008972	2.78219	5.65059	-1.02218	0.00296289	0.0124164	down	GO:0006810,GO:0016021	-
Cl018343	25.9994	7.05112	1.88256	1.01323e-08	1.30214e-07	up	-	-
Cl018344	42.2511	12.3804	1.77093	2.93227e-11	5.19022e-10	up	GO:0004674,GO:0005524,GO:0005829,GO:0006468,GO:0035556	KOG0584-Serine/threonine protein kinase[R]
Cl039224	9.755	55.8611	-2.51763	5.09077e-16	1.4514e-14	down	GO:0004674,GO:0005524,GO:0005886,GO:0016021,GO:0016032,GO:0051607	-
Cl014029	36.0188	13.0541	1.46425	3.67129e-11	6.43092e-10	up	-	-
Cl023679	227.17	52.3542	2.1174	2.98882e-16	8.73263e-15	up	GO:0000272,GO:0004568,GO:0005975,GO:0006032,GO:0006952,GO:0008061,GO:0016998	KOG4742-Predicted chitinase[R]
Cl011002	4.61258	14.4698	-1.6494	0.00240834	0.0103819	down	GO:0008270,GO:0009793	-
Cl011000	12.4871	61.2663	-2.29466	1.91647e-15	5.14506e-14	down	-	-
Cl015938	41.6365	7.63144	2.44782	3.26532e-08	3.90613e-07	up	GO:0009813,GO:0043231,GO:0052696,GO:0080043,GO:0080044	KOG1192-UDP-glucuronosyl and UDP-glucosyl transferase[GC]
Cl015934	75.1659	15.7193	2.25754	1.05264e-05	8.24138e-05	up	GO:0000287,GO:0003824,GO:0016831,GO:0030976	KOG1185-Thiamine pyrophosphate-requiring enzyme[EH]
Cl015933	12.7526	2.88018	2.14656	0.000182164	0.00108618	up	-	-
Cl027979	3.87153	21.709	-2.48732	1.08289e-11	2.0162e-10	down	GO:0000324,GO:0000329,GO:0003333,GO:0005302,GO:0006865,GO:0007034,GO:0015186,GO:0015188,GO:0016021	KOG1303-Amino acid transporters[E]
Cl013696	14.8964	39.869	-1.4203	0.00279035	0.0117949	down	GO:0004672,GO:0005524,GO:0005634,GO:0009585,GO:0042802	KOG1033-eIF-2alpha kinase PEK/EIF2AK3[J]
Cl015209	24.2707	199.302	-3.03767	4.34716e-05	0.000298582	down	-	-
Cl029535	9.22717	2.86027	1.68974	1.0154e-14	2.53718e-13	up	GO:0005524,GO:0005634,GO:0005829,GO:0019538,GO:0034605	KOG1051-Chaperone HSP104 and related ATP-dependent Clp proteases[O]
Cl027244	8.24153	16.6555	-1.01502	0.0134653	0.0443487	down	-	-
Cl021395	8.08216	16.4896	-1.02874	2.67995e-05	0.000193954	down	GO:0003682,GO:0005634,GO:0005654,GO:0005730,GO:0005737,GO:0006351,GO:0006364,GO:0008134,GO:0016020,GO:0035327,GO:0045944,GO:0071339,GO:0071391	-
Cl011588	43.8752	91.167	-1.05511	3.75797e-07	3.79231e-06	down	GO:0003333,GO:0005886,GO:0015171,GO:0016021	KOG1303-Amino acid transporters[E]
Cl017513	18.9619	7.99275	1.24634	8.88608e-09	1.15074e-07	up	GO:0000287,GO:0003777,GO:0005524,GO:0005871,GO:0005874,GO:0007018,GO:0016887,GO:0042803,GO:0043531	KOG0242-Kinesin-like protein[Z]
Cl000609	13.0469	2.77677	2.23223	0.000605621	0.00313117	up	GO:0004058,GO:0004837,GO:0006520,GO:0016831,GO:0030170	KOG0628-Aromatic-L-amino-acid/L-histidine decarboxylase[E]
Cl017519	81.7339	170.244	-1.0586	0.0153538	0.0494535	down	GO:0000103,GO:0005623,GO:0005737,GO:0006457,GO:0006662,GO:0015035,GO:0016671,GO:0034599,GO:0045454,GO:0055114	KOG0907-Thioredoxin[O]
Cl017518	116.993	15.1522	2.94883	1.91275e-08	2.36093e-07	up	GO:0016021	-
Cl036097	18.0382	8.06561	1.1612	0.0013094	0.00613859	up	-	-
Cl036091	8.42244	47.0854	-2.48297	9.34202e-26	5.42934e-24	down	GO:0003677,GO:0003700,GO:0005634,GO:0006351,GO:0006355,GO:0009266,GO:0009740,GO:0010452,GO:0048579,GO:1903507	-
Cl036090	4.41254	23.288	-2.3999	1.05223e-06	9.83704e-06	down	-	-
Cl026624	2.05216	7.72835	-1.91302	8.82011e-09	1.14271e-07	down	GO:0003824,GO:0005829,GO:0007623,GO:0009409,GO:0009809,GO:0016621,GO:0050662	KOG1502-Flavonol reductase/cinnamoyl-CoA reductase[V]
Cl007492	208.943	30.1844	2.79123	1.12329e-24	6.16628e-23	up	GO:0000786,GO:0000790,GO:0003677,GO:0006342	KOG1756-Histone 2A[B]
Cl004615	36.0831	11.701	1.6247	3.49356e-12	6.86048e-11	up	GO:0004842,GO:0008270,GO:0009414,GO:0016567,GO:0016874,GO:0051865	KOG2660-Locus-specific chromosome binding proteins[S]
Cl004613	247.735	39.5035	2.64874	2.32543e-16	6.84751e-15	up	GO:0003700,GO:0005516,GO:0005634,GO:0006351,GO:0043565	-
Cl034939	8.16507	2.17556	1.90808	0.00292945	0.0122962	up	GO:0030246	-
Cl002515	6.85995	0.134325	5.6744	1.05829e-21	4.76976e-20	up	GO:0016021	-
Cl002513	2.6349	8.09393	-1.61909	1.07447e-05	8.38719e-05	down	-	-
Cl002512	25.1775	64.893	-1.36593	1.12277e-09	1.648e-08	down	GO:0003677,GO:0003700,GO:0005634,GO:0005829,GO:0006351,GO:0006355,GO:0009506	KOG0773-Transcription factor MEIS1 and related HOX domain proteins[K]
Cl031018	9.10848	3.53929	1.36375	0.00994873	0.0346955	up	-	-
Cl031014	47.0785	15.4332	1.60903	0.00043826	0.00235715	up	GO:0000139,GO:0005737,GO:0005794,GO:0005829,GO:0006896,GO:0008525,GO:0008526,GO:0015914,GO:0030437,GO:0043001,GO:0046488,GO:0048194,GO:1901352,GO:2001246	KOG1470-Phosphatidylinositol transfer protein PDR16 and related proteins[I]
Cl021022	5.71006	14.3602	-1.3305	3.84712e-05	0.000267177	down	-	-
Cl021027	240.152	12.5429	4.25901	5.63324e-18	1.90945e-16	up	GO:0005506,GO:0005789,GO:0005886,GO:0006633,GO:0006723,GO:0010025,GO:0016020,GO:0016021,GO:0016491,GO:0042335,GO:0043447,GO:0046184,GO:0048235	-
Cl038794	2.29399	7.45552	-1.70045	1.67074e-05	0.000125733	down	GO:0016021	-
Cl007140	51.1883	181.129	-1.82313	2.42516e-07	2.52636e-06	down	GO:0004601,GO:0005576,GO:0006979,GO:0020037,GO:0042744,GO:0046872	-
Cl030654	35.22	7.39865	2.25106	1.94229e-05	0.000144502	up	GO:0005544,GO:0005886,GO:0006952,GO:0060548,GO:0090332	KOG1327-Copine[T]
Cl030651	1.60864	6.40345	-1.99301	0.000362378	0.00199806	down	-	-
Cl034793	1.45455	7.47767	-2.36202	2.22237e-11	3.97534e-10	down	GO:0005524,GO:0006952,GO:0043531	-
Cl002844	5.68918	1.12429	2.33921	8.90993e-07	8.45913e-06	up	GO:0003677,GO:0003700,GO:0005634,GO:0006351,GO:0006355,GO:0044212,GO:0090602,GO:0090603	-
Cl019587	29.8944	9.19965	1.70023	0.00203396	0.0089797	up	GO:0005886	KOG0521-Putative GTPase activating proteins (GAPs)[T]
Cl026554	16.4465	2.91814	2.49466	1.15939e-20	4.91238e-19	up	GO:0003677,GO:0003700,GO:0005634,GO:0006351,GO:0009414,GO:0009651,GO:0009723,GO:0009733,GO:0009737,GO:0009738,GO:0009739,GO:0009751,GO:0009753,GO:0010200,GO:0042742,GO:0046686,GO:0050832,GO:2000022,GO:2000031	KOG0048-Transcription factor, Myb superfamily[K]
Cl033302	66.0438	31.7265	1.05773	5.57919e-14	1.31186e-12	up	GO:0000285,GO:0005524,GO:0005739,GO:0005768,GO:0007033,GO:0009555,GO:0010008,GO:0010256,GO:0016307,GO:0046872,GO:0090332	KOG0230-Phosphatidylinositol-4-phosphate 5-kinase and related FYVE finger-containing proteins[T]
Cl018183	3.24602	7.1967	-1.14866	0.0113647	0.0386908	down	GO:0004722,GO:0005543,GO:0005886,GO:0006355,GO:0009826,GO:0009933,GO:0010074,GO:0046872	KOG0700-Protein phosphatase 2C/pyruvate dehydrogenase (lipoamide) phosphatase[T]
Cl032656	53.862	15.0862	1.83604	1.05743e-14	2.63302e-13	up	GO:0000139,GO:0003924,GO:0005525,GO:0005622,GO:0005795,GO:0005798,GO:0005802,GO:0005829,GO:0005886,GO:0007264,GO:0009408,GO:0048219	KOG0087-GTPase Rab11/YPT3, small G protein superfamily[U]
Cl032650	85.8015	8.11822	3.40177	8.47038e-39	1.04371e-36	up	GO:0005886,GO:0009734,GO:0016021,GO:0031225,GO:0046872,GO:0055114	KOG4293-Predicted membrane protein, contains DoH and Cytochrome b-561/ferric reductase transmembrane domains[T]
Cl036930	49.5605	230.076	-2.21485	2.86096e-08	3.45061e-07	down	GO:0003723,GO:0005737,GO:0006417,GO:0009507	KOG2049-Translational repressor MPT5/PUF4 and related RNA-binding proteins (Puf superfamily)[J]
Cl022706	14.2637	62.0974	-2.12219	9.43671e-05	0.000603112	down	GO:0000139,GO:0005509,GO:0015031,GO:0016021	KOG1214-Nidogen and related basement membrane protein proteins[MW]
Cl022704	299.457	0.496307	9.2369	3.67966e-111	4.59318e-108	up	GO:0000287,GO:0005737,GO:0006952,GO:0008152,GO:0010333,GO:0016787	-
Cl005176	6.66073	20.4214	-1.61633	0.0121594	0.0408396	down	GO:0005811,GO:0005829,GO:0006629,GO:0006633,GO:0008289,GO:0009966,GO:0016020,GO:0016298,GO:0016787,GO:0019369,GO:0019433,GO:0019898,GO:0045202,GO:0046464,GO:0047372,GO:0050727,GO:0051930	KOG1455-Lysophospholipase[I]
Cl005174	17.8822	47.2801	-1.40271	0.00180165	0.0080884	down	GO:0004371,GO:0005524,GO:0006071	KOG2426-Dihydroxyacetone kinase/glycerone kinase[G]
Cl005172	7.41595	0.452411	4.03492	1.78629e-09	2.53758e-08	up	-	-
Cl039300	11.5427	1.57642	2.87227	0.00116638	0.00555059	up	GO:0003677,GO:0003700,GO:0005634,GO:0006351,GO:0006355,GO:0010106,GO:0055072	-
Cl039306	10.6264	0.719302	3.88491	3.86137e-08	4.55838e-07	up	GO:0004568,GO:0005576,GO:0005975,GO:0006032,GO:0006952,GO:0008061	KOG4701-Chitinase[M]
Cl039305	23.4006	0.398963	5.87415	1.70587e-15	4.61164e-14	up	GO:0004568,GO:0005576,GO:0005975,GO:0006032,GO:0006952,GO:0008061	KOG4701-Chitinase[M]
Cl012633	5.69641	2.65442	1.10166	0.00134016	0.0062532	up	-	-
Cl012632	10.7076	5.33335	1.00552	7.31427e-09	9.6011e-08	up	GO:0016021	-
Cl012639	2.60665	5.94593	-1.18971	5.08875e-05	0.000344815	down	GO:0003677,GO:0003700,GO:0005634,GO:0006351,GO:0006355	-
Cl025049	11.4793	77.948	-2.76347	4.32105e-25	2.4325e-23	down	GO:0004674,GO:0005524,GO:0005886,GO:0006468,GO:0016021,GO:0030246	-
Cl002280	8.57923	61.7348	-2.84716	3.62488e-08	4.29688e-07	down	GO:0005975,GO:0006098,GO:0017057	KOG3147-6-phosphogluconolactonase - like protein[G]
Cl021349	16.3944	1.47174	3.47761	1.22178e-14	3.0187e-13	up	GO:0003677,GO:0003700,GO:0005634,GO:0006351	-
Cl021344	104.129	40.1783	1.37389	1.99415e-11	3.59172e-10	up	GO:0009507,GO:0009535,GO:0009570,GO:0015996,GO:0080124	KOG1454-Predicted hydrolase/acyltransferase (alpha/beta hydrolase superfamily)[R]
Cl030514	12.0135	5.112	1.2327	0.000445152	0.00238929	up	GO:0000224,GO:0005773	-
Cl024830	26.7791	78.8159	-1.55738	4.27622e-14	1.01463e-12	down	GO:0005774,GO:0006855,GO:0009624,GO:0015238,GO:0015297,GO:0016021	KOG1347-Uncharacterized membrane protein, predicted efflux pump[R]
Cl022069	13.6494	51.7049	-1.92146	4.73559e-18	1.62242e-16	down	GO:0004430,GO:0005524,GO:0016301,GO:0046777,GO:0046854	KOG2381-Phosphatidylinositol 4-kinase[T]
Cl028009	31.5509	10.3182	1.61248	1.11771e-17	3.67999e-16	up	GO:0005829,GO:0010026,GO:0010482,GO:0048765,GO:0051567	-
Cl022066	24.998	4.18329	2.5791	1.85854e-17	5.98863e-16	up	GO:0003677,GO:0003700,GO:0005634,GO:0006351,GO:0006952,GO:0009873,GO:0010105	-
Cl028000	22.2212	11.0371	1.00957	0.000418679	0.00226669	up	-	-
Cl013308	11.2345	5.1559	1.12364	2.58442e-06	2.25528e-05	up	GO:0004674,GO:0004675,GO:0005524,GO:0005773,GO:0005886,GO:0006468,GO:0006952,GO:0009506,GO:0016021,GO:0030246,GO:0031625,GO:0048544	KOG1187-Serine/threonine protein kinase[T]
Cl039535	3.41376	20.6709	-2.59817	2.68342e-10	4.30879e-09	down	GO:0016021	-
Cl039534	7.63819	3.36428	1.18293	0.00130843	0.00613509	up	GO:0016021	KOG2322-N-methyl-D-aspartate receptor glutamate-binding subunit[T]
Cl029352	12.4148	25.2597	-1.02477	0.000518722	0.00273709	down	GO:0005634,GO:0005829,GO:0009691,GO:0016799	-
Cl005534	180.3	3.54598	5.66807	1.08699e-168	3.12076e-165	up	-	-
Cl030530	3.84239	9.30951	-1.2767	2.45355e-05	0.000179058	down	GO:0003677,GO:0004386,GO:0005524,GO:0005634	KOG0390-DNA repair protein, SNF2 family[L]
Cl005533	5.43325	1.1621	2.22509	1.14921e-07	1.2593e-06	up	GO:0004601,GO:0005576,GO:0006979,GO:0020037,GO:0042744,GO:0046872	-
Cl000723	12.9851	43.9249	-1.75818	2.03276e-08	2.50045e-07	down	GO:0005737,GO:0006535,GO:0009001	KOG4750-Serine O-acetyltransferase[E]
Cl016475	1.4495	5.61866	-1.95468	0.00079256	0.0039566	down	-	-
Cl028586	29.882	0.0001	18.1889	1.22361e-24	6.70419e-23	up	-	-
Cl001442	13.8031	2.14247	2.68764	3.09571e-18	1.076e-16	up	GO:0000139,GO:0016021,GO:0016757,GO:0033843	KOG4748-Subunit of Golgi mannosyltransferase complex[GM]
Cl010145	40.0891	11.2673	1.83107	0.000107601	0.000677612	up	GO:0005215,GO:0005773,GO:0005886,GO:0005887,GO:0009506,GO:0009992,GO:0015250,GO:0015254,GO:0016021,GO:0034220	KOG0223-Aquaporin (major intrinsic protein family)[G]
Cl008390	5.97698	19.0309	-1.67086	0.000279752	0.00158917	down	GO:0004497,GO:0005506,GO:0016021,GO:0016705,GO:0020037	-
Cl008397	15.4584	0.841891	4.19862	3.42745e-28	2.30991e-26	up	GO:0005768,GO:0005794,GO:0005802,GO:0005975,GO:0016021,GO:0016857,GO:0032580,GO:0033481,GO:0050378,GO:0050662,GO:0050829,GO:0050832	KOG1371-UDP-glucose 4-epimerase/UDP-sulfoquinovose synthase[M]
Cl043829	0.319111	6.60077	-4.3705	5.2501e-32	4.33133e-30	down	GO:0004675,GO:0005524,GO:0005768,GO:0005886,GO:0006898,GO:0010008,GO:0010359,GO:0016020,GO:0016021,GO:0016045,GO:0042742,GO:0052544	KOG0618-Serine/threonine phosphatase 2C containing leucine-rich repeats, similar to SCN circadian oscillatory protein (SCOP)[T]
Cl008644	5.11942	12.4759	-1.28509	5.14462e-05	0.000347861	down	-	-
Cl008649	6.79517	19.5336	-1.52337	1.8884e-06	1.69266e-05	down	GO:0000784,GO:0003676,GO:0003677,GO:0016233	-
Cl037531	3.24047	8.10034	-1.32178	0.0013382	0.00624916	down	-	-
Cl005371	6.65109	1.75208	1.92452	0.00137167	0.00638052	up	GO:0009535,GO:0009555,GO:0016747,GO:0042761,GO:0071555	-
Cl005375	14.8736	32.1492	-1.11203	1.08766e-05	8.47859e-05	down	-	-
Cl005377	1.82492	6.56882	-1.8478	1.98113e-07	2.09497e-06	down	GO:0000811,GO:0006260,GO:0032508	KOG1106-Uncharacterized conserved protein[S]
Cl041555	5.16928	2.37236	1.12364	0.00238167	0.0102854	up	GO:0005524,GO:0005634,GO:0005739,GO:0005741,GO:0008568,GO:0016887,GO:0031122,GO:0045041	KOG0737-AAA+-type ATPase[O]
Cl041551	21.4085	1.57021	3.76915	1.12555e-18	4.08277e-17	up	GO:0003700,GO:0005634,GO:0006351,GO:0006952,GO:0010150,GO:0010200,GO:0043565	-
Cl041552	1532.42	68.1467	4.49103	9.72901e-75	4.65533e-72	up	GO:0009269	-
Cl041553	5.12635	0.620589	3.04622	2.29856e-10	3.72413e-09	up	GO:0016021	-
Cl000475	154.527	75.4225	1.03479	8.45091e-07	8.06065e-06	up	GO:0004721,GO:0005737,GO:0046872	KOG0371-Serine/threonine protein phosphatase 2A, catalytic subunit[T]
Cl009119	566.609	82.28	2.78374	8.74678e-26	5.10407e-24	up	GO:0003714,GO:0005634,GO:0006351,GO:0006355,GO:0009611,GO:0031347,GO:1903507,GO:2000022	-
Cl006133	89.7057	27.3896	1.71157	0.00311737	0.0129729	up	GO:0016021	-
Cl009117	42.3182	6.9446	2.60732	2.00833e-70	8.3564e-68	up	GO:0003677,GO:0006281,GO:0009620,GO:0016020,GO:0046872,GO:0050832	KOG2699-Predicted ubiquitin regulatory protein[O]
Cl007849	17.5784	39.9579	-1.18468	0.00366032	0.014887	down	GO:0005773	-
Cl007843	6.96973	15.0831	-1.11376	0.00107306	0.00515693	down	GO:0005730,GO:0006364,GO:0030687,GO:0034399,GO:0042273	KOG3080-Nucleolar protein-like/EBNA1-binding protein[A]
Cl007268	22.901	49.5573	-1.11368	0.00216333	0.00945058	down	GO:0004842,GO:0005634,GO:0009585,GO:0010099	KOG0417-Ubiquitin-protein ligase[O]
Cl004402	1.02731	5.60743	-2.44847	1.616e-09	2.30479e-08	down	GO:0002764,GO:0004672,GO:0004674,GO:0005524,GO:0005886,GO:0009626,GO:0010204,GO:0010359,GO:0012505,GO:0016021,GO:0016045,GO:0019199	KOG0472-Leucine-rich repeat protein[S]
Cl035369	11.8001	0.680788	4.11545	1.87173e-07	1.98659e-06	up	GO:0004857,GO:0005773,GO:0043086,GO:0080167	-
Cl021188	21.313	0.0001	17.7014	1.97431e-17	6.35429e-16	up	-	-
Cl035589	138.359	45.63	1.60037	2.55582e-27	1.64156e-25	up	GO:0005525,GO:0005622,GO:0005768,GO:0005769,GO:0005783,GO:0005886,GO:0006897,GO:0007264,GO:0030139,GO:0031901	KOG0092-GTPase Rab5/YPT51 and related small G protein superfamily GTPases[U]
Cl036429	18.869	45.6238	-1.27377	1.2652e-07	1.37538e-06	down	GO:0005886,GO:0006629,GO:0007405,GO:0016021,GO:0016787,GO:0019369,GO:0042136,GO:0043196,GO:0046340,GO:0046872,GO:0047372,GO:0071926	KOG2088-Predicted lipase/calmodulin-binding heat-shock protein[IOT]
Cl033408	1.11227	5.38233	-2.27473	1.26343e-09	1.83662e-08	down	GO:0000139,GO:0005768,GO:0005794,GO:0005802,GO:0016021,GO:0016757,GO:0045489,GO:0071555	KOG1021-Acetylglucosaminyltransferase EXT1/exostosin 1[GMW]
Cl034189	66.4037	32.3981	1.03535	4.901e-09	6.61842e-08	up	GO:0003958,GO:0005789,GO:0010181,GO:0016021	KOG1158-NADP/FAD dependent oxidoreductase[C]
Cl012815	93.7055	2.14472	5.44927	3.0077e-105	3.08397e-102	up	GO:0000272,GO:0003796,GO:0004553,GO:0004568,GO:0005773,GO:0005975,GO:0006032	KOG4701-Chitinase[M]
Cl012814	78.7152	1.02381	6.26462	1.1649e-34	1.12607e-32	up	-	-
Cl012813	522.145	4.59297	6.82888	1.94901e-220	9.326e-217	up	GO:0004553,GO:0005576,GO:0005618,GO:0005634,GO:0005737,GO:0005975,GO:0006952,GO:0030247,GO:0042973,GO:0046658,GO:0071555	-
Cl012819	18.0087	0.0001	17.4583	7.97384e-22	3.63379e-20	up	GO:0003700,GO:0005634,GO:0006351,GO:0006355,GO:0009409,GO:0009414,GO:0009651,GO:0009737,GO:0009738,GO:0009739,GO:0009845,GO:0010152,GO:0010182,GO:0010187,GO:0010200,GO:0043565,GO:0045893,GO:0048316	KOG4343-bZIP transcription factor ATF6[K]
Cl019793	6.50429	15.8744	-1.28724	0.000798422	0.00398309	down	-	-
Cl026324	40.8465	3.50123	3.54428	8.90136e-15	2.23585e-13	up	-	-
Cl026328	154.561	5.20913	4.89099	2.68286e-15	7.12534e-14	up	GO:0005634,GO:0009416,GO:0009507,GO:0009570	KOG0721-Molecular chaperone (DnaJ superfamily)[O]
Cl018447	26.1853	2.04435	3.67904	1.0907e-36	1.2057e-34	up	GO:0005215,GO:0005774,GO:0016021	KOG0223-Aquaporin (major intrinsic protein family)[G]
Cl028024	24.4254	7.39744	1.72328	1.79623e-06	1.61864e-05	up	GO:0046872	-
Cl013022	343.117	0.426385	9.65233	1.91753e-15	5.14506e-14	up	GO:0005506,GO:0010260,GO:0016682,GO:0046872,GO:0051213	KOG0143-Iron/ascorbate family oxidoreductases[QR]
Cl013021	16.5307	131.001	-2.98635	4.88547e-05	0.000332034	down	GO:0005739	-
Cl014563	33.6462	73.7458	-1.13212	0.00547433	0.0209641	down	GO:0005886,GO:0009793,GO:0010183,GO:0016021	-
Cl013796	55.2629	0.286122	7.59354	4.28707e-47	7.11455e-45	up	GO:0005788,GO:0008152,GO:0016787	-
Cl036276	72.2467	4.04416	4.15902	7.29644e-21	3.14536e-19	up	-	-
Cl002123	18.1008	3.84242	2.23596	3.33918e-10	5.27907e-09	up	GO:0004805,GO:0005992	KOG1050-Trehalose-6-phosphate synthase component TPS1 and related subunits[G]
Cl012779	130.317	278.124	-1.0937	0.00908554	0.0321199	down	GO:0005737,GO:0005975,GO:0042132,GO:0046872	KOG1458-Fructose-1,6-bisphosphatase[G]
Cl013181	2.1841	6.10049	-1.48189	0.00133295	0.00622967	down	GO:0003700,GO:0005634,GO:0006351,GO:0043565	-
Cl013366	20.0049	2.37499	3.07436	1.78825e-12	3.59438e-11	up	GO:0005615,GO:0009690,GO:0016614,GO:0019139,GO:0050660	KOG1231-Proteins containing the FAD binding domain[C]
Cl025894	23.7348	0.318421	6.21993	5.57639e-17	1.73454e-15	up	GO:0003676,GO:0005737,GO:0008270,GO:0022625,GO:0030687,GO:0042254,GO:0042273	KOG2785-C2H2-type Zn-finger protein[R]
Cl014321	16.9593	6.23427	1.44379	3.3348e-07	3.39391e-06	up	GO:0005634,GO:0005739,GO:0005819,GO:0005829,GO:0016787	KOG3328-HGG motif-containing thioesterase[R]
Cl014326	80.9348	36.5822	1.14562	1.49008e-12	3.02547e-11	up	GO:0005622,GO:0006886,GO:0007165,GO:0019901,GO:0030276,GO:0045839,GO:0070062	KOG1087-Cytosolic sorting protein GGA2/TOM1[U]
Cl016878	37.5329	18.6691	1.0075	4.92933e-09	6.65043e-08	up	-	-
Cl005636	0.928283	6.05663	-2.70588	2.32073e-09	3.25969e-08	down	GO:0003677,GO:0003700,GO:0005634,GO:0005992,GO:0006351,GO:0006355,GO:0006561,GO:0009718,GO:0010120,GO:0010150,GO:0042538,GO:1900056	-
Cl029966	4.86652	11.2341	-1.20692	0.00497338	0.0193163	down	GO:0004672,GO:0004674,GO:0004683,GO:0005509,GO:0005516,GO:0005524,GO:0005634,GO:0005737,GO:0005886,GO:0009738,GO:0009931,GO:0018105,GO:0035556,GO:0046777	-
Cl029964	7.13791	17.5683	-1.2994	0.000372918	0.00204674	down	-	-
Cl013458	13.0913	2.78274	2.23403	2.33507e-14	5.6526e-13	up	GO:0001872,GO:0004553,GO:0009408,GO:0009505,GO:0009506,GO:0016021,GO:0030247,GO:0031225,GO:0046658,GO:0052543	-
Cl008409	9.14282	39.4935	-2.1109	6.22684e-08	7.08571e-07	down	GO:0003677,GO:0003700,GO:0005634,GO:0006351,GO:0006355,GO:0040008	-
Cl043716	3.87144	11.3722	-1.55457	0.00654105	0.0243919	down	GO:0000814,GO:0005198,GO:0042803,GO:0043328	KOG4068-Uncharacterized conserved protein[S]
Cl041410	1.25494	6.75367	-2.42806	9.81413e-07	9.23815e-06	down	-	-
Cl025939	36.3903	74.3268	-1.03033	0.0146661	0.0475832	down	GO:0001164,GO:0001701,GO:0005634,GO:0005730,GO:0006352,GO:0006361,GO:0007000,GO:0007028,GO:0008283,GO:0010976,GO:0042254,GO:0045893,GO:0048872,GO:0070063,GO:1902254,GO:2000142	-
Cl025934	10.8096	25.0503	-1.21251	0.000703577	0.00356696	down	GO:0003676,GO:0003723,GO:0003724,GO:0004004,GO:0004386,GO:0005524,GO:0006968,GO:0009817,GO:0010501,GO:0071369,GO:0071395,GO:0071446	KOG0331-ATP-dependent RNA helicase[A]
Cl042142	7.55567	34.029	-2.17113	1.44312e-05	0.000109783	down	GO:0003730,GO:0009507,GO:0009570,GO:0009658,GO:0009772,GO:0010190,GO:0016149,GO:0040008,GO:0043022,GO:0043488,GO:0043565,GO:0048255	KOG2726-Mitochondrial polypeptide chain release factor[J]
Cl021701	12.6039	25.3345	-1.00723	0.00174557	0.0078748	down	GO:0005783,GO:0005886,GO:0006457,GO:0009506,GO:0034605,GO:0034620,GO:0070417	-
Cl017910	5.81089	14.5751	-1.32667	2.71983e-07	2.80826e-06	down	GO:0005634,GO:0009506,GO:0009816,GO:0016021,GO:0031348,GO:0048471	-
Cl030487	423.173	1088.26	-1.3627	2.821e-06	2.44096e-05	down	GO:0005576,GO:0016787	KOG3043-Predicted hydrolase related to dienelactone hydrolase[R]
Cl018135	22.5413	11.0625	1.0269	4.36028e-10	6.80716e-09	up	GO:0003677,GO:0003700,GO:0005634,GO:0006351,GO:0008289,GO:0009855,GO:0009944,GO:0009955,GO:0010014,GO:0010072,GO:0030154,GO:0080060	KOG0483-Transcription factor HEX, contains HOX and HALZ domains[K]
Cl000216	11.756	4.7039	1.32147	1.22027e-07	1.33007e-06	up	GO:0004674,GO:0005524,GO:0005886,GO:0016021,GO:0046777	KOG1187-Serine/threonine protein kinase[T]
Cl000210	125.266	4.7876	4.70955	3.47708e-63	1.10919e-60	up	GO:0005506,GO:0006633,GO:0016021,GO:0016117,GO:0016491,GO:0016787,GO:0031969	-
Cl031729	291.315	55.945	2.3805	4.98251e-05	0.000338175	up	GO:0009693,GO:0009815,GO:0009835,GO:0016491,GO:0031418,GO:0046872	KOG0143-Iron/ascorbate family oxidoreductases[QR]
Cl015511	35.7083	86.828	-1.2819	2.32855e-07	2.43278e-06	down	GO:0003677,GO:0005634,GO:0006351,GO:0006355	-
Cl015516	5.2746	2.39904	1.13661	0.0041739	0.016655	up	GO:0016021	-
Cl028791	8.74506	19.8722	-1.18421	0.00456731	0.0179898	down	GO:0005737,GO:0016747,GO:0047183	-
Cl016574	11.4682	1.48464	2.94945	4.76501e-05	0.000324718	up	GO:0003677,GO:0005634,GO:0006351,GO:0006355,GO:0009825,GO:0009835,GO:0009908,GO:0010150	-
Cl002106	241.196	10.348	4.54279	2.08842e-15	5.57754e-14	up	GO:0008171,GO:0008757,GO:0019438,GO:0032259	KOG3178-Hydroxyindole-O-methyltransferase and related SAM-dependent methyltransferases[R]
Cl037709	109.127	28.8971	1.91701	1.1832e-11	2.19017e-10	up	GO:0003333,GO:0005886,GO:0005887,GO:0015171,GO:0015293,GO:0015800,GO:0015804,GO:0016021	KOG1303-Amino acid transporters[E]
Cl020479	13.97	6.54412	1.09406	1.37617e-07	1.48757e-06	up	GO:0004842,GO:0005634,GO:0005737,GO:0010200,GO:0016874	-
Cl003765	15.1566	7.34294	1.04552	0.00311017	0.0129466	up	GO:0005525,GO:0005622,GO:0005777,GO:0005886,GO:0007264,GO:0015031,GO:0030742,GO:0080115	KOG0080-GTPase Rab18, small G protein superfamily[R]
Cl003767	24.2467	55.8675	-1.20422	0.00220659	0.009622	down	GO:0004842,GO:0005634,GO:0005737,GO:0006952,GO:0008134,GO:0008270,GO:0016567,GO:0016874,GO:1900425,GO:1901485	KOG1940-Zn-finger protein[R]
Cl003762	7.93403	0.689338	3.52477	9.84167e-16	2.73264e-14	up	GO:0016491	KOG0725-Reductases with broad range of substrate specificities[R]
Cl007658	4.98035	10.7889	-1.11523	0.00112711	0.00538158	down	GO:0000166,GO:0003676,GO:0005622,GO:0005829,GO:0008408	KOG2206-Exosome 3'-5' exoribonuclease complex, subunit PM/SCL-100 (Rrp6)[J]
Cl007650	5.10309	14.753	-1.53157	0.000345476	0.00191381	down	GO:0005096,GO:0005634,GO:0005829,GO:0005886,GO:0006952,GO:0008289,GO:0009611,GO:0009651,GO:0009738,GO:0043547,GO:0046872,GO:1901002,GO:1902479	KOG1030-Predicted Ca2+-dependent phospholipid-binding protein[R]
Cl012323	4.27068	10.8319	-1.34275	0.0016495	0.0074861	down	GO:0005886,GO:0008270,GO:0016021,GO:0019706	KOG1311-DHHC-type Zn-finger proteins[R]
Cl012321	42.702	11.5749	1.8833	3.03907e-19	1.15617e-17	up	GO:0003677,GO:0003700,GO:0005634,GO:0006351,GO:0006355,GO:0009651,GO:0009737,GO:0010089,GO:0010150,GO:0016032,GO:0045892	-
Cl012326	4.53804	10.5799	-1.22119	0.00272991	0.011565	down	-	-
Cl026820	4.98945	10.01	-1.00449	0.000613123	0.00316596	down	-	-
Cl026826	98.4516	32.2823	1.60867	3.20904e-23	1.59951e-21	up	GO:0005886	-
Cl026825	5.64746	1.05819	2.416	6.87294e-05	0.000452159	up	GO:0003690,GO:0003700,GO:0005634,GO:0006351,GO:0009585,GO:0009737,GO:0009740,GO:0010099,GO:0010224,GO:0031539,GO:0042753,GO:0043565	-
Cl020793	15.7474	6.28738	1.32459	2.95468e-06	2.54665e-05	up	GO:0005096,GO:0005543,GO:0005773,GO:0005794,GO:0005886,GO:0006886,GO:0046872	KOG1030-Predicted Ca2+-dependent phospholipid-binding protein[R]
Cl004236	258.632	53.8529	2.2638	1.03425e-33	9.39665e-32	up	GO:0005506,GO:0016020,GO:0016021,GO:0016709,GO:0020037,GO:0044550	KOG0156-Cytochrome P450 CYP2 subfamily[Q]
Cl004231	71.5178	12.9556	2.46472	3.13816e-58	7.83448e-56	up	GO:0005506,GO:0016020,GO:0016021,GO:0016709,GO:0020037,GO:0044550	KOG0156-Cytochrome P450 CYP2 subfamily[Q]
Cl035137	70.1321	17.7464	1.98255	2.4613e-19	9.4597e-18	up	GO:0004601,GO:0005886,GO:0016021	-
Cl021448	2.90789	8.36545	-1.52447	2.99315e-10	4.77408e-09	down	GO:0006974,GO:0007050	-
Cl039730	17.3424	35.5968	-1.03745	0.000907451	0.00444969	down	GO:0046872	KOG3399-Predicted Yippee-type zinc-binding protein[R]
Cl039739	18.7426	6.97887	1.42525	2.1658e-11	3.8814e-10	up	GO:0003677,GO:0003700,GO:0005524,GO:0005634,GO:0006260,GO:0006281,GO:0006351,GO:0006355,GO:0006790,GO:0009150,GO:0033699,GO:0046872,GO:0047627	KOG2134-Polynucleotide kinase 3' phosphatase[L]
Cl022237	23.3443	60.5926	-1.37607	6.75245e-07	6.53397e-06	down	GO:0007030,GO:0016021	-
Cl022235	52.9227	120.776	-1.19038	0.00545645	0.0209096	down	GO:0003723	-
Cl027463	24.2696	49.0308	-1.01454	0.00391525	0.015783	down	GO:0000118,GO:0000122,GO:0000785,GO:0006351,GO:0006355,GO:0016021,GO:0016575	KOG4204-Histone deacetylase complex, SIN3 component[B]
Cl022492	1.50089	6.9836	-2.21815	3.38357e-09	4.6399e-08	down	GO:0004674,GO:0005516,GO:0005524,GO:0005886,GO:0006468,GO:0006952,GO:0009506,GO:0016021,GO:0030246,GO:0048544	KOG1187-Serine/threonine protein kinase[T]
Cl023541	4.71028	11.0377	-1.22856	5.37933e-10	8.30772e-09	down	GO:0005524,GO:0006952,GO:0043531	KOG4658-Apoptotic ATPase[T]
Cl020899	4.29832	29.5543	-2.78153	2.48272e-10	4.00669e-09	down	GO:0005634,GO:0006351,GO:0006355,GO:0009734	-
Cl017134	10.9819	50.4579	-2.19995	6.70252e-17	2.06913e-15	down	GO:0005737,GO:0010041,GO:0031418,GO:0033760,GO:0046872,GO:0051213	KOG0143-Iron/ascorbate family oxidoreductases[QR]
Cl013611	19.5431	45.9742	-1.23416	5.83244e-07	5.68588e-06	down	GO:0004180,GO:0004181,GO:0006508,GO:0009640,GO:0009793,GO:0009908,GO:0010080,GO:0010081,GO:0010082,GO:0010305,GO:0016021,GO:0046872,GO:0048364,GO:0048507	KOG2195-Transferrin receptor and related proteins containing the protease-associated (PA) domain[OPR]
Cl013619	46.2852	11.4663	2.01315	5.28187e-33	4.59522e-31	up	GO:0002020,GO:0005770,GO:0005794,GO:0005884,GO:0006623,GO:0009579,GO:0030136,GO:0030276	-
Cl021853	54.2442	247.155	-2.18788	2.86267e-09	3.97231e-08	down	GO:0035091	KOG2502-Tub family proteins[R]
Cl017661	68.2959	6.3538	3.42611	2.5112e-47	4.29145e-45	up	GO:0000139,GO:0005768,GO:0005774,GO:0005794,GO:0005802,GO:0007155,GO:0008168,GO:0008757,GO:0009735,GO:0010289,GO:0016021,GO:0032259,GO:0048364,GO:0048367	-
Cl017597	216.971	94.3129	1.20197	0.000803259	0.00400514	up	GO:0005739,GO:0009507,GO:0009570,GO:0016020,GO:0016491,GO:0020037,GO:0042128,GO:0046872,GO:0048046,GO:0048307,GO:0051536,GO:0051539	KOG0560-Sulfite reductase (ferredoxin)[P]
Cl017590	83.1479	2.87707	4.85301	2.14222e-72	9.46203e-70	up	GO:0003700,GO:0005634,GO:0006351,GO:0006355,GO:0009738,GO:0043565,GO:0044212	KOG4343-bZIP transcription factor ATF6[K]
Cl004213	74.8674	18.7951	1.99398	1.29253e-14	3.18255e-13	up	GO:0005634,GO:0005737,GO:0007275,GO:0009733,GO:0009734,GO:0040008,GO:1900140	-
Cl036014	2.93167	8.49972	-1.53569	0.011563	0.0392151	down	GO:0000502,GO:0043161	-
Cl027418	134.461	0.698311	7.58911	4.12581e-38	4.89471e-36	up	-	-
Cl006538	6.19553	0.268625	4.52756	1.65375e-10	2.71775e-09	up	GO:0003677,GO:0005634,GO:0006351,GO:0045892	-
Cl031090	149.726	68.9295	1.11913	2.21358e-12	4.41946e-11	up	GO:0005524,GO:0005737,GO:0031625,GO:0061630	KOG0895-Ubiquitin-conjugating enzyme[O]
Cl043507	1.71839	5.36603	-1.6428	2.18447e-06	1.93032e-05	down	-	-
Cl007419	62.8844	10.4097	2.59477	1.05945e-15	2.93598e-14	up	GO:0004674,GO:0005524	KOG1236-Predicted unusual protein kinase[R]
Cl007418	8.64205	0.326236	4.72738	1.61127e-07	1.72481e-06	up	GO:0003677,GO:0003700,GO:0005634	KOG0048-Transcription factor, Myb superfamily[K]
Cl007416	878.284	2211.79	-1.33245	5.98799e-07	5.82172e-06	down	GO:0009507,GO:0009522,GO:0009523,GO:0009534,GO:0009535,GO:0009579,GO:0009637,GO:0009735,GO:0009765,GO:0009768,GO:0009941,GO:0010114,GO:0010218,GO:0010287,GO:0016020,GO:0016021,GO:0016168,GO:0018298,GO:0031409,GO:0046872	-
Cl007412	1.09739	5.9078	-2.42855	0.000289133	0.00163502	down	-	-
Cl041626	1.53353	6.28799	-2.03575	1.3381e-06	1.22777e-05	down	GO:0004674,GO:0005524,GO:0005886,GO:0016021	KOG1187-Serine/threonine protein kinase[T]
Cl041627	324.316	1517.66	-2.22638	2.59643e-08	3.15061e-07	down	GO:0005773,GO:0005774,GO:0005794,GO:0005886,GO:0009506,GO:0016020,GO:0043424	KOG2620-Prohibitins and stomatins of the PID superfamily[C]
Cl041624	40.2673	2.00031	4.33132	6.7527e-22	3.09203e-20	up	GO:0005634,GO:0005829,GO:0009691,GO:0016799,GO:0048509	-
Cl005310	81.6258	19.8697	2.03845	7.57514e-35	7.39735e-33	up	GO:0008810,GO:0016021,GO:0030245,GO:0071555	-
Cl019099	41.0425	13.4493	1.60959	1.25513e-13	2.85536e-12	up	GO:0004722,GO:0046872	KOG0698-Serine/threonine protein phosphatase[T]
Cl001978	6.08728	14.4047	-1.24267	1.99467e-06	1.77737e-05	down	GO:0003779,GO:0005737,GO:0005856,GO:0007015,GO:0010119	-
Cl001979	2.18207	14.4689	-2.72919	2.19707e-07	2.30708e-06	down	GO:0005524,GO:0005783,GO:0016021,GO:0016887	-
Cl018101	18.5622	40.5465	-1.12721	0.00948362	0.0333027	down	GO:0000373,GO:0004519,GO:0009507,GO:0045292,GO:0048564	-
Cl018100	32.2304	0.0380013	9.72816	1.13968e-15	3.14316e-14	up	-	-
Cl001972	9.03137	24.8115	-1.45799	0.0061518	0.0231479	down	GO:0005351,GO:0005355,GO:0005887,GO:0016021,GO:0046323	KOG0254-Predicted transporter (major facilitator superfamily)[R]
Cl001977	27.8049	139.125	-2.32297	1.73023e-09	2.46159e-08	down	GO:0004674,GO:0005524,GO:0005886	KOG1187-Serine/threonine protein kinase[T]
Cl004339	6.39842	17.0172	-1.41121	0.0095223	0.0334048	down	GO:0003824,GO:0005524,GO:0008152,GO:0016874	KOG1176-Acyl-CoA synthetase[I]
Cl000012	20.9156	56.1544	-1.42482	2.67013e-08	3.23184e-07	down	GO:0008233	KOG0324-Uncharacterized conserved protein[S]
Cl008080	135.452	56.1106	1.27143	1.31034e-28	9.13102e-27	up	GO:0005634,GO:0006352,GO:0006355,GO:0008270	KOG1597-Transcription initiation factor TFIIB[K]
Cl043089	18.1272	7.91836	1.19489	0.001791	0.00804939	up	-	-
Cl032037	18.9175	45.1971	-1.25651	1.5527e-07	1.66771e-06	down	GO:0004563,GO:0005773,GO:0005829,GO:0005975,GO:0009505,GO:0015929	KOG2499-Beta-N-acetylhexosaminidase[G]
Cl004809	81.5187	20.8928	1.96412	1.38333e-06	1.26563e-05	up	GO:0005634,GO:0009627,GO:0009816,GO:0009817,GO:0016567,GO:0080185,GO:1901149	KOG4177-Ankyrin[M]
Cl000014	4.12159	37.7055	-3.1935	1.23527e-15	3.40025e-14	down	GO:0008643,GO:0015293,GO:0016021	KOG0254-Predicted transporter (major facilitator superfamily)[R]
Cl006402	29.093	7.22075	2.01045	5.00365e-13	1.06254e-11	up	-	-
Cl006401	82.8893	21.9007	1.92021	2.32459e-15	6.2025e-14	up	GO:0004435,GO:0005622,GO:0005886,GO:0016042,GO:0035556	KOG0169-Phosphoinositide-specific phospholipase C[T]
Cl035077	3.22759	7.13479	-1.14441	9.73045e-07	9.16239e-06	down	GO:0005506,GO:0010208,GO:0010584,GO:0016020,GO:0016021,GO:0016709,GO:0020037,GO:0044550,GO:0051791,GO:0051792,GO:0080110	KOG0156-Cytochrome P450 CYP2 subfamily[Q]
Cl032861	20.6789	8.45659	1.29001	9.50606e-15	2.37941e-13	up	GO:0003700,GO:0005634,GO:0005829,GO:0006351,GO:0006952,GO:0007231,GO:0008272,GO:0009294,GO:0009970,GO:0043565,GO:0045596,GO:0051019,GO:0051170	-
Cl032867	275.517	26.6162	3.37177	5.77122e-109	6.62767e-106	up	GO:0003824,GO:0006777,GO:0008265,GO:0016740,GO:0016829,GO:0030151,GO:0030170,GO:0043545	KOG2142-Molybdenum cofactor sulfurase[H]
Cl032865	74.12	6.19518	3.58064	2.55289e-84	1.66576e-81	up	GO:0003677,GO:0005634,GO:0006351,GO:0006355,GO:0007275	-
Cl026614	1.46965	6.87172	-2.2252	6.8885e-16	1.94846e-14	down	GO:0005886,GO:0009834,GO:0016021,GO:0016760,GO:0030244,GO:0046872,GO:0071555	-
Cl026611	32.0086	1.74289	4.19891	1.43601e-13	3.23864e-12	up	-	-
Cl019630	20.6855	65.3461	-1.65948	3.00427e-09	4.15475e-08	down	GO:0000287,GO:0003984,GO:0009097,GO:0009099,GO:0009507,GO:0009635,GO:0030976,GO:0050660	KOG4166-Thiamine pyrophosphate-requiring enzyme[EH]
Cl033023	6.77076	16.7357	-1.30554	0.00326285	0.0134864	down	-	-
Cl033024	10.871	25.2506	-1.21584	0.00361137	0.0147297	down	-	-
Cl033028	7.0938	18.7759	-1.40425	0.00543809	0.0208515	down	GO:0004185,GO:0005576,GO:0051603	KOG1283-Serine carboxypeptidases[O]
Cl022213	44.1445	7.80384	2.49998	1.28629e-06	1.18554e-05	up	-	-
Cl000187	279.354	24.242	3.52652	9.08019e-16	2.53592e-14	up	GO:0002229,GO:0002239,GO:0009617,GO:0009620,GO:0009751,GO:0009813,GO:0033759,GO:0042742,GO:0046244,GO:0046872,GO:0051213	KOG0143-Iron/ascorbate family oxidoreductases[QR]
Cl005350	95.9008	5.68307	4.0768	6.45928e-21	2.80553e-19	up	GO:0003677,GO:0005634,GO:0006351,GO:0006355	-
Cl005351	56.0199	9.89534	2.50112	1.99848e-05	0.000148336	up	GO:0003700,GO:0005634,GO:0006351,GO:0043565	-
Cl011269	121.41	24.9184	2.2846	2.72473e-08	3.29376e-07	up	GO:0000166,GO:0003676,GO:0003723,GO:0005634,GO:0005681,GO:0005829,GO:0006397,GO:0008380,GO:0010228,GO:0051028,GO:1901000,GO:2000070	KOG4205-RNA-binding protein musashi/mRNA cleavage and polyadenylation factor I complex, subunit HRP1[A]
Cl013388	30.3247	6.55651	2.20949	1.56096e-16	4.68777e-15	up	GO:0008422,GO:0009251,GO:0042597,GO:0085030,GO:0102483,GO:2000899	KOG3177-Oligoketide cyclase/lipid transport protein[I]
Cl003942	2.0772	5.82699	-1.48811	0.000725677	0.00366547	down	-	-
Cl011266	3.90642	9.42216	-1.27021	0.00190971	0.00850702	down	GO:0004674,GO:0005509,GO:0005524,GO:0007166,GO:0016021,GO:0030247	KOG1187-Serine/threonine protein kinase[T]
Cl027056	4.43208	16.1518	-1.86564	1.56907e-07	1.68215e-06	down	-	-
Cl012478	297.66	69.9406	2.08946	1.45781e-06	1.32996e-05	up	GO:0004842,GO:0005634,GO:0005886,GO:0008270,GO:0009690,GO:0009850,GO:0016874,GO:0080148	KOG1327-Copine[T]
Cl044469	4.143	17.5494	-2.08268	2.88557e-05	0.000207163	down	-	-
Cl019062	70.1135	22.3832	1.64728	1.90595e-35	1.94042e-33	up	-	KOG4441-Proteins containing BTB/POZ and Kelch domains, involved in regulatory/signal transduction processes[TR]
Cl028507	8.39122	21.7383	-1.37329	0.0155406	0.049975	down	GO:0004497,GO:0005506,GO:0005789,GO:0016021,GO:0016705,GO:0020037	KOG0157-Cytochrome P450 CYP4/CYP19/CYP26 subfamilies[QI]
Cl042741	532.101	4.72929	6.81393	1.36508e-239	9.79786e-236	up	GO:0004553,GO:0005576,GO:0005618,GO:0005634,GO:0005737,GO:0005975,GO:0006952,GO:0030247,GO:0042973,GO:0046658,GO:0071555	-
Cl013401	3.28226	9.85367	-1.58597	1.18379e-07	1.29374e-06	down	GO:0009506,GO:0009736,GO:0009914,GO:0010286	-
Cl013402	5.37279	0.395642	3.76341	3.34903e-07	3.40718e-06	up	GO:0004058,GO:0004837,GO:0006520,GO:0016831,GO:0030170	KOG0628-Aromatic-L-amino-acid/L-histidine decarboxylase[E]
Cl013404	60.4807	15.4668	1.9673	5.07437e-05	0.000343921	up	GO:0004144,GO:0005783,GO:0005789,GO:0005886,GO:0010025,GO:0016021,GO:0019432,GO:0047196,GO:0103095	-
Cl013407	135.169	41.5324	1.70246	3.401e-60	9.041e-58	up	GO:0000290,GO:0000932,GO:0003723,GO:0005829,GO:0008266,GO:0016605,GO:0016607,GO:0033962,GO:0034046,GO:0043231,GO:0043928	-
Cl013409	6.4479	34.2943	-2.41107	2.81258e-22	1.31943e-20	down	-	-
Cl044035	6.7553	52.0083	-2.94465	9.36644e-12	1.75415e-10	down	GO:0004674,GO:0005524,GO:0005886,GO:0016021	KOG1187-Serine/threonine protein kinase[T]
Cl017413	162.945	77.1942	1.07782	1.39138e-09	2.01343e-08	up	GO:0003824,GO:0005739,GO:0005829,GO:0005992,GO:0016757	KOG1050-Trehalose-6-phosphate synthase component TPS1 and related subunits[G]
Cl017414	31.3607	15.4397	1.02231	5.84955e-15	1.49947e-13	up	-	KOG2395-Protein involved in vacuole import and degradation[U]
Cl000162	14.6618	1.5469	3.24462	1.12004e-09	1.64483e-08	up	GO:0004252,GO:0005618,GO:0008236,GO:0009827,GO:0016020	KOG1153-Subtilisin-related protease/Vacuolar protease B[O]
Cl001696	9.96373	4.08489	1.28639	0.000238673	0.00138402	up	-	-
Cl001692	19.5677	63.7835	-1.70471	2.34151e-08	2.85334e-07	down	-	-
Cl001698	43.2894	19.635	1.14058	1.24361e-11	2.2946e-10	up	GO:0000287,GO:0004012,GO:0005524,GO:0005789,GO:0005886,GO:0016020,GO:0016021	KOG0206-P-type ATPase[R]
Cl042068	0.862057	6.16973	-2.83935	0.000999619	0.00484127	down	GO:0009521,GO:0009523,GO:0009535,GO:0009767,GO:0009772,GO:0016021,GO:0016168,GO:0018298,GO:0045156	-
Cl001349	15.5634	49.7269	-1.67587	0.00067072	0.00342364	down	-	-
Cl001344	82.5126	7.42039	3.47505	2.51915e-19	9.66908e-18	up	GO:0004674,GO:0005524,GO:0005886,GO:0009506,GO:0016021	-
Cl031353	5.90944	14.531	-1.29804	0.00543839	0.0208515	down	GO:0003872,GO:0005524,GO:0005737,GO:0005829,GO:0006002,GO:0006096,GO:0010053,GO:0046872	KOG2440-Pyrophosphate-dependent phosphofructo-1-kinase[G]
Cl031357	14.202	3.65082	1.9598	1.31096e-05	0.000100529	up	GO:0003677,GO:0003700,GO:0005634,GO:0006351,GO:0006355,GO:0044212,GO:0045893,GO:2000652	-
Cl007591	118.124	3.89529	4.92243	7.6458e-47	1.24722e-44	up	GO:0005887,GO:0007165,GO:0008219,GO:0009416,GO:0009615,GO:0009617,GO:0009751,GO:0009816,GO:0016020,GO:0016021,GO:0016567,GO:0030176,GO:0050826,GO:0071446,GO:1900150,GO:1900426,GO:1902290,GO:2000031	KOG4177-Ankyrin[M]
Cl021104	7.17503	2.32274	1.62716	1.95583e-05	0.000145395	up	-	-
Cl041781	431.6	50.7537	3.08811	4.33357e-27	2.72844e-25	up	GO:0004707,GO:0005524,GO:0005622	KOG0660-Mitogen-activated protein kinase[T]
Cl041783	93.5986	42.5184	1.1384	0.00109832	0.00526601	up	GO:0009535,GO:0009631,GO:0009941,GO:0016021,GO:0031357,GO:0070417	-
Cl041784	1493.46	3461.32	-1.21266	8.6873e-11	1.46455e-09	down	GO:0009522,GO:0009523,GO:0009535,GO:0009765,GO:0016021,GO:0016168,GO:0018298,GO:0046872	-
Cl030750	1.52332	7.86288	-2.36784	0.000293319	0.00165543	down	GO:0004842,GO:0008270,GO:0010200,GO:0016021,GO:0016567,GO:0016874,GO:0050832	KOG4628-Predicted E3 ubiquitin ligase[O]
Cl000904	59.3509	7.81697	2.92459	2.71252e-08	3.28177e-07	up	GO:0005783,GO:0005789,GO:0006633,GO:0009409,GO:0009416,GO:0009826,GO:0010025,GO:0016021,GO:0016747	-
Cl000900	5.50235	12.7658	-1.21416	6.45185e-05	0.000427099	down	GO:0003677,GO:0005634,GO:0005694,GO:0006281,GO:0006974,GO:0046872	KOG3931-Uncharacterized conserved protein[S]
Cl034451	7.2801	21.4521	-1.55909	1.91798e-07	2.03192e-06	down	-	-
Cl003450	253.5	31.2351	3.02074	2.99736e-27	1.91232e-25	up	GO:0005618,GO:0030599,GO:0042545,GO:0045330,GO:0045488,GO:0045490,GO:0050829	-
Cl033229	238.322	55.5804	2.10027	1.29913e-34	1.24841e-32	up	GO:0003959,GO:0005777,GO:0009695,GO:0010181,GO:0016491,GO:0016629,GO:0031408	KOG0134-NADH:flavin oxidoreductase/12-oxophytodienoate reductase[CR]
Cl037907	12.5717	5.36271	1.22915	0.0010772	0.00517339	up	-	-
Cl018731	9.80534	3.19887	1.61601	5.30213e-12	1.01754e-10	up	GO:0003677,GO:0005634,GO:0005876,GO:0005886,GO:0005938,GO:0006351,GO:0006355,GO:0007026,GO:0009506,GO:0009524,GO:0016049,GO:0043622,GO:0050821,GO:0051010,GO:0051301	-
Cl018739	145.24	1604.58	-3.46568	1.70211e-17	5.49982e-16	down	GO:0002764,GO:0004672,GO:0004674,GO:0005524,GO:0005886,GO:0009626,GO:0010204,GO:0010359,GO:0012505,GO:0016021,GO:0016045,GO:0019199	KOG0618-Serine/threonine phosphatase 2C containing leucine-rich repeats, similar to SCN circadian oscillatory protein (SCOP)[T]
Cl004100	6.61216	13.7221	-1.05331	0.0072079	0.0264425	down	GO:0004672,GO:0004674,GO:0005524,GO:0005886,GO:0006468,GO:0006952,GO:0009506,GO:0016021	KOG1187-Serine/threonine protein kinase[T]
Cl014472	175.278	50.9386	1.78281	6.71399e-15	1.70885e-13	up	GO:0000815,GO:0005622,GO:0005886,GO:0007034,GO:0015031	KOG1656-Protein involved in glucose derepression and pre-vacuolar endosome protein sorting[U]
Cl022115	2.04201	5.01929	-1.29749	0.00694453	0.0256236	down	GO:0005634,GO:0005829,GO:0005875,GO:0005886,GO:0009737,GO:0009941	-
Cl023244	8.07257	28.9429	-1.84211	2.62507e-08	3.18134e-07	down	GO:0003700,GO:0005634,GO:0006351,GO:0006355,GO:0007623,GO:0030154,GO:0043565,GO:0048768,GO:0051301	-
Cl023241	10.8037	27.6572	-1.35614	1.34122e-05	0.000102629	down	GO:0006820,GO:0008643,GO:0016021,GO:0022857,GO:0055062,GO:0055085	KOG2533-Permease of the major facilitator superfamily[G]
Cl023242	15.2386	46.5144	-1.60994	6.70924e-10	1.01863e-08	down	GO:0003700,GO:0005634,GO:0006351,GO:0006355,GO:0007623,GO:0030154,GO:0043565,GO:0048768,GO:0051301	-
Cl016907	80.0615	183.301	-1.19504	0.000937995	0.00458146	down	GO:0004729,GO:0006779,GO:0006782,GO:0009507,GO:0015995	KOG1276-Protoporphyrinogen oxidase[H]
Cl040258	1.95553	6.5074	-1.73453	0.00594495	0.0224726	down	GO:0005524,GO:0006952,GO:0043531	KOG4658-Apoptotic ATPase[T]
Cl040256	6.44751	17.3043	-1.42432	0.00128101	0.00602323	down	GO:0003676,GO:0003964,GO:0004190,GO:0004519,GO:0008270,GO:0015074	-
Cl013885	82.1197	32.9621	1.31692	2.9794e-11	5.26391e-10	up	GO:0004795,GO:0005737,GO:0006520,GO:0009088,GO:0009507,GO:0030170	-
Cl013886	67.285	28.4215	1.2433	6.42684e-10	9.77819e-09	up	GO:0003677,GO:0003700,GO:0005634,GO:0006351	-
Cl013881	30.4834	5.77799	2.39938	5.57952e-07	5.45972e-06	up	GO:0000166,GO:0003729,GO:0004674,GO:0005524,GO:0006397,GO:0009570,GO:0016021	KOG0444-Cytoskeletal regulator Flightless-I (contains leucine-rich and gelsolin repeats)[Z]
Cl013882	25.1787	1.79911	3.80684	2.86438e-10	4.58652e-09	up	-	-
Cl013889	0.704839	7.45112	-3.40209	8.67656e-10	1.29405e-08	down	-	-
Cl002746	11.1264	28.8612	-1.37515	0.000112139	0.000701571	down	GO:0003677,GO:0003700,GO:0005634,GO:0006351,GO:0006355,GO:0009506,GO:0009567	KOG1318-Helix loop helix transcription factor EB[K]
Cl027150	415.871	17.1088	4.60332	4.28823e-24	2.2715e-22	up	GO:0003677,GO:0005496,GO:0005634,GO:0006355,GO:0016614,GO:0030284,GO:0050660	-
Cl013264	276.006	3.34019	6.36863	7.79256e-18	2.6136e-16	up	GO:0016853,GO:0047134	KOG2501-Thioredoxin, nucleoredoxin and related proteins[R]
Cl013267	43.4343	5.96806	2.8635	2.26303e-18	8.01129e-17	up	-	-
Cl013266	130.588	17.7169	2.88182	1.03101e-18	3.77072e-17	up	-	-
Cl013268	17.4163	6.8983	1.33613	1.07614e-05	8.39567e-05	up	-	-
Cl009353	3.91219	8.08724	-1.04767	0.00208639	0.00917309	down	-	-
Cl009357	334.385	62.2754	2.42477	7.78187e-12	1.46888e-10	up	-	-
Cl009355	216.442	38.3791	2.49558	4.85447e-12	9.3601e-11	up	-	-
Cl009358	120.766	20.3377	2.56999	7.23241e-11	1.2345e-09	up	-	-
Cl009359	9.34445	0.132004	6.14545	2.57825e-25	1.45999e-23	up	-	-
Cl022653	89.4134	42.0976	1.08675	2.83636e-05	0.00020409	up	GO:0004674,GO:0005524,GO:0005886,GO:0016021	KOG1187-Serine/threonine protein kinase[T]
Cl000298	5.40003	1.94786	1.47108	9.48971e-05	0.000606117	up	-	-
Cl000294	115.462	48.6077	1.24816	7.60946e-08	8.55729e-07	up	GO:0003824,GO:0005524,GO:0008152,GO:0016874	KOG1176-Acyl-CoA synthetase[I]
Cl000292	20.1908	52.71	-1.38438	2.86505e-05	0.000205793	down	GO:0005786,GO:0009416,GO:0009507,GO:0045038,GO:0080085	KOG4177-Ankyrin[M]
Cl000293	54.5666	21.5386	1.34109	8.59224e-09	1.11571e-07	up	GO:0003824,GO:0005524,GO:0008152,GO:0016021,GO:0016874	KOG1176-Acyl-CoA synthetase[I]
Cl011130	13.1507	0.09614	7.09579	8.16327e-22	3.71422e-20	up	GO:0009570,GO:0009688,GO:0016702,GO:0045549,GO:0046872	KOG1285-Beta, beta-carotene 15,15'-dioxygenase and related enzymes[Q]
Cl017991	40.7644	19.8525	1.03799	7.67899e-05	0.00049957	up	-	KOG0143-Iron/ascorbate family oxidoreductases[QR]
Cl017996	7.12273	16.1266	-1.17894	0.00240192	0.0103589	down	GO:0016787	KOG3253-Predicted alpha/beta hydrolase[R]
Cl017995	23.3874	10.5312	1.15106	1.53834e-05	0.000116287	up	GO:0003677	-
Cl016649	2.81539	5.85134	-1.05543	0.0131866	0.0435709	down	GO:0003756,GO:0005783,GO:0005789,GO:0016021,GO:0016671	KOG2608-Endoplasmic reticulum membrane-associated oxidoreductin involved in disulfide bond formation[OU]
Cl015598	269.868	30.7656	3.13286	9.57366e-14	2.20064e-12	up	-	-
Cl008758	7.22711	3.38602	1.09383	0.00140081	0.00650343	up	GO:0003006,GO:0005524,GO:0005886,GO:0009958,GO:0010311,GO:0016308,GO:0040007	KOG0231-Junctional membrane complex protein Junctophilin and related MORN repeat proteins[R]
Cl001520	58.4347	22.5053	1.37656	8.78304e-12	1.64919e-10	up	GO:0006366,GO:0006397,GO:0008270,GO:0016020,GO:0019904,GO:0070063	KOG4430-Topoisomerase I-binding arginine-serine-rich protein[K]
Cl028719	62.9119	163.273	-1.37588	0.00362053	0.0147524	down	GO:0004674,GO:0004708,GO:0005524,GO:0005737,GO:0005886,GO:0009409,GO:0009631,GO:0009651,GO:0009814,GO:0010051,GO:0045087,GO:0060918	KOG0581-Mitogen-activated protein kinase kinase (MAP2K)[T]
Cl028718	17.1854	39.0038	-1.18243	7.89257e-06	6.33656e-05	down	GO:0000166,GO:0000398,GO:0016607,GO:0017069	-
Cl043906	32.953	7.5304	2.12961	1.1429e-20	4.85394e-19	up	GO:0004364,GO:0005737,GO:0006749,GO:0009407,GO:0016740	KOG0406-Glutathione S-transferase[O]
Cl008298	14.3015	5.37296	1.41238	1.57014e-09	2.24453e-08	up	-	-
Cl000737	11.086	1.15733	3.25986	1.29845e-13	2.94226e-12	up	GO:0005634,GO:0005886,GO:0006351,GO:0045892	-
Cl008123	213.644	43.5669	2.2939	2.76395e-06	2.39665e-05	up	GO:0005096,GO:0005622,GO:0005634,GO:0005829,GO:0006886,GO:0012505,GO:0017137,GO:0031338,GO:0090630	KOG2197-Ypt/Rab-specific GTPase-activating protein GYP7 and related proteins[T]
Cl008126	3.84722	10.3884	-1.43309	0.00995509	0.034711	down	-	-
Cl036782	0.30034	5.26584	-4.13199	3.65142e-13	7.86048e-12	down	GO:0016491,GO:0046872	KOG0143-Iron/ascorbate family oxidoreductases[QR]
Cl011961	42.0494	138.893	-1.72382	4.88514e-05	0.000332034	down	GO:0000062,GO:0003995,GO:0005506,GO:0005777,GO:0005886,GO:0009055,GO:0009535,GO:0016021,GO:0033539,GO:0050660,GO:0052890,GO:0055088	-
Cl036438	26.919	3.60739	2.8996	4.85184e-08	5.63497e-07	up	GO:0016021	-
Cl042742	73.9094	0.824289	6.48646	1.30015e-34	1.24841e-32	up	-	-
Cl042747	13.3551	6.22603	1.10101	7.16111e-13	1.49742e-11	up	GO:0016787	KOG2382-Predicted alpha/beta hydrolase[R]
Cl001069	109.209	11.241	3.28025	4.15717e-29	2.96897e-27	up	GO:0005783,GO:0005789,GO:0006633,GO:0009409,GO:0009416,GO:0009922,GO:0010025,GO:0016020,GO:0016021,GO:0016747,GO:0022626	-
Cl001061	40.1134	0.621432	6.01235	9.54912e-16	2.65397e-14	up	GO:0005576,GO:0006952	-
Cl001062	165.191	2.17333	6.24809	2.12357e-17	6.80443e-16	up	-	-
Cl004720	13.644	1.3607	3.32584	2.05678e-30	1.57888e-28	up	-	-
Cl004723	3.06697	7.29793	-1.25067	2.63512e-06	2.29395e-05	down	GO:0005886,GO:0006810,GO:0016021	KOG1362-Choline transporter-like protein[I]
Cl035205	14.9671	34.7148	-1.21375	0.000162608	0.000981805	down	GO:0005524,GO:0006952,GO:0016021,GO:0043531	KOG4658-Apoptotic ATPase[T]
Cl035200	5.55823	13.4286	-1.27261	0.00582494	0.0220888	down	-	-
Cl030495	1.57646	5.11545	-1.69818	0.000961958	0.00467781	down	-	-
Cl005899	3.2624	19.4246	-2.57388	1.31734e-05	0.000100936	down	GO:0003838,GO:0005768,GO:0005774,GO:0005802,GO:0006694,GO:0008168,GO:0008757,GO:0016126,GO:0032259	-
Cl034559	15.2747	37.4251	-1.29286	8.93497e-05	0.00057362	down	-	-
Cl014170	22.6499	7.98496	1.50415	1.41163e-11	2.58468e-10	up	GO:0005794,GO:0016021,GO:0016413,GO:0071554	-
Cl019696	32.5244	12.7137	1.35513	2.85673e-23	1.42886e-21	up	GO:0005769,GO:0005886,GO:0015095,GO:0015693,GO:0016021	KOG2922-Uncharacterized conserved protein[S]
Cl019698	51.0609	22.4632	1.18466	3.61389e-13	7.78939e-12	up	GO:0000139,GO:0005739,GO:0005768,GO:0005794,GO:0005802,GO:0007155,GO:0010289,GO:0016021,GO:0016757,GO:0045489,GO:0047262	-
Cl026177	7.12971	20.5562	-1.52766	6.63344e-05	0.000437807	down	GO:0008234	KOG2605-OTU (ovarian tumor)-like cysteine protease[TO]
Cl022415	6.02549	15.609	-1.37323	0.00388159	0.0156562	down	GO:0000287,GO:0004765,GO:0005524,GO:0009073,GO:0009423,GO:0009507,GO:0009536,GO:0019632	-
Cl022411	73.5185	32.6246	1.17215	0.000699252	0.00354629	up	GO:0003700,GO:0004674,GO:0005524,GO:0005634,GO:0006351,GO:0006952,GO:0007165,GO:0009941,GO:0043531,GO:0043565	-
Cl018563	8.74851	1.78995	2.28912	0.000329817	0.00183544	up	GO:0003677,GO:0003700,GO:0005634,GO:0006351,GO:0009585,GO:0009639,GO:0009751,GO:0010018,GO:0016607,GO:0045893	KOG0048-Transcription factor, Myb superfamily[K]
Cl018568	14.6824	2.43299	2.59328	4.3945e-13	9.38736e-12	up	GO:0009820,GO:0047037	KOG1205-Predicted dehydrogenase[Q]
Cl025567	134.802	4.84098	4.7994	3.16582e-29	2.27796e-27	up	-	-
Cl040874	26.6448	6.35214	2.06854	6.14125e-17	1.90405e-15	up	-	-
Cl040870	8.70919	17.8771	-1.0375	0.00599221	0.0226185	down	GO:0000166,GO:0005524,GO:0005886,GO:0009626,GO:0012505,GO:0019897,GO:0043531	KOG4658-Apoptotic ATPase[T]
Cl028128	97.7721	3.22681	4.92124	2.36374e-49	4.40669e-47	up	GO:0005509	-
Cl039016	34.0753	78.725	-1.20809	0.00234032	0.0101267	down	GO:0005874	-
Cl012128	261.48	43.4963	2.58774	1.70329e-12	3.42928e-11	up	GO:0005509,GO:0005886,GO:0050832	KOG0027-Calmodulin and related proteins (EF-Hand superfamily)[T]
Cl012126	87.6707	18.0318	2.28155	4.49543e-36	4.7625e-34	up	GO:0005509	KOG0027-Calmodulin and related proteins (EF-Hand superfamily)[T]
Cl039901	1.82945	5.33752	-1.54476	0.00435019	0.0172587	down	-	-
Cl014404	21.195	1.78005	3.57373	9.29657e-11	1.56359e-09	up	GO:0003700,GO:0005634,GO:0006351,GO:0043565	-
Cl038057	2.04444	6.66493	-1.70489	2.03637e-05	0.000151003	down	-	-
Cl004110	1.39302	21.4159	-3.94239	1.31791e-13	2.98166e-12	down	GO:0005901	KOG2668-Flotillins[UZ]
Cl018952	167.211	20.5162	3.02683	4.21989e-13	9.04127e-12	up	GO:0005886,GO:0006071,GO:0006629,GO:0008889,GO:0009506,GO:0010026,GO:0010442,GO:0031225,GO:0046658,GO:0052541	KOG2258-Glycerophosphoryl diester phosphodiesterase[C]
Cl018951	14.2176	32.5567	-1.19527	2.44671e-06	2.14423e-05	down	-	-
Cl024909	4.32645	9.6716	-1.16057	0.000386342	0.00211194	down	GO:0000166,GO:0003676	-
Cl024903	14.7367	33.2053	-1.172	0.0150919	0.0487116	down	-	-
Cl024904	12.2869	2.58703	2.24775	0.000205791	0.0012122	up	GO:0000154,GO:0001094,GO:0005634,GO:0005654,GO:0005730,GO:0005732,GO:0005737,GO:0006364,GO:0015030,GO:0016020,GO:0016049,GO:0016925,GO:0030515,GO:0031428,GO:0032040,GO:0048254,GO:0051117,GO:0070761	KOG2572-Ribosome biogenesis protein - Nop58p/Nop5p[AJ]
Cl009099	41.2223	0.62041	6.05406	7.79969e-07	7.47427e-06	up	GO:0004497,GO:0005506,GO:0016021,GO:0016705,GO:0020037,GO:0033466	KOG0157-Cytochrome P450 CYP4/CYP19/CYP26 subfamilies[QI]
Cl028619	7.80945	58.9815	-2.91697	6.43822e-09	8.53771e-08	down	GO:0016021	-
Cl010894	3.15059	7.64151	-1.27824	0.00075663	0.00380169	down	-	-
Cl010898	7.36759	0.159213	5.53216	2.11913e-20	8.76662e-19	up	-	-
Cl017323	25.718	8.63726	1.57413	1.36785e-30	1.06138e-28	up	GO:0005634,GO:0016567,GO:0030246	-
Cl028139	2.98016	12.3325	-2.049	2.79119e-06	2.41735e-05	down	GO:0009813,GO:0016021,GO:0016131,GO:0043231,GO:0046527,GO:0050403,GO:0050502,GO:0052696,GO:0080043,GO:0080044,GO:0080046	KOG1192-UDP-glucuronosyl and UDP-glucosyl transferase[GC]
Cl010698	5.13364	2.12691	1.27122	0.00152613	0.00699143	up	GO:0002764,GO:0004674,GO:0005524,GO:0005886,GO:0009626,GO:0010204,GO:0010359,GO:0012505,GO:0016021,GO:0016045,GO:0019199	KOG0444-Cytoskeletal regulator Flightless-I (contains leucine-rich and gelsolin repeats)[Z]
Cl042359	66.1158	19.6356	1.75153	4.11045e-26	2.44836e-24	up	GO:0005886,GO:0008270,GO:0016021,GO:0016760,GO:0030244,GO:0071555	-
Cl042352	230.213	16.7278	3.78265	3.77681e-08	4.46407e-07	up	-	-
Cl042351	66.1653	3.99163	4.05103	7.46669e-07	7.17673e-06	up	-	-
Cl029778	21.4765	3.44498	2.6402	9.42115e-16	2.62348e-14	up	GO:0016021	-
Cl035958	40.6112	4.75612	3.09402	3.48763e-16	1.00836e-14	up	-	-
Cl029775	14.6322	2.93567	2.31738	4.44852e-18	1.53138e-16	up	GO:0000149,GO:0000775,GO:0005764,GO:0005769,GO:0005770,GO:0005783,GO:0005813,GO:0006281,GO:0006890,GO:0006914,GO:0007051,GO:0007059,GO:0010508,GO:0017124,GO:0030496,GO:0032465,GO:0032801,GO:0035493,GO:0045335,GO:0046718,GO:0051684,GO:0070418,GO:0071900,GO:0097680	KOG2896-UV radiation resistance associated protein[R]
Cl042349	18.2151	7.49004	1.28209	1.67472e-17	5.42064e-16	up	GO:0005524,GO:0010264,GO:0019140	KOG2855-Ribokinase[G]
Cl028699	69.3742	197.291	-1.50785	1.84446e-11	3.33256e-10	down	GO:0004124,GO:0005737,GO:0006535,GO:0016740	KOG1252-Cystathionine beta-synthase and related enzymes[E]
Cl002069	57.959	0.0001	19.1447	1.3136e-09	1.90761e-08	up	GO:0003700,GO:0006355,GO:0046872	-
Cl005283	58.1031	131.54	-1.17882	1.50875e-06	1.37425e-05	down	GO:0003677,GO:0003700,GO:0005634,GO:0006351,GO:0006355,GO:0009965	KOG0773-Transcription factor MEIS1 and related HOX domain proteins[K]
Cl002064	23.1352	5.74118	2.01067	3.1581e-06	2.70573e-05	up	GO:0005887,GO:0015171,GO:0015203,GO:0015293,GO:0015297,GO:0015846,GO:0016021	KOG1287-Amino acid transporters[E]
Cl014272	5.41726	11.55	-1.09226	0.000150189	0.000912518	down	GO:0005524,GO:0005978,GO:0008878,GO:0009501,GO:0009507,GO:0019252	KOG1322-GDP-mannose pyrophosphorylase/mannose-1-phosphate guanylyltransferase[M]
Cl006959	133.627	20.1181	2.73165	5.08804e-60	1.34016e-57	up	GO:0005787,GO:0006465,GO:0008233,GO:0016021	-
Cl006956	15.2788	35.5997	-1.22033	5.82203e-10	8.9481e-09	down	GO:0001077,GO:0005634,GO:0043565,GO:0045944	KOG0520-Uncharacterized conserved protein, contains IPT/TIG domain[S]
Cl002392	15.2532	34.3728	-1.17216	0.000571222	0.00297529	down	GO:0009507,GO:0009793,GO:0010468,GO:0042793	-
Cl031667	5.42774	12.3867	-1.19037	0.00677508	0.0250953	down	-	-
Cl025873	23.7792	109.498	-2.20313	2.12185e-06	1.87961e-05	down	GO:0030246	-
Cl005755	101.919	0.643765	7.30668	1.09544e-58	2.78319e-56	up	GO:0004553,GO:0005576,GO:0005618,GO:0005886,GO:0005975,GO:0006952,GO:0009506,GO:0016021,GO:0030247,GO:0031225,GO:0042973,GO:0046658,GO:0071555	-
Cl006222	1.17179	10.3951	-3.14912	3.33068e-10	5.26853e-09	down	-	-
Cl033372	148.298	26.7416	2.47134	4.79629e-20	1.93673e-18	up	GO:0005737,GO:0005829,GO:0009809,GO:0009963,GO:0010252,GO:0016020,GO:0016747,GO:0047172,GO:0047205	-
Cl024292	304.616	120.048	1.34338	3.06339e-13	6.66793e-12	up	GO:0006950	-
Cl020697	4.69061	14.6509	-1.64314	0.00985836	0.0344281	down	-	-
Cl038217	9.61188	27.1689	-1.49906	0.000305674	0.00171841	down	-	-
Cl030040	26.2491	4.52449	2.53644	4.10473e-07	4.11189e-06	up	GO:0004722,GO:0016021,GO:0046872	KOG0698-Serine/threonine protein phosphatase[T]
Cl030044	0.971133	7.17452	-2.88514	0.0015392	0.00704229	down	-	-
Cl033533	585.426	83.0203	2.81795	2.06818e-44	3.17526e-42	up	-	-
Cl034743	2.71939	5.58764	-1.03895	0.010634	0.0366377	down	GO:0005634,GO:0005759,GO:0052906	KOG2078-tRNA modification enzyme[A]
Cl034747	5.12602	1.21204	2.0804	0.000389331	0.00212625	up	-	-
Cl032470	15.5221	4.05591	1.93623	2.11739e-22	1.0048e-20	up	GO:0000776,GO:0003676	KOG1994-Predicted RNA binding protein, contains G-patch and Zn-finger domains[A]
Cl021567	5.60814	13.7422	-1.29301	5.92493e-06	4.85136e-05	down	GO:0009536	-
Cl021562	22.9713	63.9202	-1.47644	0.000568377	0.00296208	down	-	-
Cl044145	4.00501	18.6066	-2.21594	3.27214e-08	3.91267e-07	down	GO:0005887,GO:0008271,GO:0015116,GO:0016021	KOG0236-Sulfate/bicarbonate/oxalate exchanger SAT-1 and related transporters (SLC26 family)[P]
Cl026690	2.90048	7.51359	-1.37321	0.00375636	0.0152066	down	GO:0003676,GO:0004386,GO:0005524,GO:0005634,GO:0006281,GO:0008270,GO:0009941,GO:0016818	-
Cl039671	15.1277	40.2259	-1.41093	0.00663109	0.02467	down	GO:0001558,GO:0001944,GO:0004674,GO:0005524,GO:0005739,GO:0005886,GO:0009664,GO:0009944,GO:0009965,GO:0010103,GO:0010148,GO:0016021,GO:0019199,GO:0030155,GO:0042277,GO:0042742,GO:0048281,GO:0050832,GO:0051302,GO:0070370,GO:2000027	KOG0618-Serine/threonine phosphatase 2C containing leucine-rich repeats, similar to SCN circadian oscillatory protein (SCOP)[T]
Cl032378	6.66861	20.4128	-1.61402	5.50196e-08	6.33365e-07	down	-	-
Cl032373	13.2508	6.24784	1.08465	3.58951e-06	3.04176e-05	up	GO:0008171,GO:0008757,GO:0032259,GO:0046872	KOG1663-O-methyltransferase[Q]
Cl039580	1.68995	5.51192	-1.70557	4.51399e-05	0.000309152	down	GO:0005789,GO:0016021	KOG0550-Molecular chaperone (DnaJ superfamily)[O]
Cl026031	365.363	27.4587	3.73399	5.80247e-14	1.3588e-12	up	GO:0005509,GO:0010091	KOG0028-Ca2+-binding protein (centrin/caltractin), EF-Hand superfamily protein[ZD]
Cl003819	5.06797	0.0393893	7.00746	2.79676e-19	1.06633e-17	up	-	KOG2353-L-type voltage-dependent Ca2+ channel, alpha2/delta subunit[PT]
Cl038988	199.662	73.7271	1.43729	0.00323493	0.0133787	up	-	-
Cl013843	18.7959	0.239291	6.29551	2.3556e-26	1.42377e-24	up	GO:0000919,GO:0004674,GO:0004709,GO:0005524,GO:0005634,GO:0005856,GO:0006952,GO:0009524	KOG0198-MEKK and related serine/threonine protein kinases[T]
Cl003339	270.935	1.08639	7.96225	1.12448e-32	9.6083e-31	up	GO:0003714,GO:0005634,GO:0006351,GO:0006355,GO:0009611,GO:0031347,GO:1903507,GO:2000022	-
Cl016305	6.63301	31.2689	-2.23699	0.000296223	0.00166985	down	GO:0005737,GO:0009408	KOG0710-Molecular chaperone (small heat-shock protein Hsp26/Hsp42)[O]
Cl013159	8.24771	0.023697	8.44315	2.77496e-09	3.86744e-08	up	GO:0009506,GO:0009507,GO:0010150,GO:0016021,GO:0046658,GO:0051607,GO:0051707	-
Cl013483	17.8541	2.73195	2.70826	1.35531e-20	5.68379e-19	up	GO:0005215,GO:0016021,GO:0055085	KOG1292-Xanthine/uracil transporters[F]
Cl025674	3.75154	16.2702	-2.11668	0.00019658	0.00116295	down	-	-
Cl025670	56.0984	18.1022	1.6318	3.23896e-09	4.4557e-08	up	GO:0004674,GO:0005524,GO:0005886	KOG1187-Serine/threonine protein kinase[T]
Cl021955	42.8694	258.324	-2.59116	5.36759e-06	4.4308e-05	down	GO:0005829,GO:0006541	-
Cl021952	2.27586	6.81059	-1.58137	1.1153e-05	8.68232e-05	down	GO:0003677,GO:0004842,GO:0006355,GO:0008270,GO:0051865	KOG1039-Predicted E3 ubiquitin ligase[O]
Cl021950	12.7907	30.2513	-1.2419	2.53291e-06	2.21168e-05	down	GO:0000439,GO:0004003,GO:0006289,GO:0006351,GO:0006355	KOG3471-RNA polymerase II transcription initiation/nucleotide excision repair factor TFIIH, subunit TFB2[KL]
Cl012685	5.09514	10.6067	-1.05779	0.00120899	0.00573153	down	GO:0000075,GO:0000723,GO:0000781,GO:0000784,GO:0003684,GO:0005634,GO:0005737,GO:0005813,GO:0006281,GO:0006303,GO:0008409,GO:0031627,GO:0031848,GO:0031860,GO:0035312,GO:0036297	KOG1361-Predicted hydrolase involved in interstrand cross-link repair[L]
Cl012682	1.78882	8.73039	-2.28703	2.2753e-06	2.00257e-05	down	GO:0004672,GO:0004674,GO:0004713,GO:0005524,GO:0005886,GO:0009742,GO:0040007,GO:1900459	KOG1187-Serine/threonine protein kinase[T]
Cl019173	3.28051	28.9159	-3.13987	3.98983e-06	3.35524e-05	down	GO:0000160,GO:0005622,GO:0005634,GO:0005829,GO:0006351,GO:0006355,GO:0009736	KOG0519-Sensory transduction histidine kinase[T]
Cl040263	37.7425	108.543	-1.52401	0.0031959	0.0132516	down	GO:0000166,GO:0005524,GO:0005886,GO:0009626,GO:0012505,GO:0019897,GO:0043531	KOG4658-Apoptotic ATPase[T]
Cl012351	24.046	6.96194	1.78823	4.94033e-10	7.66686e-09	up	-	-
Cl012357	6.02084	60.9039	-3.3385	3.50495e-09	4.79177e-08	down	-	-
Cl026987	15.0051	0.0001	17.1951	9.77762e-19	3.58513e-17	up	GO:0005506,GO:0005789,GO:0010132,GO:0016020,GO:0016021,GO:0016709,GO:0020037,GO:0044550,GO:0050370	KOG0156-Cytochrome P450 CYP2 subfamily[Q]
Cl036119	16.7061	39.3788	-1.23704	0.00276313	0.0116884	down	GO:0004497,GO:0005506,GO:0016020,GO:0016021,GO:0016705,GO:0016709,GO:0020037,GO:0044550	KOG0156-Cytochrome P450 CYP2 subfamily[Q]
Cl014210	149.975	16.2296	3.20802	2.45456e-06	2.14915e-05	up	GO:0016021	-
Cl042577	60.6018	3.08755	4.29483	5.29535e-13	1.11786e-11	up	-	-
Cl013978	4.84291	14.5477	-1.58685	3.39248e-09	4.64908e-08	down	GO:0000932,GO:0003723,GO:0005634,GO:0005737,GO:0005829,GO:0043488,GO:1903679,GO:1990247	KOG1901-Uncharacterized high-glucose-regulated protein[R]
Cl001614	7.13876	16.8107	-1.23563	0.00575425	0.0218756	down	-	-
Cl009443	11.81	149.453	-3.66162	3.23494e-13	7.02535e-12	down	GO:0008152,GO:0009813,GO:0043231,GO:0050505,GO:0052696,GO:0080043,GO:0080044	KOG1192-UDP-glucuronosyl and UDP-glucosyl transferase[GC]
Cl009441	156.791	72.7438	1.10795	0.00143937	0.00666094	up	GO:0005524,GO:0006810,GO:0016021,GO:0016887	KOG0065-Pleiotropic drug resistance proteins (PDR1-15), ABC superfamily[Q]
Cl043621	8.27409	3.91574	1.07931	3.64423e-06	3.08176e-05	up	GO:0000165,GO:0002229,GO:0004672,GO:0004709,GO:0004712,GO:0005524,GO:0005634,GO:0005769,GO:0005783,GO:0005802,GO:0005829,GO:0005886,GO:0008219,GO:0009414,GO:0009617,GO:0009620,GO:0009723,GO:0009738,GO:0009788,GO:0009873,GO:0012510,GO:0016301,GO:0046777,GO:1900150,GO:1900424,GO:2000031	KOG0192-Tyrosine kinase specific for activated (GTP-bound) p21cdc42Hs[T]
Cl007516	3.14288	7.89808	-1.32942	0.00523846	0.0201956	down	GO:0004674,GO:0005524,GO:0005886,GO:0006468,GO:0009506,GO:0016021,GO:0042742	KOG1187-Serine/threonine protein kinase[T]
Cl007517	44.8489	150.635	-1.74792	0.00286814	0.0120846	down	GO:0004553,GO:0005576,GO:0005886,GO:0005975,GO:0006952,GO:0009505,GO:0030247,GO:0031225,GO:0042973,GO:0046658,GO:0071555	-
Cl007519	66.2396	497.092	-2.90775	4.0094e-21	1.7574e-19	down	GO:0004553,GO:0005576,GO:0005886,GO:0005975,GO:0006952,GO:0009505,GO:0030247,GO:0031225,GO:0042973,GO:0046658,GO:0071555	-
Cl036578	2.38447	7.68121	-1.68766	0.00262934	0.0112067	down	GO:0006952,GO:0016042,GO:0016787	-
Cl041704	11.8065	29.9904	-1.34491	5.44982e-09	7.30801e-08	down	GO:0005524,GO:0005737,GO:0016567,GO:0016740,GO:0031625,GO:0061630	KOG0895-Ubiquitin-conjugating enzyme[O]
Cl023432	18.4122	9.07274	1.02105	0.00986813	0.0344497	up	-	-
Cl023435	19.1227	0.800003	4.57914	1.82486e-11	3.30338e-10	up	-	-
Cl023434	27.7121	4.5503	2.60648	5.06076e-13	1.07387e-11	up	-	-
Cl000981	1.45294	5.44149	-1.90502	0.00257324	0.0109855	down	-	-
Cl028918	5.9378	2.75081	1.11007	0.000602171	0.0031167	up	GO:0005768,GO:0005774,GO:0005802,GO:0008757,GO:0016021,GO:0032259	-
Cl000329	5.35382	12.8014	-1.25766	3.68039e-05	0.000256903	down	GO:0008270,GO:0009507	-
Cl000324	138.095	67.9429	1.02326	5.66604e-08	6.48613e-07	up	GO:0005737,GO:0006694,GO:0008168,GO:0008757,GO:0016021,GO:0016126,GO:0030797,GO:0032259	KOG1269-SAM-dependent methyltransferases[IR]
Cl003988	5.36993	22.132	-2.04316	7.55862e-17	2.32343e-15	down	-	-
Cl034230	18.9216	8.29177	1.19028	5.1392e-08	5.93988e-07	up	GO:0004553,GO:0005618,GO:0010411,GO:0016762,GO:0042546,GO:0048046,GO:0071555	-
Cl032179	19.9732	74.6083	-1.90127	0.000146763	0.000892704	down	GO:0005886,GO:0006810,GO:0016021,GO:0022857	-
Cl032173	24.3047	10.2544	1.245	5.44312e-10	8.3927e-09	up	GO:0005886,GO:0006810,GO:0016021,GO:0022857	-
Cl033363	8.61295	21.5511	-1.32318	2.26818e-06	1.99691e-05	down	GO:0000145,GO:0000149,GO:0005576,GO:0005618,GO:0005829,GO:0005856,GO:0005886,GO:0006887,GO:0009524,GO:0051601	-
Cl022045	17.6763	8.44396	1.06582	4.61082e-09	6.2383e-08	up	GO:0004017,GO:0005524,GO:0009507	KOG3078-Adenylate kinase[F]
Cl003882	84.2037	19.4758	2.1122	8.41384e-14	1.94181e-12	up	GO:0000139,GO:0004348,GO:0005789,GO:0006680,GO:0008206,GO:0008422,GO:0016020,GO:0016021,GO:0016139,GO:0021954	KOG2119-Predicted bile acid beta-glucosidase[G]
Cl018225	1.7109	5.09781	-1.57512	0.00316427	0.0131413	down	GO:0009507,GO:0009536,GO:0009658,GO:0009941	-
Cl033369	9.05489	24.4616	-1.43375	0.010722	0.036879	down	-	-
Cl022847	102.399	21.0379	2.28314	2.13007e-14	5.18257e-13	up	GO:0005783,GO:0005789,GO:0016021	KOG3140-Predicted membrane protein[S]
Cl043134	8.74946	44.8461	-2.35772	6.50794e-15	1.66083e-13	down	GO:0016021	KOG2886-Uncharacterized conserved protein[S]
Cl002216	687.909	61.5501	3.48239	2.43459e-56	5.77662e-54	up	GO:0003714,GO:0005634,GO:0006351,GO:0006355,GO:0009611,GO:0031347,GO:1903507,GO:2000022	-
Cl007898	5.97158	21.3488	-1.83797	8.63666e-05	0.000555836	down	GO:0003690,GO:0005739,GO:0006353,GO:0006355,GO:0009506,GO:0009507	KOG1267-Mitochondrial transcription termination factor, mTERF[KR]
Cl007895	42.8454	20.556	1.05958	2.13966e-06	1.89364e-05	up	GO:0016021	-
Cl016572	562.104	134.775	2.06028	1.94383e-09	2.7532e-08	up	-	-
Cl035629	46.9912	22.2339	1.07963	1.62332e-07	1.73706e-06	up	GO:0016021	KOG3094-Predicted membrane protein[S]
Cl018873	180.457	75.1986	1.26288	1.1869e-08	1.51246e-07	up	GO:0004345,GO:0005737,GO:0006006,GO:0006098,GO:0050661	KOG0563-Glucose-6-phosphate 1-dehydrogenase[G]
Cl020559	135.242	302.171	-1.15982	1.5123e-05	0.00011462	down	GO:0005351,GO:0005355,GO:0005773,GO:0005774,GO:0005794,GO:0005887,GO:0008643,GO:0016021,GO:0046323	KOG0254-Predicted transporter (major facilitator superfamily)[R]
Cl019186	44.338	14.4392	1.61855	1.47423e-12	2.99541e-11	up	GO:0004709,GO:0005524,GO:0005737,GO:0010098,GO:0010103,GO:0010229,GO:0040008	KOG0198-MEKK and related serine/threonine protein kinases[T]
Cl019185	1.95612	6.98585	-1.83644	1.08052e-06	1.00753e-05	down	GO:0000139,GO:0005794,GO:0009834,GO:0010417,GO:0015020,GO:0016021,GO:0016757,GO:0045492,GO:0046872,GO:0071555,GO:0080116	KOG1950-Glycosyl transferase, family 8 - glycogenin[G]
Cl033706	5.35204	12.8497	-1.26358	0.00396039	0.0159404	down	-	-
Cl027500	7.10115	15.304	-1.10779	1.99593e-05	0.00014819	down	-	-
Cl012539	3.45696	9.69551	-1.48781	1.25909e-06	1.16308e-05	down	GO:0005886,GO:0006629,GO:0007405,GO:0016021,GO:0016787,GO:0019369,GO:0042136,GO:0043196,GO:0046340,GO:0046872,GO:0047372,GO:0071926	-
Cl024460	41.3259	3.83139	3.43111	7.69956e-13	1.60184e-11	up	-	-
Cl024467	44.7972	14.1336	1.66428	1.61419e-09	2.30335e-08	up	-	KOG2605-OTU (ovarian tumor)-like cysteine protease[TO]
Cl024466	5.24886	0.326092	4.00865	2.28718e-14	5.55071e-13	up	GO:0004842,GO:0005634,GO:0006952,GO:0008270,GO:0016874,GO:0031347,GO:0043067,GO:0043161	KOG1100-Predicted E3 ubiquitin ligase[O]
Cl024799	3.09341	9.73797	-1.65442	0.00184747	0.00826824	down	-	-
Cl024795	4.74403	10.9283	-1.20388	0.00110247	0.00528413	down	-	-
Cl013724	152.631	57.7053	1.40327	0.0145923	0.0473759	up	GO:0005739,GO:0008137,GO:0046872,GO:0048038,GO:0051539,GO:0070469	KOG1687-NADH-ubiquinone oxidoreductase, NUFS7/PSST/20 kDa subunit[C]
Cl013722	7.9476	2.22356	1.83765	4.0203e-06	3.37804e-05	up	GO:0004427,GO:0016036,GO:0016462,GO:0016791,GO:0046872,GO:0051262	KOG3120-Predicted haloacid dehalogenase-like hydrolase[R]
Cl016538	2.48379	20.6011	-3.05211	3.17472e-12	6.28594e-11	down	GO:0004674,GO:0005524	KOG0192-Tyrosine kinase specific for activated (GTP-bound) p21cdc42Hs[T]
Cl027296	6.12558	1.52926	2.00202	0.000144484	0.000881454	up	-	-
Cl022666	18.3477	71.5472	-1.9633	9.93089e-10	1.46967e-08	down	GO:0004674,GO:0005524,GO:0005886,GO:0016021	KOG1187-Serine/threonine protein kinase[T]
Cl029444	186.488	58.748	1.66647	2.79983e-07	2.88421e-06	up	GO:0005506,GO:0005524,GO:0005737,GO:0006260,GO:0006457,GO:0008270,GO:0009055,GO:0009408	KOG0716-Molecular chaperone (DnaJ superfamily)[O]
Cl000045	12.7353	44.3463	-1.79998	6.10034e-06	4.98267e-05	down	-	-
Cl008214	3.14935	6.61061	-1.06973	0.0104779	0.0362087	down	GO:0003756,GO:0005788,GO:0009960,GO:0034975,GO:0045454	KOG0190-Protein disulfide isomerase (prolyl 4-hydroxylase beta subunit)[O]
Cl008215	17.5532	35.6792	-1.02335	0.0135622	0.0446117	down	GO:0003756,GO:0005623,GO:0005788,GO:0009960,GO:0034975,GO:0034976,GO:0045454	-
Cl015375	19.9506	0.267732	6.2195	1.011e-20	4.3065e-19	up	GO:0005576,GO:0005618,GO:0009409,GO:0009620,GO:0009741,GO:0030599,GO:0042545,GO:0045330,GO:0045490,GO:0046910,GO:0071944	-
Cl014025	20.5185	6.23397	1.7187	2.78589e-23	1.3983e-21	up	GO:0005524,GO:0005634,GO:0005737,GO:0005874,GO:0008568,GO:0031122,GO:0051013	KOG0738-AAA+-type ATPase[O]
Cl017283	123.085	20.7185	2.57067	6.64879e-14	1.54564e-12	up	GO:0000977,GO:0001085,GO:0001228,GO:0003682,GO:0003700,GO:0005634,GO:0005667,GO:0007623,GO:0008270,GO:0009416,GO:0030154	KOG1601-GATA-4/5/6 transcription factors[K]
Cl017286	69.4292	34.6153	1.00413	2.4474e-10	3.95412e-09	up	GO:0005794,GO:0015031,GO:0030136	KOG2056-Equilibrative nucleoside transporter protein[F]
Cl009337	5.46691	1.35793	2.00932	0.00242463	0.010438	up	-	-
Cl012053	16.5589	36.538	-1.14179	0.000261189	0.00149586	down	-	-
Cl036706	25.2395	58.1502	-1.2041	7.71166e-08	8.66883e-07	down	GO:0004842,GO:0005634,GO:0005737,GO:0006952,GO:0008134,GO:0008270,GO:0016567,GO:0016874,GO:1900425,GO:1901485	KOG1940-Zn-finger protein[R]
Cl036704	2.82337	16.2389	-2.52396	3.10255e-05	0.000220808	down	GO:0005623,GO:0005737,GO:0009055,GO:0015035,GO:0045454	KOG1752-Glutaredoxin and related proteins[O]
Cl016886	5.84753	2.09219	1.48281	0.0018785	0.00839013	up	-	-
Cl001791	10.1537	2.14087	2.24574	8.62788e-06	6.87501e-05	up	GO:0000272,GO:0005737,GO:0016161	-
Cl001795	7.44475	2.14946	1.79225	2.86473e-08	3.45283e-07	up	-	-
Cl017719	24.4171	6.49494	1.9105	8.24482e-08	9.22481e-07	up	GO:0000139,GO:0005739,GO:0005768,GO:0005794,GO:0005802,GO:0007155,GO:0010289,GO:0016021,GO:0016757,GO:0045489,GO:0047262,GO:0071555	-
Cl006078	1.67173	5.05737	-1.59704	0.00345268	0.014165	down	-	-
Cl031160	21.3269	57.8707	-1.44016	5.50791e-07	5.39884e-06	down	GO:0004674,GO:0005524,GO:0005886,GO:0006468,GO:0006952,GO:0009506,GO:0016021	-
Cl031166	34.304	10.7729	1.67098	5.63686e-09	7.53419e-08	up	GO:0004672,GO:0004674,GO:0005524,GO:0005886,GO:0009611,GO:0009620,GO:0016021,GO:0016301,GO:0046777	-
Cl043478	8.90981	23.4582	-1.39663	3.25516e-08	3.89561e-07	down	GO:0003676,GO:0031047	KOG1041-Translation initiation factor 2C (eIF-2C) and related proteins[J]
Cl007308	17.7532	0.335562	5.72536	1.88133e-20	7.82798e-19	up	-	-
Cl000821	13.4719	6.19617	1.1205	0.000391801	0.0021373	up	-	-
Cl000828	9.31852	21.6173	-1.21402	0.000843236	0.00417605	down	-	-
Cl041931	30.2537	7.07731	2.09584	1.7789e-16	5.32003e-15	up	-	-
Cl026248	41.2476	14.2985	1.52845	1.03719e-06	9.71543e-06	up	GO:0004672,GO:0004674,GO:0005524,GO:0016021	KOG1187-Serine/threonine protein kinase[T]
Cl026244	61.2172	15.2287	2.00715	5.08999e-09	6.84787e-08	up	GO:0004674,GO:0005524,GO:0005886,GO:0009506	KOG1187-Serine/threonine protein kinase[T]
Cl026240	6.43215	15.621	-1.28011	1.84254e-05	0.000137579	down	GO:0000287,GO:0003727,GO:0004519,GO:0005730,GO:0005737,GO:0006281,GO:0016888,GO:0016891	KOG4417-Predicted endonuclease[R]
Cl033146	138.938	0.184534	9.55633	1.44177e-16	4.35717e-15	up	GO:0003677,GO:0003700,GO:0005634,GO:0006351,GO:0009873	-
Cl037863	26.4317	5.03374	2.39257	1.32067e-22	6.38322e-21	up	GO:0004298,GO:0005634,GO:0005737,GO:0006511,GO:0019773	KOG0182-20S proteasome, regulatory subunit alpha type PSMA6/SCL1[O]
Cl037866	86.9195	0.0799843	10.0857	9.63128e-47	1.56223e-44	up	GO:0003677,GO:0003700,GO:0005634,GO:0006351	-
Cl006890	25.4151	0.719349	5.14285	0.0085147	0.0304127	up	GO:0006351,GO:0006355	-
Cl041078	5.82848	51.2907	-3.1375	1.07498e-47	1.8592e-45	down	GO:0009718,GO:0009813,GO:0043231,GO:0047214,GO:0052696,GO:0080043,GO:0080044	KOG1192-UDP-glucuronosyl and UDP-glucosyl transferase[GC]
Cl030617	82.6786	2.4632	5.06891	1.13737e-16	3.45909e-15	up	GO:0005509	KOG0027-Calmodulin and related proteins (EF-Hand superfamily)[T]
Cl023367	50.934	16.5255	1.62393	0.000246551	0.0014231	up	GO:0004780,GO:0005777,GO:0006790,GO:0009150,GO:0047627	KOG4359-Protein kinase C inhibitor-like protein[R]
Cl023365	21.06	4.44511	2.24422	7.68221e-11	1.30507e-09	up	GO:0004575,GO:0005773,GO:0005975,GO:0016021	KOG0228-Beta-fructofuranosidase (invertase)[G]
Cl025205	3.17728	8.59422	-1.43558	0.00105233	0.00507005	down	GO:0009853,GO:0009854,GO:0016616,GO:0016618,GO:0030267,GO:0051287	KOG0069-Glyoxylate/hydroxypyruvate reductase (D-isomer-specific 2-hydroxy acid dehydrogenase superfamily)[C]
Cl012852	5.34252	12.7566	-1.25565	5.03658e-08	5.83301e-07	down	-	-
Cl002409	18.7569	3.62095	2.37298	6.06347e-14	1.4153e-12	up	GO:0005829,GO:0008152,GO:0009696,GO:0009813,GO:0016758,GO:0018874,GO:0035251,GO:0043231,GO:0046482,GO:0052639,GO:0052640,GO:0052641,GO:0052696,GO:0080002,GO:0080043,GO:0080044	KOG1192-UDP-glucuronosyl and UDP-glucosyl transferase[GC]
Cl033931	781.663	49.9829	3.96704	2.56979e-63	8.28975e-61	up	-	-
Cl020184	3.63423	10.6282	-1.54817	0.000564996	0.0029466	down	-	-
Cl020180	1.6927	14.6866	-3.1171	1.04072e-06	9.74533e-06	down	-	-
Cl023988	5.64244	21.5112	-1.9307	3.00473e-10	4.78723e-09	down	GO:0004034,GO:0005737,GO:0005975,GO:0006006,GO:0006012,GO:0016853,GO:0030246,GO:0070062	KOG1604-Predicted mutarotase[G]
Cl023985	11.995	2.45627	2.28789	5.68111e-05	0.000380108	up	GO:0004034,GO:0005737,GO:0005975,GO:0006006,GO:0006012,GO:0019318,GO:0030246,GO:0070062	KOG1604-Predicted mutarotase[G]
Cl035004	15.7536	5.83574	1.4327	2.22982e-19	8.59303e-18	up	GO:0003677,GO:0016491,GO:0051568	KOG0029-Amine oxidase[Q]
Cl036964	5.09464	1.0664	2.25624	1.08503e-05	8.46116e-05	up	GO:0003333,GO:0005886,GO:0015171,GO:0016021	KOG1303-Amino acid transporters[E]
Cl042477	5.41364	15.5579	-1.52297	6.57022e-06	5.3361e-05	down	-	-
Cl021276	12.4835	4.27973	1.54443	4.53986e-13	9.6691e-12	up	GO:0005783,GO:0009506,GO:0010496,GO:0016032,GO:0046907	-
Cl021274	5.28418	1.63121	1.69574	1.26902e-08	1.60996e-07	up	GO:0016021	KOG2344-Exocyst component protein and related proteins[U]
Cl021272	9.33852	1.18619	2.97686	4.07656e-10	6.37462e-09	up	GO:0004497,GO:0005506,GO:0005783,GO:0005789,GO:0010345,GO:0016021,GO:0016705,GO:0020037,GO:0042761,GO:0071555	KOG0157-Cytochrome P450 CYP4/CYP19/CYP26 subfamilies[QI]
Cl039988	5.99818	12.9494	-1.11029	0.014516	0.0471688	down	GO:0005634,GO:0008540,GO:0034515,GO:0043161	-
Cl038630	383.034	19.9848	4.2605	1.07802e-16	3.28555e-15	up	GO:0005737,GO:0016491,GO:0016706,GO:0046872	KOG0143-Iron/ascorbate family oxidoreductases[QR]
Cl019065	7.37787	16.2671	-1.14068	4.12222e-05	0.000284424	down	-	-
Cl026724	8.82766	21.2921	-1.27022	1.77879e-05	0.00013327	down	GO:0005096,GO:0005543,GO:0005773,GO:0005794,GO:0005886,GO:0006886,GO:0016021,GO:0046872	KOG0703-Predicted GTPase-activating protein[T]
Cl008947	86.4711	19.3577	2.15931	8.55459e-08	9.56023e-07	up	GO:0009247,GO:0009706,GO:0009793,GO:0010027,GO:0031969,GO:0046509	-
Cl009019	27.9456	6.01265	2.21655	0.00111663	0.00533689	up	GO:0004674,GO:0005524,GO:0007165	KOG0583-Serine/threonine protein kinase[T]
Cl022112	7.85557	20.3897	-1.37605	0.000115172	0.000718413	down	GO:0005634,GO:0005829,GO:0005875,GO:0005886,GO:0009737,GO:0009941	-
Cl010816	181.287	75.3794	1.26603	0.000580721	0.00301765	up	GO:0005524,GO:0005887,GO:0006754,GO:0008553,GO:0016021,GO:0016787,GO:0043231,GO:0046872,GO:0051453,GO:1902600	KOG0205-Plasma membrane H+-transporting ATPase[P]
Cl010815	19.5239	47.846	-1.29316	4.85337e-05	0.000330268	down	GO:0004519,GO:0005739,GO:0006397,GO:0008270,GO:0009507,GO:0016556	-
Cl039216	0.920252	6.52733	-2.82639	5.34847e-09	7.17544e-08	down	-	-
Cl023648	14.3848	32.1979	-1.16242	0.00124955	0.00589751	down	GO:0009507,GO:0009793	-
Cl011077	239.451	3.06593	6.28726	5.61205e-118	8.05609e-115	up	-	-
Cl011078	48.057	20.3722	1.23815	2.63676e-09	3.68018e-08	up	GO:0000149,GO:0005484,GO:0005886,GO:0006886,GO:0006887,GO:0006906,GO:0012505,GO:0016021,GO:0031201,GO:0048278	KOG0810-SNARE protein Syntaxin 1 and related proteins[U]
Cl015942	9.42527	33.2588	-1.81913	1.52067e-15	4.13431e-14	down	GO:0005452,GO:0005886,GO:0005887,GO:0008509,GO:0015301,GO:0046713,GO:0051453,GO:0080029,GO:0080139,GO:0098656	KOG1172-Na+-independent Cl/HCO3 exchanger AE1 and related transporters (SLC4 family)[P]
Cl025565	43.5196	14.233	1.61242	3.09702e-14	7.45309e-13	up	GO:0016021	KOG2521-Uncharacterized conserved protein[S]
Cl010388	4.41534	20.8922	-2.24237	1.7417e-06	1.57246e-05	down	GO:0000506,GO:0005789,GO:0006506,GO:0008194,GO:0009893,GO:0016020,GO:0016021,GO:0016254,GO:0017176	KOG1111-N-acetylglucosaminyltransferase complex, subunit PIG-A/SPT14, required for phosphatidylinositol biosynthesis/Sulfolipid synthase[MOI]
Cl015233	7.36996	22.1425	-1.58709	7.04922e-12	1.33498e-10	down	GO:0003676,GO:0005730,GO:0005731,GO:0007140,GO:0007143,GO:0009561,GO:0031047,GO:0033169,GO:0035197,GO:0055046	KOG1041-Translation initiation factor 2C (eIF-2C) and related proteins[J]
Cl014729	13.3972	3.75827	1.83379	1.19059e-19	4.68245e-18	up	GO:0009507,GO:0009658,GO:0009707,GO:0009902	-
Cl014721	144.479	5.15622	4.8084	1.32021e-37	1.51008e-35	up	GO:0004518,GO:0005634,GO:0005737,GO:0005813,GO:0046872	KOG4585-Predicted transposase[L]
Cl016082	86.8161	34.0801	1.34903	0.00398828	0.0160324	up	GO:0004185	KOG1282-Serine carboxypeptidases (lysosomal cathepsin A)[OE]
Cl005204	80.7017	5.36279	3.91154	3.39011e-34	3.13968e-32	up	GO:0003700,GO:0005634,GO:0006351,GO:0006355,GO:0043565	-
Cl005205	85.7229	0.54924	7.2861	5.05416e-83	3.08734e-80	up	-	-
Cl005201	23.0183	4.30232	2.4196	5.7709e-31	4.56425e-29	up	GO:0004553,GO:0005576,GO:0005618,GO:0005975,GO:0030247,GO:0042973,GO:0046658,GO:0071555	-
Cl005202	79.8052	19.5518	2.02918	4.99655e-52	1.01245e-49	up	GO:0000902,GO:0005829,GO:0007010,GO:0007163,GO:0007165,GO:0008154,GO:0008179,GO:0009826,GO:0030036,GO:0030864,GO:0045761	KOG2675-Adenylate cyclase-associated protein (CAP/Srv2p)[ZT]
Cl005203	20.0996	4.63973	2.11505	3.28181e-14	7.87798e-13	up	-	-
Cl003337	112.168	0.540987	7.69585	3.80161e-32	3.1636e-30	up	GO:0003714,GO:0005634,GO:0006351,GO:0006355,GO:0009611,GO:0031347,GO:1903507,GO:2000022	-
Cl000585	33.2298	0.0001	18.3421	9.00058e-18	2.98391e-16	up	GO:0046872	-
Cl000588	18.8098	7.49332	1.32781	4.60331e-05	0.000314894	up	GO:0004672,GO:0005524,GO:0005634,GO:0005829,GO:0005886,GO:0016021	KOG1187-Serine/threonine protein kinase[T]
Cl011805	209.486	524.369	-1.32373	2.18838e-06	1.93259e-05	down	GO:0009523,GO:0015979,GO:0016021,GO:0042651	-
Cl001187	3.25005	16.5966	-2.35235	0.00608346	0.0229298	down	-	-
Cl004646	2.17071	6.41836	-1.56404	0.0017127	0.00774234	down	GO:0003677,GO:0003700,GO:0005634,GO:0006351,GO:0006355,GO:0006783,GO:0009740,GO:0009959,GO:0010029,GO:0010099,GO:0010100,GO:0010161,GO:0010187,GO:0010313,GO:0015995,GO:0042802	KOG1318-Helix loop helix transcription factor EB[K]
Cl000092	35.3486	4.97087	2.83009	9.93576e-26	5.75112e-24	up	-	-
Cl001233	4.79975	20.8672	-2.1202	4.90661e-09	6.62289e-08	down	GO:0016021	-
Cl001239	39.6116	16.9912	1.22113	7.18673e-08	8.12007e-07	up	GO:0004674,GO:0005524,GO:0005886,GO:0016021,GO:0030244	KOG1187-Serine/threonine protein kinase[T]
Cl007172	6.55609	1.50609	2.12202	1.03328e-08	1.32436e-07	up	GO:0003677,GO:0003700,GO:0005634,GO:0006351,GO:0006355,GO:0043565,GO:0044212,GO:0046872	-
Cl002525	492.873	206.341	1.25618	0.0130587	0.0432379	up	GO:0002229,GO:0002239,GO:0009617,GO:0009620,GO:0009751,GO:0009813,GO:0033759,GO:0042742,GO:0046244,GO:0046872,GO:0051213	KOG0143-Iron/ascorbate family oxidoreductases[QR]
Cl002526	43.2133	114.526	-1.40612	9.95586e-06	7.84178e-05	down	GO:0003677,GO:0009295,GO:0009507,GO:0009508,GO:0009534,GO:0009535,GO:0009579,GO:0009737,GO:0009773,GO:0009941,GO:0016021,GO:0030093	-
Cl021073	9.68611	19.4784	-1.00789	0.00679055	0.025137	down	GO:0046872	-
Cl021077	108.034	47.8145	1.17597	1.32602e-10	2.1993e-09	up	GO:0004672,GO:0004674,GO:0005524	KOG0192-Tyrosine kinase specific for activated (GTP-bound) p21cdc42Hs[T]
Cl030626	36.3438	2.27087	4.00039	5.14853e-13	1.08927e-11	up	-	-
Cl015823	6.85028	1.157	2.56578	3.45327e-05	0.000242879	up	-	-
Cl015827	3.2953	14.5516	-2.14269	1.3137e-05	0.000100711	down	-	-
Cl007348	3.42294	8.94923	-1.38653	5.7882e-05	0.000386643	down	GO:0003700,GO:0005634,GO:0006351,GO:0006355,GO:0043565,GO:0048366,GO:0090610	-
Cl038765	1.96784	7.58464	-1.94647	2.86169e-08	3.45061e-07	down	-	-
Cl032666	3.50357	12.2644	-1.80758	2.21219e-05	0.00016281	down	GO:0003774,GO:0003777,GO:0005524,GO:0005737,GO:0005874,GO:0005875,GO:0007018,GO:0016887,GO:0030286	-
Cl038908	1.98582	12.9642	-2.70672	1.12291e-24	6.16628e-23	down	GO:0003777,GO:0005524,GO:0005794,GO:0005813,GO:0005871,GO:0005874,GO:0005915,GO:0007018,GO:0007030,GO:0007601,GO:0008569,GO:0016887,GO:0030659,GO:0045218,GO:0070062,GO:0090136	KOG0239-Kinesin (KAR3 subfamily)[Z]
Cl018608	4.07211	10.1627	-1.31944	0.000812439	0.00404529	down	-	-
Cl005575	44.7936	16.3379	1.45507	9.4922e-15	2.37802e-13	up	GO:0016021,GO:0030246	-
Cl032083	17.9389	6.39461	1.48816	1.65977e-12	3.34871e-11	up	GO:0005524,GO:0006952,GO:0043531	KOG4658-Apoptotic ATPase[T]
Cl022753	10.8877	22.2452	-1.0308	0.000335518	0.00186464	down	GO:0003677,GO:0003910,GO:0005524,GO:0005634,GO:0005737,GO:0006273,GO:0006303,GO:0006310,GO:0009506,GO:0010165,GO:0046872,GO:0048046,GO:0051103	KOG0966-ATP-dependent DNA ligase IV[L]
Cl022757	17.1819	4.63759	1.88944	0.0023314	0.0100942	up	-	-
Cl022756	48.176	7.72577	2.64056	1.3092e-12	2.67333e-11	up	-	-
Cl023083	150.408	42.4649	1.82454	2.58299e-33	2.28882e-31	up	GO:0003978,GO:0006012,GO:0016021,GO:0032580,GO:0033358,GO:0045227,GO:0050373	KOG1371-UDP-glucose 4-epimerase/UDP-sulfoquinovose synthase[M]
Cl023081	2.88888	5.9845	-1.05072	0.000103236	0.000652841	down	GO:0005739	-
Cl024364	96.1648	5.71998	4.07143	3.4918e-12	6.86048e-11	up	-	-
Cl012608	6.39263	0.0488597	7.03162	5.34e-18	1.81434e-16	up	GO:0004672,GO:0004674,GO:0004708,GO:0005524,GO:0005634,GO:0005737,GO:0009611,GO:0009620,GO:0009651,GO:0009693,GO:0009873,GO:0010120,GO:0010150,GO:0030295,GO:0045893,GO:0046777	KOG0581-Mitogen-activated protein kinase kinase (MAP2K)[T]
Cl020068	7.19814	0.96976	2.89192	7.72801e-07	7.413e-06	up	GO:0003700,GO:0043565	-
Cl014526	61.4344	16.0641	1.93521	2.56092e-07	2.65813e-06	up	GO:0005524,GO:0005886,GO:0016021,GO:0042626	KOG0065-Pleiotropic drug resistance proteins (PDR1-15), ABC superfamily[Q]
Cl008574	202.229	53.3189	1.92327	4.00244e-12	7.80109e-11	up	GO:0006970,GO:0008270,GO:0009651,GO:0009687,GO:0009688,GO:0009739,GO:0010200,GO:0016021,GO:0016567,GO:0016874	KOG4628-Predicted E3 ubiquitin ligase[O]
Cl008573	22.9698	7.50309	1.61418	1.36681e-08	1.72488e-07	up	-	-
Cl009222	22.5713	55.7548	-1.30461	2.85233e-05	0.000205085	down	GO:0005777,GO:0006631,GO:0008152,GO:0016021,GO:0016874	KOG1175-Acyl-CoA synthetase[I]
Cl009229	52.8603	13.6858	1.94951	2.80003e-13	6.11732e-12	up	GO:0005576,GO:0005618,GO:0008152,GO:0052861,GO:0052862	KOG2254-Predicted endo-1,3-beta-glucanase[G]
Cl028073	2.88334	18.3616	-2.67088	6.5404e-20	2.6189e-18	down	GO:0004338,GO:0004553,GO:0005576,GO:0005737,GO:0005975,GO:0007163,GO:0016021,GO:0016477,GO:0031941,GO:0051015,GO:0051017,GO:0071555	-
Cl028078	6.37032	1.8266	1.8022	9.24674e-07	8.75284e-06	up	GO:0005829,GO:0010026,GO:0010482,GO:0048765,GO:0051567	-
Cl027570	14.6584	32.0345	-1.1279	0.00155968	0.00712353	down	GO:0000502,GO:0006281	-
Cl027575	2.6168	9.09457	-1.7972	0.00507825	0.0196704	down	GO:0005783,GO:0005789,GO:0009793,GO:0016020,GO:0016021,GO:0018454,GO:0042761,GO:0045703	KOG1014-17 beta-hydroxysteroid dehydrogenase type 3, HSD17B3[I]
Cl042255	48.1461	19.366	1.31389	3.59808e-06	3.04812e-05	up	GO:0004497,GO:0005506,GO:0016021,GO:0016705,GO:0020037,GO:0036191	KOG0156-Cytochrome P450 CYP2 subfamily[Q]
Cl006003	13.9175	29.1342	-1.06581	0.000177635	0.00106249	down	GO:0004674,GO:0005524,GO:0005886,GO:0016021	KOG1187-Serine/threonine protein kinase[T]
Cl001053	3.0566	8.01798	-1.39131	0.0036104	0.0147297	down	-	-
Cl006000	9.16964	20.991	-1.19484	0.00114846	0.00547529	down	GO:0004463,GO:0005737,GO:0005829,GO:0005886,GO:0006508,GO:0008270,GO:0019370,GO:0042277,GO:0043171,GO:0070006	KOG1047-Bifunctional leukotriene A4 hydrolase/aminopeptidase LTA4H[IOVE]
Cl006006	57.0187	166.822	-1.54881	1.1896e-05	9.18844e-05	down	GO:0009813,GO:0045430	-
Cl006005	31.0468	73.2388	-1.23816	0.00933263	0.0328559	down	GO:0000785,GO:0005829,GO:0006825,GO:0030001,GO:0046872	KOG1603-Copper chaperone[P]
Cl024003	258.667	80.9438	1.6761	1.22906e-13	2.79829e-12	up	-	-
Cl003908	3.99314	14.3897	-1.84944	2.08859e-06	1.85359e-05	down	GO:0009506,GO:0009736,GO:0009914	-
Cl034817	454.066	1.679	8.07916	6.44519e-36	6.76041e-34	up	GO:0003677,GO:0005634,GO:0006351,GO:0006355	-
Cl028800	10.3394	3.55323	1.54095	2.4711e-05	0.00018011	up	-	-
Cl013140	154.651	68.7544	1.16949	0.000159213	0.000963533	up	-	-
Cl008144	54.9821	21.774	1.33636	6.23694e-05	0.000413922	up	GO:0000139,GO:0004252,GO:0009506,GO:0016021,GO:0016485	KOG2289-Rhomboid family proteins[T]
Cl013143	8.55445	2.63051	1.70133	0.00763775	0.0277429	up	GO:0016787,GO:0046856	KOG0566-Inositol-1,4,5-triphosphate 5-phosphatase (synaptojanin), INP51/INP52/INP53 family[U]
Cl002298	58.8186	13.1246	2.164	1.90293e-16	5.66735e-15	up	GO:0004575,GO:0005829,GO:0005987,GO:0009555,GO:0010311,GO:0033926,GO:0048510,GO:0080022	-
Cl008635	22.9349	52.1222	-1.18435	3.69447e-05	0.000257822	down	GO:0016021	-
Cl008631	8.04362	3.1728	1.34209	0.00336073	0.0138392	up	GO:0009055,GO:0046872,GO:0055114	-
Cl037541	6.29931	19.7424	-1.64803	0.00420366	0.0167551	down	-	-
Cl041501	70.9308	14.2624	2.31419	2.69997e-32	2.26655e-30	up	GO:0004721,GO:0005829,GO:0016787,GO:0046872	-
Cl000422	7.52936	0.8457	3.15431	1.89519e-11	3.42206e-10	up	GO:0005525,GO:0005622,GO:0005777,GO:0005886,GO:0007264,GO:0015031,GO:0030742,GO:0080115	KOG0080-GTPase Rab18, small G protein superfamily[R]
Cl005410	108.509	23.5356	2.20489	1.68857e-12	3.4044e-11	up	GO:0016747,GO:0042617	-
Cl000425	71.3931	31.8843	1.16294	2.08579e-06	1.85167e-05	up	GO:0016301	-
Cl006141	47.9161	21.6257	1.14776	0.000510278	0.00269799	up	-	-
Cl020267	5.28352	1.28158	2.04357	8.83743e-06	7.02833e-05	up	GO:0005524,GO:0006952,GO:0043531	KOG4658-Apoptotic ATPase[T]
Cl038318	1.43207	5.8807	-2.03789	5.4683e-08	6.29742e-07	down	GO:0004672,GO:0004675,GO:0005524,GO:0005768,GO:0005886,GO:0006898,GO:0010008,GO:0010359,GO:0016020,GO:0016021,GO:0016045,GO:0042742,GO:0052544	KOG0444-Cytoskeletal regulator Flightless-I (contains leucine-rich and gelsolin repeats)[Z]
Cl038319	5.84179	1.5132	1.94881	0.00215317	0.0094105	up	GO:0009506,GO:0009507,GO:0010150,GO:0016021,GO:0046658,GO:0051607,GO:0051707	-
Cl030784	8.47202	19.8082	-1.22532	0.000369013	0.00202802	down	GO:0004175,GO:0004197,GO:0004222,GO:0005783,GO:0016021,GO:0016485,GO:0030176,GO:0071586	KOG4130-Prenyl protein protease[O]
Cl032785	6.2059	18.308	-1.56076	8.87512e-07	8.42887e-06	down	GO:0005634,GO:0016567,GO:0042802	KOG4350-Uncharacterized conserved protein, contains BTB/POZ domain[R]
Cl032783	9.70436	44.109	-2.18437	0.000309055	0.00173503	down	GO:0016491	KOG0725-Reductases with broad range of substrate specificities[R]
Cl032780	20.5487	61.9445	-1.59193	4.54349e-05	0.00031095	down	GO:0005524,GO:0006952,GO:0043531	KOG4658-Apoptotic ATPase[T]
Cl033782	44.7847	22.3053	1.00562	0.000105006	0.000663011	up	GO:0004185,GO:0005576,GO:0005773	KOG1282-Serine carboxypeptidases (lysosomal cathepsin A)[OE]
Cl034175	31.5255	115.404	-1.8721	0.00753922	0.0274301	down	-	-
Cl012827	13.2474	2.04209	2.69759	7.86682e-14	1.82142e-12	up	GO:0003924,GO:0005525,GO:0005786,GO:0005829,GO:0006614,GO:0008312,GO:0048500	KOG0780-Signal recognition particle, subunit Srp54[U]
Cl012823	24.3876	61.5338	-1.33523	1.52138e-05	0.000115248	down	GO:0000139,GO:0005794,GO:0008373,GO:0008378,GO:0009311,GO:0016021,GO:0018279,GO:0097503	KOG2692-Sialyltransferase[G]
Cl026370	2.73576	9.55142	-1.80377	9.44658e-06	7.47344e-05	down	-	-
Cl022001	20.4867	42.0598	-1.03776	1.6516e-05	0.000124455	down	GO:0003824,GO:0005777,GO:0006631,GO:0008152,GO:0016874	KOG1176-Acyl-CoA synthetase[I]
Cl027775	35.2886	106.778	-1.59734	2.0664e-07	2.17951e-06	down	GO:0003723,GO:0004535,GO:0005634,GO:0005737,GO:0006351,GO:0006355,GO:0046872	-
Cl029336	30.3291	13.9675	1.11863	0.000844357	0.00418029	up	GO:0005886	-
Cl034568	2.78795	6.18837	-1.15036	0.0058667	0.0222236	down	-	KOG4341-F-box protein containing LRR[R]
Cl023299	327.647	67.9612	2.26936	2.67654e-10	4.30014e-09	up	GO:0009611,GO:0016787,GO:0046872	KOG0648-Predicted NUDIX hydrolase FGF-2 and related proteins[T]
Cl025738	40.1714	3.74062	3.42482	3.83034e-22	1.77656e-20	up	GO:0001764,GO:0005783,GO:0005789,GO:0006493,GO:0008375,GO:0016021,GO:0016757,GO:0035269	KOG4698-Uncharacterized conserved protein[S]
Cl040900	5.85981	20.6282	-1.8157	0.00145971	0.00673875	down	GO:0004672,GO:0004674,GO:0005524,GO:0016021	KOG1187-Serine/threonine protein kinase[T]
Cl040908	2.9539	8.0637	-1.44882	0.00165187	0.00749567	down	GO:0003677,GO:0003700,GO:0005634,GO:0006351,GO:0006355,GO:0010078,GO:0010479,GO:0045893,GO:0048364	-
Cl015047	258.615	15.3089	4.07837	9.00669e-46	1.42863e-43	up	-	-
Cl019371	60.8308	2.89587	4.39273	6.65203e-20	2.65618e-18	up	GO:0004842,GO:0009506,GO:0010200,GO:0016567,GO:0016874,GO:0070696	KOG4642-Chaperone-dependent E3 ubiquitin protein ligase (contains TPR repeats)[O]
Cl014310	5.4176	26.2156	-2.2747	3.33125e-09	4.5717e-08	down	GO:0009658	-
Cl014317	3.26808	11.4291	-1.80619	3.61942e-06	3.06349e-05	down	GO:0005634,GO:0006351,GO:0006355,GO:0009733,GO:0009734	-
Cl044374	0.554325	8.14946	-3.8779	1.1798e-09	1.72201e-08	down	GO:0000325,GO:0005215,GO:0005773,GO:0005774,GO:0005794,GO:0009705,GO:0015031,GO:0015334,GO:0015833,GO:0016021,GO:0042937,GO:0042938,GO:0042939	KOG1237-H+/oligopeptide symporter[E]
Cl042437	13.078	4.30727	1.60229	2.20253e-11	3.94476e-10	up	GO:0004351,GO:0005516,GO:0005829,GO:0006536,GO:0030170,GO:0046686	KOG1383-Glutamate decarboxylase/sphingosine phosphate lyase[E]
Cl013832	18.5507	8.00215	1.21302	3.81401e-09	5.19351e-08	up	GO:0000139,GO:0005215,GO:0005886,GO:0015031,GO:0016021	KOG1471-Phosphatidylinositol transfer protein SEC14 and related proteins[I]
Cl013838	79.5831	21.3533	1.898	1.3146e-48	2.38874e-46	up	-	-
Cl029992	38.9263	16.7387	1.21756	1.82324e-13	4.05778e-12	up	GO:0005769,GO:0005794,GO:0016021,GO:0030136,GO:0032050,GO:0072583	KOG2569-G protein-coupled seven transmembrane receptor[T]
Cl029996	2.11582	8.60454	-2.02388	0.00451143	0.0178161	down	-	-
Cl010569	5.55674	29.5238	-2.40957	6.18208e-10	9.43581e-09	down	-	-
Cl010565	809.525	14.0528	5.84814	8.40164e-40	1.09641e-37	up	GO:0000166,GO:0005783,GO:0006952,GO:0017148,GO:0030246,GO:0030598,GO:0031640	-
Cl040286	5.09305	1.0595	2.26515	4.56539e-16	1.30811e-14	up	GO:0005634,GO:0006351,GO:0006355,GO:0008270	-
Cl040285	5.78705	1.26281	2.19619	4.08854e-05	0.000282304	up	GO:0005634,GO:0006351,GO:0006355,GO:0008270	-
Cl009387	2.85683	8.696	-1.60594	3.69925e-05	0.000258031	down	GO:0005743,GO:0009644,GO:0010842,GO:0042462,GO:0052650	KOG1208-Dehydrogenases with different specificities (related to short-chain alcohol dehydrogenases)[Q]
Cl009389	10.5498	23.4846	-1.1545	0.00268095	0.0113849	down	-	-
Cl040136	2.64879	6.40223	-1.27324	0.000178571	0.00106763	down	-	-
Cl041421	46.3474	21.8373	1.0857	7.18414e-10	1.08671e-08	up	GO:0005524,GO:0006952,GO:0043531	KOG0617-Ras suppressor protein (contains leucine-rich repeats)[T]
Cl041422	2.67662	17.6024	-2.71729	1.88458e-22	9.00271e-21	down	GO:0004674,GO:0005524,GO:0005886,GO:0016021	KOG1187-Serine/threonine protein kinase[T]
Cl017036	19.3173	46.2837	-1.26061	9.12756e-07	8.64858e-06	down	-	-
Cl005087	38.3236	114.758	-1.5823	0.00441854	0.0175047	down	GO:0003700,GO:0005622,GO:0005634,GO:0006355,GO:0008270,GO:0016020	KOG1601-GATA-4/5/6 transcription factors[K]
Cl028227	8.80047	2.63408	1.74028	4.06339e-08	4.7791e-07	up	GO:0016021	-
Cl042191	27.4899	7.63968	1.84732	8.48711e-11	1.43248e-09	up	-	-
Cl029175	19.4155	40.6248	-1.06515	0.00946959	0.0332652	down	GO:0003677,GO:0003700,GO:0005634,GO:0006351,GO:0006355,GO:0009651,GO:0009723,GO:0009737,GO:0009739,GO:0009751,GO:0009753,GO:0046686	-
Cl029177	4.12613	11.7142	-1.50539	5.45121e-06	4.48822e-05	down	GO:0000918,GO:0005524,GO:0008152,GO:0009507,GO:0009570,GO:0009706,GO:0009941,GO:0010020,GO:0016887,GO:0030899,GO:0042802,GO:0042803	KOG3022-Predicted ATPase, nucleotide-binding[D]
Cl016074	81.3992	37.9617	1.10047	2.10965e-11	3.78551e-10	up	GO:0003700,GO:0005634,GO:0006351,GO:0009409,GO:0043565	-
Cl016071	96.8051	9.15916	3.4018	7.50723e-10	1.1314e-08	up	GO:0008270	KOG4628-Predicted E3 ubiquitin ligase[O]
Cl025696	71.4131	0.427888	7.38281	4.5024e-39	5.64471e-37	up	GO:0004857	-
Cl034997	37.6087	2.58405	3.86336	3.28376e-12	6.49736e-11	up	GO:0004806,GO:0006629,GO:0008970,GO:0009507,GO:0016042,GO:0016787,GO:0047714	KOG4569-Predicted lipase[I]
Cl005590	32.3527	8.78214	1.88124	8.85775e-13	1.82998e-11	up	-	-
Cl005594	160.356	57.7534	1.4733	4.77566e-15	1.23745e-13	up	GO:0004672,GO:0004674,GO:0005524,GO:0005886,GO:0009505,GO:0009506,GO:0016021	KOG1187-Serine/threonine protein kinase[T]
Cl003254	6.34331	12.875	-1.02127	0.0131345	0.0434438	down	-	-
Cl010999	12.8293	29.6674	-1.20944	0.000423744	0.00228807	down	GO:0008517,GO:0009941,GO:0015231,GO:0015350,GO:0016021,GO:0031969,GO:0051958	-
Cl004974	8.78796	0.697596	3.65507	9.39843e-06	7.43945e-05	up	GO:0005576,GO:0005886,GO:0006869,GO:0008289,GO:0046658	-
Cl004972	3.01442	11.4747	-1.92851	0.000132997	0.000818511	down	-	-
Cl005625	4.03091	24.167	-2.58386	1.47647e-07	1.59001e-06	down	GO:0004672,GO:0004674,GO:0005524,GO:0005622,GO:0005886,GO:0009738,GO:0009845,GO:0016021,GO:0019722,GO:0048364	KOG1187-Serine/threonine protein kinase[T]
Cl003251	7.28912	15.6743	-1.10459	0.0102465	0.0355073	down	-	-
Cl023903	27.6781	183.754	-2.73095	3.65007e-06	3.08579e-05	down	GO:0005737,GO:0030001,GO:0046914,GO:0046916	-
Cl023902	156.012	22.598	2.7874	1.99178e-06	1.77535e-05	up	-	-
Cl023906	9.86702	140.166	-3.82837	4.21016e-14	1.00061e-12	down	GO:0005737,GO:0030001,GO:0046914,GO:0046916	-
Cl007994	28.4164	125.658	-2.1447	6.61708e-10	1.00517e-08	down	GO:0004497,GO:0004499,GO:0009626,GO:0009627,GO:0009870,GO:0010204,GO:0042742,GO:0050660,GO:0050661,GO:0050832,GO:0051707,GO:0055114,GO:0071456	KOG1399-Flavin-containing monooxygenase[Q]
Cl007993	5.64158	18.4052	-1.70595	3.94047e-10	6.17527e-09	down	GO:0003677,GO:0005634,GO:0006351,GO:0006355	-
Cl007990	30.17	14.5152	1.05555	9.05844e-11	1.52443e-09	up	GO:0005634,GO:0005654,GO:0008270,GO:0030425,GO:0035902,GO:0042393,GO:0043204,GO:0043966,GO:0051602,GO:0070776	KOG0955-PHD finger protein BR140/LIN-49[R]
Cl003750	20.461	55.6001	-1.44221	1.91626e-06	1.71496e-05	down	GO:0000326,GO:0004197,GO:0005773,GO:0006624,GO:0045735,GO:0051603,GO:1990019	KOG1348-Asparaginyl peptidases[O]
Cl003758	18.8574	1.26396	3.89911	1.49731e-27	9.76995e-26	up	GO:0016491	KOG0725-Reductases with broad range of substrate specificities[R]
Cl007663	1.56658	9.04466	-2.52945	2.98674e-10	4.76649e-09	down	GO:0003700,GO:0005634,GO:0006351,GO:0006355,GO:0043565	-
Cl035100	2.21821	9.54955	-2.10604	5.95366e-05	0.00039668	down	GO:0009813,GO:0043231,GO:0052696,GO:0080043,GO:0080044	KOG1192-UDP-glucuronosyl and UDP-glucosyl transferase[GC]
Cl038850	16.2796	0.0001	17.3127	8.8132e-23	4.31051e-21	up	GO:0008152,GO:0016758,GO:0046527,GO:0047254	KOG1192-UDP-glucuronosyl and UDP-glucosyl transferase[GC]
Cl000318	12.0462	25.4116	-1.07691	0.00233256	0.0100977	down	GO:0004364,GO:0005737,GO:0005829,GO:0006749,GO:0006979,GO:0009407,GO:0009636	KOG0867-Glutathione S-transferase[O]
Cl013427	18.2408	9.03031	1.01432	4.19176e-07	4.19176e-06	up	GO:0005634,GO:0008270,GO:0016021,GO:0018996,GO:0030054,GO:0040039,GO:0055002,GO:0055120,GO:0061630	KOG0823-Predicted E3 ubiquitin ligase[O]
Cl016410	155.837	40.4145	1.94709	3.45957e-35	3.46078e-33	up	GO:0016021	-
Cl038507	48.288	19.445	1.31227	2.3799e-18	8.4043e-17	up	GO:0005829,GO:0005886	KOG0431-Auxilin-like protein and related proteins containing DnaJ domain[R]
Cl038506	36.0241	13.2131	1.44699	0.000118172	0.000734353	up	GO:0004672,GO:0004674,GO:0005524,GO:0005886,GO:0006468,GO:0009506,GO:0016021,GO:0042742	KOG1187-Serine/threonine protein kinase[T]
Cl013964	3.24197	12.1792	-1.90948	4.27604e-06	3.57707e-05	down	GO:0000398,GO:0004004,GO:0005524,GO:0005681,GO:0005737,GO:0005739,GO:0005829,GO:0009506	-
Cl013963	3.20553	9.2051	-1.52187	6.84764e-05	0.000450701	down	-	-
Cl001602	118.271	51.0071	1.21332	1.64704e-06	1.49169e-05	up	GO:0004674,GO:0005524,GO:0005634,GO:0005737,GO:0005829,GO:0006468,GO:0007165,GO:0035556	KOG0583-Serine/threonine protein kinase[T]
Cl002906	27.9217	57.5377	-1.04312	0.00539591	0.0207135	down	-	-
Cl001603	13.0638	33.5706	-1.36163	0.00154545	0.00706863	down	-	-
Cl002903	7.62683	16.0927	-1.07725	0.00524381	0.0202107	down	GO:0005737,GO:0031931,GO:0031932,GO:0032006	KOG4524-Uncharacterized conserved protein[S]
Cl018335	115.797	47.6441	1.28123	1.17501e-08	1.49798e-07	up	GO:0005783,GO:0005789,GO:0006672,GO:0016021,GO:0035339,GO:0090156,GO:1900060	KOG3319-Predicted membrane protein[S]
Cl022261	13.1566	5.4196	1.27953	0.000366583	0.00201582	up	-	-
Cl022262	2.0196	8.93036	-2.14465	1.23317e-07	1.34209e-06	down	-	-
Cl039292	4.3037	10.8298	-1.33135	9.82156e-09	1.26447e-07	down	-	-
Cl039299	4.44711	18.5937	-2.06388	1.29721e-05	9.95678e-05	down	GO:0009409,GO:0009414,GO:0009737,GO:0016021,GO:0042538	KOG1725-Protein involved in membrane traffic (YOP1/TB2/DP1/HVA22 family)[U]
Cl022198	26.0084	53.8327	-1.0495	0.00432223	0.0171705	down	GO:0004642,GO:0005524,GO:0005739,GO:0006164,GO:0006189,GO:0006541,GO:0009156,GO:0009507,GO:0046872	KOG1907-Phosphoribosylformylglycinamidine synthase[F]
Cl027921	2.47644	5.19895	-1.06995	0.00471703	0.0184882	down	GO:0005739	-
Cl013571	42.9394	14.6027	1.55606	1.08901e-06	1.01412e-05	up	-	-
Cl040718	9.42387	53.2094	-2.49729	4.47668e-26	2.65001e-24	down	GO:0004674,GO:0005524,GO:0005886,GO:0016021	-
Cl012190	31.2687	13.9226	1.16729	6.01924e-15	1.54159e-13	up	GO:0005615,GO:0009690,GO:0016614,GO:0019139,GO:0050660	KOG1231-Proteins containing the FAD binding domain[C]
Cl037330	1.35677	5.27557	-1.95916	0.000401563	0.00218391	down	GO:0005215,GO:0006857,GO:0009705,GO:0016021	KOG1237-H+/oligopeptide symporter[E]
Cl017653	25.5066	2.07449	3.62004	3.59607e-15	9.42e-14	up	GO:0004364,GO:0005737,GO:0006749,GO:0009407	-
Cl017654	23.1806	0.0001	17.8226	4.04052e-12	7.8593e-11	up	GO:0005615,GO:0005618,GO:0005794,GO:0009505,GO:0009741,GO:0048046	-
Cl029569	937.81	0.108188	13.0815	3.25457e-67	1.26268e-64	up	GO:0016021	-
Cl029564	33.5983	73.5643	-1.13062	0.00035142	0.00194352	down	GO:0005615,GO:0005618,GO:0005773,GO:0006541,GO:0008242,GO:0034722,GO:0046900	KOG1559-Gamma-glutamyl hydrolase[H]
Cl041398	18.3335	55.5448	-1.59917	5.52648e-09	7.40043e-08	down	GO:0000394,GO:0004672,GO:0004674,GO:0005524,GO:0005886,GO:0009086,GO:0032880	KOG1187-Serine/threonine protein kinase[T]
Cl000672	25.1486	7.22596	1.79922	1.60371e-07	1.71737e-06	up	GO:0000139,GO:0005525,GO:0005622,GO:0005768,GO:0005774,GO:0005794,GO:0005802,GO:0005829,GO:0005886,GO:0007264,GO:0009506,GO:0015031,GO:0016020,GO:0016192	KOG0094-GTPase Rab6/YPT6/Ryh1, small G protein superfamily[U]
Cl000677	27.2989	1.72829	3.98142	7.97386e-16	2.23564e-14	up	GO:0003677,GO:0003700,GO:0005634,GO:0006351,GO:0009873	-
Cl030697	7.10412	22.7968	-1.6821	1.14075e-05	8.84444e-05	down	GO:0004553,GO:0005975,GO:0008422,GO:0016021,GO:0102483,GO:1901657	KOG0626-Beta-glucosidase, lactase phlorizinhydrolase, and related proteins[G]
Cl030696	1.83251	5.29018	-1.5295	0.00371366	0.0150703	down	GO:0004553,GO:0005975,GO:0008422,GO:0016021,GO:0102483,GO:1901657	KOG0626-Beta-glucosidase, lactase phlorizinhydrolase, and related proteins[G]
Cl011882	209.332	60.9348	1.78046	5.51415e-19	2.05067e-17	up	GO:0000149,GO:0000325,GO:0005622,GO:0005773,GO:0006886,GO:0006906,GO:0009660,GO:0009705,GO:0009959,GO:0010118,GO:0016021,GO:0016192,GO:0031201,GO:0031902,GO:0048278,GO:0061025	KOG0811-SNARE protein PEP12/VAM3/Syntaxin 7/Syntaxin 17[U]
Cl009298	11.1708	52.2462	-2.22559	8.05233e-16	2.25324e-14	down	-	-
Cl041026	1.14684	5.06003	-2.14148	0.000252244	0.00145317	down	GO:0009718,GO:0009813,GO:0043231,GO:0047214,GO:0052696,GO:0080043,GO:0080044	-
Cl041027	0.917541	6.25046	-2.76812	0.000135763	0.000834282	down	-	-
Cl041028	6.29733	0.0574257	6.7769	2.39235e-11	4.26081e-10	up	GO:0000209,GO:0008270,GO:0016567,GO:0016874,GO:0043161,GO:0061630	KOG4628-Predicted E3 ubiquitin ligase[O]
Cl041029	67.7433	2.65589	4.67281	1.36032e-09	1.97147e-08	up	-	-
Cl007464	202.917	34.8136	2.54316	1.05347e-08	1.34782e-07	up	GO:0003700,GO:0005634,GO:0006351,GO:0006355,GO:0007275,GO:0043565,GO:0048656	KOG2759-Vacuolar H+-ATPase V1 sector, subunit H[C]
Cl035142	2.71535	7.02629	-1.37163	0.00706711	0.0259957	down	GO:0016021	-
Cl003615	3.88487	16.8327	-2.11533	5.8894e-08	6.71237e-07	down	GO:0004674,GO:0005524,GO:0005886,GO:0009506	KOG1187-Serine/threonine protein kinase[T]
Cl026520	5.11467	1.15327	2.14891	3.82539e-07	3.85493e-06	up	GO:0004497,GO:0005506,GO:0005789,GO:0016020,GO:0016021,GO:0016705,GO:0016709,GO:0020037,GO:0044550,GO:0102260	KOG0156-Cytochrome P450 CYP2 subfamily[Q]
Cl026521	118.31	55.3192	1.09672	1.6435e-11	2.98638e-10	up	-	-
Cl026527	17.1031	40.7428	-1.25229	0.000687525	0.00349856	down	GO:0004672,GO:0005524,GO:0016021	-
Cl026524	1.50311	7.0016	-2.21973	2.41344e-06	2.11831e-05	down	GO:0004497,GO:0005506,GO:0016021,GO:0016705,GO:0020037	KOG0156-Cytochrome P450 CYP2 subfamily[Q]
Cl003907	4.21723	11.3911	-1.43354	0.000872779	0.00430615	down	-	-
Cl018139	13.8703	1.34648	3.36474	2.93326e-10	4.69158e-09	up	GO:0000325,GO:0005215,GO:0005773,GO:0005774,GO:0005794,GO:0009705,GO:0015031,GO:0015334,GO:0015833,GO:0016021,GO:0042937,GO:0042938,GO:0042939	KOG1237-H+/oligopeptide symporter[E]
Cl001924	7.5522	15.1348	-1.0029	0.000634057	0.00326349	down	GO:0005773	KOG2233-Alpha-N-acetylglucosaminidase[U]
Cl001929	10.686	4.04207	1.40255	1.33549e-09	1.93744e-08	up	GO:0005506,GO:0009820,GO:0016491,GO:0046872,GO:0050474,GO:0051213	KOG0143-Iron/ascorbate family oxidoreductases[QR]
Cl004346	5.25409	13.7424	-1.38712	0.00739581	0.0270076	down	GO:0016020	-
Cl018689	309.074	124.198	1.31531	2.39212e-24	1.2837e-22	up	-	-
Cl032001	17.9244	7.26178	1.30353	5.3746e-05	0.000362048	up	GO:0005524,GO:0005886,GO:0009624,GO:0010208,GO:0016021,GO:0016887,GO:0042626	KOG0061-Transporter, ABC superfamily (Breast cancer resistance protein)[Q]
Cl026114	34.792	95.3988	-1.45522	4.23872e-05	0.000291831	down	-	-
Cl023000	29.1814	5.86702	2.31435	1.19109e-09	1.73761e-08	up	GO:0003700,GO:0005634,GO:0005737,GO:0006351,GO:0006355,GO:0043565	-
Cl002365	390.319	26.3898	3.8866	8.8972e-60	2.32217e-57	up	GO:0005774,GO:0005886,GO:0009507,GO:0009620,GO:0009651,GO:0009695,GO:0016020,GO:0016853,GO:0046423	-
Cl006479	53.565	0.765437	6.12886	1.80529e-114	2.3559e-111	up	GO:0005737,GO:0006012,GO:0016757,GO:0046872,GO:0047216	KOG1950-Glycosyl transferase, family 8 - glycogenin[G]
Cl020725	5.77189	14.9763	-1.37557	0.000541872	0.00284097	down	GO:0008152,GO:0009636,GO:0009813,GO:0010224,GO:0016758,GO:0035251,GO:0043231,GO:0050403,GO:0050502,GO:0052696,GO:0080043,GO:0080044	KOG1192-UDP-glucuronosyl and UDP-glucosyl transferase[GC]
Cl012175	68.6812	33.3344	1.0429	0.000537406	0.00282219	up	GO:0003697,GO:0004553,GO:0005524,GO:0005773,GO:0005975,GO:0006281,GO:0006952,GO:0008094,GO:0015171,GO:0016021,GO:0042973	-
Cl016877	5.92733	0.0001	15.8551	5.76195e-11	9.92951e-10	up	-	-
Cl021338	12.6409	32.9187	-1.38081	0.00131237	0.00614832	down	GO:0003712,GO:0004402,GO:0005634,GO:0006351,GO:0006355,GO:0008270	-
Cl021333	71.8026	30.1351	1.25259	9.49583e-12	1.7749e-10	up	GO:0005834,GO:0005886,GO:0007186	-
Cl038771	11.6417	2.39072	2.28378	1.83863e-05	0.000137324	up	GO:0005524,GO:0005886,GO:0009611,GO:0009651,GO:0009737,GO:0009897,GO:0010222,GO:0010588,GO:0015245,GO:0015908,GO:0016021,GO:0016887,GO:0042626,GO:0042803,GO:0080051	KOG0061-Transporter, ABC superfamily (Breast cancer resistance protein)[Q]
Cl028032	102.532	37.4814	1.45183	2.52222e-06	2.20326e-05	up	GO:0003677,GO:0003700,GO:0005634,GO:0006351,GO:0006970,GO:0009409,GO:0009414,GO:0009416,GO:0009611,GO:0009651,GO:0009736,GO:0009873,GO:0043565,GO:0045595,GO:0071472	-
Cl026645	9.33819	31.0964	-1.73553	0.000748412	0.00376369	down	GO:0005886,GO:0005887,GO:0006644,GO:0007165,GO:0008195,GO:0031969,GO:0046839	KOG3030-Lipid phosphate phosphatase and related enzymes of the PAP2 family[I]
Cl026769	5.20485	0.295768	4.13732	2.63426e-20	1.07888e-18	up	GO:0005774,GO:0005886,GO:0015079,GO:0016021	-
Cl008860	9.47879	19.2578	-1.02267	0.00724653	0.026557	down	GO:0000794,GO:0000922,GO:0001673,GO:0003677,GO:0005634,GO:0005654,GO:0005694,GO:0005737,GO:0005794,GO:0005813,GO:0006259,GO:0006260,GO:0006281,GO:0006974,GO:0008022,GO:0010212,GO:0015629,GO:0016605,GO:0042802,GO:1901796	-
Cl008864	16.223	4.97128	1.70636	1.61812e-12	3.27156e-11	up	-	-
Cl013355	123.855	45.7158	1.43789	1.30188e-07	1.41046e-06	up	GO:0004190,GO:0005886,GO:0006508,GO:0030163,GO:0031225,GO:0046658	KOG1339-Aspartyl protease[O]
Cl013351	3.61558	10.7561	-1.57286	1.83654e-06	1.65082e-05	down	GO:0000785,GO:0003682,GO:0005085,GO:0005634,GO:0005829,GO:0009411,GO:0009649,GO:0009881,GO:0010224,GO:0018298,GO:0042803	KOG1427-Uncharacterized conserved protein, contains RCC1 domain[S]
Cl039557	8.8489	68.9722	-2.96244	0.000315579	0.00176648	down	GO:0004252,GO:0005576,GO:0005618	KOG1153-Subtilisin-related protease/Vacuolar protease B[O]
Cl022016	20.3684	6.44221	1.6607	2.16542e-08	2.65113e-07	up	GO:0005886,GO:0009507,GO:0009793,GO:0048364,GO:0048367	-
Cl022014	18.2862	41.3151	-1.17592	0.00464974	0.0182693	down	GO:0008152,GO:0009507,GO:0009570,GO:0009941,GO:0016787,GO:0046872	KOG2914-Predicted haloacid-halidohydrolase and related hydrolases[R]
Cl022015	6.37692	27.5327	-2.11021	1.3472e-08	1.70239e-07	down	GO:0005634,GO:0005794,GO:0006950,GO:0043209	KOG0548-Molecular co-chaperone STI1[O]
Cl009802	6.91229	15.5403	-1.16878	3.10571e-07	3.17992e-06	down	GO:0000077,GO:0003677,GO:0003700,GO:0005634,GO:0006351,GO:0006355,GO:0010332,GO:0040020	-
Cl012408	1.74147	5.24247	-1.58994	5.44097e-06	4.48236e-05	down	-	-
Cl024081	19.9054	7.35699	1.43598	0.000146109	0.000889289	up	GO:0016020	-
Cl024089	10.2518	4.95836	1.04794	1.83518e-11	3.31998e-10	up	GO:0003700,GO:0005634,GO:0005730,GO:0006351,GO:0006355,GO:0009733,GO:0009793,GO:0010029,GO:0010431,GO:0044212,GO:0048831	KOG4282-Transcription factor GT-2 and related proteins, contains trihelix DNA-binding/SANT domain[K]
Cl027682	45.9093	128.074	-1.48012	0.000817388	0.00406781	down	GO:0016021	-
Cl027687	15.1902	2.77441	2.45289	4.83795e-36	5.10652e-34	up	GO:0003677,GO:0003700,GO:0005634,GO:0006351,GO:0008270,GO:0009416,GO:0009908,GO:0009909,GO:0030154,GO:0045892,GO:0048571,GO:0048572,GO:0048576,GO:0048579	KOG1601-GATA-4/5/6 transcription factors[K]
Cl015720	61.8863	0.706835	6.4521	3.62703e-37	4.05183e-35	up	GO:0016021	KOG2931-Differentiation-related gene 1 protein (NDR1 protein), related proteins[S]
Cl016401	22.6708	8.85463	1.35633	4.68545e-10	7.28707e-09	up	GO:0000139,GO:0005794,GO:0008375,GO:0015020,GO:0016020,GO:0016021,GO:0016049	KOG0799-Branching enzyme[G]
Cl015179	4.50676	9.63217	-1.09577	0.00706393	0.0259901	down	GO:0003677,GO:0003910,GO:0003950,GO:0005634,GO:0005737,GO:0006273,GO:0006471,GO:0051103	KOG1037-NAD+ ADP-ribosyltransferase Parp, required for poly-ADP ribosylation of nuclear proteins[KLO]
Cl034891	58.745	29.0324	1.0168	1.85439e-06	1.6653e-05	up	GO:0005783,GO:0005789,GO:0016021	KOG0439-VAMP-associated protein involved in inositol metabolism[U]
Cl014436	75.4685	32.3648	1.22145	8.15764e-08	9.13083e-07	up	GO:0007275,GO:0009416,GO:0009611,GO:0009694,GO:0009733,GO:0009864,GO:0040008,GO:0080123	-
Cl029687	8.32101	1.48098	2.49021	4.93766e-09	6.65853e-08	up	GO:0004674,GO:0004675,GO:0005524,GO:0005773,GO:0005886,GO:0006468,GO:0006952,GO:0009506,GO:0016021,GO:0030246,GO:0031625,GO:0048544	KOG1187-Serine/threonine protein kinase[T]
Cl005326	19.0817	1.89414	3.33257	9.18528e-05	0.000588112	up	-	-
Cl008320	538.931	254.219	1.08403	0.00333977	0.0137607	up	GO:0004553,GO:0005975,GO:0008422,GO:1901657	KOG0626-Beta-glucosidase, lactase phlorizinhydrolase, and related proteins[G]
Cl008323	69.3906	1.69496	5.35542	7.55468e-30	5.67788e-28	up	-	-
Cl008324	22.5219	0.617323	5.18916	1.17111e-52	2.47225e-50	up	-	-
Cl005495	6.38044	61.2084	-3.262	3.0218e-07	3.10175e-06	down	GO:0004497,GO:0005506,GO:0016020,GO:0016021,GO:0016705,GO:0020037,GO:0033773	KOG0156-Cytochrome P450 CYP2 subfamily[Q]
Cl005494	3.91657	8.35064	-1.0923	0.00555952	0.0212337	down	-	-
Cl005493	4.54676	12.9654	-1.51176	9.06368e-06	7.19233e-05	down	GO:0000502,GO:0043161	-
Cl005498	2.44928	24.1757	-3.30313	7.09867e-16	2.00396e-14	down	GO:0004497,GO:0005506,GO:0016020,GO:0016021,GO:0016705,GO:0020037,GO:0033773	KOG0156-Cytochrome P450 CYP2 subfamily[Q]
Cl009140	30.4231	5.59733	2.44236	2.12042e-27	1.37111e-25	up	GO:0003824,GO:0003825,GO:0004805,GO:0005992	KOG1050-Trehalose-6-phosphate synthase component TPS1 and related subunits[G]
Cl036634	15.6871	55.386	-1.81994	1.89083e-08	2.33687e-07	down	GO:0006355	-
Cl006676	3.16882	10.7553	-1.76302	0.0102693	0.0355732	down	-	-
Cl006677	11.2844	34.7265	-1.62171	0.000302698	0.00170401	down	-	-
Cl031943	72.2277	4.35399	4.05214	9.71482e-26	5.6346e-24	up	GO:0005506,GO:0009718,GO:0031418,GO:0046872,GO:0050589,GO:0051213	KOG0143-Iron/ascorbate family oxidoreductases[QR]
Cl010372	318.047	19.0083	4.06454	9.85927e-20	3.90427e-18	up	-	-
Cl001375	198.411	71.2958	1.4766	2.23757e-22	1.06008e-20	up	GO:0005783,GO:0005794,GO:0008643,GO:0016021	KOG1441-Glucose-6-phosphate/phosphate and phosphoenolpyruvate/phosphate antiporter[GE]
Cl010499	1276.99	184.438	2.79154	1.5876e-34	1.51429e-32	up	GO:0000771,GO:0005536,GO:0005537	-
Cl001378	28.0601	9.44273	1.57124	3.09966e-05	0.000220713	up	GO:0005622,GO:0005654,GO:0005737,GO:0006810,GO:0007165,GO:0008289,GO:0008526,GO:0046488	KOG3668-Phosphatidylinositol transfer protein[IT]
Cl007235	81.1256	8.78974	3.20627	1.11536e-15	3.07904e-14	up	-	-
Cl007234	342.083	44.7752	2.93357	1.27799e-15	3.50775e-14	up	GO:0003700,GO:0005634,GO:0006351,GO:0006355,GO:0043565	-
Cl021139	9.50016	23.7632	-1.32271	1.41919e-05	0.000108163	down	GO:0000166,GO:0003677,GO:0003887,GO:0006287,GO:0006297,GO:0008296,GO:0043625,GO:0045004,GO:0046872,GO:0051539	KOG0969-DNA polymerase delta, catalytic subunit[L]
Cl002770	44.5476	115.07	-1.36909	2.91039e-06	2.51225e-05	down	GO:0005351,GO:0005355,GO:0005887,GO:0008643,GO:0015293,GO:0016021,GO:0046323	KOG0254-Predicted transporter (major facilitator superfamily)[R]
Cl030700	1.89134	5.49391	-1.53842	0.00328829	0.0135759	down	-	-
Cl000957	9.12741	25.2966	-1.47067	6.39863e-08	7.27256e-07	down	-	-
Cl041805	2.29074	12.5462	-2.45337	5.27345e-38	6.23048e-36	down	GO:0004674,GO:0005524,GO:0005634,GO:0006281,GO:0006303,GO:0007004,GO:0007049,GO:0009506,GO:0010044,GO:0010332,GO:0016301,GO:0032204,GO:0032504	KOG0890-Protein kinase of the PI-3 kinase family involved in mitotic growth, DNA repair and meiotic recombination[TBLD]
Cl019457	3.06633	12.929	-2.07603	0.00847183	0.0302859	down	GO:0016021	-
Cl026484	2.6146	6.44715	-1.30207	0.000583884	0.00303243	down	-	-
Cl003424	4.17413	16.1264	-1.94988	2.58007e-05	0.000187292	down	-	-
Cl018491	11.5748	40.6856	-1.81353	1.05295e-08	1.34775e-07	down	-	-
Cl018499	13.39	27.5527	-1.04104	0.0066078	0.0245961	down	GO:0004674,GO:0005524,GO:0005886	KOG1187-Serine/threonine protein kinase[T]
Cl021699	35.7181	0.931214	5.2614	1.74784e-33	1.56814e-31	up	GO:0004575,GO:0005773,GO:0005975,GO:0016021,GO:0050306	KOG0228-Beta-fructofuranosidase (invertase)[G]
Cl000423	655.59	75.9498	3.10968	1.23548e-14	3.04991e-13	up	GO:0005215,GO:0005774,GO:0005887,GO:0009705,GO:0009992,GO:0015250,GO:0015254,GO:0016021,GO:0034220,GO:0042807	KOG0223-Aquaporin (major intrinsic protein family)[G]
Cl005414	9.09189	28.5934	-1.65303	0.000463281	0.00247595	down	GO:0009507,GO:0009543,GO:0010206,GO:0010207	-
Cl000426	417.464	120.543	1.7921	2.14748e-08	2.63142e-07	up	GO:0008219,GO:0009507,GO:0009534,GO:0009535,GO:0009706,GO:0009816,GO:0009908,GO:0009941,GO:0010154,GO:0010277,GO:0015996,GO:0032441,GO:0046872,GO:0051536,GO:0051537	-
Cl022566	2.8081	6.0507	-1.10751	0.000140168	0.000857676	down	GO:0005634,GO:0006970,GO:0016567,GO:0042631,GO:0071472	KOG4350-Uncharacterized conserved protein, contains BTB/POZ domain[R]
Cl023210	8.8505	20.1178	-1.18464	0.000260789	0.00149434	down	GO:0004560,GO:0005773,GO:0005975,GO:0048046	KOG3340-Alpha-L-fucosidase[G]
Cl023216	12.3493	26.8016	-1.11789	5.95219e-07	5.79476e-06	down	GO:0004084,GO:0006532,GO:0009097,GO:0009098,GO:0009099,GO:0009507,GO:0030170,GO:0052654,GO:0052655,GO:0052656	KOG0975-Branched chain aminotransferase BCAT1, pyridoxal phosphate enzymes type IV superfamily[E]
Cl024248	1.75195	5.00333	-1.51393	5.43223e-05	0.000365578	down	GO:0004674,GO:0005524,GO:0005886,GO:0016021,GO:0046777	KOG1187-Serine/threonine protein kinase[T]
Cl012389	16.566	8.04873	1.04139	3.22414e-06	2.75819e-05	up	GO:0005773,GO:0005774,GO:0016021	KOG1764-5'-AMP-activated protein kinase, gamma subunit[C]
Cl010885	27.2026	76.6747	-1.49501	2.67584e-07	2.76742e-06	down	GO:0004674,GO:0005524,GO:0005829,GO:0006468,GO:0035556	KOG0584-Serine/threonine protein kinase[R]
Cl025113	28.679	0.669065	5.42171	2.38872e-15	6.3677e-14	up	GO:0009821,GO:0016747,GO:0047203	-
Cl018826	1155.84	12.3704	6.54591	1.44067e-83	8.99168e-81	up	GO:0000272,GO:0004568,GO:0005975,GO:0006032,GO:0006952,GO:0008061,GO:0016998	KOG4742-Predicted chitinase[R]
Cl027238	5.54517	25.8525	-2.221	5.41815e-13	1.14127e-11	down	GO:0004842,GO:0005886,GO:0008270,GO:0016021,GO:0016567,GO:0016874,GO:0043161,GO:0048577,GO:0061630	KOG0802-E3 ubiquitin ligase[O]
Cl022606	37.7832	4.80011	2.9766	6.81046e-21	2.94915e-19	up	-	-
Cl042115	5.37029	42.6608	-2.98984	7.06147e-05	0.000463076	down	GO:0005739	-
Cl042114	5.54655	45.3169	-3.03039	0.000214749	0.00126031	down	-	-
Cl042117	8.52973	72.7918	-3.0932	3.14614e-05	0.000223579	down	GO:0005739	-
Cl042116	3.35848	25.4882	-2.92395	0.000111112	0.000696058	down	GO:0006810,GO:0009535,GO:0016021,GO:0016651,GO:0016655,GO:0019684,GO:0048038,GO:0051287	KOG2870-NADH:ubiquinone oxidoreductase, NDUFS2/49 kDa subunit[C]
Cl042118	11.2096	80.7548	-2.84881	0.000563583	0.0029403	down	-	-
Cl043246	766.796	178.423	2.10354	3.86172e-36	4.1063e-34	up	GO:0005215,GO:0005887,GO:0015446,GO:0015700,GO:0016021,GO:0055085,GO:0098656	KOG2639-Sodium sulfate symporter and related arsenite permeases[P]
Cl017962	113.673	42.8498	1.40754	5.30395e-13	1.11804e-11	up	GO:0000139,GO:0005768,GO:0005773,GO:0005774,GO:0005794,GO:0005802,GO:0009506,GO:0010008,GO:0016021	KOG1278-Endosomal membrane proteins, EMP70[U]
Cl016617	16.5796	7.90189	1.06914	3.15217e-09	4.34255e-08	up	-	-
Cl011491	2.48642	11.0055	-2.14608	2.81506e-05	0.000202863	down	GO:0004674,GO:0005524,GO:0005886,GO:0016021	KOG1187-Serine/threonine protein kinase[T]
Cl034915	7.95475	17.0019	-1.09581	2.36663e-05	0.000173287	down	GO:0005524,GO:0016301,GO:0017050,GO:0030148	KOG1116-Sphingosine kinase, involved in sphingolipid metabolism[IT]
Cl001517	18.257	4.88122	1.90314	2.60691e-06	2.27283e-05	up	GO:0004722,GO:0046872	KOG0698-Serine/threonine protein phosphatase[T]
Cl044261	44.7706	0.527933	6.40605	6.68156e-13	1.39918e-11	up	GO:0016021	-
Cl014613	4.41236	11.6437	-1.39993	5.49145e-05	0.000369226	down	GO:0008270,GO:0016021	KOG1609-Protein involved in mRNA turnover and stability[A]
Cl002159	170.268	45.495	1.90402	1.02256e-35	1.06755e-33	up	GO:0005829	KOG2130-Phosphatidylserine-specific receptor PtdSerR, contains JmjC domain[BT]
Cl002158	21.3811	8.6057	1.31297	0.00649847	0.0242552	up	GO:0003849,GO:0009073,GO:0009423,GO:0009507	-
Cl037755	7.06067	19.0599	-1.43266	1.0113e-05	7.94812e-05	down	GO:0004190,GO:0006508,GO:0030163	KOG1339-Aspartyl protease[O]
Cl005511	6.21088	86.9743	-3.80772	1.90871e-22	9.10281e-21	down	GO:0005506,GO:0016020,GO:0016709,GO:0020037,GO:0033773,GO:0042343,GO:0044550,GO:0098542	KOG0156-Cytochrome P450 CYP2 subfamily[Q]
Cl007914	28.9025	5.60781	2.36569	1.27436e-52	2.67057e-50	up	GO:0003677,GO:0003700,GO:0005634,GO:0006351,GO:0006355,GO:0009793,GO:0010431	KOG4282-Transcription factor GT-2 and related proteins, contains trihelix DNA-binding/SANT domain[K]
Cl011932	41.9927	6.90248	2.60495	2.58076e-18	9.09126e-17	up	GO:0003824,GO:0005737,GO:0050662,GO:0071555	KOG1429-dTDP-glucose 4-6-dehydratase/UDP-glucuronic acid decarboxylase[GM]
Cl028653	7.09464	2.04336	1.79579	5.46461e-12	1.04662e-10	up	GO:0016747,GO:0042617	-
Cl020458	31.4332	71.8701	-1.1931	0.000180448	0.00107751	down	GO:0004672,GO:0004674,GO:0005524,GO:0016021	KOG1187-Serine/threonine protein kinase[T]
Cl035276	6.84866	14.5035	-1.08251	1.28595e-06	1.18554e-05	down	GO:0005886,GO:0015098,GO:0016021	KOG4332-Predicted sugar transporter[G]
Cl035275	0.620136	8.95103	-3.8514	8.91162e-10	1.32773e-08	down	GO:0016021	-
Cl034587	204.7	422.298	-1.04475	0.000101061	0.000640499	down	GO:0000421,GO:0005874,GO:0006914,GO:0006995,GO:0015031,GO:0033110	KOG1654-Microtubule-associated anchor protein involved in autophagy and membrane trafficking[Z]
Cl007003	3.79474	12.3474	-1.70214	0.000541654	0.0028406	down	-	-
Cl007004	8.72596	25.2937	-1.53539	2.46748e-09	3.45231e-08	down	GO:0001666,GO:0004672,GO:0004674,GO:0004712,GO:0005524,GO:0005789,GO:0009686,GO:0009723,GO:0009744,GO:0009750,GO:0009873,GO:0010105,GO:0010182,GO:0046777,GO:0048510,GO:0071281,GO:2000035,GO:2000069	KOG0192-Tyrosine kinase specific for activated (GTP-bound) p21cdc42Hs[T]
Cl035183	27.9134	75.3274	-1.43222	0.00336258	0.0138428	down	GO:0003723,GO:0005634,GO:0005654,GO:0005737,GO:0005829,GO:0006915,GO:0007569,GO:0034393,GO:0043066,GO:0043508,GO:0045786,GO:0045892,GO:1904761	KOG0403-Neoplastic transformation suppressor Pdcd4/MA-3, contains MA3 domain[T]
Cl002986	5.65248	17.6894	-1.64593	1.53778e-05	0.000116275	down	GO:0004180,GO:0005576,GO:0016747,GO:0019748	KOG1282-Serine carboxypeptidases (lysosomal cathepsin A)[OE]
Cl002987	309.874	98.2691	1.65687	0.000139333	0.00085348	up	GO:0004672,GO:0005524,GO:0016021	KOG1235-Predicted unusual protein kinase[R]
Cl002982	2.78008	6.97791	-1.32767	0.00175153	0.00789675	down	-	-
Cl002983	10.6701	29.2893	-1.4568	3.93181e-05	0.000272399	down	GO:0006952,GO:0047501	KOG1208-Dehydrogenases with different specificities (related to short-chain alcohol dehydrogenases)[Q]
Cl026857	9.74679	4.31053	1.17706	7.56648e-08	8.51229e-07	up	GO:0004497,GO:0016491,GO:0019439,GO:0071949	-
Cl026854	1.79845	5.99685	-1.73745	3.61821e-06	3.06337e-05	down	GO:0004650,GO:0005576,GO:0005975,GO:0016021,GO:0071555	-
Cl021498	8.46296	20.9655	-1.30878	0.00458267	0.0180453	down	-	-
Cl019391	12.906	5.50492	1.22925	6.08413e-05	0.00040481	up	GO:0005769,GO:0005886,GO:0015095,GO:0015693,GO:0016021	KOG2922-Uncharacterized conserved protein[S]
Cl003581	3.22152	7.56277	-1.23117	0.00426182	0.016961	down	GO:0005634,GO:0005737,GO:0016491,GO:0046872,GO:0051213	KOG3200-Uncharacterized conserved protein[S]
Cl034636	6.03367	1.19068	2.34125	1.837e-07	1.9519e-06	up	GO:0005576,GO:0005618,GO:0030145,GO:0033609,GO:0045735,GO:0046564,GO:0048046	-
Cl019645	266.491	2.23367	6.89852	3.38177e-75	1.64561e-72	up	GO:0016021	-
Cl019641	7.13343	1.1873	2.58691	4.52184e-07	4.50146e-06	up	GO:0016021	-
Cl026145	26.6878	0.081574	8.35385	1.33046e-15	3.64827e-14	up	-	-
Cl026142	20.3444	1.48525	3.77585	2.06354e-05	0.00015277	up	GO:0016021	-
Cl038837	3.16433	11.4675	-1.85757	4.1363e-05	0.00028519	down	GO:0003700,GO:0005634,GO:0006351,GO:0006355,GO:0043565	-
Cl038838	16.0807	35.2843	-1.13369	0.00561161	0.0214127	down	-	-
Cl023533	2.57372	8.96237	-1.80002	0.000851482	0.00420758	down	-	-
Cl018519	9.05072	24.5556	-1.43995	1.12534e-05	8.74823e-05	down	GO:0000977,GO:0001085,GO:0001228,GO:0003682,GO:0003700,GO:0005634,GO:0005667,GO:0008270,GO:0030154,GO:0043565,GO:0045893	KOG1601-GATA-4/5/6 transcription factors[K]
Cl018517	12.0351	0.205503	5.87194	1.31477e-40	1.74755e-38	up	-	-
Cl018515	13.979	5.73264	1.28599	2.30257e-05	0.000169071	up	GO:0004028,GO:0004029,GO:0004030,GO:0005783,GO:0006081,GO:0016020	KOG2456-Aldehyde dehydrogenase[C]
Cl023397	0.971787	9.76113	-3.32834	2.35127e-09	3.29775e-08	down	-	-
Cl023393	625.102	11.6867	5.74115	1.63777e-27	1.06622e-25	up	GO:0009820,GO:0047037	KOG1205-Predicted dehydrogenase[Q]
Cl023390	25.5839	66.5136	-1.37841	0.0108132	0.037135	down	GO:0009820,GO:0047037	KOG1205-Predicted dehydrogenase[Q]
Cl040826	3.87423	11.8899	-1.61775	0.0033195	0.013691	down	GO:0004674,GO:0005524,GO:0005886,GO:0009554,GO:0009556,GO:0016021,GO:0048658	KOG1187-Serine/threonine protein kinase[T]
Cl015723	100.777	12.9286	2.96252	1.15237e-35	1.19439e-33	up	GO:0003677,GO:0003682,GO:0003700,GO:0003713,GO:0005634,GO:0006338,GO:0006351,GO:0006355,GO:0006357,GO:0008270,GO:0009908,GO:0016573,GO:0035066,GO:0048262	KOG0724-Zuotin and related molecular chaperones (DnaJ superfamily), contains DNA-binding domains[O]
Cl015727	36.0686	89.0121	-1.30326	5.14018e-06	4.25777e-05	down	GO:0000062,GO:0003995,GO:0005739,GO:0006552,GO:0008470,GO:0009055,GO:0033539,GO:0050660,GO:0052890,GO:0055088	-
Cl015724	4.33951	17.2387	-1.99005	9.95772e-05	0.000632351	down	GO:0003677,GO:0003700,GO:0005634,GO:0006351,GO:0007275,GO:0009737,GO:0009739,GO:0009751,GO:0009753,GO:0009785	KOG0048-Transcription factor, Myb superfamily[K]
Cl012118	33.306	16.1956	1.04018	0.000641011	0.00329338	up	GO:0004364,GO:0009734	KOG0406-Glutathione S-transferase[O]
Cl012119	1.20301	5.39405	-2.16472	0.000373239	0.00204811	down	-	-
Cl021828	50.7565	127.021	-1.3234	4.62585e-05	0.000316285	down	GO:0004674,GO:0005524,GO:0005634,GO:0005737,GO:0006468,GO:0009738,GO:0035556	KOG0583-Serine/threonine protein kinase[T]
Cl021820	3.29031	10.2998	-1.64633	0.000956962	0.00465746	down	GO:0005634,GO:0005694,GO:0005730,GO:0008270,GO:0009506,GO:0018024	KOG1082-Histone H3 (Lys9) methyltransferase SUV39H1/Clr4, required for transcriptional silencing[BK]
Cl014457	1.32788	8.5488	-2.6866	0.000106474	0.00067125	down	GO:0016491	KOG1575-Voltage-gated shaker-like K+ channel, subunit beta/KCNAB[C]
Cl016961	12.4772	0.230164	5.76049	3.70084e-08	4.37968e-07	up	-	-
Cl008778	3.72755	8.04289	-1.10949	0.000452271	0.00242359	down	GO:0016021	-
Cl016967	9.01445	36.0978	-2.0016	5.82833e-11	1.00319e-09	down	GO:0006355	-
Cl014182	36.7016	79.3484	-1.11236	9.52124e-08	1.05583e-06	down	GO:0005576,GO:0005618,GO:0016042,GO:0016788	-
Cl001126	90.6235	219.399	-1.2756	0.00435199	0.0172625	down	GO:0005524,GO:0006457,GO:0009507,GO:0009570,GO:0009941,GO:0042026	KOG0356-Mitochondrial chaperonin, Cpn60/Hsp60p[O]
Cl010608	13.5787	33.7934	-1.3154	0.000493311	0.00261647	down	-	-
Cl024955	3.37083	11.9697	-1.82821	0.00286459	0.0120731	down	-	-
Cl024956	40.2714	118.012	-1.55111	0.000100553	0.000637772	down	-	-
Cl019600	3.71681	7.60598	-1.03307	0.000142021	0.000867721	down	GO:0000783,GO:0003691,GO:0031627	KOG0383-Predicted helicase[R]
Cl031513	21.9482	47.9697	-1.12802	0.00109784	0.00526458	down	GO:0005385,GO:0005886,GO:0016021,GO:0071577	KOG1558-Fe2+/Zn2+ regulated transporter[P]
Cl034173	0.83865	5.62204	-2.74495	5.0434e-05	0.000342146	down	-	-
Cl012937	5.60901	17.6148	-1.65097	4.05318e-06	3.40086e-05	down	-	-
Cl012934	17.7274	8.12743	1.12511	1.50824e-10	2.48859e-09	up	GO:0000139,GO:0008270,GO:0016021,GO:0019706	KOG1315-Predicted DHHC-type Zn-finger protein[R]
Cl017373	6.58155	0.581025	3.50176	2.82198e-09	3.92344e-08	up	GO:0005829,GO:0007338,GO:0009846,GO:0009860,GO:0016740	-
Cl033432	5.24474	1.60157	1.71138	4.01711e-07	4.03115e-06	up	GO:0000139,GO:0016021,GO:0016757,GO:0071555	-
Cl041674	15.7139	5.22543	1.58842	4.30479e-06	3.59903e-05	up	GO:0003677,GO:0003700,GO:0005634,GO:0006351,GO:0008285,GO:0030154,GO:0035987,GO:0045597,GO:0045892,GO:0045893,GO:0048226,GO:2000067	KOG0048-Transcription factor, Myb superfamily[K]
Cl007436	99.7067	25.4452	1.9703	3.37402e-12	6.65303e-11	up	GO:0016021	-
Cl017529	6.89615	1.32003	2.38522	2.42623e-30	1.85258e-28	up	GO:0016747,GO:0047172	-
Cl028498	10.091	22.8613	-1.17984	0.00103227	0.00498343	down	GO:0009507	-
Cl043031	4.37198	20.1977	-2.20783	0.00125593	0.00592372	down	GO:0005215,GO:0006811,GO:0016021,GO:0055072	KOG1291-Mn2+ and Fe2+ transporters of the NRAMP family[P]
Cl043030	19.19	78.6993	-2.036	0.00211736	0.00928222	down	GO:0005215,GO:0006811,GO:0016021,GO:0055072	KOG1291-Mn2+ and Fe2+ transporters of the NRAMP family[P]
Cl011592	43.3822	87.357	-1.00982	8.02507e-07	7.67232e-06	down	GO:0003333,GO:0005886,GO:0015171,GO:0016021	-
Cl029722	79.0537	13.0108	2.60312	2.27313e-24	1.22442e-22	up	GO:0003677,GO:0003700,GO:0005634,GO:0006351,GO:0006952,GO:0009873,GO:0016020	-
Cl011356	6.77574	0.868598	2.96362	5.38789e-05	0.000362858	up	-	-
Cl015448	79.7078	33.8755	1.23448	4.15855e-13	8.91649e-12	up	GO:0004722,GO:0046872	KOG0698-Serine/threonine protein phosphatase[T]
Cl012714	2.58231	5.20899	-1.01234	0.00250988	0.010755	down	GO:0000166,GO:0003676,GO:0003723,GO:0005634,GO:0009414,GO:0009651,GO:0009737,GO:0010029	KOG0149-Predicted RNA-binding protein SEB4 (RRM superfamily)[R]
Cl012715	12.3767	4.77733	1.37335	4.09716e-08	4.81299e-07	up	GO:0000166,GO:0003676	KOG0131-Splicing factor 3b, subunit 4[A]
Cl022930	8.59394	0.764255	3.49119	4.01571e-14	9.57568e-13	up	GO:0004674,GO:0005524,GO:0005886,GO:0016021,GO:0030246	KOG1187-Serine/threonine protein kinase[T]
Cl006964	134.15	28.2234	2.24889	6.54407e-28	4.34908e-26	up	GO:0004674,GO:0005524,GO:0009738	KOG0583-Serine/threonine protein kinase[T]
Cl005703	97.6677	36.9687	1.40158	4.81039e-35	4.77877e-33	up	GO:0005737,GO:0008219,GO:0009751,GO:0009816,GO:0010175,GO:0017089,GO:0051861	KOG4189-Uncharacterized conserved protein[S]
Cl005704	15.9145	37.1408	-1.22266	0.000263077	0.00150547	down	GO:0003690,GO:0005634,GO:0005739,GO:0006353,GO:0006355,GO:0008270,GO:0009507,GO:0009793	KOG4765-Uncharacterized conserved protein[S]
Cl005709	11.9591	5.19137	1.20392	0.000122765	0.000760594	up	-	-
Cl033877	14.8686	5.43384	1.45222	0.000341347	0.0018941	up	GO:0003723,GO:0004525,GO:0005634,GO:0005737,GO:0016442,GO:0030422,GO:0046872	-
Cl033878	9.4736	1.29415	2.87191	0.00061257	0.00316425	up	GO:0005634	-
Cl007705	31.1058	12.9601	1.26311	1.08768e-07	1.19553e-06	up	-	-
Cl035024	3.06749	30.3215	-3.30521	8.79877e-17	2.69597e-15	down	GO:0005506,GO:0016020,GO:0016021,GO:0016709,GO:0020037,GO:0036191,GO:0044550	KOG0156-Cytochrome P450 CYP2 subfamily[Q]
Cl020641	9.94593	35.5887	-1.83924	0.0104485	0.0361287	down	GO:0000977,GO:0001085,GO:0001228,GO:0003682,GO:0003700,GO:0005634,GO:0005667,GO:0007623,GO:0008270,GO:0009416,GO:0009735,GO:0009740,GO:0009910,GO:0010187,GO:0010380,GO:0010468,GO:0030154,GO:0044212	KOG1601-GATA-4/5/6 transcription factors[K]
Cl004547	2.3367	12.5914	-2.4299	0.00149066	0.00685965	down	GO:0002229,GO:0005506,GO:0016491,GO:0046244,GO:0046872,GO:0051213	KOG0143-Iron/ascorbate family oxidoreductases[QR]
Cl030012	142.375	16.7074	3.09114	2.10344e-36	2.28749e-34	up	GO:0005524,GO:0005618,GO:0005634,GO:0005739,GO:0005774,GO:0005794,GO:0005829,GO:0005886,GO:0006351,GO:0006355,GO:0009266,GO:0009408,GO:0009615,GO:0009617,GO:0009644,GO:0016567,GO:0031625,GO:0042542,GO:0046686,GO:0048046	KOG0101-Molecular chaperones HSP70/HSC70, HSP70 superfamily[O]
Cl034776	324.378	8.8034	5.20347	6.56373e-26	3.86157e-24	up	GO:0000287,GO:0005737,GO:0006952,GO:0008152,GO:0010333,GO:0016114	-
Cl002864	79.8284	28.9626	1.46271	1.07189e-08	1.37017e-07	up	GO:0000055,GO:0005634,GO:0005654,GO:0005737,GO:0005829,GO:0015031,GO:0043023	KOG2613-NMD protein affecting ribosome stability and mRNA decay[J]
Cl021515	4.49741	11.1501	-1.30989	0.000385811	0.00210943	down	-	-
Cl022093	2.17523	7.52957	-1.7914	0.00230187	0.00997987	down	GO:0003677,GO:0003700,GO:0005634,GO:0006351,GO:0006355	-
Cl009887	4.46882	17.9417	-2.00535	1.20233e-11	2.22416e-10	down	GO:0007049,GO:0051301	KOG0656-G1/S-specific cyclin D[D]
Cl012480	5.54077	22.0189	-1.99059	0.00243298	0.0104708	down	GO:0003333,GO:0005886,GO:0015171,GO:0015193,GO:0015824,GO:0016021	-
Cl016404	207.849	3.29743	5.97805	1.44121e-170	4.59745e-167	up	GO:0016021	-
Cl016405	11.6603	0.90396	3.6892	1.56262e-07	1.67649e-06	up	GO:0016021	-
Cl024550	39.6442	1.47477	4.74855	4.00922e-12	7.80901e-11	up	-	-
Cl025603	4.31242	17.7836	-2.04398	6.25753e-06	5.09801e-05	down	GO:0000139,GO:0005768,GO:0005774,GO:0005794,GO:0005802,GO:0016021,GO:0045489,GO:0047262,GO:0071555	-
Cl008055	15.9545	0.500065	4.99571	1.62847e-15	4.40655e-14	up	-	-
Cl016484	6.19217	46.7992	-2.91797	3.91505e-07	3.94113e-06	down	GO:0016021	-
Cl015686	12.8784	34.7024	-1.43008	0.00206084	0.00908021	down	-	-
Cl029600	178.619	31.9525	2.48288	1.87409e-15	5.03793e-14	up	GO:0003677,GO:0003700,GO:0005634,GO:0006351,GO:0006355,GO:0009507,GO:0009965,GO:0030154,GO:0031347,GO:0045962,GO:0048366	-
Cl029606	30.4372	10.04	1.60007	1.2298e-07	1.33893e-06	up	-	-
Cl012307	31.7456	10.4039	1.60943	7.23602e-08	8.16612e-07	up	GO:0000139,GO:0016021,GO:0016757,GO:0071555	KOG1021-Acetylglucosaminyltransferase EXT1/exostosin 1[GMW]
Cl014227	19.5593	53.6988	-1.45704	3.49297e-05	0.000245071	down	GO:0005524,GO:0009651,GO:0016887	KOG0743-AAA+-type ATPase[O]
Cl014228	14.5183	35.044	-1.2713	0.007757	0.0280935	down	GO:0005524,GO:0005886,GO:0016021,GO:0016887	KOG0743-AAA+-type ATPase[O]
Cl000138	68.2387	0.0001	19.3802	4.61629e-28	3.09658e-26	up	GO:0000139,GO:0004252,GO:0005794,GO:0009506,GO:0016021,GO:0016485	KOG2289-Rhomboid family proteins[T]
Cl036149	4.98611	18.2687	-1.87339	8.11709e-09	1.05832e-07	down	GO:0004675,GO:0005524,GO:0005768,GO:0005886,GO:0006898,GO:0010008,GO:0010359,GO:0016020,GO:0016021,GO:0016045,GO:0042742,GO:0052544	KOG0618-Serine/threonine phosphatase 2C containing leucine-rich repeats, similar to SCN circadian oscillatory protein (SCOP)[T]
Cl025889	1.12881	7.21918	-2.67703	6.59537e-05	0.000435595	down	-	-
Cl042500	3.66146	26.9019	-2.87722	1.57333e-10	2.58856e-09	down	-	-
Cl013943	5.2497	13.4964	-1.36226	0.000117448	0.000730803	down	GO:0000045,GO:0016021,GO:0034975,GO:0072546	KOG4455-Uncharacterized conserved protein[S]
Cl011811	6.68069	0.245503	4.76618	2.15267e-35	2.18386e-33	up	GO:0005524	KOG0737-AAA+-type ATPase[O]
Cl001663	8.27609	42.0401	-2.34474	4.41492e-13	9.41697e-12	down	GO:0004674,GO:0005524,GO:0016021	-
Cl001661	5.85072	1.27745	2.19535	2.95944e-11	5.23509e-10	up	GO:0008810,GO:0016021,GO:0030245,GO:0071555	-
Cl031493	234.558	116.018	1.01559	1.40303e-17	4.57218e-16	up	GO:0000103,GO:0005623,GO:0005829,GO:0005886,GO:0006457,GO:0006662,GO:0015035,GO:0016671,GO:0034599,GO:0045454,GO:0055114	KOG0907-Thioredoxin[O]
Cl010414	16.158	48.0899	-1.57349	2.11448e-07	2.22531e-06	down	-	-
Cl007546	11.9615	0.6627	4.1739	6.11543e-44	9.33904e-42	up	GO:0004672,GO:0004674,GO:0005524,GO:0005886,GO:0006468,GO:0006952,GO:0009506,GO:0016021	-
Cl043362	2.89925	14.2823	-2.30048	0.000245941	0.00142015	down	-	-
Cl035788	5.26499	12.1368	-1.20488	2.32519e-05	0.000170558	down	GO:0003676,GO:0008276,GO:0018364,GO:0036009	-
Cl035789	27.0913	66.1089	-1.28702	1.02643e-09	1.5151e-08	down	GO:0005654,GO:0005730,GO:0005789,GO:0015031,GO:0016021,GO:0016032,GO:0070062	KOG0720-Molecular chaperone (DnaJ superfamily)[O]
Cl041882	7.45304	22.3984	-1.5875	0.000324088	0.00180952	down	GO:0004672,GO:0004674,GO:0005524,GO:0005622,GO:0005886,GO:0007338,GO:0009506,GO:0009723,GO:0009738,GO:0009741,GO:0009742,GO:0009788,GO:0009791,GO:0009873,GO:0010483,GO:0016020,GO:0016021,GO:0030308,GO:0043680,GO:0046777,GO:0048364,GO:0050832	KOG1187-Serine/threonine protein kinase[T]
Cl041888	23.0516	56.4084	-1.29105	0.00513503	0.0198555	down	GO:0000166,GO:0003723,GO:0005618,GO:0005634,GO:0005654,GO:0005730,GO:0005829,GO:0006396,GO:0034470	-
Cl026404	23.4401	75.1466	-1.68073	1.20375e-07	1.31356e-06	down	GO:0005247,GO:0005622,GO:0006821,GO:0010167,GO:0015112,GO:0015706,GO:0016021,GO:0034707	KOG0474-Cl- channel CLC-7 and related proteins (CLC superfamily)[P]
Cl021039	83.1275	174.144	-1.06688	8.0429e-06	6.44824e-05	down	GO:0003677,GO:0005634,GO:0006351,GO:0006355,GO:0006950	-
Cl035557	64.1911	10.3132	2.63788	2.30905e-34	2.16643e-32	up	GO:0006811,GO:0016021	KOG1134-Uncharacterized conserved protein[R]
Cl033251	9.80804	3.92382	1.32171	0.000116171	0.000723956	up	GO:0003677,GO:0005634,GO:0006260,GO:0006281,GO:0006310,GO:0008270	-
Cl037957	12.8593	36.3332	-1.49848	0.00147635	0.00680465	down	GO:0016021	KOG1726-HVA22/DP1 gene product-related proteins[V]
Cl037956	5.77494	13.9837	-1.27587	0.0150868	0.0487004	down	-	-
Cl004157	3.87061	11.24	-1.53801	1.29655e-08	1.64199e-07	down	-	-
Cl004153	103.159	23.963	2.10599	0.00013644	0.000838079	up	GO:0006782,GO:0008883,GO:0009507,GO:0015995,GO:0050661	-
Cl012788	86.4636	7.98818	3.43615	4.18575e-49	7.65432e-47	up	GO:0008152,GO:0009813,GO:0016021,GO:0016758,GO:0043231,GO:0052696,GO:0080043,GO:0080044	KOG1192-UDP-glucuronosyl and UDP-glucosyl transferase[GC]
Cl032057	343.424	73.034	2.23335	1.4702e-22	7.04665e-21	up	GO:0000287,GO:0004427,GO:0005737,GO:0005829,GO:0006796,GO:0046686	KOG1626-Inorganic pyrophosphatase/Nucleosome remodeling factor, subunit NURF38[C]
Cl022875	2.4417	5.78895	-1.24541	0.0104541	0.0361436	down	-	-
Cl022877	26.3509	84.271	-1.67719	0.000442174	0.00237641	down	GO:0005524,GO:0008559,GO:0016021,GO:0042626	KOG0054-Multidrug resistance-associated protein/mitoxantrone resistance protein, ABC superfamily[Q]
Cl019229	9.69266	4.20122	1.20608	4.99982e-07	4.9362e-06	up	GO:0004175,GO:0005793,GO:0016192	KOG2796-Uncharacterized conserved protein[S]
Cl019228	166.22	53.7765	1.62804	5.96191e-07	5.80029e-06	up	GO:0004575,GO:0005829,GO:0005987,GO:0009555,GO:0010311,GO:0033926,GO:0048510,GO:0080022	-
Cl013837	132.169	9.5975	3.78358	2.21043e-18	7.83476e-17	up	GO:0005886,GO:0005887,GO:0008643,GO:0016021,GO:0051119	KOG1623-Multitransmembrane protein[R]
Cl019222	235.462	92.9288	1.3413	2.76985e-10	4.44507e-09	up	GO:0004674,GO:0005524,GO:0005634,GO:0005737,GO:0006468,GO:0009738,GO:0035556	KOG0583-Serine/threonine protein kinase[T]
Cl002242	33.0771	15.7652	1.06909	5.64559e-07	5.51309e-06	up	-	-
Cl002248	12.0145	25.294	-1.07402	0.008653	0.0308223	down	GO:0003677,GO:0003700,GO:0006351,GO:0016602	KOG1561-CCAAT-binding factor, subunit B (HAP2)[K]
Cl015048	190.88	17.2073	3.47157	2.45133e-38	2.94467e-36	up	-	-
Cl023839	5.29843	11.6477	-1.13641	0.00113936	0.00543645	down	GO:0005634,GO:0006401,GO:0032299	KOG4705-Uncharacterized conserved protein[S]
Cl015045	8.80137	1.55782	2.4982	9.20824e-06	7.29494e-05	up	GO:0004175,GO:0005634,GO:0016926,GO:0016929	-
Cl030194	36.0123	12.5014	1.5264	1.07205e-18	3.90591e-17	up	GO:0005634,GO:0006351,GO:0006355,GO:0032041	KOG1343-Histone deacetylase complex, catalytic component HDA1[B]
Cl032971	5.21647	15.813	-1.59997	0.00019141	0.00113541	down	GO:0016491	KOG1575-Voltage-gated shaker-like K+ channel, subunit beta/KCNAB[C]
Cl035612	472.205	1264.55	-1.42114	0.00252332	0.0108013	down	GO:0005576	-
Cl020568	23.899	90.493	-1.92086	1.42107e-09	2.05123e-08	down	GO:0004674,GO:0005524,GO:0005886,GO:0016021	KOG1187-Serine/threonine protein kinase[T]
Cl020563	4.7587	15.6414	-1.71673	0.00423213	0.0168569	down	-	-
Cl020567	4.79659	10.8033	-1.17139	0.000882208	0.00434297	down	-	-
Cl019151	10.6359	4.60635	1.20725	0.00881917	0.0313535	up	GO:0004497,GO:0044550,GO:0071949	KOG2614-Kynurenine 3-monooxygenase and related flavoprotein monooxygenases[CR]
Cl019592	123.044	53.6082	1.19865	6.59972e-05	0.000435782	up	GO:0002221,GO:0004672,GO:0004674,GO:0005524,GO:0005886,GO:0006952,GO:0009816,GO:0042742,GO:0045087,GO:0046777	KOG1187-Serine/threonine protein kinase[T]
Cl018200	52.9843	12.9048	2.03766	2.0291e-13	4.50196e-12	up	GO:0004842,GO:0005634,GO:0006952,GO:0008270,GO:0016874,GO:0031347,GO:0043067,GO:0043161	KOG1100-Predicted E3 ubiquitin ligase[O]
Cl024454	6.39034	13.9059	-1.12173	0.00706007	0.0259865	down	-	-
Cl024459	151.129	47.0779	1.68266	5.4279e-38	6.38668e-36	up	-	-
Cl012568	2.1824	9.94297	-2.18776	1.73719e-06	1.56937e-05	down	GO:0009718,GO:0009813,GO:0043231,GO:0047214,GO:0052696,GO:0080043,GO:0080044	-
Cl022683	16.2708	33.2101	-1.02933	0.00042138	0.00227788	down	GO:0003937,GO:0004643,GO:0006164,GO:0006189	KOG2555-AICAR transformylase/IMP cyclohydrolase/methylglyoxal synthase[F]
Cl022682	9.84238	24.9165	-1.34002	0.00116857	0.00555827	down	GO:0015079,GO:0016020,GO:0016021	-
Cl022684	2.71155	8.22465	-1.60084	0.00318465	0.0132069	down	-	-
Cl023155	1.69365	6.03565	-1.83338	9.5478e-06	7.54521e-05	down	GO:0003677,GO:0003700,GO:0005634,GO:0006351,GO:0006355	-
Cl023150	4.04051	8.58346	-1.08702	0.00816258	0.0293308	down	GO:0003677,GO:0003700,GO:0004674,GO:0005634,GO:0005829,GO:0006351,GO:0006355,GO:0006468,GO:0010078,GO:0010479,GO:0035556,GO:0045893,GO:0048364	-
Cl023159	2.38509	7.35453	-1.62459	3.18919e-06	2.73074e-05	down	GO:0003676,GO:0031047	KOG1041-Translation initiation factor 2C (eIF-2C) and related proteins[J]
Cl023398	14.275	0.307415	5.53716	3.76986e-22	1.75418e-20	up	-	KOG1030-Predicted Ca2+-dependent phospholipid-binding protein[R]
Cl027811	17.3987	1.92284	3.17767	1.82288e-19	7.0723e-18	up	-	-
Cl027814	299.59	58.619	2.35355	1.82415e-48	3.27322e-46	up	GO:0009507,GO:0016787,GO:0046872	KOG2839-Diadenosine and diphosphoinositol polyphosphate phosphohydrolase[T]
Cl001847	3.94915	10.9458	-1.47077	0.0120721	0.0406188	down	GO:0000139,GO:0005794,GO:0008643,GO:0015780,GO:0016021	KOG1444-Nucleotide-sugar transporter VRG4/SQV-7[GOU]
Cl001840	56.9882	6.04354	3.2372	3.56828e-37	4.00177e-35	up	-	-
Cl023177	80.4413	1.62797	5.62679	1.10261e-38	1.34706e-36	up	GO:0004674,GO:0005524,GO:0005886	KOG1187-Serine/threonine protein kinase[T]
Cl013779	66.8015	26.2515	1.34748	2.30941e-06	2.03072e-05	up	GO:0000166,GO:0005737,GO:0008253,GO:0016787,GO:0046872	-
Cl023174	46.9867	10.3413	2.18384	2.07073e-06	1.83944e-05	up	GO:0003677,GO:0003700,GO:0005634,GO:0006351,GO:0006355	-
Cl018174	10.9368	1.29429	3.07897	3.13965e-47	5.2713e-45	up	GO:0000795,GO:0005875,GO:0007131,GO:0009507	-
Cl023175	51.0239	10.204	2.32204	1.23996e-08	1.57588e-07	up	GO:0003677,GO:0003700,GO:0005634,GO:0006351,GO:0006355	-
Cl025957	90.0313	36.157	1.31615	1.93e-15	5.17369e-14	up	GO:0000139,GO:0009834,GO:0010417,GO:0015018,GO:0016021,GO:0042285,GO:0071555	KOG1476-Beta-1,3-glucuronyltransferase B3GAT1/SQV-8[O]
Cl010233	5.29113	1.89345	1.48256	0.00103612	0.0049995	up	GO:0005576	-
Cl028765	122.88	21.4165	2.52045	7.72233e-16	2.16723e-14	up	GO:0016021	-
Cl014920	139.685	29.2322	2.25655	1.25433e-06	1.15942e-05	up	GO:0005774,GO:0015369,GO:0016021	KOG1397-Ca2+/H+ antiporter VCX1 and related proteins[P]
Cl015345	9.29146	20.1189	-1.11457	0.000183928	0.00109623	down	GO:0008115,GO:0016491,GO:0046653	KOG2820-FAD-dependent oxidoreductase[R]
Cl015347	40.1549	2.83053	3.82643	2.56983e-20	1.0555e-18	up	GO:0005353,GO:0005886,GO:0006995,GO:0007623,GO:0008643,GO:0009646,GO:0009705,GO:0009750,GO:0015755,GO:0016021,GO:0051119,GO:0051260,GO:0070417,GO:1902334	KOG1623-Multitransmembrane protein[R]
Cl015343	7.1422	2.63315	1.43958	1.59581e-09	2.27826e-08	up	GO:0000166,GO:0003676,GO:0003729,GO:0005681,GO:0005737,GO:0006376,GO:0016607,GO:0035061,GO:0048024	KOG0105-Alternative splicing factor ASF/SF2 (RRM superfamily)[A]
Cl015349	11.7832	1.54928	2.92705	1.32102e-07	1.43065e-06	up	GO:0006950	-
Cl014690	37.3132	16.9116	1.14167	1.21197e-09	1.76688e-08	up	GO:0005741,GO:0008308,GO:0009527,GO:0015288,GO:0046930	KOG3126-Porin/voltage-dependent anion-selective channel protein[P]
Cl041150	6.41183	14.3338	-1.16061	0.00836058	0.0299809	down	GO:0000166,GO:0000398,GO:0003723,GO:0005684,GO:0005686,GO:0045292	KOG1548-Transcription elongation factor TAT-SF1[K]
Cl044383	2.26456	5.2122	-1.20266	0.0152173	0.0490721	down	GO:0005622,GO:0005634,GO:0006351,GO:0006355,GO:0008270	-
Cl029417	11.2903	25.0896	-1.15201	0.000678725	0.00345991	down	GO:0005524,GO:0005739,GO:0009507,GO:0009793	-
Cl043122	3.91248	32.279	-3.04444	4.69989e-19	1.76154e-17	down	-	-
Cl043121	94.6945	191.839	-1.01855	2.62848e-06	2.28886e-05	down	GO:0003924,GO:0005525,GO:0005789,GO:0007029,GO:0016021,GO:0016787	KOG2203-GTP-binding protein[R]
Cl043120	294.951	609.493	-1.04714	5.69469e-06	4.68198e-05	down	-	-
Cl008435	8.16524	21.6342	-1.40574	1.32876e-06	1.22154e-05	down	-	-
Cl002336	1.79159	9.3455	-2.38303	6.83545e-09	9.01451e-08	down	-	-
Cl031865	13.3587	2.5877	2.36804	1.1102e-10	1.85745e-09	up	GO:0005777,GO:0016787,GO:0042372,GO:0051289	KOG3328-HGG motif-containing thioesterase[R]
Cl036488	1.37357	6.08808	-2.14806	7.48564e-05	0.000488105	down	-	-
Cl042711	49.7286	19.9572	1.31716	7.31638e-09	9.6011e-08	up	GO:0004672,GO:0005524,GO:0005634,GO:0009585,GO:0009637,GO:0009640,GO:0009658,GO:0010017,GO:0010100,GO:0010114,GO:0010218,GO:0016604,GO:0016605,GO:0016607,GO:0042802,GO:0048575,GO:0080008,GO:2000028	KOG0277-Peroxisomal targeting signal type 2 receptor[U]
Cl006020	65.3087	11.0443	2.56397	2.62083e-08	3.17753e-07	up	GO:0004722,GO:0005886,GO:0006952,GO:0046872	KOG0700-Protein phosphatase 2C/pyruvate dehydrogenase (lipoamide) phosphatase[T]
Cl042719	14.2506	1.17257	3.60328	7.88395e-29	5.57508e-27	up	GO:0003677,GO:0003700,GO:0005634,GO:0006351,GO:0009873,GO:0010200	-
Cl001033	110.502	31.2319	1.82298	1.55838e-26	9.49915e-25	up	GO:0001708,GO:0005634,GO:0009880,GO:0046872,GO:0090421	-
Cl001031	79.5154	25.9893	1.61331	5.55144e-07	5.4378e-06	up	GO:0005829	KOG4176-Uncharacterized conserved protein[S]
Cl009623	5.33656	1.54243	1.7907	0.00167361	0.00758834	up	GO:0000162,GO:0004425,GO:0004640,GO:0005507,GO:0005829,GO:0006568,GO:0009507,GO:0009570	KOG4201-Anthranilate synthase component II[E]
Cl010594	7.69579	15.6551	-1.0245	0.000143869	0.000878264	down	-	-
Cl001039	178.216	73.3938	1.2799	2.8001e-18	9.81573e-17	up	GO:0005783,GO:0006886,GO:0016021	-
Cl043443	3.22741	6.82938	-1.08138	0.003423	0.0140553	down	GO:0000145,GO:0005576,GO:0005618,GO:0005829,GO:0005856,GO:0005886,GO:0006887,GO:0009524	KOG2344-Exocyst component protein and related proteins[U]
Cl043446	9.99165	21.0018	-1.07172	0.004288	0.0170534	down	GO:0016788	-
Cl021762	8.48431	0.607433	3.804	1.2843e-13	2.91368e-12	up	GO:0004722,GO:0046872	-
Cl030421	180.665	66.9142	1.43293	0.000444805	0.00238788	up	GO:0008661,GO:0009228,GO:0009570,GO:0016114,GO:0046872,GO:0052865	KOG0523-Transketolase[G]
Cl024240	1.1526	5.60676	-2.28228	0.00021536	0.00126364	down	GO:0004252,GO:0005576,GO:0005618,GO:0009505,GO:0010214,GO:0048046,GO:0048359,GO:0080001	-
Cl033194	27.4158	75.9197	-1.46947	1.54024e-11	2.80942e-10	down	-	-
Cl018042	42.5397	18.6855	1.18689	0.00649758	0.024255	up	GO:0005739,GO:0008863,GO:0016616,GO:0042183,GO:0051287	KOG0069-Glyoxylate/hydroxypyruvate reductase (D-isomer-specific 2-hydroxy acid dehydrogenase superfamily)[C]
Cl018046	43.9014	21.4582	1.03274	6.45572e-12	1.22744e-10	up	GO:0001822,GO:0001947,GO:0003283,GO:0005829,GO:0005929,GO:0007368,GO:0016055,GO:0030324,GO:0035469,GO:0045494,GO:0048496,GO:0060027,GO:0060271,GO:0060287,GO:0060993,GO:0071908,GO:0071909,GO:0071910,GO:0072189,GO:0090090,GO:2000095,GO:2000167	KOG1840-Kinesin light chain[Z]
Cl006847	79.0099	16.6623	2.24544	2.95257e-23	1.47423e-21	up	GO:0005576,GO:0005618,GO:0016787,GO:0071555	KOG4287-Pectin acetylesterase and similar proteins[M]
Cl006844	28.0042	1.54354	4.18133	6.87934e-17	2.11916e-15	up	GO:0004497,GO:0005506,GO:0016021,GO:0016705,GO:0020037	KOG0157-Cytochrome P450 CYP4/CYP19/CYP26 subfamilies[QI]
Cl036819	8.46213	2.86029	1.56486	1.51617e-10	2.50024e-09	up	-	-
Cl018596	7.27443	15.9955	-1.13676	2.74577e-05	0.000198367	down	GO:0016021	-
Cl018593	1.6894	6.1627	-1.86705	6.1142e-07	5.9404e-06	down	-	-
Cl018599	4.04556	8.85211	-1.12968	0.000314951	0.00176434	down	GO:0004022,GO:0005737,GO:0008270,GO:0016491	KOG0022-Alcohol dehydrogenase, class III[Q]
Cl022441	54.1507	130.646	-1.27061	0.000647802	0.00332352	down	-	-
Cl001070	27.533	5.28866	2.38019	2.64642e-28	1.79619e-26	up	GO:0005886	-
Cl005014	22.7294	7.89074	1.52633	1.59921e-07	1.71319e-06	up	GO:0006206,GO:0008152,GO:0008252,GO:0016787	KOG3109-Haloacid dehalogenase-like hydrolase[R]
Cl005018	21.0655	43.5344	-1.04727	0.000416468	0.002256	down	-	-
Cl039043	9.99062	0.187316	5.73703	5.86211e-19	2.17725e-17	up	GO:0004497,GO:0005506,GO:0016021,GO:0016705,GO:0020037	KOG0157-Cytochrome P450 CYP4/CYP19/CYP26 subfamilies[QI]
Cl039048	3.01365	7.80589	-1.37305	0.000694627	0.00352696	down	GO:0005524,GO:0006952,GO:0043531	KOG4658-Apoptotic ATPase[T]
Cl025257	1.23921	7.94588	-2.68079	5.05275e-10	7.82863e-09	down	GO:0005768,GO:0005794,GO:0005802,GO:0009506,GO:0010215,GO:0016049,GO:0031225,GO:0046658	-
Cl020159	7.11427	17.6906	-1.3142	0.000310057	0.00173936	down	GO:0001682,GO:0004526,GO:0005739,GO:0008033,GO:0009507	-
Cl003461	136.715	60.0572	1.18677	6.51969e-08	7.39844e-07	up	GO:0004674,GO:0005524,GO:0005634,GO:0005737,GO:0005886,GO:0009536	KOG1187-Serine/threonine protein kinase[T]
Cl021203	7.58752	29.3878	-1.95352	1.49923e-15	4.0799e-14	down	-	-
Cl038602	122.351	17.8551	2.77662	4.54997e-20	1.84245e-18	up	GO:0003677,GO:0003700,GO:0005634,GO:0006351,GO:0006952,GO:0009620,GO:0009651,GO:0009723,GO:0009737,GO:0009753	KOG0048-Transcription factor, Myb superfamily[K]
Cl044411	261.807	568.71	-1.11919	1.1324e-05	8.7916e-05	down	-	-
Cl019056	189.923	429.664	-1.1778	0.00741383	0.0270629	down	GO:0004674,GO:0005524,GO:0005886,GO:0008289,GO:0009556,GO:0009742,GO:0010152,GO:0016021,GO:0019199,GO:0033612	KOG1187-Serine/threonine protein kinase[T]
Cl018907	18.9233	6.29411	1.58809	5.43337e-05	0.000365578	up	GO:0000077,GO:0003677,GO:0003700,GO:0005634,GO:0006351,GO:0006355,GO:0010332,GO:0040020	-
Cl018906	87.2364	16.1699	2.43162	8.9644e-18	2.97535e-16	up	GO:0000139,GO:0003830,GO:0006487,GO:0016021	-
Cl008268	8.78436	4.35019	1.01386	7.19322e-14	1.6695e-12	up	GO:0004674,GO:0005524,GO:0005886,GO:0009409,GO:0009414,GO:0009846,GO:0009942,GO:0009945,GO:0016021,GO:0048508,GO:0048653	KOG1187-Serine/threonine protein kinase[T]
Cl016595	10.0859	1.88979	2.41605	1.66766e-14	4.07476e-13	up	-	-
Cl009028	17.5738	7.49049	1.2303	8.56708e-07	8.16332e-06	up	GO:0001046,GO:0001228,GO:0003700,GO:0005634,GO:0006355,GO:0006366,GO:0048765,GO:0048767,GO:0080147	KOG1318-Helix loop helix transcription factor EB[K]
Cl041425	1.30224	5.18097	-1.99223	0.00381616	0.0154291	down	-	-
Cl029231	10.1673	2.11748	2.26352	5.46614e-06	4.49922e-05	up	-	-
Cl041283	38.1953	245.069	-2.68172	1.96662e-12	3.94009e-11	down	GO:0031305,GO:0033617,GO:0097249	-
Cl040526	3.40152	13.0134	-1.93574	7.61091e-17	2.337e-15	down	GO:0000166,GO:0005524,GO:0005886,GO:0009626,GO:0012505,GO:0019897,GO:0043531	KOG4658-Apoptotic ATPase[T]
Cl016710	25.7143	6.8423	1.91002	1.23149e-10	2.04606e-09	up	-	-
Cl008199	1.50475	6.18388	-2.03899	2.7578e-05	0.000199136	down	GO:0008152,GO:0016117,GO:0016758	-
Cl034062	12.1857	25.4459	-1.06225	0.000351471	0.00194352	down	GO:0004674,GO:0005524	-
Cl029156	2.15469	7.13428	-1.72729	0.0074962	0.0273013	down	GO:0003824,GO:0008152	-
Cl010006	47.0256	23.4803	1.00199	0.000423553	0.00228747	up	GO:0005829,GO:0006152,GO:0008477,GO:0045437	KOG2938-Predicted inosine-uridine preferring nucleoside hydrolase[F]
Cl014719	24.5328	3.60881	2.76512	5.8627e-08	6.68651e-07	up	GO:0004722,GO:0046872	KOG0698-Serine/threonine protein phosphatase[T]
Cl008033	218.603	46.3281	2.23835	3.00345e-15	7.94738e-14	up	GO:0004190,GO:0005886,GO:0006508,GO:0030163,GO:0031225	KOG1339-Aspartyl protease[O]
Cl029593	6.01723	2.4024	1.32462	6.32765e-10	9.64262e-09	up	GO:0005525,GO:0005622,GO:0005737,GO:0007264,GO:0016020	KOG0393-Ras-related small GTPase, Rho type[R]
Cl029591	12.9977	1.90362	2.77144	5.10594e-25	2.85754e-23	up	GO:0004674,GO:0005524,GO:0007165,GO:0016021	KOG0583-Serine/threonine protein kinase[T]
Cl037657	8.81967	1.53588	2.52165	3.5646e-05	0.000249427	up	GO:0004197,GO:0005615,GO:0005764,GO:0007568,GO:0009723,GO:0009737,GO:0009739,GO:0010150,GO:0010282,GO:0010623,GO:0051603	KOG1543-Cysteine proteinase Cathepsin L[O]
Cl036384	76.6643	34.3922	1.15647	0.00641847	0.0240222	up	GO:0005794,GO:0006665,GO:0006952,GO:0016021,GO:0016740	KOG3058-Uncharacterized conserved protein[S]
Cl000556	231.89	46.3422	2.32304	1.43929e-26	8.84841e-25	up	GO:0016165,GO:0016702,GO:0031408,GO:0046872	-
Cl000554	2.90525	15.0842	-2.37631	5.94069e-26	3.50941e-24	down	GO:0004672,GO:0004674,GO:0005524,GO:0005886	KOG1187-Serine/threonine protein kinase[T]
Cl011873	3.03915	6.26853	-1.04446	0.00604558	0.0228071	down	GO:0000287,GO:0004301,GO:0005777,GO:0009636,GO:0016021,GO:0016787,GO:0019439,GO:0033885,GO:0042577,GO:0046839	KOG1454-Predicted hydrolase/acyltransferase (alpha/beta hydrolase superfamily)[R]
Cl007781	0.927639	6.05748	-2.70708	7.47485e-10	1.12712e-08	down	GO:0009813,GO:0035251,GO:0043231,GO:0052696,GO:0080043,GO:0080044,GO:1900994	KOG1192-UDP-glucuronosyl and UDP-glucosyl transferase[GC]
Cl007780	134.064	299.343	-1.15888	0.00529767	0.0203828	down	GO:0006810,GO:0009055,GO:0009507,GO:0009535,GO:0009773,GO:0010598,GO:0046872,GO:0051536,GO:0051537	-
Cl021048	201.014	63.9847	1.6515	1.2056e-14	2.98471e-13	up	GO:0003824,GO:0005524,GO:0008152,GO:0009698,GO:0016207	KOG1176-Acyl-CoA synthetase[I]
Cl019292	7.72365	44.6894	-2.53258	1.15166e-10	1.91899e-09	down	GO:0006810,GO:0009507,GO:0009534,GO:0009535,GO:0009773,GO:0010598	-
Cl019290	27.0517	9.90809	1.44904	0.00356337	0.0145691	up	GO:0000786,GO:0003677,GO:0005634	KOG1745-Histones H3 and H4[B]
Cl033541	12.7675	38.0254	-1.57449	3.54138e-10	5.5803e-09	down	-	-
Cl033549	3.35775	17.7006	-2.39823	0.00402596	0.01615	down	-	-
Cl026064	1060.42	15.4597	6.09998	1.35242e-284	1.29426e-280	up	GO:0005773,GO:0005886,GO:0009055,GO:0009507,GO:0016021,GO:0031225,GO:0046658,GO:0048046	KOG0971-Microtubule-associated protein dynactin DCTN1/Glued[DZ]
Cl006047	92.5328	45.2461	1.03217	3.12865e-10	4.96812e-09	up	GO:0005525,GO:0005622,GO:0005886,GO:0007264	KOG0087-GTPase Rab11/YPT3, small G protein superfamily[U]
Cl001010	14.8814	49.3083	-1.72833	1.33279e-06	1.22407e-05	down	GO:0000325,GO:0005215,GO:0005773,GO:0005774,GO:0005794,GO:0009705,GO:0015031,GO:0015334,GO:0015833,GO:0016021,GO:0042937,GO:0042938,GO:0042939	KOG1237-H+/oligopeptide symporter[E]
Cl038974	1.67349	8.79944	-2.39455	2.17874e-10	3.54199e-09	down	GO:0005351,GO:0005354,GO:0005355,GO:0005365,GO:0005886,GO:0005887,GO:0010311,GO:0015145,GO:0015148,GO:0015168,GO:0015575,GO:0015576,GO:0015591,GO:0046323	KOG0254-Predicted transporter (major facilitator superfamily)[R]
Cl001012	25.0713	1.75383	3.83745	7.01833e-09	9.25143e-08	up	GO:0004351,GO:0005516,GO:0005829,GO:0006536,GO:0030170,GO:0046686	KOG1383-Glutamate decarboxylase/sphingosine phosphate lyase[E]
Cl018651	133.938	0.350871	8.57641	6.01409e-86	4.11106e-83	up	GO:0009685,GO:0009686,GO:0016491,GO:0046872,GO:0052635	KOG0143-Iron/ascorbate family oxidoreductases[QR]
Cl018657	81.0381	27.5805	1.55495	1.36313e-05	0.000104084	up	GO:0005215,GO:0005886,GO:0016021	KOG0223-Aquaporin (major intrinsic protein family)[G]
Cl013125	20.9588	7.88795	1.40984	4.4618e-14	1.05518e-12	up	GO:0005886,GO:0016021	KOG0444-Cytoskeletal regulator Flightless-I (contains leucine-rich and gelsolin repeats)[Z]
Cl013129	6.84634	1.38198	2.3086	1.36008e-06	1.24595e-05	up	-	-
Cl024331	24.8523	10.6697	1.21986	2.64053e-17	8.39529e-16	up	GO:0000784,GO:0003684,GO:0006281,GO:0006303,GO:0031848,GO:0035312,GO:0036297	KOG1361-Predicted hydrolase involved in interstrand cross-link repair[L]
Cl024337	8.25966	0.140785	5.87452	1.03946e-09	1.53198e-08	up	GO:0005199,GO:0005576,GO:0005618,GO:0007275	-
Cl024336	15.9833	1.64403	3.28126	1.95199e-33	1.74042e-31	up	-	-
Cl039360	140.985	30.236	2.2212	4.50806e-20	1.82806e-18	up	GO:0003676,GO:0003723,GO:0004004,GO:0004386,GO:0005524,GO:0010501	KOG0335-ATP-dependent RNA helicase[A]
Cl012386	96.4177	194.973	-1.01591	0.00514929	0.0198894	down	GO:0006396,GO:0008173,GO:0046872,GO:0051539	KOG2187-tRNA uracil-5-methyltransferase and related tRNA-modifying enzymes[J]
Cl021905	6.05139	0.318745	4.24679	2.41533e-08	2.93831e-07	up	GO:0003824	-
Cl021906	87.8262	12.4004	2.82426	9.29909e-08	1.03279e-06	up	GO:0000175,GO:0000288,GO:0000289,GO:0003676,GO:0003723,GO:0004535,GO:0005634,GO:0005737,GO:0006351,GO:0006355,GO:0008408,GO:0030014,GO:0042742,GO:0046872	KOG0304-mRNA deadenylase subunit[A]
Cl038101	1346.72	5776.9	-2.10084	2.01398e-07	2.12813e-06	down	-	KOG0571-Asparagine synthase (glutamine-hydrolyzing)[E]
Cl031412	15.9263	33.8494	-1.08772	9.3976e-05	0.000600902	down	-	-
Cl043678	15.1788	113.178	-2.89847	0.000409944	0.00222402	down	-	-
Cl025819	20.9065	8.14858	1.35933	4.3382e-07	4.32614e-06	up	GO:0006541,GO:0009396,GO:0009507,GO:0016833,GO:0046417,GO:0046654,GO:0046656,GO:0046820	KOG1224-Para-aminobenzoate (PABA) synthase ABZ1[J]
Cl025811	3.2932	8.36685	-1.34519	2.14257e-05	0.000158051	down	GO:0000166,GO:0005385,GO:0005524,GO:0005886,GO:0005887,GO:0008551,GO:0015086,GO:0016463,GO:0019829,GO:0043231,GO:0046872,GO:0055069	KOG0207-Cation transport ATPase[P]
Cl027521	4.34009	13.9962	-1.68924	3.22509e-10	5.11277e-09	down	GO:0016567	KOG0511-Ankyrin repeat protein[R]
Cl027527	42.9737	17.7533	1.27537	2.09457e-16	6.21873e-15	up	GO:0005576,GO:0016985,GO:0046355	-
Cl001482	73.9699	8.65545	3.09526	6.61115e-12	1.2545e-10	up	GO:0006629,GO:0006636,GO:0016021,GO:0016717,GO:0031969	-
Cl039524	0.0001	5.5605	-15.7629	0.0012343	0.00583514	down	-	-
Cl042206	56.2199	200.801	-1.83661	0.00268039	0.0113849	down	GO:0003677,GO:0005634,GO:0006351,GO:0006355	KOG0724-Zuotin and related molecular chaperones (DnaJ superfamily), contains DNA-binding domains[O]
Cl000157	16.8604	37.8947	-1.16836	1.81261e-06	1.63238e-05	down	GO:0000307,GO:0005634,GO:0007049,GO:0016538,GO:0045737,GO:0045944,GO:0051301,GO:1901409	KOG0834-CDK9 kinase-activating protein cyclin T[D]
Cl035437	24.6139	70.3154	-1.51437	0.000326564	0.00182122	down	-	-
Cl029009	266.749	87.3198	1.6111	0.00171379	0.00774606	up	GO:0016491	KOG1575-Voltage-gated shaker-like K+ channel, subunit beta/KCNAB[C]
Cl005806	46.2835	1.12646	5.36063	3.03285e-06	2.60854e-05	up	GO:0000162,GO:0004834,GO:0005737,GO:0009507,GO:0030170,GO:0033984	KOG4175-Tryptophan synthase alpha chain[E]
Cl011251	53.9298	137.362	-1.34882	0.00173276	0.00782441	down	GO:0004185,GO:0005773,GO:0051603	KOG1282-Serine carboxypeptidases (lysosomal cathepsin A)[OE]
Cl005805	274.084	0.025721	13.3794	1.35146e-17	4.41853e-16	up	GO:0000162,GO:0004834,GO:0005737,GO:0009507,GO:0030170,GO:0033984	KOG4175-Tryptophan synthase alpha chain[E]
Cl003216	2.63841	6.7255	-1.34997	0.00863523	0.0307743	down	GO:0000326,GO:0004559,GO:0006013,GO:0006517,GO:0008270,GO:0030246	KOG1959-Glycosyl hydrolase, family 38 - alpha-mannosidase[G]
Cl034827	16.1066	0.570777	4.81858	9.04494e-104	8.37678e-101	up	GO:0000139,GO:0016021,GO:0016760,GO:0030244,GO:0071555	-
Cl034821	16.7716	1.38992	3.59294	1.71501e-17	5.53235e-16	up	GO:0005654,GO:0005737,GO:0005829,GO:0005886,GO:0006457,GO:0051087,GO:0070062	KOG0714-Molecular chaperone (DnaJ superfamily)[O]
Cl001421	4.13538	13.9311	-1.75222	9.48001e-16	2.63732e-14	down	GO:0004672,GO:0004674,GO:0004712,GO:0005524,GO:0005829,GO:0009658,GO:0016597	KOG0192-Tyrosine kinase specific for activated (GTP-bound) p21cdc42Hs[T]
Cl034828	2.01173	5.3974	-1.42383	6.12651e-08	6.97707e-07	down	GO:0046872	-
Cl007902	20.829	48.1303	-1.20835	0.00178937	0.00804459	down	GO:0005524,GO:0005886,GO:0016021,GO:0090416,GO:0090417,GO:2001142,GO:2001143	KOG0253-Synaptic vesicle transporter SV2 (major facilitator superfamily)[R]
Cl033430	279.444	48.765	2.51864	1.01495e-16	3.09992e-15	up	GO:0005739,GO:0005774,GO:0005975,GO:0006099,GO:0006108,GO:0008746,GO:0009409,GO:0009507,GO:0009532,GO:0009536,GO:0009570,GO:0009735,GO:0009793,GO:0009941,GO:0010319,GO:0016020,GO:0030060,GO:0048046	KOG1494-NAD-dependent malate dehydrogenase[C]
Cl005422	81.3385	195.498	-1.26514	0.00479296	0.0187397	down	GO:0003824,GO:0005975,GO:0009507,GO:0009535,GO:0009773,GO:0010628,GO:0016020,GO:0030246	-
Cl005428	29.9341	10.9234	1.45437	1.48408e-11	2.71044e-10	up	GO:0000166,GO:0003676,GO:0003723,GO:0005737,GO:0016020	-
Cl031991	1572.45	260.256	2.59501	3.56085e-61	1.02232e-58	up	-	-
Cl020292	14.5879	0.809036	4.17243	1.15227e-06	1.06922e-05	up	GO:0005507,GO:0005509,GO:0005516,GO:0005546,GO:0005547,GO:0005881,GO:0005886,GO:0006499,GO:0008017,GO:0009414,GO:0009506,GO:0010350,GO:0016032,GO:0031117,GO:0035865,GO:0043325,GO:0043622,GO:0046658,GO:0051511,GO:0051716,GO:0071219,GO:0071280,GO:0071281,GO:0071286,GO:0071325,GO:0071472,GO:0072709,GO:0080025	-
Cl002540	5.75361	0.768135	2.90504	3.07919e-09	4.25016e-08	up	GO:0005829,GO:0005886,GO:0006970,GO:0009637,GO:0009738,GO:0009787,GO:0009902,GO:0009903,GO:0010029,GO:0030048,GO:0031022,GO:1902265	-
Cl030114	8.22454	3.89791	1.07724	5.06464e-09	6.82336e-08	up	GO:0003677,GO:0003700,GO:0005634,GO:0005829,GO:0006351,GO:0006355,GO:0007389,GO:0010051,GO:0010076,GO:0010077,GO:0010089,GO:0010154,GO:0010223,GO:0010228,GO:0043565,GO:0045892,GO:0048367,GO:0048457,GO:0048645,GO:0080006	KOG0773-Transcription factor MEIS1 and related HOX domain proteins[K]
Cl030111	148.779	48.5391	1.61596	3.39625e-07	3.45033e-06	up	GO:0004349,GO:0004350,GO:0005524,GO:0005737,GO:0006561,GO:0055129	KOG1154-Gamma-glutamyl kinase[E]
Cl030112	110.72	32.553	1.76605	0.00461628	0.0181487	up	GO:0003677,GO:0003700,GO:0005634,GO:0006351,GO:0006355	-
Cl036288	8.13451	19.0753	-1.22958	0.0125458	0.0418984	down	-	-
Cl021658	12.0794	85.4944	-2.82328	2.85323e-05	0.000205098	down	GO:0005506,GO:0005783,GO:0005789,GO:0005794,GO:0006633,GO:0009640,GO:0016021,GO:0016491,GO:0046520	KOG0874-Sphingolipid hydroxylase[I]
Cl018282	67.3808	5.30492	3.66693	1.42249e-18	5.11136e-17	up	GO:0005886	-
Cl018289	5.46896	0.864265	2.66172	9.73014e-05	0.000619544	up	GO:0005215,GO:0005618,GO:0005773,GO:0005783,GO:0009506,GO:0016021,GO:0055085	KOG1292-Xanthine/uracil transporters[F]
Cl030800	7.78253	3.4241	1.18451	0.00801133	0.0288879	up	GO:0005774,GO:0006855,GO:0009624,GO:0015238,GO:0015297,GO:0016021	KOG1347-Uncharacterized membrane protein, predicted efflux pump[R]
Cl012870	1.52035	5.36744	-1.81983	3.50143e-05	0.000245605	down	GO:0004672,GO:0004674,GO:0004683,GO:0005516,GO:0005524,GO:0005737,GO:0009409,GO:0009651,GO:0009737,GO:0042542	KOG1187-Serine/threonine protein kinase[T]
Cl032402	0.673281	7.38216	-3.45476	8.29282e-19	3.05239e-17	down	GO:0004674,GO:0005509,GO:0005524,GO:0005623,GO:0005886,GO:0007166,GO:0009311,GO:0009751,GO:0009826,GO:0009992,GO:0016021,GO:0030247	KOG1187-Serine/threonine protein kinase[T]
Cl019737	11.164	24.2937	-1.12173	0.0105207	0.0363216	down	-	-
Cl024561	33.067	91.831	-1.47359	0.000460858	0.00246484	down	GO:0004751,GO:0009052	-
Cl027721	25.5331	57.0504	-1.15987	0.00133537	0.00623896	down	GO:0000794,GO:0005634,GO:0005737,GO:0005819,GO:0005829,GO:0006511,GO:0007049,GO:0009524,GO:0009733,GO:0009734,GO:0009753,GO:0009793,GO:0009867,GO:0009873,GO:0010087,GO:0031461,GO:0031625,GO:0042752,GO:0048366	KOG2166-Cullins[D]
Cl027729	34.2484	13.5731	1.33528	0.00510144	0.0197442	up	GO:0005886,GO:0015079,GO:0016020,GO:0016021	-
Cl027897	46.2188	14.5495	1.66751	0.00321686	0.0133135	up	-	-
Cl013084	57.0325	24.2878	1.23155	9.56336e-14	2.20003e-12	up	GO:0000139,GO:0000149,GO:0005622,GO:0006886,GO:0006888,GO:0006906,GO:0016021,GO:0016192,GO:0031201,GO:0048278,GO:0061025	KOG0812-SNARE protein SED5/Syntaxin 5[U]
Cl013081	0.278476	5.83627	-4.38942	6.01263e-06	4.91242e-05	down	GO:0005576,GO:0005618,GO:0009664,GO:0016020	-
Cl014573	5.27426	18.2153	-1.78811	0.000305772	0.00171862	down	GO:0005509	KOG0027-Calmodulin and related proteins (EF-Hand superfamily)[T]
Cl025761	3.56455	14.0267	-1.97638	5.84317e-11	1.00505e-09	down	GO:0003677,GO:0005634,GO:0006351,GO:0006355,GO:0046872	-
Cl013310	30.8103	7.66548	2.00697	3.83265e-12	7.48539e-11	up	GO:0004672,GO:0004674,GO:0005524,GO:0005634,GO:0005886,GO:0006468,GO:0006952,GO:0009506,GO:0009738,GO:0016021,GO:0030246,GO:0031625,GO:0046777,GO:0048544,GO:0071215	KOG1187-Serine/threonine protein kinase[T]
Cl013317	2.66328	8.81616	-1.72695	2.15928e-05	0.00015912	down	GO:0016020	KOG4422-Uncharacterized conserved protein[S]
Cl012026	77.673	19.7821	1.97322	1.38547e-19	5.42657e-18	up	GO:0004609,GO:0005509,GO:0005774,GO:0005789,GO:0006646,GO:0016020,GO:0016540	KOG2419-Phosphatidylserine decarboxylase[I]
Cl017765	91.8392	18.5728	2.30592	5.68011e-10	8.74403e-09	up	-	-
Cl017763	2.51473	18.9213	-2.91153	7.18419e-12	1.35875e-10	down	-	KOG0266-WD40 repeat-containing protein[R]
Cl018068	2.38232	10.3833	-2.12383	0.0122833	0.0411643	down	GO:0005739	-
Cl010950	71.0682	8.05854	3.14061	1.82068e-14	4.44487e-13	up	GO:0005199,GO:0005576,GO:0005618,GO:0009505,GO:0009506,GO:0071555	KOG0618-Serine/threonine phosphatase 2C containing leucine-rich repeats, similar to SCN circadian oscillatory protein (SCOP)[T]
Cl009265	7.76729	1.94524	1.99746	0.00325735	0.0134663	up	GO:0005773,GO:0005783,GO:0005886,GO:0009058,GO:0009505,GO:0009506,GO:0016020,GO:0016788,GO:0016844	KOG1520-Predicted alkaloid synthase/Surface mucin Hemomucin[R]
Cl011643	3.757	11.3556	-1.59575	0.000695915	0.00353123	down	GO:0004674,GO:0005524,GO:0005886,GO:0006468,GO:0009506,GO:0016021,GO:0042742	KOG1187-Serine/threonine protein kinase[T]
Cl011642	24.3499	52.818	-1.11712	0.000308078	0.00172989	down	GO:0004674,GO:0005524,GO:0005886,GO:0006468,GO:0006952,GO:0009506,GO:0009751,GO:0012501,GO:0016021,GO:0042742	-
Cl028980	122.967	19.6348	2.64679	1.5569e-08	1.94681e-07	up	-	-
Cl042468	161.631	3.42829	5.55907	1.15846e-42	1.63839e-40	up	GO:0005741,GO:0005811,GO:0005886,GO:0009838,GO:0030496,GO:0030514,GO:0034389,GO:0045202,GO:0048698,GO:0050905,GO:0051301,GO:0051881,GO:0060612	-
Cl042460	145.478	39.2646	1.8895	2.42485e-23	1.22351e-21	up	GO:0005634,GO:0009507,GO:0009536,GO:0009570	KOG0713-Molecular chaperone (DnaJ superfamily)[O]
Cl036778	4.84727	10.7438	-1.14826	0.00189022	0.00843331	down	GO:0003841,GO:0008152,GO:0016021,GO:0016024,GO:0016746	KOG1505-Lysophosphatidic acid acyltransferase LPAAT and related acyltransferases[I]
Cl013868	61.9023	17.3074	1.83861	2.28391e-10	3.70249e-09	up	GO:0008375,GO:0016020	-
Cl013866	8.95067	24.9693	-1.48009	0.00124326	0.00586976	down	GO:0004672,GO:0005524	-
Cl009519	46.5766	110.349	-1.24439	0.000204177	0.00120417	down	GO:0005737,GO:0005829,GO:0006099,GO:0008964,GO:0009507,GO:0015977,GO:0015979,GO:0048046,GO:0048366	-
Cl009516	18.568	44.2372	-1.25244	0.0101987	0.0353841	down	GO:0004605,GO:0005789,GO:0006655,GO:0016021,GO:0016024	KOG1440-CDP-diacylglycerol synthase[I]
Cl009512	5.86083	15.3559	-1.38961	1.98305e-08	2.44455e-07	down	GO:0003677,GO:0004364,GO:0005634,GO:0005737,GO:0006749,GO:0009407,GO:0009636	-
Cl014074	75.0015	18.2174	2.0416	1.87362e-20	7.80721e-19	up	GO:0003700,GO:0005634,GO:0006351,GO:0043565	-
Cl042795	503.158	59.5442	3.07898	8.87065e-38	1.03108e-35	up	GO:0004185,GO:0005773,GO:0050419,GO:0051603	KOG1282-Serine carboxypeptidases (lysosomal cathepsin A)[OE]
Cl010514	18.9181	5.71229	1.72763	0.00803911	0.0289554	up	GO:0008152,GO:0016787	-
Cl010515	48.2935	16.5299	1.54675	2.74263e-22	1.28872e-20	up	-	-
Cl002486	257.235	99.7833	1.36622	3.90288e-12	7.6122e-11	up	GO:0004364,GO:0005737,GO:0006749,GO:0009407	KOG0406-Glutathione S-transferase[O]
Cl040104	12.3764	5.12806	1.27111	0.00368384	0.0149721	up	GO:0004185,GO:0005576,GO:0005618,GO:0051603	KOG1282-Serine carboxypeptidases (lysosomal cathepsin A)[OE]
Cl007372	5.70187	1.87573	1.60398	7.72633e-06	6.21701e-05	up	GO:0016021	-
Cl007370	4.43866	9.32019	-1.07024	0.00149485	0.00687002	down	GO:0006355,GO:0008270	-
Cl035450	24.3291	3.6996	2.71724	1.10341e-33	9.99335e-32	up	GO:0005886,GO:0006629,GO:0008081,GO:0046658	-
Cl004056	8.91726	36.4555	-2.03146	2.29137e-09	3.22161e-08	down	GO:0004861,GO:0005634,GO:0007050	-
Cl032246	3.16456	9.22322	-1.54327	0.00744157	0.0271399	down	GO:0005576,GO:0080167	-
Cl036891	1.73811	5.08599	-1.54901	0.00743784	0.02713	down	-	-
Cl004944	55.822	9.33855	2.57956	7.33857e-15	1.85958e-13	up	GO:0005886,GO:0005975,GO:0016901,GO:0031225,GO:0046658,GO:0048038	-
Cl004941	17.8463	62.3942	-1.80579	0.000165331	0.000996566	down	GO:0005777,GO:0016787,GO:0042372,GO:0051289	KOG3328-HGG motif-containing thioesterase[R]
Cl005092	93.3055	44.3661	1.0725	1.26714e-07	1.37655e-06	up	GO:0005198,GO:0006886,GO:0006888,GO:0006890,GO:0006891,GO:0030126	KOG0292-Vesicle coat complex COPI, alpha subunit[U]
Cl036239	17.9165	42.8239	-1.25713	0.00751592	0.0273558	down	-	-
Cl036234	9.23825	47.5711	-2.3644	2.36681e-10	3.82823e-09	down	-	-
Cl002473	9.97387	41.7771	-2.06649	2.38221e-07	2.48522e-06	down	GO:0004497,GO:0005506,GO:0016021,GO:0016705,GO:0020037	KOG0157-Cytochrome P450 CYP4/CYP19/CYP26 subfamilies[QI]
Cl002477	108.75	37.2509	1.54567	3.10603e-10	4.93766e-09	up	GO:0004364,GO:0005737,GO:0006749,GO:0009407	KOG0406-Glutathione S-transferase[O]
Cl002474	7.83836	3.84634	1.02707	0.00843731	0.0301813	up	-	-
Cl006542	142.478	28.8307	2.30506	2.29971e-12	4.58504e-11	up	GO:0005886,GO:0015079,GO:0016021	-
Cl006543	5.85832	1.47859	1.98627	1.11611e-16	3.39805e-15	up	-	-
Cl006547	664.488	19.8062	5.06822	2.81583e-78	1.49708e-75	up	GO:0004674,GO:0005524,GO:0007165	KOG0583-Serine/threonine protein kinase[T]
Cl006545	2.76785	12.7897	-2.20814	3.53379e-09	4.8266e-08	down	-	-
Cl003701	44.6974	105.043	-1.23271	9.39515e-05	0.000600879	down	GO:0004842,GO:0008270,GO:0051865	KOG1039-Predicted E3 ubiquitin ligase[O]
Cl003705	64.9307	9.64392	2.75121	7.83795e-18	2.62576e-16	up	GO:0005524,GO:0005634,GO:0006351,GO:0006355,GO:0032502	-
Cl007638	41.9522	0.053403	9.61761	1.62702e-66	5.91184e-64	up	GO:0005773,GO:0005774,GO:0006855,GO:0015238,GO:0015297,GO:0016021	KOG1347-Uncharacterized membrane protein, predicted efflux pump[R]
Cl007630	27.7631	62.7171	-1.17569	0.00278745	0.0117844	down	GO:0005737,GO:0009408	KOG0710-Molecular chaperone (small heat-shock protein Hsp26/Hsp42)[O]
Cl007637	1417.49	26.1582	5.75994	1.16897e-137	2.09757e-134	up	GO:0005773,GO:0005774,GO:0006855,GO:0015238,GO:0015297,GO:0016021	KOG1347-Uncharacterized membrane protein, predicted efflux pump[R]
Cl030305	7.3705	0.46234	3.99474	7.38751e-06	5.96511e-05	up	-	-
Cl035151	67.5587	22.8667	1.56289	4.6007e-11	7.99552e-10	up	-	-
Cl021288	248.985	110.362	1.17381	6.85258e-24	3.56408e-22	up	GO:0003676,GO:0003743,GO:0004004,GO:0004386,GO:0005524,GO:0006413,GO:0010468,GO:0010501	KOG0327-Translation initiation factor 4F, helicase subunit (eIF-4A) and related helicases[J]
Cl018980	5.57547	13.3107	-1.25543	7.40456e-06	5.97652e-05	down	GO:0005739	-
Cl020739	95.4062	29.0432	1.71588	9.27754e-12	1.73977e-10	up	GO:0008270	KOG4198-RNA-binding Ran Zn-finger protein and related proteins[R]
Cl029426	12.8641	0.133856	6.58652	8.14808e-15	2.05564e-13	up	-	-
Cl008914	87.1504	14.2806	2.60945	2.94962e-16	8.63237e-15	up	GO:0004970,GO:0005262,GO:0005622,GO:0005886,GO:0006816,GO:0008066,GO:0016021,GO:0019722,GO:0071230	KOG1052-Glutamate-gated kainate-type ion channel receptor subunit GluR5 and related subunits[PET]
Cl018360	13.9637	42.0016	-1.58876	9.15723e-05	0.000586578	down	GO:0009535,GO:0009570,GO:0010275	-
Cl018362	5.38396	12.7368	-1.24226	0.00157728	0.00719359	down	GO:0003735,GO:0005739,GO:0005840,GO:0006412,GO:0019843	KOG3254-Mitochondrial/chloroplast ribosomal protein L6[J]
Cl018368	4411.94	213.01	4.37242	1.16075e-81	6.94274e-79	up	GO:0006950,GO:0009415	-
Cl039799	5.65727	11.9977	-1.08458	0.00439509	0.0174214	down	GO:0005524,GO:0005739,GO:0006412,GO:0009570,GO:0016884,GO:0030956,GO:0050567,GO:0070681	KOG2438-Glutamyl-tRNA amidotransferase subunit B[J]
Cl022250	150.618	72.0701	1.06343	4.97644e-15	1.28715e-13	up	GO:0003714,GO:0005634,GO:0006351,GO:0006355,GO:0009611,GO:0031347,GO:1903507,GO:2000022	-
Cl023617	13.6025	4.00368	1.76447	6.78662e-17	2.09284e-15	up	GO:0016021	KOG1823-DRIM (Down-regulated in metastasis)-like proteins[V]
Cl023615	52.966	26.1151	1.02018	3.14329e-16	9.15251e-15	up	GO:0005769,GO:0005802,GO:0006810	KOG1953-Targeting complex (TRAPP) subunit[U]
Cl023611	78.5091	28.1241	1.48105	5.13863e-14	1.21025e-12	up	GO:0005509,GO:0005743,GO:0005758,GO:0006851,GO:0032592,GO:0051560,GO:0051561,GO:0070509,GO:1990246	KOG2643-Ca2+ binding protein, contains EF-hand motifs[P]
Cl015916	121.67	56.1596	1.11537	3.46155e-11	6.0858e-10	up	GO:0005634,GO:0006351,GO:0006355,GO:0009733,GO:0009734	-
Cl015913	42.7475	4.58857	3.21973	1.14532e-10	1.91287e-09	up	GO:0005774,GO:0008270,GO:0016021,GO:0016874,GO:0043161,GO:0061630	KOG4628-Predicted E3 ubiquitin ligase[O]
Cl015919	29.5986	72.18	-1.28607	4.73071e-05	0.000322763	down	GO:0004069,GO:0005737,GO:0009058,GO:0016740,GO:0030170,GO:0080130	KOG0257-Kynurenine aminotransferase, glutamine transaminase K[E]
Cl027914	7.23158	37.5457	-2.37626	8.78966e-06	6.99421e-05	down	GO:0016021	-
Cl027910	2.13741	5.66746	-1.40684	0.000560387	0.00292575	down	-	-
Cl025518	11.9367	33.3989	-1.4844	1.28585e-12	2.63127e-11	down	GO:0000155,GO:0004674,GO:0005524,GO:0005622,GO:0005634,GO:0005737,GO:0005886,GO:0009882,GO:0018298,GO:0035556	-
Cl016242	41.4786	6.31294	2.71598	2.34303e-34	2.19116e-32	up	GO:0003735,GO:0005509,GO:0005739,GO:0005743,GO:0006412,GO:0016021,GO:0055085	KOG0752-Mitochondrial solute carrier protein[C]
Cl028644	54.2279	130.293	-1.26465	4.02609e-06	3.38177e-05	down	GO:0005576,GO:0016042,GO:0016788	-
Cl028649	4.94784	31.0533	-2.64988	4.62459e-08	5.39066e-07	down	GO:0005576,GO:0016042,GO:0016788	-
Cl016794	6.57888	0.202848	5.01937	4.6683e-11	8.1032e-10	up	GO:0000209,GO:0004842,GO:0005524,GO:0005634,GO:0005737,GO:0006511,GO:0008283,GO:0030071,GO:0031145,GO:0031625,GO:0061630	KOG0421-Ubiquitin-protein ligase[O]
Cl013543	6.26375	0.965159	2.69819	2.99109e-05	0.000213883	up	GO:0016747,GO:0047634	-
Cl010085	13.4366	49.3834	-1.87785	8.42646e-07	8.04e-06	down	GO:0003700,GO:0005524,GO:0005634,GO:0006351,GO:0006952,GO:0007165,GO:0043531,GO:0043565	-
Cl010086	9.69864	28.8698	-1.5737	1.52762e-06	1.38923e-05	down	-	-
Cl010087	6.92384	1.00156	2.78932	1.66051e-13	3.71576e-12	up	GO:0005524,GO:0006952,GO:0043531	KOG4658-Apoptotic ATPase[T]
Cl040727	0.547156	7.50701	-3.77822	4.19584e-08	4.92086e-07	down	GO:0002764,GO:0004672,GO:0004674,GO:0005524,GO:0005886,GO:0009626,GO:0010204,GO:0010359,GO:0012505,GO:0016021,GO:0016045,GO:0019199	KOG0444-Cytoskeletal regulator Flightless-I (contains leucine-rich and gelsolin repeats)[Z]
Cl017688	7.96043	1.74448	2.19005	2.12245e-07	2.23289e-06	up	GO:0004190,GO:0006508,GO:0030163,GO:0031225,GO:0046658	KOG1339-Aspartyl protease[O]
Cl044118	18.1429	7.25806	1.32175	2.85064e-15	7.54998e-14	up	GO:0004672,GO:0004715,GO:0005524,GO:0005886	KOG1187-Serine/threonine protein kinase[T]
Cl011568	10.6356	4.65172	1.19306	3.93762e-09	5.35016e-08	up	GO:0004970,GO:0005262,GO:0005886,GO:0006816,GO:0008066,GO:0009507,GO:0009536,GO:0009611,GO:0015276,GO:0016021,GO:0019722,GO:0070417,GO:0071230,GO:0071260,GO:0071311	KOG1052-Glutamate-gated kainate-type ion channel receptor subunit GluR5 and related subunits[PET]
Cl038508	76.8113	26.707	1.5241	0.000124218	0.000768931	up	GO:0004185,GO:0005576,GO:0005773	KOG1282-Serine carboxypeptidases (lysosomal cathepsin A)[OE]
Cl009704	3.02769	15.2154	-2.32924	0.00550893	0.0210685	down	-	-
Cl004635	11.0255	30.8131	-1.4827	4.91649e-07	4.86397e-06	down	GO:0005524,GO:0005886,GO:0016021,GO:0090416,GO:0090417,GO:2001142,GO:2001143	KOG0253-Synaptic vesicle transporter SV2 (major facilitator superfamily)[R]
Cl001286	88.0175	21.4058	2.03979	1.11126e-11	2.06366e-10	up	GO:0000783,GO:0003677,GO:0003691,GO:0006351,GO:0006355,GO:0031627	-
Cl005942	8.1848	18.8499	-1.20354	0.00238705	0.0103048	down	-	-
Cl005940	87.8063	1.8775	5.54744	1.75763e-15	4.73818e-14	up	GO:0005829,GO:0007338,GO:0009846,GO:0009860,GO:0016740	-
Cl005944	55.0215	20.6705	1.41242	0.000804787	0.00401206	up	GO:0005829,GO:0006561,GO:0009408,GO:0009414,GO:0009688,GO:0009750,GO:0010115,GO:0010301,GO:0016491	KOG0725-Reductases with broad range of substrate specificities[R]
Cl005949	8.16813	2.11925	1.94645	5.05589e-07	4.98813e-06	up	GO:0003677,GO:0003700,GO:0005634,GO:0006351,GO:0006355,GO:0010200	-
Cl034730	17.7883	43.1793	-1.27941	0.000117248	0.000729879	down	GO:0004674,GO:0005524,GO:0005886,GO:0008289,GO:0009556,GO:0009742,GO:0010152,GO:0016021,GO:0019199,GO:0033612	KOG1187-Serine/threonine protein kinase[T]
Cl030676	486.425	4.07783	6.89827	8.39231e-20	3.33716e-18	up	GO:0006950,GO:0009415	-
Cl019218	5.86266	2.88013	1.02542	0.000347038	0.00192085	up	-	-
Cl026576	537.69	132.267	2.02333	3.95244e-29	2.83686e-27	up	GO:0003333,GO:0005290,GO:0005886,GO:0005887,GO:0006814,GO:0006867,GO:0006868,GO:0007565,GO:0015171,GO:0015182,GO:0015186,GO:0015293,GO:0015817,GO:0016021,GO:0030424	KOG1305-Amino acid transporter protein[E]
Cl033324	13.8631	0.0302697	8.83916	2.57083e-09	3.59165e-08	up	-	-
Cl018167	6.87054	0.674036	3.34953	2.62321e-21	1.16223e-19	up	GO:0003677,GO:0005634,GO:0006351,GO:0006355	KOG0048-Transcription factor, Myb superfamily[K]
Cl043838	2.89247	8.06821	-1.47995	8.25787e-07	7.88963e-06	down	GO:0000785,GO:0003682,GO:0005085,GO:0005634,GO:0005829,GO:0009411,GO:0009649,GO:0009881,GO:0010224,GO:0018298,GO:0042803	KOG1427-Uncharacterized conserved protein, contains RCC1 domain[S]
Cl001881	11.8209	27.2636	-1.20564	0.00182946	0.00819274	down	GO:0000418,GO:0000419,GO:0003677,GO:0003899,GO:0005665,GO:0005666,GO:0005736,GO:0006360,GO:0006366,GO:0006383,GO:0008270	KOG3497-DNA-directed RNA polymerase, subunit RPB10[K]
Cl005114	33.9105	12.4265	1.44832	1.23509e-05	9.51675e-05	up	GO:0000266,GO:0003924,GO:0005525,GO:0005737,GO:0005874,GO:0005886,GO:0005938,GO:0007005,GO:0007049,GO:0009504,GO:0009506,GO:0009524,GO:0010152,GO:0016020,GO:0051301	KOG0446-Vacuolar sorting protein VPS1, dynamin, and related proteins[UR]
Cl005116	9.84176	60.9347	-2.63028	2.73984e-08	3.31065e-07	down	GO:0009507	-
Cl005111	69.6491	14.9978	2.21536	2.58607e-38	3.08075e-36	up	GO:0004356,GO:0005524,GO:0005737,GO:0006542	KOG0683-Glutamine synthetase[E]
Cl022418	33.6315	178.216	-2.40575	1.97037e-06	1.7579e-05	down	GO:0009523,GO:0009535,GO:0009611,GO:0009765,GO:0016021,GO:0016168,GO:0071486,GO:0071492	-
Cl023059	53.3909	1.88016	4.82767	8.4733e-13	1.75518e-11	up	GO:0005770,GO:0006855,GO:0010015,GO:0015238,GO:0015297,GO:0016021,GO:0031902	KOG1347-Uncharacterized membrane protein, predicted efflux pump[R]
Cl023050	97.7276	16.9436	2.52802	3.40897e-07	3.4608e-06	up	GO:0016021,GO:0055085	KOG2325-Predicted transporter/transmembrane protein[R]
Cl025067	58.196	20.5007	1.50525	6.22217e-06	5.07208e-05	up	GO:0009813,GO:0016117,GO:0016758,GO:0043231,GO:0052696,GO:0080043,GO:0080044	KOG1192-UDP-glucuronosyl and UDP-glucosyl transferase[GC]
Cl013671	8.00527	2.59386	1.62585	1.53775e-05	0.000116275	up	-	-
Cl038187	9.348	39.3095	-2.07215	0.000130601	0.00080566	down	GO:0008270,GO:0016021,GO:0016567,GO:0043161,GO:0061630	KOG4628-Predicted E3 ubiquitin ligase[O]
Cl021361	6.6724	14.9875	-1.16748	0.000780647	0.00390411	down	GO:0008234	-
Cl031330	34.9599	16.8155	1.05591	1.40154e-16	4.25352e-15	up	GO:0004144,GO:0005789,GO:0005811,GO:0005975,GO:0006071,GO:0007568,GO:0009409,GO:0009651,GO:0009737,GO:0009749,GO:0009793,GO:0009941,GO:0010029,GO:0010030,GO:0016020,GO:0016021,GO:0019432,GO:0031969,GO:0045995	KOG0380-Sterol O-acyltransferase/Diacylglycerol O-acyltransferase[I]
Cl032808	5.55983	11.7553	-1.0802	0.0154839	0.0498199	down	-	-
Cl040449	346.584	11.1474	4.95843	2.46729e-23	1.24274e-21	up	GO:0004869,GO:0005576,GO:0006952	-
Cl030539	13.0031	5.99094	1.11801	1.47607e-05	0.000112081	up	-	-
Cl030532	9.3925	19.6771	-1.06694	0.00133917	0.00625182	down	GO:0008168	KOG2352-Predicted spermine/spermidine synthase[E]
Cl021265	3.2506	7.92769	-1.28619	0.00681297	0.0252095	down	-	-
Cl008898	21.3193	84.3354	-1.98398	6.716e-05	0.000443052	down	GO:0046872	-
Cl008892	493.897	22.6151	4.44885	5.93348e-53	1.27127e-50	up	GO:0000209,GO:0004842,GO:0005634,GO:0005829,GO:0008270,GO:0009737,GO:0009738,GO:0009788,GO:0016567,GO:0016874,GO:0043161,GO:0061630	KOG4628-Predicted E3 ubiquitin ligase[O]
Cl022043	1768.26	318.351	2.47364	6.11406e-18	2.06511e-16	up	GO:0005777,GO:0006598,GO:0016491,GO:0046592	KOG0029-Amine oxidase[Q]
Cl013361	7.46616	1.16643	2.67827	1.55629e-09	2.22738e-08	up	GO:0004674,GO:0005524,GO:0005886,GO:0006468,GO:0006952,GO:0009506,GO:0016021	KOG1187-Serine/threonine protein kinase[T]
Cl025895	94.9239	30.6917	1.62892	9.4236e-19	3.45974e-17	up	GO:0003676,GO:0005737,GO:0008270,GO:0022625,GO:0030687,GO:0042254,GO:0042273	KOG2785-C2H2-type Zn-finger protein[R]
Cl009279	52.5235	106.625	-1.02152	4.32611e-08	5.06536e-07	down	GO:0003376,GO:0005765,GO:0005829,GO:0005886,GO:0006897,GO:0007040,GO:0007422,GO:0007619,GO:0008333,GO:0008347,GO:0008582,GO:0009267,GO:0010001,GO:0012501,GO:0016021,GO:0031902,GO:0031982,GO:0035193,GO:0040011,GO:0043067,GO:0045476,GO:0045477,GO:0045924,GO:0046624,GO:0048477,GO:0048488,GO:0051124,GO:0055085,GO:0090099	KOG1330-Sugar transporter/spinster transmembrane protein[G]
Cl034261	1.80346	6.04909	-1.74595	5.22645e-06	4.32176e-05	down	-	-
Cl043356	7.34745	37.0779	-2.33525	3.23499e-15	8.52079e-14	down	GO:0016021	KOG2886-Uncharacterized conserved protein[S]
Cl029375	10.8755	47.0004	-2.11159	1.60746e-15	4.35379e-14	down	GO:0003700,GO:0043565	-
Cl029372	9.39298	20.7312	-1.14215	2.26632e-09	3.18796e-08	down	GO:0004553,GO:0004565,GO:0005773,GO:0005975,GO:0048046	KOG0496-Beta-galactosidase[G]
Cl029373	104.002	31.0339	1.7447	1.3222e-11	2.43179e-10	up	GO:0004722,GO:0046872	KOG0698-Serine/threonine protein phosphatase[T]
Cl024078	329.162	17.2773	4.25185	1.24771e-11	2.30069e-10	up	GO:0016165,GO:0016702,GO:0031408,GO:0046872	-
Cl024070	83.5599	7.5991	3.45891	1.3813e-19	5.41765e-18	up	GO:0005829,GO:0016491	KOG1577-Aldo/keto reductase family proteins[R]
Cl017433	24.489	1.38225	4.14705	3.50263e-21	1.54234e-19	up	GO:0004672,GO:0004674,GO:0004842,GO:0005524,GO:0006950,GO:0016874	KOG1187-Serine/threonine protein kinase[T]
Cl016453	20.1645	120.053	-2.57378	2.1014e-08	2.57936e-07	down	GO:0004674,GO:0005524,GO:0005886,GO:0016021,GO:0030247	KOG1187-Serine/threonine protein kinase[T]
Cl016455	18.8227	48.9607	-1.37915	8.43552e-12	1.58601e-10	down	GO:0004674,GO:0005524,GO:0005886,GO:0016021,GO:0030247	-
Cl016454	4.76426	77.29	-4.01996	5.58337e-31	4.42814e-29	down	GO:0004674,GO:0005524,GO:0016021	-
Cl016457	43.8602	150.588	-1.77962	2.5444e-05	0.000184936	down	GO:0004674,GO:0005524,GO:0005886,GO:0016021,GO:0030247	KOG1187-Serine/threonine protein kinase[T]
Cl038622	11.6922	68.798	-2.55682	0.000158258	0.000958062	down	-	-
Cl044471	11.3	0.0909607	6.95687	3.16861e-08	3.79677e-07	up	-	-
Cl043153	11.2187	3.03317	1.88701	5.87656e-09	7.84725e-08	up	GO:0046872	-
Cl040505	0.53966	22.0964	-5.35562	1.34628e-10	2.23162e-09	down	-	-
Cl028561	14.1845	29.3064	-1.0469	0.0116743	0.0395199	down	GO:0004674,GO:0004842,GO:0005524,GO:0016874	-
Cl010120	12.5583	26.3267	-1.06788	0.00659243	0.0245485	down	GO:0016021	-
Cl037511	8.85151	22.6738	-1.35703	0.000979286	0.00475322	down	-	-
Cl015730	13.9724	39.4127	-1.49608	1.05554e-17	3.47928e-16	down	GO:0003677,GO:0003700,GO:0005634,GO:0006351,GO:0006355,GO:0044212,GO:0045893,GO:2000652	-
Cl017479	35.6894	98.8026	-1.46905	1.14776e-10	1.91471e-09	down	GO:0004252,GO:0005773,GO:0005774,GO:0009505,GO:0010223,GO:0010260,GO:0048046	KOG1153-Subtilisin-related protease/Vacuolar protease B[O]
Cl017474	11.3884	0.0438443	8.02096	1.25609e-09	1.8278e-08	up	GO:0003677,GO:0003700,GO:0005634,GO:0006351,GO:0009873	-
Cl017476	3.0846	8.36858	-1.4399	2.31192e-06	2.03231e-05	down	GO:0000724,GO:0003677,GO:0005524,GO:0005634,GO:0005694,GO:0005737,GO:0006310,GO:0008026,GO:0009378,GO:0036310,GO:0043138,GO:0043140,GO:0046872	KOG0351-ATP-dependent DNA helicase[L]
Cl005355	84.0531	31.791	1.40268	1.89205e-06	1.6954e-05	up	GO:0005774,GO:0005783,GO:0005794,GO:0010008,GO:0016021,GO:0016192	KOG3142-Prenylated rab acceptor 1[U]
Cl000180	26.0816	55.5594	-1.091	0.00370352	0.0150372	down	GO:0004674,GO:0005524,GO:0005776,GO:0006914,GO:0015031,GO:0031410	KOG0595-Serine/threonine-protein kinase involved in autophagy[OUT]
Cl000188	2.72753	8.7241	-1.67741	3.24872e-06	2.77674e-05	down	GO:0003677,GO:0003700,GO:0005634,GO:0006351,GO:0009908,GO:0030154	-
Cl031913	8.61944	18.9516	-1.13665	0.000585116	0.00303829	down	GO:0016021,GO:0016853,GO:0047793	-
Cl000459	3.86068	12.1631	-1.65558	2.88395e-09	3.99798e-08	down	GO:0000419,GO:0003677,GO:0004386,GO:0005524,GO:0005634,GO:0006306,GO:0031618,GO:0032776,GO:0035563,GO:0050832,GO:0060964,GO:0060966,GO:0060968,GO:0070829,GO:0071360,GO:0080188,GO:0090577,GO:1900111,GO:1900368,GO:1900370	KOG0390-DNA repair protein, SNF2 family[L]
Cl009139	21.3243	7.16035	1.5744	1.45552e-12	2.95949e-11	up	GO:0016021	-
Cl009137	171.31	18.9023	3.17997	3.17475e-14	7.63376e-13	up	GO:0000776,GO:0000777,GO:0001667,GO:0005634,GO:0005654,GO:0005737,GO:0008152,GO:0015630,GO:0016846,GO:0031508,GO:0032467,GO:0033044,GO:0034508,GO:0051233,GO:0051301	KOG4192-Uncharacterized conserved protein[S]
Cl009133	169.326	2.09446	6.33708	1.21394e-29	9.00575e-28	up	GO:0008270,GO:0009809,GO:0016491,GO:0045551,GO:0052747	KOG0023-Alcohol dehydrogenase, class V[Q]
Cl020218	2.76782	14.5893	-2.39809	0.00462952	0.0181924	down	-	-
Cl042006	0.840448	7.65793	-3.18772	2.32525e-09	3.26445e-08	down	-	-
Cl042005	60.5779	173.958	-1.52188	2.44881e-06	2.14476e-05	down	GO:0004497,GO:0018669,GO:0019439,GO:0071949	KOG2614-Kynurenine 3-monooxygenase and related flavoprotein monooxygenases[CR]
Cl042004	31.8576	7.47507	2.09148	1.42246e-11	2.60119e-10	up	GO:0004497,GO:0005829,GO:0007623,GO:0009409,GO:0009809,GO:0016621,GO:0044550,GO:0050662,GO:0071949	KOG1502-Flavonol reductase/cinnamoyl-CoA reductase[V]
Cl007248	798.536	260.259	1.61741	6.28367e-17	1.94401e-15	up	GO:0005351,GO:0005354,GO:0005355,GO:0005365,GO:0005886,GO:0005887,GO:0010311,GO:0015145,GO:0015148,GO:0015168,GO:0015575,GO:0015576,GO:0015591,GO:0016021,GO:0046323	KOG0254-Predicted transporter (major facilitator superfamily)[R]
Cl007247	406.028	68.0409	2.5771	1.66515e-29	1.21645e-27	up	GO:0005351,GO:0005354,GO:0005355,GO:0005365,GO:0005886,GO:0005887,GO:0010311,GO:0015145,GO:0015148,GO:0015168,GO:0015575,GO:0015576,GO:0015591,GO:0046323	KOG0254-Predicted transporter (major facilitator superfamily)[R]
Cl035341	5.66766	1.07	2.40514	6.01805e-10	9.2296e-09	up	GO:0004672,GO:0004674,GO:0005524,GO:0016021,GO:0042803	KOG1187-Serine/threonine protein kinase[T]
Cl035346	302.303	616.343	-1.02774	0.00644942	0.0241192	down	GO:0004017,GO:0005524,GO:0009507,GO:0009570	KOG3078-Adenylate kinase[F]
Cl035344	0.747655	5.05826	-2.7582	3.72495e-06	3.14447e-05	down	GO:0005634,GO:0006351,GO:0006355,GO:0009734	-
Cl033429	147.974	2.80358	5.72193	3.44792e-22	1.60698e-20	up	GO:0003723,GO:0005615,GO:0005618,GO:0033897	KOG1642-Ribonuclease, T2 family[A]
Cl032771	188.234	78.5352	1.26112	6.27065e-05	0.00041587	up	-	-
Cl026308	16.0091	0.595692	4.74818	8.23465e-09	1.0717e-07	up	GO:0005506,GO:0005789,GO:0005886,GO:0006633,GO:0006723,GO:0010025,GO:0016020,GO:0016021,GO:0016491,GO:0042335,GO:0043447,GO:0048235	-
Cl033283	8.9267	21.2367	-1.25036	1.73937e-05	0.000130521	down	-	-
Cl032483	2.46674	7.21527	-1.54845	0.00744243	0.0271399	down	-	-
Cl001334	1.94136	19.8742	-3.35576	5.1406e-05	0.000347754	down	-	-
Cl001337	2.22054	5.41663	-1.28649	0.000135076	0.000830594	down	-	-
Cl007278	99.5087	36.5832	1.44364	1.13018e-13	2.58134e-12	up	GO:0000060,GO:0005634,GO:0005654,GO:0005737,GO:0005794,GO:0006607,GO:0006610,GO:0008139,GO:0008565,GO:0016020,GO:0031965,GO:0034399,GO:0042307,GO:0043231,GO:0071230	KOG2171-Karyopherin (importin) beta 3[YU]
Cl013000	7.45464	1.30348	2.51577	3.69388e-06	3.12099e-05	up	-	-
Cl013002	3.19186	19.296	-2.59584	0.000430499	0.00231975	down	-	-
Cl020976	8.9751	20.7393	-1.20837	2.18819e-05	0.000161208	down	-	-
Cl038078	25.8446	0.543723	5.57085	1.4545e-47	2.50052e-45	up	GO:0005576,GO:0007275,GO:0008283,GO:0030154	-
Cl016918	17.8263	54.7819	-1.61969	4.88245e-05	0.000332034	down	-	-
Cl013241	5.63924	1.76446	1.67627	0.000108852	0.00068345	up	-	-
Cl018975	13.2949	79.7605	-2.58481	5.6154e-08	6.43843e-07	down	GO:0030001,GO:0046872	-
Cl015732	7.51458	21.8625	-1.5407	5.77326e-06	4.74114e-05	down	GO:0003677,GO:0003700,GO:0005634,GO:0006351,GO:0009908,GO:0030154	-
Cl014348	33.0907	13.2555	1.31983	0.0037218	0.0150922	up	GO:0005524,GO:0005634,GO:0005739,GO:0005741,GO:0008568,GO:0016887,GO:0031122,GO:0045041	KOG0737-AAA+-type ATPase[O]
Cl018872	174.227	65.6567	1.40796	3.32437e-30	2.53164e-28	up	GO:0005524,GO:0005737,GO:0005829,GO:0016226,GO:0042803,GO:0046872,GO:0051536,GO:0051539	KOG3022-Predicted ATPase, nucleotide-binding[D]
Cl016850	9.29956	35.0101	-1.91254	5.18927e-10	8.03149e-09	down	GO:0003677,GO:0005634,GO:0006351,GO:0006355,GO:0009908,GO:0048262	KOG0724-Zuotin and related molecular chaperones (DnaJ superfamily), contains DNA-binding domains[O]
Cl029946	39.5825	7.91034	2.32305	5.25419e-07	5.16602e-06	up	GO:0004672,GO:0004674,GO:0005524,GO:0012505,GO:0016021,GO:0048765,GO:0090406	KOG1187-Serine/threonine protein kinase[T]
Cl012630	8.12016	17.035	-1.06892	8.51717e-05	0.000549378	down	-	-
Cl008465	3.37438	10.9105	-1.69302	0.00395232	0.0159102	down	GO:0005789,GO:0009734,GO:0016021,GO:0055085	KOG2722-Predicted membrane protein[S]
Cl008463	16.9317	5.67774	1.57634	6.2418e-08	7.09992e-07	up	GO:0004674,GO:0005509,GO:0005524,GO:0005623,GO:0005886,GO:0007166,GO:0009311,GO:0009751,GO:0009826,GO:0009992,GO:0016021,GO:0030247	-
Cl008462	28.1103	6.86023	2.03477	1.66565e-05	0.000125415	up	GO:0004674,GO:0005509,GO:0005524,GO:0005886,GO:0007166,GO:0016021,GO:0030247	-
Cl008460	58.2694	211.35	-1.85882	5.41606e-06	4.4644e-05	down	GO:0003824,GO:0005829,GO:0007623,GO:0009409,GO:0009809,GO:0016621,GO:0050662	KOG1502-Flavonol reductase/cinnamoyl-CoA reductase[V]
Cl009334	8.8555	38.9105	-2.13551	5.31432e-05	0.000358492	down	GO:0016021	-
Cl009335	20.906	58.0557	-1.47352	0.000550296	0.00288093	down	GO:0006952,GO:0008909,GO:0009058,GO:0009507,GO:0009536,GO:0009697,GO:0042372	KOG1223-Isochorismate synthase[E]
Cl017066	2.48489	5.06341	-1.02693	0.000196527	0.00116295	down	GO:0005739	-
Cl017063	16.1825	0.187735	6.42959	1.12837e-05	8.765e-05	up	GO:0004497,GO:0005506,GO:0016021,GO:0016705,GO:0020037	KOG0157-Cytochrome P450 CYP4/CYP19/CYP26 subfamilies[QI]
Cl025919	104.117	39.3507	1.40374	8.2119e-05	0.000530641	up	GO:0005509	KOG0027-Calmodulin and related proteins (EF-Hand superfamily)[T]
Cl015074	12.6423	32.8532	-1.37778	0.000114151	0.000712759	down	GO:0003855,GO:0004764,GO:0009073,GO:0009423,GO:0009507,GO:0009570,GO:0009793,GO:0019632,GO:0050661	-
Cl025910	2.92518	9.84676	-1.75112	1.60476e-05	0.000121021	down	-	-
Cl005573	10.8207	39.0437	-1.8513	1.30955e-06	1.20503e-05	down	GO:0016567	-
Cl016085	168.264	77.7934	1.11301	1.27633e-27	8.40443e-26	up	GO:0016021	-
Cl029123	12.9919	40.1531	-1.6279	0.000264502	0.00151302	down	-	-
Cl011192	11.1494	39.5643	-1.82723	0.00546804	0.0209456	down	-	-
Cl011194	0.440038	5.71835	-3.6999	1.16274e-05	9.00452e-05	down	GO:0003676,GO:0003700,GO:0004527,GO:0005634,GO:0005730,GO:0006355,GO:0046872	KOG2249-3'-5' exonuclease[L]
Cl011199	5.29995	2.48589	1.09221	4.78787e-05	0.000326198	up	GO:0003677,GO:0003700,GO:0005634,GO:0006351,GO:0006355,GO:0006783,GO:0009740,GO:0009959,GO:0010029,GO:0010099,GO:0010100,GO:0010161,GO:0010187,GO:0010313,GO:0015995,GO:0042802	KOG1318-Helix loop helix transcription factor EB[K]
Cl011442	1.92135	8.87896	-2.20827	0.00120263	0.00570328	down	GO:0004674,GO:0005509,GO:0005524,GO:0005886,GO:0007166,GO:0016021,GO:0030247	KOG1187-Serine/threonine protein kinase[T]
Cl015575	57.1729	20.066	1.51058	9.68321e-10	1.43638e-08	up	GO:0016021	-
Cl015570	14.2739	36.8696	-1.36905	0.000926999	0.00453161	down	GO:0005794,GO:0016021,GO:0016413,GO:0071554	-
Cl001548	8.89397	19.0236	-1.09689	2.81957e-06	2.44046e-05	down	GO:0003727,GO:0005677,GO:0006349,GO:0006351,GO:0006355,GO:0009506,GO:0018024,GO:0031519	KOG1079-Transcriptional repressor EZH1[K]
Cl001540	311.517	81.3143	1.93773	1.09957e-06	1.0233e-05	up	GO:0005507,GO:0009507,GO:0009570,GO:0009744,GO:0009941,GO:0016151,GO:0019253,GO:0080153	-
Cl001545	7.44864	19.5648	-1.39321	6.54785e-05	0.000433054	down	-	-
Cl033433	10.6967	2.25897	2.24343	1.89568e-16	5.65161e-15	up	GO:0016874	-
Cl014621	11.7613	26.2173	-1.15647	0.00914665	0.0322934	down	-	-
Cl008149	28.0578	67.7091	-1.27094	2.46181e-06	2.15418e-05	down	GO:0004842,GO:0008270,GO:0016567,GO:0016874,GO:0031624,GO:0043161,GO:0046621,GO:0048437,GO:0051865,GO:0061630	KOG4628-Predicted E3 ubiquitin ligase[O]
Cl008140	3.29799	6.74905	-1.0331	0.00158312	0.00721679	down	GO:0008285,GO:0010102	-
Cl002161	86.5945	23.2394	1.8977	6.28139e-06	5.11309e-05	up	GO:0004674,GO:0005524,GO:0009738	KOG0583-Serine/threonine protein kinase[T]
Cl037491	0.920621	12.325	-3.74284	3.69542e-16	1.06629e-14	down	GO:0016747,GO:0042617	-
Cl037495	71.7242	243.119	-1.76113	0.00222199	0.00967592	down	GO:0016747,GO:0042617	-
Cl032742	3.10235	7.01517	-1.17712	0.00406219	0.0162794	down	-	-
Cl032747	101.293	48.9348	1.0496	9.75664e-05	0.000620955	up	GO:0003700,GO:0005622,GO:0005634,GO:0006355,GO:0008270	-
Cl031893	43.978	20.3766	1.10987	2.48155e-20	1.0207e-18	up	GO:0004722,GO:0046872	KOG0698-Serine/threonine protein phosphatase[T]
Cl023970	6.5106	33.4017	-2.35906	0.00337288	0.0138792	down	-	-
Cl023971	23.1177	3.51156	2.71881	4.66756e-06	3.88197e-05	up	GO:0000324,GO:0000329,GO:0003333,GO:0005302,GO:0006865,GO:0007034,GO:0015186,GO:0015188,GO:0016021	KOG1303-Amino acid transporters[E]
Cl006091	54.7439	4.23974	3.69065	1.72421e-81	9.70631e-79	up	GO:0016985,GO:0046355	-
Cl031762	4.28694	8.91941	-1.057	0.00410588	0.0164247	down	-	-
Cl005675	27.3882	9.85274	1.47496	0.0011926	0.00566037	up	-	-
Cl005677	18.5806	48.9811	-1.39843	0.00286729	0.0120828	down	GO:0004751,GO:0009052,GO:0009507	KOG3075-Ribose 5-phosphate isomerase[G]
Cl017656	1200.69	60.1778	4.31849	1.2349e-60	3.40903e-58	up	GO:0008152,GO:0009813,GO:0035251,GO:0043231,GO:0052696,GO:0080043,GO:0080044	KOG1192-UDP-glucuronosyl and UDP-glucosyl transferase[GC]
Cl006327	250.699	720.534	-1.52311	5.56289e-08	6.39098e-07	down	GO:0006417,GO:0009570,GO:0019843,GO:0044238	-
Cl006324	8.01212	20.5595	-1.35955	5.51951e-09	7.39454e-08	down	GO:0000723,GO:0000784,GO:0003684,GO:0003690,GO:0004003,GO:0005524,GO:0006303,GO:0006310,GO:0032508,GO:0042162,GO:0043564,GO:0071480,GO:0071481	KOG2327-DNA-binding subunit of a DNA-dependent protein kinase (Ku70 autoantigen)[L]
Cl003780	2.32994	6.3229	-1.4403	0.00010539	0.000665002	down	GO:0004553,GO:0005975,GO:0009506,GO:0016021,GO:0046658	-
Cl003787	14.7927	50.2007	-1.76282	0.000864961	0.00427198	down	-	-
Cl003786	75.6817	186.454	-1.3008	0.000363364	0.00200272	down	GO:0010260,GO:0016682,GO:0046872,GO:0051213	KOG0143-Iron/ascorbate family oxidoreductases[QR]
Cl040066	144.984	8.02981	4.17438	1.20309e-29	8.9484e-28	up	GO:0002213,GO:0004497,GO:0005506,GO:0009555,GO:0009611,GO:0009694,GO:0010154,GO:0016021,GO:0016705,GO:0020037,GO:0048480,GO:0048653,GO:0052694	KOG0157-Cytochrome P450 CYP4/CYP19/CYP26 subfamilies[QI]
Cl020403	49.1168	12.6177	1.96076	4.36121e-19	1.63888e-17	up	GO:0005576,GO:0016042,GO:0016788	-
Cl020400	2.51936	5.42777	-1.1073	0.0111702	0.0381465	down	GO:0004672,GO:0004674,GO:0004714,GO:0005524,GO:0005886,GO:0010102,GO:0010227,GO:0010468,GO:0016021,GO:0045490,GO:0046777	KOG0444-Cytoskeletal regulator Flightless-I (contains leucine-rich and gelsolin repeats)[Z]
Cl030388	111.936	19.5567	2.51694	1.12906e-18	4.08767e-17	up	GO:0003677,GO:0003746,GO:0005634,GO:0006351,GO:0006355,GO:0006368,GO:0070449	KOG1105-Transcription elongation factor TFIIS/Cofactor of enhancer-binding protein Sp1[K]
Cl002950	679.23	43.1289	3.97717	1.57879e-61	4.57849e-59	up	GO:0003824,GO:0004105,GO:0006656,GO:0009058	KOG2804-Phosphorylcholine transferase/cholinephosphate cytidylyltransferase[I]
Cl002952	60.6674	24.0555	1.33455	2.5749e-08	3.12846e-07	up	GO:0000139,GO:0005794,GO:0005886,GO:0006811,GO:0009506,GO:0016021	KOG1134-Uncharacterized conserved protein[R]
Cl014101	8.81608	21.349	-1.27596	0.00017995	0.00107498	down	GO:0005886,GO:0016021	-
Cl014103	2.5484	15.2842	-2.58438	5.32822e-15	1.37566e-13	down	GO:0003676,GO:0003677,GO:0005634,GO:0005737,GO:0008408,GO:0046872	KOG4373-Predicted 3'-5' exonuclease[R]
Cl039715	2.5671	9.30022	-1.85712	8.17673e-05	0.000528606	down	GO:0003677,GO:0004386,GO:0005524,GO:0005634,GO:0005829,GO:0006351,GO:0006355,GO:0006952,GO:0009611,GO:0009873,GO:0009908,GO:0010104,GO:0010199,GO:0016887,GO:0040029,GO:0043044,GO:1900150,GO:2000022	-
Cl039717	10.2986	25.2769	-1.29537	7.77637e-06	6.25202e-05	down	GO:0005634,GO:0008270	-
Cl032524	2.82095	10.8809	-1.94755	2.94021e-10	4.70008e-09	down	GO:0005634,GO:0006970,GO:0016567,GO:0042631,GO:0071472	KOG4350-Uncharacterized conserved protein, contains BTB/POZ domain[R]
Cl019671	5.71139	1.2474	2.19492	1.27974e-05	9.83177e-05	up	-	-
Cl000673	40.2768	12.8816	1.64464	5.1272e-09	6.8947e-08	up	GO:0000139,GO:0005525,GO:0005622,GO:0005794,GO:0005829,GO:0006890,GO:0006891,GO:0007264,GO:0015031,GO:0042147	KOG0094-GTPase Rab6/YPT6/Ryh1, small G protein superfamily[U]
Cl011550	22.4503	48.7465	-1.11856	0.00234861	0.0101564	down	GO:0016021,GO:0016787	-
Cl026118	19.2739	41.6863	-1.11292	0.001653	0.00749962	down	GO:0003677,GO:0005634,GO:0006351,GO:0006355,GO:0009734	-
Cl027444	2.14785	8.1687	-1.92721	0.00440571	0.0174611	down	-	-
Cl023693	10.0416	22.6736	-1.17503	5.94738e-06	4.86604e-05	down	GO:0000049,GO:0004672,GO:0004674,GO:0005524,GO:0005737,GO:0006412,GO:0006417,GO:0010942,GO:0034198,GO:0070301,GO:0072755,GO:1990451	KOG1035-eIF-2alpha kinase GCN2[J]
Cl023692	168.954	5.02435	5.07155	5.57974e-86	3.90718e-83	up	GO:0005509	KOG0027-Calmodulin and related proteins (EF-Hand superfamily)[T]
Cl005867	7.70446	1.31484	2.55081	0.000426564	0.00230071	up	GO:0000139,GO:0005768,GO:0005794,GO:0005802,GO:0006486,GO:0008378,GO:0016021,GO:0030246,GO:0080147,GO:1990714	KOG2287-Galactosyltransferases[G]
Cl013635	11.4637	5.00583	1.19539	3.51785e-05	0.000246455	up	GO:0008152,GO:0009813,GO:0016758,GO:0043231,GO:0052696,GO:0080043,GO:0080044	KOG1192-UDP-glucuronosyl and UDP-glucosyl transferase[GC]
Cl013633	27.0628	6.78838	1.99518	1.7907e-08	2.21982e-07	up	GO:0016021	-
Cl013630	410.764	164.387	1.32121	1.83348e-07	1.94888e-06	up	GO:0005773,GO:0005783,GO:0005789,GO:0005886,GO:0016021,GO:0071458,GO:0071782,GO:0071786	KOG1792-Reticulon[U]
Cl025593	21.4748	0.192961	6.7982	0.000105184	0.000663843	up	GO:0005739	KOG2342-Uncharacterized conserved protein[S]
Cl021879	32.0415	6.89796	2.2157	6.75136e-07	6.53397e-06	up	-	-
Cl017609	22.1583	76.4787	-1.78721	0.00411072	0.0164394	down	GO:0008285,GO:0016021	-
Cl017600	506.114	0.176986	11.4816	6.36754e-108	7.03124e-105	up	GO:0003677,GO:0003700,GO:0005634,GO:0006351,GO:0009873,GO:0034059	-
Cl012278	3.89867	12.4459	-1.67462	0.000208546	0.00122642	down	GO:0004672,GO:0004674,GO:0005524,GO:0005886,GO:0007166,GO:0016021,GO:0030247	KOG1187-Serine/threonine protein kinase[T]
Cl012275	14.3685	0.019229	9.54541	1.29872e-07	1.40756e-06	up	-	-
Cl012274	284.914	69.987	2.02537	1.82791e-58	4.60346e-56	up	-	-
Cl012272	6.4298	1.45377	2.14497	0.000275888	0.00157064	up	GO:0003993,GO:0005576,GO:0046872	KOG1378-Purple acid phosphatase[G]
Cl036068	1.14027	6.89192	-2.59553	5.48357e-11	9.48394e-10	down	-	-
Cl038038	200.926	0.65353	8.2642	2.24396e-36	2.43109e-34	up	GO:0004497,GO:0005506,GO:0009611,GO:0016021,GO:0016705,GO:0018685,GO:0020037,GO:0043231	KOG0157-Cytochrome P450 CYP4/CYP19/CYP26 subfamilies[QI]
Cl036037	205.204	456.374	-1.15316	0.00083419	0.00413709	down	GO:0004518,GO:0005634	-
Cl036030	12.3143	38.1512	-1.63139	4.01076e-05	0.000277401	down	-	-
Cl042699	6.47308	45.4989	-2.81331	8.01384e-16	2.24466e-14	down	-	-
Cl001175	2.19279	14.8392	-2.75857	0.00137343	0.00638667	down	GO:0004129,GO:0005506,GO:0005507,GO:0005739,GO:0005743,GO:0005886,GO:0006119,GO:0009060,GO:0016021,GO:0020037,GO:0022900,GO:0070469	-
Cl010657	18.4	53.2721	-1.53367	0.000781196	0.00390598	down	-	-
Cl031567	10.3224	2.0082	2.3618	1.03039e-39	1.33858e-37	up	GO:0006629,GO:0016021,GO:0016787	-
Cl040028	4.16275	10.0792	-1.27577	0.000321535	0.00179562	down	-	-
Cl007432	4.89599	11.2393	-1.19888	0.000713846	0.00361455	down	-	-
Cl041646	1.98836	5.55492	-1.48219	0.0129652	0.0429949	down	-	-
Cl028192	18.063	6.17565	1.54838	4.07224e-05	0.000281314	up	GO:0004142,GO:0004307,GO:0005794,GO:0006646,GO:0008654,GO:0016021,GO:0016780,GO:0046872	KOG2877-sn-1,2-diacylglycerol ethanolamine- and cholinephosphotranferases[I]
Cl028197	229.666	10.7073	4.42288	3.66502e-20	1.49252e-18	up	GO:0005504,GO:0009570,GO:0016872	-
Cl028196	77.6481	193.166	-1.31482	0.0089761	0.0317779	down	GO:0009055,GO:0009570,GO:0009941,GO:0016730,GO:0030385,GO:0046872,GO:0051539,GO:0055114	-
Cl001102	7.34343	2.50517	1.55154	1.18807e-07	1.29793e-06	up	GO:0008152,GO:0016787,GO:0052689	KOG1515-Arylacetamide deacetylase[V]
Cl028445	9.73972	80.7062	-3.05073	5.31086e-10	8.21081e-09	down	GO:0010260,GO:0016682,GO:0046872,GO:0051213	KOG0143-Iron/ascorbate family oxidoreductases[QR]
Cl028444	13.4903	38.1867	-1.50115	9.88364e-05	0.000628203	down	GO:0005506,GO:0010260,GO:0016682,GO:0046872,GO:0051213	KOG0143-Iron/ascorbate family oxidoreductases[QR]
Cl028441	194.302	72.1965	1.4283	1.6054e-26	9.76503e-25	up	GO:0004427,GO:0005774,GO:0009678,GO:0016021,GO:0046872	-
Cl035715	82.5759	36.5379	1.17633	7.75856e-09	1.0148e-07	up	GO:0003924,GO:0005525,GO:0005634,GO:0005730,GO:0005829,GO:0006364,GO:0042254,GO:0043022,GO:0048366,GO:0048825,GO:0090070,GO:2000012	KOG1424-Predicted GTP-binding protein MMR1[R]
Cl035711	29.3249	6.89019	2.08951	8.93956e-09	1.15662e-07	up	GO:0002764,GO:0004674,GO:0005524,GO:0005886,GO:0009626,GO:0010204,GO:0010359,GO:0012505,GO:0016021,GO:0016045,GO:0019199	-
Cl035713	12.0889	4.94164	1.29061	1.9232e-09	2.72667e-08	up	GO:0008375,GO:0016021	-
Cl034043	99.3359	215.931	-1.12018	0.000952661	0.00464283	down	GO:0005886,GO:0015171,GO:0015293,GO:0016021,GO:0043090,GO:0080167	KOG1303-Amino acid transporters[E]
Cl016162	121.839	13.0975	3.21761	8.8214e-18	2.93128e-16	up	GO:0016747,GO:0047172	-
Cl016164	0.802041	8.59537	-3.42181	3.60719e-08	4.28121e-07	down	GO:0016747,GO:0047172	-
Cl016168	12.0948	28.8812	-1.25575	7.5544e-05	0.000492448	down	GO:0005618,GO:0009699,GO:0042349,GO:0048046	-
Cl001994	2.68891	12.0206	-2.16042	2.07335e-09	2.92367e-08	down	GO:0005506,GO:0009718,GO:0016020,GO:0016709,GO:0020037,GO:0033772,GO:0044550	KOG0156-Cytochrome P450 CYP2 subfamily[Q]
Cl001995	12.0894	53.8006	-2.15388	2.07944e-11	3.73362e-10	down	GO:0005506,GO:0005783,GO:0009718,GO:0016020,GO:0016709,GO:0020037,GO:0033772,GO:0044550	KOG0156-Cytochrome P450 CYP2 subfamily[Q]
Cl029715	5.63789	0.24058	4.55057	2.15758e-11	3.86909e-10	up	-	-
Cl003845	5.70454	18.4624	-1.69441	0.00898136	0.0317907	down	-	-
Cl032051	24.1063	117.689	-2.2875	0.000469415	0.00250314	down	GO:0003677,GO:0003700,GO:0005634,GO:0006351,GO:0009723,GO:0009739,GO:0009751,GO:0009753,GO:0010200,GO:0046686	KOG0048-Transcription factor, Myb superfamily[K]
Cl036997	14.6842	4.81073	1.60993	0.00512779	0.0198328	up	GO:0005524,GO:0005739,GO:0005783,GO:0009409,GO:0009414,GO:0009651,GO:0009737,GO:0010154,GO:0010431,GO:0016021,GO:0016887,GO:0031966	KOG0743-AAA+-type ATPase[O]
Cl013013	14.8271	30.9351	-1.061	0.000242005	0.00140024	down	GO:0005634,GO:0005829,GO:0006351,GO:0006355,GO:0009507,GO:0032041,GO:0042903,GO:0043014,GO:0043621,GO:0048487,GO:0051721,GO:0090042	KOG1343-Histone deacetylase complex, catalytic component HDA1[B]
Cl004863	4.05959	15.1257	-1.89759	5.31379e-09	7.13225e-08	down	-	-
Cl004861	2.22375	12.9103	-2.53745	0.000118325	0.000734986	down	-	-
Cl005732	15.4519	2.75853	2.48581	1.20362e-10	2.00324e-09	up	GO:0009507	-
Cl005734	28.6401	11.0737	1.37091	0.00113563	0.00542044	up	GO:0008152,GO:0016787,GO:0052689	KOG1515-Arylacetamide deacetylase[V]
Cl006428	6.71216	14.2869	-1.08984	8.91689e-07	8.46294e-06	down	GO:0004839,GO:0004842,GO:0005524,GO:0005634,GO:0005829,GO:0008641,GO:0016567,GO:0019941	KOG2012-Ubiquitin activating enzyme UBA1[O]
Cl006426	5.26325	14.1547	-1.42726	0.000220237	0.00128857	down	-	-
Cl017728	197.582	564.122	-1.51356	5.79673e-14	1.35857e-12	down	GO:0009507,GO:0010189,GO:0015979,GO:0015995,GO:0016628,GO:0045550,GO:0071949	-
Cl035055	6.78667	2.58651	1.3917	0.0140011	0.0457827	up	GO:0005975,GO:0052692	KOG2067-Mitochondrial processing peptidase, alpha subunit[O]
Cl032887	45.5959	19.1042	1.25501	0.00287724	0.0121176	up	GO:0005096,GO:0005622,GO:0005634,GO:0005829,GO:0006886,GO:0012505,GO:0017137,GO:0031338,GO:0090630	KOG2197-Ypt/Rab-specific GTPase-activating protein GYP7 and related proteins[T]
Cl032888	21.2062	75.8618	-1.83889	0.00670129	0.0248828	down	GO:0004497,GO:0005506,GO:0010154,GO:0016020,GO:0016021,GO:0016705,GO:0016709,GO:0020037,GO:0040008,GO:0044550,GO:0048316	KOG0156-Cytochrome P450 CYP2 subfamily[Q]
Cl026639	19.1168	67.8228	-1.82693	3.08123e-06	2.64778e-05	down	GO:0005634,GO:0006952	-
Cl008811	55.6588	6.09498	3.19092	2.32089e-07	2.42654e-06	up	-	-
Cl017552	9.98956	2.22224	2.16841	3.43907e-12	6.77199e-11	up	GO:0004553,GO:0005576,GO:0005618,GO:0005975,GO:0006952,GO:0030247,GO:0031225,GO:0042973,GO:0046658,GO:0071555	-
Cl017403	17.1179	56.9493	-1.73418	0.000365148	0.00201101	down	GO:0008270,GO:0016567,GO:0016874	KOG4177-Ankyrin[M]
Cl012459	743.428	345.703	1.10466	0.00022915	0.00133582	up	-	-
Cl012455	90.3468	27.4592	1.71818	4.23297e-13	9.06253e-12	up	GO:0005215,GO:0005524,GO:0009507,GO:0009941,GO:0016021,GO:0031969,GO:0042626	KOG0058-Peptide exporter, ABC superfamily[U]
Cl012457	179.589	82.1301	1.12871	4.67875e-18	1.60678e-16	up	GO:0000462,GO:0000775,GO:0005730,GO:0005737,GO:0006417,GO:0030175,GO:0030424,GO:0030425,GO:0032040	-
Cl023719	1.38783	5.10036	-1.87777	2.34492e-14	5.67166e-13	down	GO:0003676,GO:0031047	KOG1041-Translation initiation factor 2C (eIF-2C) and related proteins[J]
Cl016360	18.4703	49.5502	-1.42369	0.000163336	0.000985373	down	GO:0005507,GO:0005783,GO:0005789,GO:0010073,GO:0016036,GO:0016491,GO:0016682,GO:0016722,GO:0080167	-
Cl016364	6.89516	15.1926	-1.13972	0.00448947	0.0177367	down	-	-
Cl024387	14.6261	1.95762	2.90137	1.21167e-13	2.76087e-12	up	GO:0000159,GO:0006555,GO:0007165,GO:0008266,GO:0010090,GO:0031348,GO:0090342	KOG2085-Serine/threonine protein phosphatase 2A, regulatory subunit[T]
Cl013460	16.7131	58.667	-1.81157	0.000642715	0.00330096	down	GO:0009507,GO:0009570,GO:0010275,GO:0016020	-
Cl019164	4.47775	11.5439	-1.36629	6.79584e-07	6.56931e-06	down	GO:0003723,GO:0005739	-
Cl040644	12.2855	31.5355	-1.36002	0.000251944	0.00145189	down	-	KOG0274-Cdc4 and related F-box and WD-40 proteins[R]
Cl027124	50.1778	3.89794	3.68627	6.45194e-36	6.76041e-34	up	GO:0003700,GO:0005634,GO:0006351,GO:0043565	KOG0627-Heat shock transcription factor[K]
Cl029651	3.16238	12.4468	-1.97669	3.73229e-10	5.86182e-09	down	GO:0008168,GO:0030488,GO:0031515	-
Cl015102	10.5461	27.8854	-1.40279	6.75828e-06	5.48418e-05	down	-	-
Cl014277	47.4578	4.68967	3.33909	8.30991e-28	5.50987e-26	up	GO:0004674,GO:0005524,GO:0016021	KOG1187-Serine/threonine protein kinase[T]
Cl000108	52.7465	25.1675	1.06751	7.1222e-09	9.36256e-08	up	GO:0003677,GO:0005634,GO:0006351,GO:0008270,GO:0010964,GO:0031047,GO:0032776,GO:0042393	KOG1946-RNA polymerase I transcription factor UAF[K]
Cl000104	3.32428	7.71347	-1.21434	1.27554e-05	9.80214e-05	down	GO:0005737,GO:0007049,GO:0008286,GO:0043560,GO:0048009	KOG0974-WD-repeat protein WDR6, WD repeat superfamily[R]
Cl000102	941.703	416.285	1.1777	1.02046e-14	2.54761e-13	up	GO:0006810,GO:0008289	-
Cl000103	363.914	32.6481	3.47852	2.60665e-14	6.2941e-13	up	GO:0006810,GO:0008289	-
Cl036172	24.5203	4.4219	2.47123	3.26832e-17	1.03114e-15	up	GO:0004672,GO:0004674,GO:0005524	KOG0192-Tyrosine kinase specific for activated (GTP-bound) p21cdc42Hs[T]
Cl008595	2.24459	5.11937	-1.18952	0.00142187	0.0065895	down	GO:0005634,GO:0006457,GO:0016272	KOG3047-Predicted transcriptional regulator UXT[K]
Cl009423	28.2184	10.0321	1.49201	5.27918e-14	1.24234e-12	up	GO:0005783,GO:0005789,GO:0006629,GO:0016021,GO:0016491,GO:0030148,GO:0046872,GO:0052631,GO:0070417	KOG4232-Delta 6-fatty acid desaturase/delta-8 sphingolipid desaturase[I]
Cl009426	2.95202	9.40895	-1.67233	0.00890275	0.0315746	down	GO:0005537,GO:0016021,GO:0030246,GO:0046872	-
Cl009429	126.652	51.3062	1.30367	0.00390006	0.0157262	up	GO:0000987,GO:0003700,GO:0005730,GO:0006351,GO:0006355,GO:0010200,GO:0043565,GO:0044212,GO:0048527	-
Cl042083	6.62311	40.7886	-2.62259	0.000540363	0.00283461	down	GO:0005506,GO:0009523,GO:0009535,GO:0009635,GO:0009772,GO:0010242,GO:0016021,GO:0016168,GO:0018298,GO:0045156	-
Cl042089	11.6751	63.0824	-2.4338	0.000872503	0.00430615	down	GO:0005506,GO:0009523,GO:0009535,GO:0009635,GO:0009772,GO:0010242,GO:0016021,GO:0016168,GO:0018298,GO:0045156	-
Cl006194	24.5509	4.56709	2.42643	3.08554e-28	2.08929e-26	up	GO:0005525,GO:0005622,GO:0005886,GO:0007264	KOG0087-GTPase Rab11/YPT3, small G protein superfamily[U]
Cl006197	9.64123	0.461207	4.38573	2.91216e-34	2.70576e-32	up	-	-
Cl006198	454.893	38.8443	3.54975	1.59705e-34	1.51825e-32	up	GO:0005794,GO:0005829,GO:0005886,GO:0009269,GO:0009506,GO:0009735	-
Cl031337	2.46199	6.56692	-1.41539	3.51701e-05	0.000246455	down	GO:0003677,GO:0003682,GO:0003700,GO:0003713,GO:0005634,GO:0006338,GO:0006351,GO:0006355,GO:0006357,GO:0008270,GO:0009908,GO:0016573,GO:0035066,GO:0048262	KOG0724-Zuotin and related molecular chaperones (DnaJ superfamily), contains DNA-binding domains[O]
Cl043684	0.997096	5.29658	-2.40926	0.00140314	0.00651288	down	GO:0009521,GO:0009523,GO:0009535,GO:0009767,GO:0009772,GO:0016021,GO:0016168,GO:0018298,GO:0045156	-
Cl043683	13.701	75.2669	-2.45773	0.000694705	0.00352696	down	GO:0005506,GO:0009523,GO:0009535,GO:0009635,GO:0009772,GO:0010242,GO:0016021,GO:0016168,GO:0018298,GO:0045156	-
Cl007579	20.76	60.1243	-1.53414	0.00133943	0.00625182	down	GO:0004674,GO:0005524,GO:0009507,GO:0009570,GO:0016776	-
Cl013615	296.344	90.2651	1.71503	1.59086e-05	0.000120036	up	-	-
Cl017193	75.1064	25.1876	1.57622	1.07364e-05	8.38294e-05	up	GO:0005634,GO:0005737,GO:0008233	KOG0324-Uncharacterized conserved protein[S]
Cl017197	11.2449	25.6777	-1.19125	6.8376e-05	0.000450246	down	-	-
Cl035522	48.9575	23.7545	1.04333	5.11262e-63	1.59547e-60	up	GO:0016491	-
Cl000921	3.50926	25.4539	-2.85865	3.42731e-12	6.75347e-11	down	GO:0004497,GO:0005506,GO:0005789,GO:0016021,GO:0016705,GO:0020037	KOG0157-Cytochrome P450 CYP4/CYP19/CYP26 subfamilies[QI]
Cl025742	5.71977	0.497411	3.52345	1.87376e-06	1.68111e-05	up	-	-
Cl025747	10.9203	23.7295	-1.11967	0.00216176	0.00944514	down	-	-
Cl033201	65.7711	10.5336	2.64245	1.37098e-06	1.25512e-05	up	GO:0004497,GO:0005506,GO:0006952,GO:0016020,GO:0016021,GO:0016709,GO:0020037,GO:0044550,GO:0051502,GO:0055114	KOG0156-Cytochrome P450 CYP2 subfamily[Q]
Cl018759	67.5326	154.288	-1.19197	0.000374707	0.00205537	down	GO:0004842,GO:0005654,GO:0005737,GO:0005794	-
Cl018754	2.08827	5.31884	-1.3488	0.0079853	0.0288049	down	-	-
Cl004126	4.09357	9.57296	-1.22561	1.74302e-07	1.85547e-06	down	GO:0003677,GO:0005634,GO:0006351,GO:0006355,GO:0009734	-
Cl004123	22.5447	10.2665	1.13484	2.68344e-09	3.7417e-08	up	GO:0003677,GO:0005634,GO:0006351,GO:0006355,GO:0008289	KOG0483-Transcription factor HEX, contains HOX and HALZ domains[K]
Cl018132	9.28044	2.14775	2.11136	0.000248183	0.00143165	up	GO:0000325,GO:0005215,GO:0005773,GO:0005774,GO:0005794,GO:0009705,GO:0015031,GO:0015334,GO:0015833,GO:0016021,GO:0042937,GO:0042938,GO:0042939	KOG1237-H+/oligopeptide symporter[E]
Cl013203	3.28753	11.7062	-1.8322	3.77062e-06	3.18021e-05	down	GO:0005886,GO:0006810,GO:0016021,GO:0022857	-
Cl018133	11.9877	1.13858	3.39625	5.54253e-09	7.41847e-08	up	GO:0000325,GO:0005215,GO:0005773,GO:0005774,GO:0005794,GO:0009705,GO:0015031,GO:0015334,GO:0015833,GO:0016021,GO:0042937,GO:0042938,GO:0042939	KOG1237-H+/oligopeptide symporter[E]
Cl002272	13.4895	3.83912	1.81298	1.23719e-11	2.28422e-10	up	GO:0016021	-
Cl002274	4.56859	9.64437	-1.07794	0.000115663	0.000721102	down	GO:0005886,GO:0006629,GO:0008081,GO:0046658	-
Cl023263	70.3504	32.7083	1.1049	3.06401e-17	9.70946e-16	up	GO:0003723,GO:0004521,GO:0016788,GO:0046872	KOG2849-Placental protein 11[R]
Cl023268	116.507	13.7428	3.08367	1.37501e-39	1.77823e-37	up	-	-
Cl025147	1.83374	6.98024	-1.92849	0.000310067	0.00173936	down	GO:0016020,GO:0016567	-
Cl025893	82.4576	26.0198	1.66404	2.76071e-35	2.77133e-33	up	GO:0046872	-
Cl019837	94.1935	17.7538	2.4075	2.05301e-36	2.24969e-34	up	GO:0004842,GO:0005634,GO:0005737,GO:0005886,GO:0009738,GO:0016567,GO:0016874,GO:0070696,GO:0071215	KOG4642-Chaperone-dependent E3 ubiquitin protein ligase (contains TPR repeats)[O]
Cl023847	12.6836	2.17594	2.54325	1.70223e-31	1.39234e-29	up	GO:0009852,GO:0046872,GO:0051213	KOG0143-Iron/ascorbate family oxidoreductases[QR]
Cl030547	6.43884	16.7106	-1.37589	0.000994189	0.00481741	down	GO:0004806,GO:0006629,GO:0008970,GO:0009507,GO:0016042,GO:0016787,GO:0047714	KOG4569-Predicted lipase[I]
Cl014252	30.6393	6.06305	2.33727	4.69858e-07	4.66285e-06	up	GO:0005524,GO:0007165,GO:0009816,GO:0042742,GO:0043531	KOG0444-Cytoskeletal regulator Flightless-I (contains leucine-rich and gelsolin repeats)[Z]
Cl016549	8.51477	22.4634	-1.39954	2.19099e-07	2.30247e-06	down	-	-
Cl016548	3.35	11.3432	-1.7596	0.000157598	0.000954566	down	-	-
Cl013714	57.2353	2.30507	4.63403	4.70499e-17	1.46986e-15	up	-	-
Cl038444	10.7004	22.6707	-1.08316	0.0020623	0.00908527	down	GO:0000724,GO:0016893,GO:0017108,GO:0030874,GO:0030875,GO:0033557,GO:0045458,GO:0046872	KOG3005-GIY-YIG type nuclease[R]
Cl013712	4.0127	10.1952	-1.34524	0.0130626	0.0432457	down	GO:0001678,GO:0004340,GO:0004396,GO:0005524,GO:0005536,GO:0005623,GO:0005829,GO:0006096,GO:0008865,GO:0009707,GO:0016021,GO:0019158	KOG1369-Hexokinase[G]
Cl018868	110.539	54.7169	1.0145	0.000101235	0.000641177	up	GO:0005634,GO:0006351,GO:0006355	KOG1474-Transcription initiation factor TFIID, subunit BDF1 and related bromodomain proteins[K]
Cl016848	164.013	426.111	-1.37742	4.44746e-06	3.71074e-05	down	GO:0015979,GO:0015995,GO:0031969,GO:0046872,GO:0048529	-
Cl040275	20.1115	8.23755	1.28773	5.68338e-05	0.000380172	up	GO:0004674,GO:0005524,GO:0005886,GO:0016021	KOG0472-Leucine-rich repeat protein[S]
Cl025990	21.0294	3.21102	2.71131	1.15723e-12	2.37315e-11	up	GO:0000139,GO:0005783,GO:0005794,GO:0008289,GO:0009306,GO:0016021,GO:0046872	KOG1030-Predicted Ca2+-dependent phospholipid-binding protein[R]
Cl021061	22.4394	1.75845	3.67366	5.95084e-24	3.1007e-22	up	GO:0003700,GO:0005622,GO:0005634,GO:0005737,GO:0006351,GO:0006355,GO:0008270,GO:0009640,GO:0009785,GO:0009909,GO:0010017,GO:0010200,GO:0045892	-
Cl024487	121.585	57.4893	1.0806	6.38315e-06	5.19151e-05	up	GO:0005886,GO:0006813,GO:0015079,GO:0016020,GO:0016021	-
Cl024484	6.40955	2.45538	1.38428	7.1214e-09	9.36256e-08	up	GO:0000784,GO:0003684,GO:0006281,GO:0006303,GO:0031848,GO:0035312,GO:0036297	KOG1361-Predicted hydrolase involved in interstrand cross-link repair[L]
Cl012554	27.8818	3.04068	3.19686	5.68176e-16	1.61508e-14	up	GO:0016021	KOG1922-Rho GTPase effector BNI1 and related formins[TZ]
Cl022673	118.796	12.9883	3.1932	1.9572e-29	1.41897e-27	up	-	-
Cl022674	16.3414	33.992	-1.05667	0.000388688	0.00212354	down	GO:0004620,GO:0005829,GO:0008374,GO:0009395	KOG2369-Lecithin:cholesterol acyltransferase (LCAT)/Acyl-ceramide synthase[I]
Cl023108	8.10919	25.8944	-1.67501	0.00884686	0.0314232	down	GO:0004672,GO:0004674,GO:0005509,GO:0005524,GO:0007166,GO:0016021,GO:0030247	KOG1187-Serine/threonine protein kinase[T]
Cl011119	6.42113	24.5547	-1.9351	0.00417029	0.0166452	down	GO:0008375,GO:0016020	-
Cl011112	3.93465	11.4747	-1.54415	4.0275e-07	4.03875e-06	down	GO:0000723,GO:0000781,GO:0003697,GO:0010521,GO:0019827,GO:0048367,GO:1990879	-
Cl027824	68.0622	16.9365	2.00672	1.31782e-08	1.66746e-07	up	GO:0005777,GO:0005782,GO:0006457,GO:0009408	KOG0710-Molecular chaperone (small heat-shock protein Hsp26/Hsp42)[O]
Cl027825	23.17	5.77303	2.00486	2.56293e-05	0.000186188	up	GO:0000122,GO:0000977,GO:0001078,GO:0003676,GO:0003700,GO:0005634,GO:0006366,GO:0008270,GO:0009642,GO:0009651,GO:0009697,GO:0010188,GO:0010310,GO:0016567,GO:0016874,GO:0042742	KOG1952-Transcription factor NF-X1, contains NFX-type Zn2+-binding and R3H domains[K]
Cl001898	481.191	103.602	2.21555	6.84326e-47	1.12269e-44	up	GO:0004197,GO:0009507,GO:0043068	KOG1546-Metacaspase involved in regulation of apoptosis[DO]
Cl018518	28.5076	0.43634	6.02975	1.26219e-66	4.64581e-64	up	GO:0003700,GO:0005622,GO:0005634,GO:0006351,GO:0006355,GO:0008270,GO:0009640,GO:0009641	-
Cl028731	672.642	23.7424	4.8243	2.24914e-65	7.77986e-63	up	GO:0016021	-
Cl028733	6.45097	1.58901	2.02139	2.39742e-10	3.87556e-09	up	GO:0016021	-
Cl030613	7.01669	1.00437	2.8045	0.000162313	0.000980227	up	GO:0003677,GO:0005634,GO:0006260,GO:0006281,GO:0006310,GO:0046872	-
Cl016667	16.6761	36.3556	-1.1244	0.0065886	0.0245438	down	GO:0016021	-
Cl016664	418.724	108.02	1.9547	1.27247e-17	4.16563e-16	up	GO:0004674,GO:0005524	KOG0658-Glycogen synthase kinase-3[G]
Cl010793	42.6855	20.632	1.04887	1.03588e-06	9.70627e-06	up	GO:0000166,GO:0003676,GO:0003723,GO:0005634,GO:0005681,GO:0005829,GO:0006397,GO:0008380,GO:0010228,GO:0051028,GO:1901000,GO:2000070	KOG4205-RNA-binding protein musashi/mRNA cleavage and polyadenylation factor I complex, subunit HRP1[A]
Cl024735	8.31458	33.8742	-2.02647	3.20861e-07	3.27593e-06	down	-	-
Cl037418	15.6709	56.9053	-1.86048	1.81482e-05	0.000135722	down	-	-
Cl031814	35.0775	12.9471	1.43792	0.000333518	0.00185424	up	-	-
Cl041234	15.7824	57.5785	-1.86722	3.4188e-15	8.98845e-14	down	GO:0004672,GO:0004674,GO:0005524,GO:0012505,GO:0016021,GO:0048765,GO:0090406	KOG1187-Serine/threonine protein kinase[T]
Cl041233	13.2469	34.0931	-1.36383	9.38264e-09	1.21013e-07	down	-	-
Cl017229	98.1963	42.0701	1.22287	2.06387e-17	6.62051e-16	up	GO:0000139,GO:0010008,GO:0016021	KOG1278-Endosomal membrane proteins, EMP70[U]
Cl000714	3.90899	18.5923	-2.24983	3.37611e-07	3.4323e-06	down	GO:0005887,GO:0008271,GO:0015116,GO:0016021	KOG0236-Sulfate/bicarbonate/oxalate exchanger SAT-1 and related transporters (SLC26 family)[P]
Cl000717	8.66386	46.4581	-2.42285	4.77083e-11	8.27117e-10	down	GO:0005886,GO:0005887,GO:0008271,GO:0015116,GO:0016021	KOG0236-Sulfate/bicarbonate/oxalate exchanger SAT-1 and related transporters (SLC26 family)[P]
Cl005543	41.6182	9.37773	2.1499	9.1986e-08	1.02203e-06	up	-	-
Cl005542	207.695	42.3105	2.29538	1.01682e-08	1.30589e-07	up	GO:0003677,GO:0003700,GO:0005634,GO:0006351,GO:0006355,GO:0043565,GO:0044212,GO:0046872	-
Cl007947	3.92657	27.5934	-2.81298	3.38568e-11	5.95972e-10	down	GO:0005623,GO:0005829,GO:0005886,GO:0006970,GO:0009637,GO:0009738,GO:0009787,GO:0009902,GO:0009903,GO:0010029,GO:0030048,GO:0031022,GO:1902265	-
Cl007941	148.238	5.68187	4.70541	4.71036e-33	4.123e-31	up	GO:0005789,GO:0009733,GO:0009734,GO:0016021,GO:0055085	KOG2722-Predicted membrane protein[S]
Cl011940	3.48992	7.71268	-1.14404	0.000173243	0.00103924	down	GO:0001682,GO:0004526,GO:0005634,GO:0006397,GO:0043144	-
Cl011945	8.27924	19.2975	-1.22084	0.000369981	0.00203295	down	GO:0005634	KOG1859-Leucine-rich repeat proteins[R]
Cl004424	1145.07	307.188	1.89824	5.34585e-19	1.99324e-17	up	GO:0003735,GO:0005840,GO:0006412	KOG0857-60s ribosomal protein L10[J]
Cl036456	3.15928	8.96219	-1.50426	4.55865e-09	6.17061e-08	down	GO:0005524,GO:0005634,GO:0005741,GO:0005778,GO:0006626,GO:0008568,GO:0016021,GO:0016887,GO:0031122	KOG0737-AAA+-type ATPase[O]
Cl006011	37.3003	1.05255	5.14723	3.25602e-24	1.73755e-22	up	GO:0003700,GO:0005634,GO:0006351,GO:0006979,GO:0009408,GO:0009409,GO:0009416,GO:0009611,GO:0009631,GO:0009643,GO:0010200,GO:0010224,GO:0042538,GO:0043565,GO:0044212,GO:0046872	-
Cl006012	87.832	2.14402	5.35636	2.50585e-21	1.11195e-19	up	GO:0003700,GO:0005634,GO:0006351,GO:0006355,GO:0010200,GO:0043565,GO:0044212,GO:0046872	-
Cl006015	77.1393	16.8723	2.19281	1.0552e-12	2.1701e-11	up	GO:0000139,GO:0005215,GO:0005886,GO:0015031,GO:0016021	-
Cl001048	65.4936	12.1985	2.42466	2.03054e-26	1.23249e-24	up	GO:0008270	KOG2709-Uncharacterized conserved protein[S]
Cl001043	100.913	30.1401	1.74335	5.82586e-13	1.22535e-11	up	-	-
Cl004707	26.1156	6.75814	1.95021	3.06774e-10	4.87949e-09	up	-	-
Cl035225	2.6172	16.0769	-2.61889	5.15143e-09	6.9208e-08	down	GO:0003677,GO:0003680,GO:0005634,GO:0005654,GO:0005730,GO:0005737,GO:0005739,GO:0006351,GO:0006355,GO:0043565,GO:0098687	-
Cl017706	175.221	9.15103	4.2591	1.25306e-26	7.72005e-25	up	GO:0005634	KOG4441-Proteins containing BTB/POZ and Kelch domains, involved in regulatory/signal transduction processes[TR]
Cl035223	6.06123	2.68653	1.17387	0.00668688	0.0248357	up	GO:0004674,GO:0005509,GO:0005524,GO:0007166,GO:0009826,GO:0016021,GO:0030247,GO:0048527	KOG1187-Serine/threonine protein kinase[T]
Cl007053	22.3224	7.21862	1.6287	0.00863414	0.0307742	up	GO:0005622,GO:0035556	-
Cl031103	11.7847	27.4824	-1.2216	0.00340461	0.0139938	down	GO:0016740	-
Cl041959	87.4753	16.1882	2.43393	4.82123e-08	5.60621e-07	up	GO:0016021	-
Cl019364	29.6962	123.709	-2.0586	0.000182576	0.0010884	down	GO:0003677,GO:0005634,GO:0006351,GO:0006355	KOG0048-Transcription factor, Myb superfamily[K]
Cl019363	6.55331	27.0062	-2.04299	0.000875997	0.00432054	down	-	-
Cl019361	8.99875	25.3896	-1.49644	5.70068e-05	0.000381063	down	-	-
Cl019368	6.43174	14.3035	-1.15309	0.00209362	0.0091964	down	GO:0004674,GO:0005524,GO:0005634,GO:0005737,GO:0005829,GO:0009623,GO:0009814,GO:0012505,GO:0016020,GO:0051020,GO:0071369	KOG1187-Serine/threonine protein kinase[T]
Cl003530	31.2038	0.111345	8.13054	1.14588e-60	3.19399e-58	up	GO:0005388,GO:0005524,GO:0005887,GO:0043231,GO:0046872	KOG0204-Calcium transporting ATPase[P]
Cl003532	2.76013	7.26457	-1.39614	0.00207639	0.00913752	down	GO:0005634,GO:0016567,GO:0042802	KOG4350-Uncharacterized conserved protein, contains BTB/POZ domain[R]
Cl026193	1.99152	9.00037	-2.17612	0.000931107	0.00454937	down	-	-
Cl026194	2.74778	9.3392	-1.76503	0.00432151	0.01717	down	-	-
Cl018093	15.1755	1.95292	2.95804	4.25624e-13	9.10555e-12	up	GO:0004497,GO:0005506,GO:0005789,GO:0007275,GO:0009687,GO:0010268,GO:0010295,GO:0016021,GO:0016125,GO:0016132,GO:0016705,GO:0016709,GO:0020037,GO:0046345	KOG0157-Cytochrome P450 CYP4/CYP19/CYP26 subfamilies[QI]
Cl018090	58.7716	262.463	-2.15892	2.34596e-09	3.29191e-08	down	GO:0009507,GO:0010287,GO:0016702,GO:0046872	KOG1285-Beta, beta-carotene 15,15'-dioxygenase and related enzymes[Q]
Cl038849	134.519	10.2297	3.71697	1.06084e-50	2.05789e-48	up	GO:0008152,GO:0016758,GO:0046527,GO:0047254	KOG1192-UDP-glucuronosyl and UDP-glucosyl transferase[GC]
Cl018540	50.9051	193.471	-1.92624	4.71098e-05	0.000321646	down	GO:0009416,GO:0009522,GO:0009523,GO:0009535,GO:0009765,GO:0009768,GO:0009941,GO:0010287,GO:0016021,GO:0016168,GO:0018298,GO:0031409,GO:0046872	-
Cl024133	46.8913	101.442	-1.11326	0.000462828	0.00247399	down	GO:0003677,GO:0005634,GO:0006351,GO:0006355,GO:0009734	-
Cl005024	0.480707	6.85437	-3.83379	4.74243e-05	0.000323409	down	-	-
Cl005027	120.993	13.5558	3.15794	2.33456e-17	7.45552e-16	up	GO:0004553,GO:0004565,GO:0004567,GO:0005576,GO:0005975,GO:0008422,GO:0033907,GO:0042803,GO:0042973,GO:0047668,GO:0047701,GO:0050224,GO:0080079,GO:0080083,GO:0102483,GO:1901657	KOG0626-Beta-glucosidase, lactase phlorizinhydrolase, and related proteins[G]
Cl040850	219.034	0.628679	8.44462	9.69322e-153	1.9878e-149	up	GO:0003677,GO:0003700,GO:0005634,GO:0006351,GO:0007275,GO:0009873,GO:0050832	-
Cl025260	104.083	37.8302	1.46013	5.66577e-08	6.48613e-07	up	-	-
Cl012148	16.5715	7.36123	1.17068	0.000244546	0.00141379	up	GO:0003700,GO:0005634,GO:0006351,GO:0006355,GO:0009739,GO:0043565	-
Cl020167	34.2695	15.5896	1.13634	4.14686e-07	4.14975e-06	up	GO:0008643,GO:0016021,GO:0031969	-
Cl022743	16.1537	2.73052	2.56462	1.11741e-33	1.00883e-31	up	GO:0005886,GO:0008324,GO:0015081,GO:0016021,GO:0035725	KOG1341-Na+/K+ transporter[P]
Cl030066	11.291	0.400028	4.81892	0.0102451	0.0355068	up	GO:0004867,GO:0009611	-
Cl014425	305.692	53.1187	2.52479	5.58078e-15	1.4357e-13	up	GO:0004672,GO:0004674,GO:0004683,GO:0005509,GO:0005516,GO:0005524,GO:0005634,GO:0005773,GO:0005829,GO:0005886,GO:0009651,GO:0009738,GO:0009931,GO:0010119,GO:0010359,GO:0016020,GO:0018105,GO:0035556,GO:0046777	KOG0032-Ca2+/calmodulin-dependent protein kinase, EF-Hand protein superfamily[T]
Cl002363	8.55428	1.90722	2.16517	0.00069982	0.00354854	up	GO:0003677,GO:0005634,GO:0006351,GO:0006355,GO:0046872	-
Cl008708	5.25284	0.0760237	6.11051	3.00567e-11	5.30201e-10	up	GO:0004722,GO:0046872	KOG0698-Serine/threonine protein phosphatase[T]
Cl012965	181.372	19.2684	3.23464	9.94178e-46	1.56829e-43	up	-	-
Cl012964	72.1695	9.35672	2.94731	1.45586e-27	9.52111e-26	up	-	-
Cl012960	2.74265	5.96136	-1.12007	0.00612553	0.0230611	down	-	-
Cl017300	131.879	61.1063	1.10982	2.12824e-31	1.73093e-29	up	GO:0001558,GO:0004674,GO:0005524,GO:0005634,GO:0005856,GO:0006897,GO:0008360,GO:0009506,GO:0012505,GO:0015631,GO:0016020,GO:0016055,GO:0018105,GO:0030054,GO:0043622,GO:0046777,GO:0051510,GO:0055028,GO:0071944	KOG1163-Casein kinase (serine/threonine/tyrosine protein kinase)[T]
Cl017305	60.3455	25.9918	1.21519	1.21761e-22	5.92502e-21	up	GO:0005770,GO:0005886	KOG0522-Ankyrin repeat protein[R]
Cl028117	3.98441	11.6928	-1.55318	4.02989e-08	4.74368e-07	down	GO:0016021	-
Cl002815	9.09414	3.30759	1.45916	3.09245e-06	2.65662e-05	up	GO:0004842,GO:0005634,GO:0006952,GO:0008270,GO:0016874,GO:0031347,GO:0043067,GO:0043161	KOG1100-Predicted E3 ubiquitin ligase[O]
Cl024673	10.4884	0.552135	4.24762	1.68018e-13	3.75393e-12	up	-	-
Cl024676	40.3013	138.466	-1.78064	4.65102e-10	7.24137e-09	down	GO:0003824,GO:0005524,GO:0005975,GO:0006633,GO:0009505,GO:0019887,GO:0042128	KOG1764-5'-AMP-activated protein kinase, gamma subunit[C]
Cl011096	7.8292	0.0001	16.2566	7.64122e-15	1.93116e-13	up	GO:0003865,GO:0005737,GO:0006629,GO:0016021,GO:0016132,GO:0016627,GO:0047751,GO:0050213,GO:0055114,GO:0090377,GO:0090378	KOG1638-Steroid reductase[I]
Cl011097	12.1547	4.1173	1.56174	9.11334e-09	1.17699e-07	up	GO:0008152,GO:0016787,GO:0052689	KOG1515-Arylacetamide deacetylase[V]
Cl011327	3.52007	23.1302	-2.7161	1.40281e-17	4.57218e-16	down	GO:0006486,GO:0008107,GO:0016021,GO:0032580,GO:0042546,GO:0071555	-
Cl027526	59.7926	27.2058	1.13605	1.71315e-11	3.10508e-10	up	GO:0005576,GO:0016985,GO:0046355	-
Cl014748	7.17325	35.8343	-2.32064	0.000326866	0.00182256	down	GO:0003677,GO:0003700,GO:0005634,GO:0006351,GO:0006355,GO:0010200	KOG1318-Helix loop helix transcription factor EB[K]
Cl014745	1.83422	8.49838	-2.21202	0.000807484	0.00402411	down	-	-
Cl008067	115.013	39.5852	1.53876	1.46198e-16	4.40898e-15	up	GO:0000741,GO:0006810,GO:0009651,GO:0010197,GO:0016021	-
Cl006930	22.883	9.76781	1.22817	7.14171e-05	0.000467697	up	GO:0005829	KOG0263-Transcription initiation factor TFIID, subunit TAF5 (also component of histone acetyltransferase SAGA)[K]
Cl014590	92.4121	6.85506	3.75284	3.12241e-26	1.87149e-24	up	GO:0004427,GO:0009229,GO:0016791,GO:0042131,GO:0046872,GO:0051262	KOG3120-Predicted haloacid dehalogenase-like hydrolase[R]
Cl037602	18.0145	0.653932	4.78388	5.84949e-15	1.49947e-13	up	GO:0004842,GO:0005829,GO:0006952,GO:0009414,GO:0010200,GO:0016567,GO:0016874,GO:0051865	KOG4642-Chaperone-dependent E3 ubiquitin protein ligase (contains TPR repeats)[O]
Cl041376	13.1671	5.44191	1.27475	0.00833909	0.0299157	up	GO:0016021	-
Cl000529	4.51906	12.9251	-1.51609	2.83939e-06	2.45613e-05	down	GO:0003677,GO:0003700,GO:0006351,GO:0009793,GO:0010262,GO:0016602,GO:0048316	KOG1561-CCAAT-binding factor, subunit B (HAP2)[K]
Cl000527	114.127	7.24322	3.97786	3.06826e-16	8.94312e-15	up	-	-
Cl020363	29.6576	14.7251	1.01013	1.73598e-07	1.85004e-06	up	GO:0003677,GO:0005684,GO:0008270,GO:0034247,GO:0045292	KOG1813-Predicted E3 ubiquitin ligase[O]
Cl020361	12.1829	27.8052	-1.19049	9.69957e-07	9.1423e-06	down	GO:0004650,GO:0005576,GO:0005975,GO:0016021,GO:0071555	-
Cl002582	52.5394	124.998	-1.25044	0.000216957	0.00127172	down	GO:0004497,GO:0005506,GO:0016021,GO:0016705,GO:0020037	KOG0156-Cytochrome P450 CYP2 subfamily[Q]
Cl002581	20.1763	47.751	-1.24287	0.000829646	0.00412025	down	-	-
Cl002586	59.3329	123.053	-1.05237	0.0101168	0.0351427	down	GO:0005215,GO:0016021,GO:0055085	KOG2816-Predicted transporter ADD1 (major facilitator superfamily)[R]
Cl034725	2.5954	6.31813	-1.28354	0.00302575	0.012641	down	GO:0005737,GO:0005778,GO:0006457,GO:0051082	KOG4151-Myosin assembly protein/sexual cycle protein and related proteins[ODR]
Cl034723	5.12929	14.1649	-1.46549	0.000555135	0.0029015	down	GO:0003677,GO:0003887,GO:0005737,GO:0005739,GO:0006261,GO:0006281,GO:0008408,GO:0008409	-
Cl021096	44.4542	17.8099	1.31964	0.000390721	0.00213268	up	GO:0016021	-
Cl021090	171.259	67.6721	1.33954	4.62008e-05	0.000315966	up	GO:0004497,GO:0005506,GO:0016705,GO:0020037,GO:0031969	KOG0157-Cytochrome P450 CYP4/CYP19/CYP26 subfamilies[QI]
Cl021098	1072.63	2359.68	-1.13743	6.4582e-08	7.33445e-07	down	GO:0009522,GO:0009523,GO:0009535,GO:0009765,GO:0016021,GO:0016168,GO:0018298,GO:0046872	-
Cl021547	33.271	113.846	-1.77475	6.22319e-07	6.04016e-06	down	-	-
Cl021542	467.274	18.8245	4.63358	4.31018e-21	1.88636e-19	up	GO:0000287,GO:0006952,GO:0008152,GO:0009507,GO:0010333,GO:0016114,GO:0034007	-
Cl039618	3.07759	7.22286	-1.23077	0.000677792	0.00345638	down	GO:0004364,GO:0005737,GO:0006749	-
Cl039619	6.2194	12.5429	-1.01202	2.89031e-05	0.0002074	down	GO:0000712,GO:0003677,GO:0003689,GO:0005524,GO:0005634,GO:0005663,GO:0006260,GO:0006281,GO:0006974,GO:0009737,GO:0031935,GO:0051570	-
Cl039613	24.2975	49.2203	-1.01845	5.11305e-07	5.0376e-06	down	GO:0016117,GO:0016491,GO:0016853,GO:0031969	KOG4254-Phytoene desaturase[H]
Cl015836	121.133	26.6719	2.1832	4.64016e-13	9.86861e-12	up	GO:0016747,GO:0042617	-
Cl032392	21.7946	8.30544	1.39184	2.31416e-17	7.39861e-16	up	GO:0031011	KOG1927-R-kappa-B and related transcription factors[K]
Cl000719	2.54709	9.52123	-1.9023	6.97066e-05	0.000457749	down	-	-
Cl005546	2.56055	6.21253	-1.27872	0.00574517	0.0218566	down	GO:0001046,GO:0001228,GO:0004484,GO:0004651,GO:0004725,GO:0005634,GO:0006366,GO:0006370,GO:0008138	-
Cl005541	0.636891	19.0515	-4.90272	5.3659e-27	3.34902e-25	down	GO:0004596,GO:0006474,GO:0031248	-
Cl013171	5.22371	2.41917	1.11056	0.000304179	0.00171067	up	GO:0005509	-
Cl013170	12.5771	4.57537	1.45883	0.00401757	0.0161231	up	-	-
Cl015181	43.3369	17.8621	1.2787	6.021e-11	1.03325e-09	up	GO:0000145,GO:0005576,GO:0005618,GO:0005829,GO:0005856,GO:0006904,GO:0009524	KOG2176-Exocyst complex, subunit SEC15[U]
Cl015189	29.0256	7.78655	1.89827	2.36529e-07	2.46846e-06	up	-	-
Cl015807	17.7498	7.42719	1.25692	0.00472956	0.0185348	up	GO:0030247	-
Cl014589	133.564	527.357	-1.98125	0.00152914	0.00700072	down	GO:0009416,GO:0009522,GO:0009523,GO:0009535,GO:0009765,GO:0009768,GO:0009941,GO:0010287,GO:0015979,GO:0016021,GO:0016168,GO:0018298,GO:0031409,GO:0046872	-
Cl011947	11.5815	41.9044	-1.85528	5.42858e-06	4.47343e-05	down	GO:0009507,GO:0009535,GO:0010190,GO:0016021	-
Cl008513	72.5274	31.6368	1.19692	9.36241e-10	1.39344e-08	up	GO:0008152,GO:0016758	-
Cl008519	28.3512	7.79469	1.86285	0.000156855	0.000950593	up	GO:0005634	-
Cl013912	28.6301	71.3912	-1.31821	0.00369967	0.0150258	down	GO:0008270,GO:0016567,GO:0061630	KOG1940-Zn-finger protein[R]
Cl001639	6.74305	47.1775	-2.80663	1.50465e-23	7.67291e-22	down	GO:0008270,GO:0016567,GO:0016874	KOG4628-Predicted E3 ubiquitin ligase[O]
Cl024886	50.8458	0.0747663	9.40952	1.93537e-06	1.7299e-05	up	GO:0000324,GO:0000329,GO:0003333,GO:0005302,GO:0006865,GO:0007034,GO:0015186,GO:0015188,GO:0016021	KOG1303-Amino acid transporters[E]
Cl031448	13.7343	4.48572	1.61437	0.00649025	0.024234	up	-	-
Cl031441	141.417	447.225	-1.66105	4.17711e-08	4.90089e-07	down	-	-
[truncated: 2,631 more rows]

## Sheet: C-NP1
Gene id	MeanTPM (NP1)	MeanTPM (C)	log2FoldChange	pValue	qValue	result	GO	KOG
Cl036239	17.8594	42.8239	-1.26173	0.0155888	0.0490263	down	-	-
Cl002456	8.65603	19.5455	-1.17506	0.0155661	0.0489656	down	-	-
Cl035936	80.0044	224.461	-1.48831	0.015564	0.0489656	down	GO:0009555,GO:0043668	-
Cl021995	152.772	311.987	-1.03011	0.0155529	0.0489404	down	GO:0005524,GO:0005737,GO:0006260,GO:0006457,GO:0008270,GO:0009408,GO:0009507,GO:0016021	KOG0715-Molecular chaperone (DnaJ superfamily)[O]
Cl023032	144.146	335.456	-1.2186	0.0155516	0.0489404	down	GO:0000786,GO:0003677,GO:0005634,GO:0006334	KOG4012-Histone H1[B]
Cl017409	3.65483	7.98155	-1.12687	0.0154932	0.0487845	down	-	-
Cl010241	16.8171	37.0277	-1.13868	0.0154183	0.0485859	down	GO:0004553,GO:0005975,GO:0009506,GO:0016021,GO:0046658	-
Cl027479	4.99454	10.3619	-1.05286	0.0153285	0.0483667	down	GO:0008033	-
Cl028355	29.2425	66.7963	-1.1917	0.0152219	0.0480513	down	GO:0016021	-
Cl009210	2.64474	5.30884	-1.00527	0.015166	0.047896	down	-	-
Cl013986	2.17763	5.87953	-1.43294	0.0151207	0.0477845	down	GO:0016021	-
Cl010097	9.18697	37.7603	-2.03921	0.0151125	0.0477639	down	GO:0016021	-
Cl029044	4.03125	10.3374	-1.35857	0.0150135	0.0474981	down	GO:0004674,GO:0004683,GO:0005509,GO:0005516,GO:0005524,GO:0005634,GO:0005789,GO:0005886,GO:0009738,GO:0009931,GO:0018105,GO:0035556,GO:0046777	KOG0032-Ca2+/calmodulin-dependent protein kinase, EF-Hand protein superfamily[T]
Cl000981	2.43197	5.44149	-1.16188	0.0148542	0.0470796	down	-	-
Cl038772	25.6664	63.6092	-1.30935	0.0147057	0.0466581	down	GO:0003700,GO:0005634,GO:0006351,GO:0006355,GO:0010200,GO:0043565,GO:0044212,GO:0046872	-
Cl043268	261.426	800.005	-1.61361	0.0146976	0.0466427	down	-	-
Cl011251	44.3318	137.362	-1.63157	0.0145554	0.0462836	down	GO:0004185,GO:0005773,GO:0051603	KOG1282-Serine carboxypeptidases (lysosomal cathepsin A)[OE]
Cl014003	16.4682	39.4304	-1.25963	0.0144288	0.0459369	down	GO:0009570	-
Cl024909	4.71462	9.6716	-1.03661	0.0143997	0.0458593	down	GO:0000166,GO:0003676	-
Cl022619	2.88219	6.44931	-1.16198	0.0143473	0.0457027	down	GO:0004842,GO:0005737,GO:0008270,GO:0009966	-
Cl036844	5.16518	10.9069	-1.07836	0.0142114	0.0453452	down	-	-
Cl013759	34.0772	15.9067	1.09917	0.0141301	0.045121	up	GO:0003700,GO:0043565	-
Cl036808	9.49911	21.0219	-1.14603	0.0140549	0.044931	down	-	-
Cl010689	5.20914	12.3389	-1.24409	0.0140232	0.0448447	down	GO:0006351,GO:0006355,GO:0009698,GO:0016020,GO:0016592,GO:2000762	-
Cl024399	5.71798	18.879	-1.72321	0.0139401	0.0446186	down	GO:0004089,GO:0005783,GO:0006730,GO:0008270,GO:0009570	KOG0382-Carbonic anhydrase[R]
Cl013363	12.6023	25.7359	-1.0301	0.013848	0.0443536	down	-	-
Cl020781	6.68042	17.2851	-1.37152	0.0138438	0.0443449	down	-	-
Cl008420	3.8101	8.31973	-1.12671	0.0138228	0.0442955	down	-	-
Cl005928	4.29041	8.63104	-1.00842	0.0136721	0.0438783	down	GO:0016021	-
Cl006143	3.51062	7.58462	-1.11135	0.0136419	0.0438057	down	GO:0016021	KOG3094-Predicted membrane protein[S]
Cl019684	10.9778	36.1352	-1.71881	0.0136307	0.0437746	down	GO:0004177,GO:0005737,GO:0008235,GO:0009507,GO:0030145	KOG2597-Predicted aminopeptidase of the M17 family[R]
Cl005498	5.83722	24.1757	-2.0502	0.0134978	0.0434207	down	GO:0004497,GO:0005506,GO:0016020,GO:0016021,GO:0016705,GO:0020037,GO:0033773	KOG0156-Cytochrome P450 CYP2 subfamily[Q]
Cl027554	201.825	612.646	-1.60195	0.0134531	0.0432965	down	GO:0004190,GO:0005886,GO:0006508,GO:0030163,GO:0031225	KOG1339-Aspartyl protease[O]
Cl034836	6.13725	17.1361	-1.48138	0.0134441	0.0432723	down	-	-
Cl003616	8.15797	17.7216	-1.11923	0.0134082	0.0431721	down	GO:0003955,GO:0005886,GO:0010181,GO:0016491,GO:0045892	KOG3135-1,4-benzoquinone reductase-like; Trp repressor binding protein-like/protoplast-secreted protein[R]
Cl033898	20.5483	74.7185	-1.86245	0.0133527	0.0430445	down	GO:0003700,GO:0009845,GO:0043565,GO:0044212,GO:0046982	-
Cl002147	7.89622	24.9643	-1.66063	0.0133072	0.042923	down	GO:0005886,GO:0006810,GO:0016021,GO:0022857	-
Cl034252	8.26207	16.8786	-1.03062	0.0132286	0.0427273	down	-	KOG0379-Kelch repeat-containing proteins[R]
Cl003786	58.3578	186.454	-1.67582	0.0131836	0.0426014	down	GO:0010260,GO:0016682,GO:0046872,GO:0051213	KOG0143-Iron/ascorbate family oxidoreductases[QR]
Cl037199	2.1316	5.5893	-1.39073	0.0131344	0.0424613	down	-	-
Cl033659	13.6135	27.757	-1.02781	0.0131261	0.0424401	down	GO:0005829,GO:0016491,GO:0055114	KOG2742-Predicted oxidoreductase[R]
Cl024993	4.32299	15.1084	-1.80525	0.0129274	0.041858	down	GO:0005887,GO:0006817,GO:0015293,GO:0016021,GO:0022857	KOG0252-Inorganic phosphate transporter[P]
Cl010608	16.7825	33.7934	-1.00978	0.0128133	0.0415562	down	-	-
Cl008181	15.4778	32.8051	-1.08372	0.012798	0.0415374	down	-	-
Cl002113	11.0686	0.0001	16.7561	0.012784	0.0414967	up	GO:0004672,GO:0004674,GO:0005524,GO:0005622,GO:0005886,GO:0007338,GO:0009506,GO:0009723,GO:0009738,GO:0009741,GO:0009742,GO:0009788,GO:0009791,GO:0009873,GO:0010483,GO:0016020,GO:0016021,GO:0030308,GO:0043680,GO:0046777,GO:0048364,GO:0050832	KOG1187-Serine/threonine protein kinase[T]
Cl014210	4.8729	16.2296	-1.73578	0.0127749	0.0414719	down	GO:0016021	-
Cl033283	9.40071	21.2367	-1.17572	0.0127384	0.0413721	down	-	-
Cl000707	20.4101	54.343	-1.41281	0.0127329	0.041359	down	GO:0005886,GO:0009506,GO:0016021,GO:0046872,GO:0055114	KOG4293-Predicted membrane protein, contains DoH and Cytochrome b-561/ferric reductase transmembrane domains[T]
Cl013922	10.6291	23.126	-1.12149	0.0127219	0.0413373	down	-	-
Cl010856	2.35413	5.36632	-1.18874	0.012711	0.0413157	down	GO:0000166,GO:0005524,GO:0005886,GO:0009626,GO:0012505,GO:0019897,GO:0043531	KOG4658-Apoptotic ATPase[T]
Cl036335	2.33539	5.238	-1.16535	0.0126846	0.0412392	down	-	-
Cl012645	4.45097	9.06081	-1.02552	0.012672	0.041203	down	GO:0003677,GO:0003700,GO:0005634,GO:0005737,GO:0006351,GO:0009736,GO:0009873,GO:0048366	-
Cl041327	42.9586	108.747	-1.33996	0.0125111	0.0407444	down	-	-
Cl037390	6.72995	18.1367	-1.43025	0.0124817	0.0406625	down	GO:0005777,GO:0006790,GO:0009150,GO:0047627	KOG3275-Zinc-binding protein of the histidine triad (HIT) family[T]
Cl030454	2.54526	8.16665	-1.68193	0.0123965	0.0404142	down	-	-
Cl033392	5.80797	13.3345	-1.19906	0.0122544	0.0400175	down	GO:0003676,GO:0003723,GO:0004535,GO:0005634,GO:0005737,GO:0006397,GO:0046872	-
Cl039557	26.839	68.9722	-1.36168	0.0121209	0.0396176	down	GO:0004252,GO:0005576,GO:0005618	KOG1153-Subtilisin-related protease/Vacuolar protease B[O]
Cl013592	5.29156	11.2334	-1.08603	0.011945	0.0391139	down	GO:0005829,GO:0005875,GO:0005886	-
Cl031263	4.98284	11.3066	-1.18213	0.0118914	0.0389739	down	GO:0008270,GO:0016021	-
Cl022377	5.99926	1.56097	1.94234	0.0118708	0.038911	up	-	-
Cl016639	7.13809	3.28014	1.12178	0.0117947	0.0386988	up	GO:0004161,GO:0004311,GO:0004337,GO:0008299,GO:0009507,GO:0009513,GO:0016117,GO:0016740,GO:0033384,GO:0033386,GO:0043693,GO:0045337,GO:0046872	KOG0776-Geranylgeranyl pyrophosphate synthase/Polyprenyl synthetase[H]
Cl015474	10.8499	21.7303	-1.00203	0.0117427	0.0385527	down	GO:0003677,GO:0003824,GO:0005634,GO:0006281,GO:0006284,GO:0009314,GO:0016787	-
Cl012884	6.96021	15.093	-1.11668	0.011722	0.0384992	down	-	-
Cl043478	11.4211	23.4582	-1.0384	0.0116889	0.0384068	down	GO:0003676,GO:0031047	KOG1041-Translation initiation factor 2C (eIF-2C) and related proteins[J]
Cl022875	2.38423	5.78895	-1.27978	0.0114792	0.0377783	down	-	-
Cl019931	3.68825	8.75346	-1.24692	0.0114371	0.0376526	down	-	-
Cl029856	8.61449	2.12614	2.01853	0.0113833	0.0375049	up	-	-
Cl038057	3.04189	6.66493	-1.13162	0.0113626	0.0374416	down	-	-
Cl019107	3.53	8.47082	-1.26283	0.0113269	0.0373369	down	GO:0005886,GO:0006952,GO:0009607,GO:0016021	-
Cl002320	10.643	26.3877	-1.30996	0.0113251	0.0373353	down	-	-
Cl001021	7.20211	17.0381	-1.24227	0.0113008	0.0372682	down	-	-
Cl038186	6.30589	15.925	-1.33652	0.0112779	0.0372268	down	-	-
Cl015102	11.7979	27.8854	-1.24098	0.011253	0.0371787	down	-	-
Cl013719	6.193	14.6656	-1.24373	0.011243	0.0371502	down	-	-
Cl035360	4.07485	8.2658	-1.02041	0.0111748	0.036963	down	GO:0003700,GO:0004674,GO:0005524,GO:0005634,GO:0006351,GO:0006952,GO:0007165,GO:0009941,GO:0043531,GO:0043565	-
Cl001948	4.88035	10.1427	-1.05539	0.0110411	0.0365881	down	-	-
Cl037150	3.29277	11.584	-1.81476	0.010942	0.0362932	down	-	-
Cl026961	24.8762	51.5953	-1.05248	0.0108522	0.0360413	down	-	-
Cl028137	2.92645	6.69332	-1.19357	0.0107956	0.0358783	down	GO:0003700,GO:0005634,GO:0006351,GO:0006355,GO:0009738,GO:0043565,GO:0044212	KOG4343-bZIP transcription factor ATF6[K]
Cl041690	2.28026	5.21417	-1.19324	0.0107647	0.0357963	down	GO:0005737,GO:0006479,GO:0016279,GO:0018022,GO:0030544,GO:0051117	KOG2793-Putative N2,N2-dimethylguanosine tRNA methyltransferase[A]
Cl008486	2.49278	5.76944	-1.21068	0.0107591	0.0357858	down	-	-
Cl018292	1.94374	5.22678	-1.42709	0.0107335	0.0357134	down	-	-
Cl008898	37.0527	84.3354	-1.18656	0.0106974	0.0356263	down	GO:0046872	-
Cl038612	2.42414	7.09036	-1.54839	0.0106429	0.0354804	down	GO:0016021	-
Cl005289	12.6128	56.583	-2.16548	0.0106135	0.0353978	down	-	-
Cl009704	3.17165	15.2154	-2.26222	0.0106073	0.0353876	down	-	-
Cl023170	2.9128	6.43675	-1.14393	0.0105868	0.0353358	down	GO:0005783,GO:0006888,GO:0006890,GO:0015031,GO:0016021,GO:0016192,GO:0031201	KOG3894-SNARE protein Syntaxin 18/UFE1[U]
Cl018178	53.8459	108.357	-1.00889	0.0105453	0.0352178	down	-	-
Cl011098	16.5721	5.4817	1.59606	0.0105354	0.0351969	up	GO:0005737,GO:0006629,GO:0006694,GO:0016021,GO:0016627,GO:0030176,GO:0030497,GO:0042761	KOG1638-Steroid reductase[I]
Cl004507	2.13743	5.57038	-1.3819	0.0104112	0.0348305	down	GO:0003676,GO:0031047	KOG1041-Translation initiation factor 2C (eIF-2C) and related proteins[J]
Cl035275	2.24134	8.95103	-1.99769	0.0103162	0.0345772	down	GO:0016021	-
Cl018754	2.36975	5.31884	-1.16638	0.0102484	0.0343821	down	-	-
Cl000084	14.1555	30.1111	-1.08893	0.0101658	0.0341488	down	GO:0016021	-
Cl042217	2.52163	8.00341	-1.66626	0.0101104	0.0339832	down	-	-
Cl003793	8.08942	20.3328	-1.3297	0.0100381	0.0337832	down	-	-
Cl011696	48.9707	169.923	-1.79489	0.0100254	0.0337485	down	GO:0009555,GO:0043668	-
Cl040524	2.61659	5.99159	-1.19525	0.0099895	0.0336434	down	GO:0000166,GO:0005524,GO:0005886,GO:0009626,GO:0012505,GO:0019897,GO:0043531	KOG4658-Apoptotic ATPase[T]
Cl010622	9.34021	19.582	-1.068	0.00992076	0.0334497	down	GO:0004674,GO:0005524,GO:0016021	KOG1187-Serine/threonine protein kinase[T]
Cl000435	41.6978	17.0829	1.28742	0.00987565	0.0333146	up	GO:0016747,GO:0047634	-
Cl005505	23.8271	55.6136	-1.22284	0.00985142	0.033247	down	GO:0005506,GO:0016020,GO:0016709,GO:0020037,GO:0033773,GO:0044550	KOG0156-Cytochrome P450 CYP2 subfamily[Q]
Cl012006	18.0692	49.935	-1.46652	0.00984377	0.0332341	down	GO:0005506,GO:0009535,GO:0009706,GO:0010277,GO:0015995,GO:0016705,GO:0031969,GO:0042651,GO:0051537	-
Cl026194	3.64177	9.3392	-1.35866	0.00976445	0.033021	down	-	-
Cl009392	3.91052	11.1894	-1.5167	0.00974193	0.0329721	down	GO:0004674,GO:0005524,GO:0005886,GO:0016021	KOG1187-Serine/threonine protein kinase[T]
Cl016282	1.68543	5.6351	-1.74133	0.00973684	0.0329593	down	GO:0030247	-
Cl027490	5.71882	13.0917	-1.19486	0.00967409	0.0327889	down	-	-
Cl009036	10.7008	21.4482	-1.00314	0.00961452	0.0326139	down	GO:0003723,GO:0004386,GO:0004525,GO:0005524,GO:0005634,GO:0005737,GO:0009944,GO:0010267,GO:0010492,GO:0016442,GO:0030422,GO:0046872,GO:0048608	-
Cl017574	3.88681	8.08911	-1.05739	0.00950758	0.0323237	down	GO:0005789,GO:0006810,GO:0015031,GO:0016021,GO:0016192	KOG1691-emp24/gp25L/p24 family of membrane trafficking proteins[U]
Cl041261	3.25065	8.00192	-1.29962	0.00949522	0.032297	down	GO:0003676,GO:0008270	-
Cl028999	4.11412	9.20628	-1.16203	0.00943832	0.0321225	down	GO:0003677,GO:0005634,GO:0006351,GO:0006355	-
Cl037549	11.3389	22.9744	-1.01875	0.00938155	0.0319407	down	GO:0005618,GO:0005975,GO:0052692	KOG2366-Alpha-D-galactosidase (melibiase)[G]
Cl005495	8.59823	61.2084	-2.83162	0.00934856	0.0318435	down	GO:0004497,GO:0005506,GO:0016020,GO:0016021,GO:0016705,GO:0020037,GO:0033773	KOG0156-Cytochrome P450 CYP2 subfamily[Q]
Cl007432	4.55045	11.2393	-1.30448	0.00933851	0.0318206	down	-	-
Cl040961	8.77516	20.085	-1.19462	0.00928267	0.0316641	down	GO:0043531	-
Cl036729	3.75632	9.3852	-1.32107	0.00921736	0.03146	down	-	-
Cl017904	0.557503	5.91679	-3.40776	0.00921186	0.0314488	down	-	-
Cl036281	19.7856	54.3428	-1.45764	0.00914488	0.0312386	down	-	-
Cl031294	19.7806	40.5691	-1.0363	0.0091365	0.0312184	down	GO:0016021	-
Cl007544	5.75732	11.5172	-1.00033	0.00910811	0.0311316	down	-	-
Cl026556	162.12	36.3389	2.15747	0.00907281	0.0310183	up	-	-
Cl021399	4.27947	8.66044	-1.01701	0.00901497	0.030861	down	-	KOG4422-Uncharacterized conserved protein[S]
Cl038254	7.05195	15.0638	-1.095	0.00899107	0.0307902	down	GO:0004146,GO:0004799,GO:0006231,GO:0006545,GO:0006730,GO:0046654	KOG0673-Thymidylate synthase[F]
Cl032971	7.61539	15.813	-1.05413	0.00895097	0.0306602	down	GO:0016491	KOG1575-Voltage-gated shaker-like K+ channel, subunit beta/KCNAB[C]
Cl004046	2.57285	5.82253	-1.17828	0.00875349	0.0300807	down	GO:0005768,GO:0005802,GO:0005886,GO:0008168	KOG1961-Vacuolar sorting protein VPS52/suppressor of actin Sac2[UZ]
Cl039235	3.0542	7.1179	-1.22066	0.00872617	0.0300012	down	GO:0005524,GO:0006952,GO:0043531	KOG4658-Apoptotic ATPase[T]
Cl037820	7.81925	20.1149	-1.36316	0.0086946	0.0299106	down	-	-
Cl028950	3.98407	8.26606	-1.05296	0.00856914	0.0295462	down	GO:0005634,GO:0005694,GO:0007130,GO:0007283,GO:0042138,GO:0048477,GO:0051177,GO:0051598,GO:0060629	KOG4652-HORMA domain[B]
Cl027468	41.8562	95.1152	-1.18423	0.00855553	0.0295064	down	GO:0005739,GO:0008863,GO:0016616,GO:0042183,GO:0051287	KOG0069-Glyoxylate/hydroxypyruvate reductase (D-isomer-specific 2-hydroxy acid dehydrogenase superfamily)[C]
Cl001187	3.28862	16.5966	-2.33533	0.00854577	0.0294763	down	-	-
Cl042893	0.857533	6.1795	-2.84923	0.00853091	0.0294427	down	-	-
Cl003314	12.7204	26.7871	-1.07439	0.00849127	0.029313	down	GO:0005615	-
Cl039064	3.53706	7.51221	-1.08669	0.00836601	0.0289258	down	GO:0004672,GO:0005524,GO:0005634,GO:0005783,GO:0005789,GO:0005829,GO:0005886,GO:0006605,GO:0016021	-
Cl015087	11.1591	25.651	-1.2008	0.00830314	0.028743	down	-	-
Cl016574	5.49022	1.48464	1.88675	0.008287	0.0286941	up	GO:0003677,GO:0005634,GO:0006351,GO:0006355,GO:0009825,GO:0009835,GO:0009908,GO:0010150	-
Cl011153	259.966	553.484	-1.09022	0.0081203	0.0281985	down	GO:0005777,GO:0008891,GO:0009853,GO:0009854,GO:0010109,GO:0010181,GO:0016491,GO:0019048,GO:0052852,GO:0052853,GO:0052854	KOG0538-Glycolate oxidase[C]
Cl033701	34.4216	74.3659	-1.11133	0.0080304	0.0279167	down	GO:0005887,GO:0008271,GO:0015116,GO:0015293	KOG0236-Sulfate/bicarbonate/oxalate exchanger SAT-1 and related transporters (SLC26 family)[P]
Cl028354	2.43744	5.1689	-1.08449	0.00802705	0.0279085	down	GO:0004497,GO:0005506,GO:0005789,GO:0010132,GO:0016021,GO:0016705,GO:0020037,GO:0050370	-
Cl030325	23.1444	52.2671	-1.17524	0.0079647	0.0277085	down	-	-
Cl035934	38.9672	117.7	-1.59478	0.00785515	0.0273639	down	GO:0009555,GO:0043668	-
Cl004265	5.03174	10.164	-1.01435	0.00784186	0.0273215	down	GO:0003677,GO:0003700,GO:0005634,GO:0006351,GO:0006355	-
Cl004711	11.6373	26.7534	-1.20097	0.00782952	0.0272845	down	-	-
Cl019123	4.70912	12.5025	-1.40869	0.00782529	0.0272794	down	GO:0001046,GO:0001228,GO:0003700,GO:0005634,GO:0006355,GO:0006366,GO:0080147	-
Cl008924	2.42067	6.3096	-1.38214	0.00781293	0.0272498	down	GO:0005215,GO:0005737,GO:0005739,GO:0005773,GO:0005774,GO:0005783,GO:0005794,GO:0005886,GO:0006629,GO:0006883,GO:0009408,GO:0009409,GO:0009414,GO:0009416,GO:0009506,GO:0009644,GO:0009735,GO:0009898,GO:0009941,GO:0010286,GO:0010431,GO:0030644,GO:0031969,GO:0042538,GO:0045735,GO:0050826,GO:1901002,GO:1901562,GO:1902884	-
Cl014317	4.35524	11.4291	-1.39188	0.00769104	0.0268704	down	GO:0005634,GO:0006351,GO:0006355,GO:0009733,GO:0009734	-
Cl043716	4.34928	11.3722	-1.38667	0.00767368	0.0268163	down	GO:0000814,GO:0005198,GO:0042803,GO:0043328	KOG4068-Uncharacterized conserved protein[S]
Cl022739	3.79299	7.75139	-1.03112	0.00764417	0.0267327	down	GO:0004335,GO:0005524,GO:0005829,GO:0006012,GO:0046396,GO:0046835,GO:0046872,GO:0047912	KOG0631-Galactokinase[G]
Cl019503	146.875	298.517	-1.02322	0.00764357	0.0267327	down	-	-
Cl033549	3.53261	17.7006	-2.32499	0.00763095	0.0267077	down	-	-
Cl007579	20.9383	60.1243	-1.5218	0.00758371	0.0265795	down	GO:0004674,GO:0005524,GO:0009507,GO:0009570,GO:0016776	-
Cl029391	15.4657	33.4553	-1.11316	0.00755492	0.0264916	down	GO:0005829,GO:0005875,GO:0005886	-
Cl038088	7.64824	28.7432	-1.91002	0.00753564	0.0264369	down	-	-
Cl003787	14.1495	50.2007	-1.82696	0.0075209	0.0263949	down	-	-
Cl002931	6.08217	13.1484	-1.11223	0.00749621	0.0263147	down	GO:0004553,GO:0005618,GO:0010411,GO:0016762,GO:0042546,GO:0048046,GO:0071555	-
Cl022668	10.9155	23.8251	-1.1261	0.00744384	0.0261436	down	GO:0016021,GO:0022857	-
Cl000605	30.3998	11.8234	1.36241	0.00742789	0.0261036	up	GO:0016747,GO:0047634	-
Cl002017	13.0265	27.5146	-1.07875	0.00737844	0.0259552	down	GO:0004497,GO:0005506,GO:0016021,GO:0016705,GO:0020037	KOG0157-Cytochrome P450 CYP4/CYP19/CYP26 subfamilies[QI]
Cl027900	5.96355	12.1204	-1.0232	0.00735198	0.0258685	down	-	-
Cl036891	1.83399	5.08599	-1.47154	0.00728453	0.0256532	down	-	-
Cl017522	79.004	175.033	-1.14763	0.00719313	0.0253655	down	GO:0009507,GO:0009523,GO:0009535,GO:0015979,GO:0016021	-
Cl014912	6.31071	3.09749	1.0267	0.00719252	0.0253655	up	GO:0016021,GO:0016746	-
Cl039914	11.2793	24.7378	-1.13304	0.00718838	0.025355	down	GO:0005773	-
Cl014056	16.6351	37.6108	-1.17692	0.00718557	0.0253482	down	GO:0000209,GO:0008270,GO:0016874,GO:0043161,GO:0061630	KOG4628-Predicted E3 ubiquitin ligase[O]
Cl016921	3.68238	8.08045	-1.1338	0.0070566	0.0249463	down	GO:0003700,GO:0005634,GO:0006351,GO:0043565,GO:0044212,GO:0045892	-
Cl023306	2.05105	5.43138	-1.40495	0.00704846	0.0249258	down	-	-
Cl022510	6.03696	2.44606	1.30336	0.00701975	0.0248335	up	GO:0005524,GO:0006811,GO:0009535,GO:0009705,GO:0016021,GO:0022857,GO:0042631	KOG0255-Synaptic vesicle transporter SVOP and related transporters (major facilitator superfamily)[R]
Cl031619	2.56586	6.319	-1.30025	0.00695513	0.0246383	down	-	-
Cl042721	2.81771	9.06094	-1.68514	0.00691402	0.0245047	down	GO:0004674,GO:0005524,GO:0005886,GO:0016021	KOG0472-Leucine-rich repeat protein[S]
Cl014331	42.0017	86.8651	-1.04833	0.00688262	0.0244085	down	GO:0016616,GO:0047995,GO:0051287,GO:0055114	KOG0069-Glyoxylate/hydroxypyruvate reductase (D-isomer-specific 2-hydroxy acid dehydrogenase superfamily)[C]
Cl012702	45.658	17.6711	1.36947	0.00685235	0.0243072	up	GO:0006725,GO:0008198,GO:0008270,GO:0016701,GO:0051213	-
Cl018047	13.2306	35.3695	-1.41863	0.00682544	0.0242207	down	GO:0005634,GO:0005737,GO:0006508,GO:0007224,GO:0008270,GO:0008283,GO:0016322,GO:0016567,GO:0019005,GO:0019788,GO:0019915,GO:0022008,GO:0030178,GO:0031146,GO:0031462,GO:0031463,GO:0031467,GO:0043224,GO:0045116,GO:0061630,GO:0080008,GO:0097602	KOG2930-SCF ubiquitin ligase, Rbx1 component[O]
Cl013464	16.7146	39.889	-1.25488	0.00677693	0.0240769	down	GO:0003677,GO:0003700,GO:0005634,GO:0006351,GO:0006355,GO:0009965,GO:0030154,GO:0045962,GO:0048366	-
Cl031830	2.89116	6.05014	-1.06532	0.0067432	0.0239765	down	GO:0004674,GO:0005524,GO:0005886,GO:0016021	KOG0472-Leucine-rich repeat protein[S]
Cl018815	54.1283	111.349	-1.04063	0.00673636	0.0239609	down	GO:0016021	-
Cl029141	2.55116	6.17096	-1.27434	0.00673254	0.0239502	down	GO:0004497,GO:0005506,GO:0005783,GO:0007275,GO:0009686,GO:0010268,GO:0016021,GO:0016125,GO:0016132,GO:0016705,GO:0020037,GO:0051777	KOG0157-Cytochrome P450 CYP4/CYP19/CYP26 subfamilies[QI]
Cl020563	5.23579	15.6414	-1.57889	0.00668887	0.0238097	down	-	-
Cl043804	5.10362	1.92619	1.40577	0.00658568	0.0235006	up	GO:0016021	-
Cl018064	3.89899	19.8214	-2.34589	0.00656029	0.0234275	down	-	-
Cl027682	54.2953	128.074	-1.23808	0.00654234	0.0233721	down	GO:0016021	-
Cl039616	3.2239	7.01722	-1.12209	0.00648376	0.0231802	down	-	-
Cl017649	11.3002	5.11499	1.14355	0.0064737	0.02315	up	GO:0005739,GO:0006970,GO:0009408	KOG0710-Molecular chaperone (small heat-shock protein Hsp26/Hsp42)[O]
Cl040826	4.46279	11.8899	-1.41372	0.00646368	0.023123	down	GO:0004674,GO:0005524,GO:0005886,GO:0009554,GO:0009556,GO:0016021,GO:0048658	KOG1187-Serine/threonine protein kinase[T]
Cl040656	6.90895	2.56414	1.42999	0.00645254	0.0230916	up	-	-
Cl033249	1.50217	5.88746	-1.97059	0.00642821	0.0230217	down	GO:0004674,GO:0005524,GO:0005886,GO:0006468,GO:0006952,GO:0009506,GO:0016021	KOG1187-Serine/threonine protein kinase[T]
Cl031749	54.5505	20.4821	1.41323	0.00639469	0.0229303	up	GO:0004364,GO:0005737,GO:0006749	KOG0867-Glutathione S-transferase[O]
Cl032493	4.04293	11.0785	-1.45429	0.00638835	0.0229133	down	GO:0004672,GO:0004674,GO:0005509,GO:0005524,GO:0007166,GO:0016021,GO:0030247	KOG1187-Serine/threonine protein kinase[T]
Cl012053	17.8821	36.538	-1.03088	0.00629693	0.0226448	down	-	-
Cl041956	6.14394	1.51765	2.01732	0.00627213	0.0225641	up	GO:0003700,GO:0005634,GO:0005737,GO:0006351,GO:0043565	KOG0627-Heat shock transcription factor[K]
Cl025747	9.07171	23.7295	-1.38723	0.00619919	0.0223157	down	-	-
Cl023108	10.8527	25.8944	-1.25459	0.00611608	0.0220636	down	GO:0004672,GO:0004674,GO:0005509,GO:0005524,GO:0007166,GO:0016021,GO:0030247	KOG1187-Serine/threonine protein kinase[T]
Cl013718	9.45534	37.9025	-2.00309	0.0061091	0.0220439	down	GO:0005524,GO:0006952,GO:0043531	KOG4658-Apoptotic ATPase[T]
Cl017066	2.50944	5.06341	-1.01274	0.00609263	0.021994	down	GO:0005739	-
Cl041236	3.89802	8.5105	-1.1265	0.0060864	0.0219758	down	-	-
Cl017168	36.8354	76.252	-1.04968	0.00604657	0.021854	down	GO:0005829,GO:0007021,GO:0007023	KOG3470-Beta-tubulin folding cofactor A[O]
Cl020180	3.10101	14.6866	-2.24369	0.00595895	0.0215862	down	-	-
Cl024494	3.37943	6.82544	-1.01414	0.00595524	0.0215783	down	GO:0005739,GO:0010182,GO:0080156	-
Cl032225	5.1814	11.0309	-1.09014	0.00583249	0.0211843	down	-	-
Cl000609	27.6813	2.77677	3.31743	0.00575134	0.020916	up	GO:0004058,GO:0004837,GO:0006520,GO:0016831,GO:0030170	KOG0628-Aromatic-L-amino-acid/L-histidine decarboxylase[E]
Cl007519	121.48	497.092	-2.03279	0.00568563	0.0207059	down	GO:0004553,GO:0005576,GO:0005886,GO:0005975,GO:0006952,GO:0009505,GO:0030247,GO:0031225,GO:0042973,GO:0046658,GO:0071555	-
Cl021393	4.44063	10.0639	-1.18036	0.00567924	0.0206853	down	GO:0000209,GO:0002495,GO:0004842,GO:0005764,GO:0005765,GO:0005768,GO:0005789,GO:0005886,GO:0006955,GO:0008270,GO:0016021,GO:0016874,GO:0030659,GO:0031901,GO:0031902,GO:0032588,GO:0042287,GO:0061630	KOG1609-Protein involved in mRNA turnover and stability[A]
Cl020218	2.75567	14.5893	-2.40444	0.00562748	0.020528	down	-	-
Cl032516	12.2745	26.294	-1.09907	0.00557313	0.0203427	down	GO:0005507,GO:0009507,GO:0016151,GO:0019253,GO:0034605,GO:0071454,GO:0080153	-
Cl034164	4.2425	8.61109	-1.02128	0.00556693	0.0203278	down	GO:0003690,GO:0005739,GO:0006353,GO:0006355,GO:0009295,GO:0009507,GO:0009508	KOG1267-Mitochondrial transcription termination factor, mTERF[KR]
Cl025481	3.56914	8.04245	-1.17206	0.00556073	0.0203103	down	GO:0004672,GO:0005524,GO:0005634,GO:0005783,GO:0005789,GO:0005829,GO:0005886,GO:0006605,GO:0016021	-
Cl011192	13.402	39.5643	-1.56175	0.00555194	0.0202911	down	-	-
Cl015595	6.11938	2.77777	1.13946	0.00554151	0.0202633	up	GO:0000249,GO:0004497,GO:0005506,GO:0016021,GO:0016126,GO:0016705,GO:0020037	KOG0157-Cytochrome P450 CYP4/CYP19/CYP26 subfamilies[QI]
Cl007263	67.6415	138.454	-1.03343	0.00539617	0.0198025	down	GO:0004674,GO:0005524,GO:0005886,GO:0006468,GO:0009506,GO:0009751,GO:0016021,GO:0030246,GO:0042742	KOG1187-Serine/threonine protein kinase[T]
Cl043832	17.0625	42.9186	-1.33078	0.00536604	0.0197146	down	GO:0005509,GO:0005886,GO:0050832	KOG0027-Calmodulin and related proteins (EF-Hand superfamily)[T]
Cl000542	3.27212	9.01242	-1.46169	0.00534645	0.0196452	down	GO:0016021	-
Cl032209	3.11977	6.57055	-1.07458	0.00532282	0.0195734	down	GO:0004842,GO:0009266,GO:0009651,GO:0009737,GO:0016567,GO:0016874,GO:0051087	KOG4642-Chaperone-dependent E3 ubiquitin protein ligase (contains TPR repeats)[O]
Cl001459	6.11517	13.792	-1.17337	0.00527168	0.0194102	down	GO:0005886,GO:0016021	-
Cl024832	3.96833	10.4686	-1.39947	0.00522095	0.0192481	down	-	-
Cl029030	5.15551	12.7619	-1.30765	0.00521051	0.0192121	down	GO:0008270,GO:0016567,GO:0016874	KOG4177-Ankyrin[M]
Cl009743	8.8435	34.1519	-1.94928	0.00516693	0.0190808	down	GO:0009627,GO:0009696,GO:0009817,GO:0016788,GO:0080030,GO:0080031	KOG1454-Predicted hydrolase/acyltransferase (alpha/beta hydrolase superfamily)[R]
Cl042089	14.7382	63.0824	-2.09768	0.00515662	0.0190452	down	GO:0005506,GO:0009523,GO:0009535,GO:0009635,GO:0009772,GO:0010242,GO:0016021,GO:0016168,GO:0018298,GO:0045156	-
Cl018109	2.33198	6.2366	-1.4192	0.00508904	0.0188246	down	GO:0005887,GO:0015171,GO:0015203,GO:0015293,GO:0015297,GO:0015846	KOG1287-Amino acid transporters[E]
Cl012820	1.66794	5.2629	-1.65779	0.00507111	0.018768	down	GO:0016787	-
Cl014829	1318.56	3216.03	-1.28632	0.00504753	0.0186976	down	GO:0005829,GO:0006950,GO:0009228,GO:0009570,GO:0016491,GO:0046872,GO:0052837	KOG2960-Protein involved in thiamine biosynthesis and DNA damage tolerance[R]
Cl032365	5.86588	12.0888	-1.04325	0.0050416	0.0186853	down	GO:0004322,GO:0005739,GO:0006783,GO:0006811,GO:0006879,GO:0006979,GO:0008199,GO:0009060,GO:0009507,GO:0016226,GO:0042542,GO:1903329	KOG3413-Mitochondrial matrix protein frataxin, involved in Fe/S protein biosynthesis[P]
Cl027521	6.31681	13.9962	-1.14777	0.00503337	0.0186631	down	GO:0016567	KOG0511-Ankyrin repeat protein[R]
Cl042882	24.1086	103.156	-2.0972	0.0050295	0.0186573	down	GO:0005506,GO:0009523,GO:0009535,GO:0009635,GO:0009772,GO:0010242,GO:0016021,GO:0016168,GO:0018298,GO:0045156	-
Cl028842	5.34048	11.8018	-1.14397	0.00502803	0.0186543	down	-	-
Cl013712	3.56413	10.1952	-1.51627	0.0049848	0.0185298	down	GO:0001678,GO:0004340,GO:0004396,GO:0005524,GO:0005536,GO:0005623,GO:0005829,GO:0006096,GO:0008865,GO:0009707,GO:0016021,GO:0019158	KOG1369-Hexokinase[G]
Cl014392	17.9055	6.10348	1.5527	0.00497291	0.018488	up	GO:0004497,GO:0005506,GO:0005774,GO:0009820,GO:0016021,GO:0016705,GO:0020037,GO:0050616	-
Cl030461	2.9808	7.61291	-1.35275	0.00492937	0.018338	down	-	-
Cl003233	20.2267	50.2586	-1.31311	0.00492209	0.0183201	down	-	-
Cl017973	15.7307	65.7458	-2.06332	0.00492105	0.0183189	down	GO:0004190,GO:0005886,GO:0006508,GO:0030163,GO:0031225	KOG1339-Aspartyl protease[O]
Cl025137	4.8831	10.9581	-1.16613	0.00486561	0.018129	down	-	-
Cl027694	10.0586	22.9225	-1.18833	0.00486085	0.0181137	down	GO:0000469,GO:0000470,GO:0005730,GO:0005732,GO:0006412,GO:0030515,GO:0031118,GO:0031120,GO:0031429,GO:0034513	KOG3167-Box H/ACA snoRNP component, involved in ribosomal RNA pseudouridinylation[A]
Cl003269	3.55048	11.4081	-1.68397	0.00482681	0.0180031	down	GO:0004022,GO:0005737,GO:0008270,GO:0016491	KOG0022-Alcohol dehydrogenase, class III[Q]
Cl009771	114.476	1.34233	6.41415	0.00482587	0.018002	up	-	-
Cl032827	3.12083	6.46108	-1.04985	0.00482221	0.0179907	down	GO:0004713,GO:0004715,GO:0005524,GO:0005886,GO:0019901	KOG1187-Serine/threonine protein kinase[T]
Cl040644	13.8674	31.5355	-1.18528	0.00478981	0.0178884	down	-	KOG0274-Cdc4 and related F-box and WD-40 proteins[R]
Cl034841	11.0652	34.7441	-1.65074	0.00476535	0.0178133	down	GO:0004497,GO:0005506,GO:0005789,GO:0009733,GO:0009813,GO:0016020,GO:0016021,GO:0016705,GO:0016711,GO:0020037,GO:0044550	KOG0156-Cytochrome P450 CYP2 subfamily[Q]
Cl008926	2.80741	9.13499	-1.70217	0.0047644	0.017812	down	GO:0004970,GO:0005262,GO:0005622,GO:0005886,GO:0006816,GO:0008066,GO:0016021,GO:0019722,GO:0071230	KOG1052-Glutamate-gated kainate-type ion channel receptor subunit GluR5 and related subunits[PET]
Cl008402	5.18318	11.3197	-1.12693	0.00467766	0.017522	down	GO:0000027,GO:0003735,GO:0005737,GO:0005762,GO:0005840,GO:0006412,GO:0019843,GO:0032543	KOG3257-Mitochondrial/chloroplast ribosomal protein L11[J]
Cl019045	5.59476	11.4963	-1.03902	0.00467124	0.0175048	down	GO:0003690,GO:0005739,GO:0006353,GO:0006355,GO:0009507,GO:0009793	KOG1267-Mitochondrial transcription termination factor, mTERF[KR]
Cl022813	48.0054	105.997	-1.14276	0.00465908	0.0174661	down	-	-
Cl023159	3.40863	7.35453	-1.10944	0.00458869	0.0172314	down	GO:0003676,GO:0031047	KOG1041-Translation initiation factor 2C (eIF-2C) and related proteins[J]
Cl042875	12.926	55.253	-2.09578	0.00458488	0.0172217	down	GO:0005506,GO:0009507,GO:0009523,GO:0009535,GO:0009635,GO:0009772,GO:0010242,GO:0016021,GO:0016168,GO:0018298,GO:0045156,GO:0046872	-
Cl006211	30.2528	128.434	-2.08588	0.00458251	0.0172169	down	GO:0008757,GO:0009507,GO:0009941,GO:0018708	KOG1975-mRNA cap methyltransferase[A]
Cl002513	3.32695	8.09393	-1.28264	0.00450161	0.0169597	down	-	-
Cl021396	11.2291	3.99439	1.49119	0.00446894	0.0168568	up	-	-
Cl015384	19.3423	38.7449	-1.00224	0.00445771	0.0168255	down	GO:0004842,GO:0008270,GO:0016021,GO:0016567,GO:0016874,GO:0043161,GO:0061630	KOG4628-Predicted E3 ubiquitin ligase[O]
Cl034227	31.7736	81.3215	-1.35581	0.00444703	0.016794	down	-	-
Cl009213	3.39541	7.80984	-1.20171	0.00442968	0.0167417	down	-	-
Cl023859	2.09224	9.01678	-2.10757	0.00438602	0.0165876	down	GO:0004553,GO:0005576,GO:0005975,GO:0008422,GO:0102483	KOG0626-Beta-glucosidase, lactase phlorizinhydrolase, and related proteins[G]
Cl006599	50.3057	103.199	-1.03664	0.00437825	0.0165626	down	-	-
Cl015196	2.79554	8.66033	-1.63129	0.00436467	0.0165221	down	-	-
Cl013927	1.31013	6.10222	-2.21963	0.00432076	0.016371	down	GO:0005524,GO:0005739,GO:0005743,GO:0015986,GO:0015991,GO:0045261,GO:0046933,GO:0046961	KOG1353-F0F1-type ATP synthase, alpha subunit[C]
Cl031728	458.461	174.721	1.39175	0.00430599	0.0163215	up	GO:0009693,GO:0009815,GO:0009835,GO:0016491,GO:0031418,GO:0046872	KOG0143-Iron/ascorbate family oxidoreductases[QR]
Cl019143	16.4528	6.45472	1.34991	0.00429108	0.0162779	up	-	-
Cl029576	3.54824	7.73288	-1.1239	0.00427174	0.0162131	down	-	-
Cl028977	12.8807	28.1019	-1.12545	0.00426788	0.0162006	down	-	-
Cl043683	17.2181	75.2669	-2.12809	0.00426191	0.01618	down	GO:0005506,GO:0009523,GO:0009535,GO:0009635,GO:0009772,GO:0010242,GO:0016021,GO:0016168,GO:0018298,GO:0045156	-
Cl030882	11.3413	23.0789	-1.02499	0.0042549	0.0161598	down	GO:0000124,GO:0005634,GO:0005643,GO:0005737,GO:0006351,GO:0006406,GO:0008270,GO:0015031,GO:0016578,GO:0030374,GO:0045893,GO:0071819	KOG2612-Predicted integral membrane protein[S]
Cl019142	10.3032	4.58597	1.1678	0.00423752	0.0161002	up	GO:0000209,GO:0004842,GO:0005886,GO:0008270,GO:0016021,GO:0016567,GO:0016874,GO:0043161,GO:0048364,GO:0051301,GO:0061630	KOG4628-Predicted E3 ubiquitin ligase[O]
Cl034228	17.7096	43.4766	-1.29571	0.00422496	0.0160589	down	-	-
Cl033359	4.06657	9.3857	-1.20665	0.00421539	0.016031	down	-	-
Cl042083	8.76172	40.7886	-2.21888	0.00420125	0.0159872	down	GO:0005506,GO:0009523,GO:0009535,GO:0009635,GO:0009772,GO:0010242,GO:0016021,GO:0016168,GO:0018298,GO:0045156	-
Cl023620	2.21806	5.24866	-1.24265	0.00418783	0.015941	down	GO:0016567,GO:0051260	KOG2714-SETA binding protein SB1 and related proteins, contain BTB/POZ domain[R]
Cl036136	10.5907	27.2122	-1.36145	0.00416972	0.0158804	down	-	-
Cl007013	42.5409	87.642	-1.04277	0.00416776	0.0158772	down	GO:0005777,GO:0008891,GO:0009853,GO:0009854,GO:0010109,GO:0010181,GO:0016491,GO:0019048,GO:0052852,GO:0052853,GO:0052854	KOG0538-Glycolate oxidase[C]
Cl031045	2.82039	7.45761	-1.40282	0.00416631	0.0158738	down	-	-
Cl016178	5.71676	14.0765	-1.30002	0.00414482	0.0158087	down	GO:0005886,GO:0009507,GO:0009706,GO:0009941,GO:0015031,GO:0016491	KOG1208-Dehydrogenases with different specificities (related to short-chain alcohol dehydrogenases)[Q]
Cl041894	2.45161	6.11215	-1.31795	0.00413426	0.0157747	down	-	-
Cl025395	5.0281	10.4235	-1.05175	0.00412544	0.0157473	down	-	-
Cl027938	5.74665	12.9321	-1.17016	0.0040854	0.0156069	down	-	-
Cl013941	112.675	265.936	-1.23892	0.00408028	0.0155916	down	GO:0004683,GO:0005516,GO:0005524,GO:0005634,GO:0005737,GO:0005886,GO:0009738,GO:0009931,GO:0018105,GO:0035556,GO:0046777	-
Cl043995	3.54613	7.52944	-1.0863	0.00407355	0.01557	down	-	-
Cl017959	2.47828	5.37965	-1.11817	0.00404585	0.0154744	down	GO:0003333,GO:0005886,GO:0006865,GO:0015171,GO:0015293,GO:0016020,GO:0016021	KOG1303-Amino acid transporters[E]
Cl041410	1.32967	6.75367	-2.3446	0.00399214	0.0152955	down	-	-
Cl033860	2.11811	6.46223	-1.60926	0.00398241	0.0152643	down	GO:0005737,GO:0006099,GO:0008964,GO:0015977,GO:0015979	-
Cl033034	4.80965	11.5292	-1.26129	0.00395452	0.0151777	down	-	-
Cl034859	4.53011	10.8595	-1.26134	0.00394772	0.0151536	down	-	-
Cl026193	2.45875	9.00037	-1.87206	0.00392541	0.0150881	down	-	-
Cl013707	99.8241	243.602	-1.28706	0.00389394	0.0149772	down	GO:0004471,GO:0004473,GO:0005737,GO:0006108,GO:0008948,GO:0046872,GO:0051287	KOG1257-NADP+-dependent malic enzyme[C]
Cl034049	2.03252	6.17835	-1.60395	0.00389002	0.0149661	down	-	-
Cl036140	4.68347	11.7983	-1.33293	0.00386909	0.0148936	down	GO:0000775,GO:0000780,GO:0005524,GO:0005634,GO:0005819,GO:0005876,GO:0007052,GO:0007059,GO:0016572,GO:0032133,GO:0032465,GO:0035174,GO:0035175,GO:0043987,GO:0043988,GO:0044022,GO:0048471,GO:0051233	-
Cl032246	4.16416	9.22322	-1.14725	0.00382267	0.0147466	down	GO:0005576,GO:0080167	-
Cl019075	4.09311	9.30826	-1.18532	0.00381514	0.0147234	down	-	-
Cl038755	118.958	20.3181	2.54962	0.00381429	0.0147222	up	GO:0004190,GO:0006508,GO:0030163,GO:0045735	-
Cl030409	58.115	25.5757	1.18413	0.00381164	0.0147159	up	GO:0008152,GO:0016787,GO:0052689	KOG1515-Arylacetamide deacetylase[V]
Cl028893	6.83825	18.4297	-1.43033	0.00377877	0.0146067	down	-	-
Cl000610	13.327	1.16925	3.5107	0.0037669	0.0145686	up	GO:0004058,GO:0004837,GO:0006520,GO:0016831,GO:0030170	KOG0628-Aromatic-L-amino-acid/L-histidine decarboxylase[E]
Cl027159	6.46844	16.7355	-1.37142	0.00373481	0.0144582	down	-	-
Cl009064	26.3963	11.4395	1.20632	0.00370296	0.0143484	up	-	-
Cl002586	61.0823	123.053	-1.01045	0.00370103	0.0143467	down	GO:0005215,GO:0016021,GO:0055085	KOG2816-Predicted transporter ADD1 (major facilitator superfamily)[R]
Cl011697	29.684	83.2371	-1.48754	0.00370034	0.014346	down	GO:0009555,GO:0043668	-
Cl036725	8.67329	19.457	-1.16564	0.00366167	0.0142095	down	-	-
Cl035509	39.7925	80.0853	-1.00904	0.00362489	0.0140725	down	GO:0046872	KOG3399-Predicted Yippee-type zinc-binding protein[R]
Cl018917	6.90775	3.38614	1.02858	0.00361475	0.014035	up	GO:0004497,GO:0005506,GO:0005789,GO:0009733,GO:0009813,GO:0016020,GO:0016021,GO:0016705,GO:0016711,GO:0020037,GO:0044550	KOG0156-Cytochrome P450 CYP2 subfamily[Q]
Cl032197	8.66782	27.0729	-1.64311	0.00361164	0.0140249	down	-	-
Cl038331	3.01114	6.92874	-1.20229	0.0036075	0.0140107	down	GO:0004721,GO:0046872	-
Cl029051	7.23205	22.7734	-1.65487	0.00356301	0.0138566	down	-	-
Cl039618	3.02691	7.22286	-1.25473	0.00351436	0.0136897	down	GO:0004364,GO:0005737,GO:0006749	-
Cl018192	5.14772	2.5565	1.00976	0.00350996	0.0136763	up	GO:0002161,GO:0004823,GO:0005524,GO:0005737,GO:0005829,GO:0006429,GO:0009506,GO:0009507	KOG0437-Leucyl-tRNA synthetase[J]
Cl022911	13.6511	37.4516	-1.45602	0.00349456	0.0136218	down	GO:0005215,GO:0005345,GO:0006863,GO:0016020,GO:0016021	-
Cl013217	2.951	9.66817	-1.71204	0.00348048	0.0135761	down	GO:0003677,GO:0003700,GO:0005634,GO:0005737,GO:0006351,GO:0010043,GO:0042538,GO:0043565	-
Cl000088	105.37	213.251	-1.01709	0.00347298	0.0135524	down	GO:0016021	-
Cl031761	8.46566	17.1345	-1.01721	0.00347127	0.0135476	down	-	-
Cl032666	4.55312	12.2644	-1.42955	0.00346165	0.0135174	down	GO:0003774,GO:0003777,GO:0005524,GO:0005737,GO:0005874,GO:0005875,GO:0007018,GO:0016887,GO:0030286	-
Cl037149	3.78257	8.54539	-1.17578	0.00346032	0.013514	down	-	-
Cl004627	2.21265	5.49774	-1.31306	0.00345304	0.0134911	down	GO:0009733,GO:0009734,GO:0010087,GO:0010305	-
Cl023127	6.52428	13.9148	-1.09273	0.00345104	0.0134851	down	GO:0004842,GO:0008270,GO:0016567,GO:0016874,GO:0031624,GO:0043161,GO:0046621,GO:0048437,GO:0051865,GO:0061630	KOG4628-Predicted E3 ubiquitin ligase[O]
Cl001175	2.37628	14.8392	-2.64264	0.00344527	0.0134662	down	GO:0004129,GO:0005506,GO:0005507,GO:0005739,GO:0005743,GO:0005886,GO:0006119,GO:0009060,GO:0016021,GO:0020037,GO:0022900,GO:0070469	-
Cl044208	3.51458	7.9118	-1.17065	0.00344303	0.0134593	down	GO:0003700,GO:0005634,GO:0006351,GO:0043565,GO:0044212,GO:0045892	-
Cl028409	4.71792	11.0606	-1.2292	0.00343552	0.0134336	down	GO:0005743,GO:0006099,GO:0008177,GO:0022900,GO:0045273,GO:0050660	KOG2403-Succinate dehydrogenase, flavoprotein subunit[C]
Cl024243	2.82603	6.61848	-1.22773	0.00340944	0.0133371	down	GO:0004672,GO:0004674,GO:0005524,GO:0005886,GO:0016021	KOG1187-Serine/threonine protein kinase[T]
Cl016212	3.76398	8.25569	-1.13313	0.00337533	0.0132199	down	-	-
Cl014801	8.07471	17.1646	-1.08795	0.00334733	0.0131192	down	GO:0003700,GO:0005634,GO:0006351,GO:0007623,GO:0009409,GO:0009585,GO:0009733,GO:0009737,GO:0009826,GO:0009909,GO:0010031,GO:0010119,GO:0048573	-
Cl013172	3.12759	7.14861	-1.19261	0.00332988	0.0130579	down	GO:0005768,GO:0005802	-
Cl018495	5.40796	11.5117	-1.08994	0.00332265	0.0130349	down	GO:0000175,GO:0004518,GO:0005634,GO:0006397,GO:0008380,GO:0034477,GO:0045171,GO:0090503	KOG3102-Uncharacterized conserved protein[S]
Cl000828	10.2656	21.6173	-1.07437	0.00329386	0.0129361	down	-	-
Cl037376	3.88356	8.34719	-1.10391	0.00329043	0.0129262	down	-	-
Cl016467	2.08661	5.51744	-1.40284	0.00328812	0.0129206	down	-	-
Cl008994	3.57699	7.34159	-1.03735	0.00328537	0.0129116	down	GO:0003777,GO:0005524,GO:0005871,GO:0007018,GO:0016887	KOG0242-Kinesin-like protein[Z]
Cl043332	7.42465	20.7075	-1.47976	0.00325508	0.0128066	down	-	-
Cl041270	4.52945	9.09208	-1.00527	0.00324878	0.0127888	down	GO:0003725,GO:0004525,GO:0005634,GO:0030422,GO:0031053,GO:0031054,GO:0090502	-
Cl016912	5.63029	13.3684	-1.24754	0.00324762	0.0127878	down	GO:0016021	-
Cl022262	2.29545	8.93036	-1.95994	0.00323945	0.0127591	down	-	-
Cl025236	59.0563	193.497	-1.71215	0.00321963	0.012688	down	GO:0000287,GO:0002539,GO:0003824,GO:0004301,GO:0005777,GO:0005829,GO:0006954,GO:0009636,GO:0016791,GO:0019233,GO:0019439,GO:0033885,GO:0042577,GO:0043651,GO:0045777,GO:0046839	KOG4178-Soluble epoxide hydrolase[I]
Cl014702	4.1712	11.8659	-1.50828	0.00320931	0.0126525	down	-	-
Cl014918	8.92086	35.3581	-1.98679	0.00320851	0.0126511	down	GO:0009627,GO:0009696,GO:0009817,GO:0016788,GO:0080030,GO:0080031	KOG1454-Predicted hydrolase/acyltransferase (alpha/beta hydrolase superfamily)[R]
Cl014389	6.71582	2.89753	1.21274	0.00319736	0.0126158	up	GO:0004497,GO:0005506,GO:0016021,GO:0016705,GO:0020037	KOG0157-Cytochrome P450 CYP4/CYP19/CYP26 subfamilies[QI]
Cl006491	7.05655	15.3093	-1.11737	0.00315225	0.0124652	down	GO:0005524,GO:0005634,GO:0008152,GO:0016887,GO:0048364,GO:0050355	-
Cl010339	56.5095	131.248	-1.21573	0.00313782	0.0124133	down	GO:0004854,GO:0005506,GO:0005829,GO:0009055,GO:0009115,GO:0016614,GO:0016903,GO:0050660,GO:0051536	KOG0430-Xanthine dehydrogenase[F]
Cl040000	9.40303	22.9926	-1.28997	0.00313659	0.0124111	down	GO:0000209,GO:0005634,GO:0005737,GO:0008270,GO:0016874,GO:0043161,GO:0061630	KOG4628-Predicted E3 ubiquitin ligase[O]
Cl022282	10.0847	22.7195	-1.17177	0.00312744	0.0123808	down	GO:0009507,GO:0009535,GO:0010190,GO:0016021	-
Cl002158	18.065	8.6057	1.06983	0.00312204	0.0123611	up	GO:0003849,GO:0009073,GO:0009423,GO:0009507	-
Cl014213	4.62419	9.63312	-1.0588	0.00311946	0.0123526	down	-	-
Cl014227	18.2137	53.6988	-1.55987	0.00308356	0.012228	down	GO:0005524,GO:0009651,GO:0016887	KOG0743-AAA+-type ATPase[O]
Cl014621	12.7379	26.2173	-1.04139	0.00306427	0.0121575	down	-	-
Cl014287	11.1168	5.39709	1.04249	0.00306396	0.0121575	up	-	-
Cl031647	5.12256	12.2449	-1.25725	0.00305262	0.0121197	down	GO:0005634,GO:0006351,GO:0006355,GO:0043531	KOG4658-Apoptotic ATPase[T]
Cl041150	7.14201	14.3338	-1.00502	0.00303421	0.0120549	down	GO:0000166,GO:0000398,GO:0003723,GO:0005684,GO:0005686,GO:0045292	KOG1548-Transcription elongation factor TAT-SF1[K]
Cl004166	10.7603	22.9308	-1.09157	0.00303316	0.0120524	down	GO:0005886,GO:0006810,GO:0007267,GO:0048032	-
Cl016364	7.37294	15.1926	-1.04306	0.00302746	0.0120331	down	-	-
Cl035200	5.04351	13.4286	-1.41281	0.00302484	0.012026	down	-	-
Cl022013	6.56189	14.1879	-1.11248	0.00301886	0.0120056	down	-	-
Cl030906	9.92086	21.4572	-1.11293	0.00300907	0.0119716	down	GO:0004674,GO:0005524,GO:0005886,GO:0016021	-
Cl000203	1.77517	5.99649	-1.75617	0.0029906	0.0119064	down	-	-
Cl002355	4.86465	13.5424	-1.47708	0.00297059	0.0118382	down	-	-
Cl037835	12.6599	26.2239	-1.05062	0.00296608	0.0118235	down	GO:0004721,GO:0005634,GO:0005737,GO:0006378,GO:0006397,GO:0008420,GO:0070940	KOG2424-Protein involved in transcription start site selection[K]
Cl013460	20.8543	58.667	-1.49221	0.00295875	0.0117976	down	GO:0009507,GO:0009570,GO:0010275,GO:0016020	-
Cl010632	11.8366	24.0729	-1.02416	0.0029557	0.0117871	down	GO:0004367,GO:0005975,GO:0006650,GO:0008654,GO:0009331,GO:0009507,GO:0046168,GO:0051287	KOG2711-Glycerol-3-phosphate dehydrogenase/dihydroxyacetone 3-phosphate reductase[C]
Cl014381	5.96515	12.9142	-1.11433	0.00295148	0.0117719	down	GO:0004674,GO:0005524,GO:0005737	KOG0581-Mitogen-activated protein kinase kinase (MAP2K)[T]
Cl020441	13.5033	29.014	-1.10344	0.00294436	0.0117513	down	GO:0006511,GO:0016021,GO:0016579,GO:0036459,GO:0046872	KOG1865-Ubiquitin carboxyl-terminal hydrolase[O]
Cl006618	4.05421	8.22756	-1.02104	0.00293532	0.0117172	down	GO:0004674,GO:0005524,GO:0005886,GO:0009742,GO:1900459	KOG1187-Serine/threonine protein kinase[T]
Cl015115	2.05937	18.5964	-3.17475	0.00293507	0.0117172	down	GO:0005623,GO:0005737,GO:0009055,GO:0015035,GO:0045454	KOG1752-Glutaredoxin and related proteins[O]
Cl040290	5.85808	18.3078	-1.64396	0.00292251	0.0116758	down	GO:0005215,GO:0005886,GO:0006857,GO:0009624,GO:0016021	KOG1237-H+/oligopeptide symporter[E]
Cl024371	467.487	1435.42	-1.61847	0.00292093	0.0116711	down	GO:0009507,GO:0009522,GO:0009535,GO:0009579,GO:0009767,GO:0009768,GO:0016021	-
Cl009216	63.2636	157.261	-1.31371	0.00291474	0.011648	down	GO:0016021	-
Cl038217	11.0241	27.1689	-1.30129	0.00290726	0.0116197	down	-	-
Cl015736	5.10436	12.4844	-1.29032	0.0029034	0.0116059	down	GO:0005634,GO:0016491,GO:0046872	-
Cl038846	8.96913	18.3989	-1.03658	0.00286253	0.0114639	down	GO:0005737,GO:0008318,GO:0018342,GO:1990234	KOG0529-Protein geranylgeranyltransferase type II, alpha subunit[O]
Cl001545	9.1124	19.5648	-1.10236	0.00285349	0.0114383	down	-	-
Cl012833	1.72263	6.52723	-1.92186	0.00284471	0.0114142	down	GO:0005886,GO:0015207,GO:0015208,GO:0015210,GO:0015294,GO:0016021,GO:0035344,GO:0098702,GO:0098710,GO:0098721	KOG1292-Xanthine/uracil transporters[F]
Cl028242	12.2233	30.6512	-1.32631	0.00283823	0.0113946	down	GO:0009507	KOG4422-Uncharacterized conserved protein[S]
Cl031429	12.1208	39.6786	-1.71087	0.0028275	0.0113595	down	GO:0016747,GO:0042617	-
Cl032208	2.03135	5.55807	-1.45215	0.00282395	0.0113468	down	GO:0004867,GO:0005615	KOG2392-Serpin[V]
Cl019439	1.98234	5.82616	-1.55534	0.00282387	0.0113468	down	GO:0004089,GO:0005783,GO:0006730,GO:0008270,GO:0009570	KOG0382-Carbonic anhydrase[R]
Cl033602	131.113	262.982	-1.00415	0.00280768	0.0112893	down	GO:0016021	-
Cl004547	3.07427	12.5914	-2.03413	0.00277581	0.011169	down	GO:0002229,GO:0005506,GO:0016491,GO:0046244,GO:0046872,GO:0051213	KOG0143-Iron/ascorbate family oxidoreductases[QR]
Cl035322	40.0959	109.115	-1.44433	0.002773	0.0111608	down	GO:0000139,GO:0004348,GO:0005789,GO:0006680,GO:0008206,GO:0008422,GO:0016020,GO:0016021,GO:0016139,GO:0021954	KOG2119-Predicted bile acid beta-glucosidase[G]
Cl042889	14.0839	66.0936	-2.23047	0.00276499	0.0111317	down	GO:0008137,GO:0009535,GO:0016021,GO:0042773,GO:0048038	KOG4845-NADH dehydrogenase, subunit 4[C]
Cl038230	2.32082	6.12605	-1.40032	0.00274455	0.0110556	down	GO:0004674,GO:0005524,GO:0005886,GO:0016021	KOG1187-Serine/threonine protein kinase[T]
Cl012703	30.8323	82.6499	-1.42257	0.00273771	0.0110314	down	GO:0009699,GO:0042349,GO:0048046	-
Cl000874	52.285	125.548	-1.26378	0.00272706	0.0109991	down	GO:0000139,GO:0008643,GO:0015780,GO:0016021	KOG1444-Nucleotide-sugar transporter VRG4/SQV-7[GOU]
Cl013359	14.1023	28.322	-1.00599	0.00272277	0.0109833	down	GO:0003993,GO:0005576,GO:0016021,GO:0046872	KOG1378-Purple acid phosphatase[G]
Cl019138	2.3102	5.51997	-1.25664	0.0027225	0.0109833	down	-	-
Cl015209	42.1291	199.302	-2.24207	0.00272185	0.0109827	down	-	-
Cl019481	2.63827	6.63696	-1.33093	0.00270419	0.0109228	down	-	-
Cl016547	6.61189	15.1722	-1.1983	0.00268978	0.0108685	down	GO:0009506,GO:0009736,GO:0009914	-
Cl011947	14.8729	41.9044	-1.49442	0.00268853	0.010865	down	GO:0009507,GO:0009535,GO:0010190,GO:0016021	-
Cl004249	130.125	58.971	1.14182	0.00267915	0.0108378	up	GO:0005829,GO:0009970,GO:0018826,GO:0019458,GO:0030170,GO:0042631,GO:0051289	-
Cl004152	1.0173	5.33266	-2.39011	0.00266861	0.0108027	down	-	-
Cl017041	4.12875	10.845	-1.39325	0.00266775	0.0108024	down	GO:0003677,GO:0003700,GO:0005634,GO:0006351,GO:0006355	-
Cl032555	3.82612	8.5212	-1.15517	0.00263447	0.0106827	down	GO:0016021	-
Cl026370	3.17993	9.55142	-1.58672	0.00261537	0.0106157	down	-	-
Cl039211	5.0384	11.4402	-1.18308	0.00258948	0.0105211	down	-	-
Cl005797	2.46014	5.85981	-1.25211	0.00258823	0.0105175	down	-	KOG4675-Uncharacterized conserved protein, contains ENT domain[R]
Cl007901	5.76451	12.2775	-1.09075	0.0025742	0.0104708	down	GO:0004672,GO:0005524,GO:0016021	KOG1187-Serine/threonine protein kinase[T]
Cl032417	115.75	281.362	-1.28142	0.00257252	0.0104655	down	GO:0004760,GO:0005777,GO:0005886,GO:0008453,GO:0008483,GO:0009507,GO:0009570,GO:0009853,GO:0016020,GO:0048046,GO:0050281	KOG2862-Alanine-glyoxylate aminotransferase AGT1[R]
Cl003079	11.4808	23.9085	-1.0583	0.00255915	0.010417	down	-	-
Cl033494	19.5976	51.4728	-1.39313	0.00255443	0.0104022	down	GO:0000285,GO:0005524,GO:0016307,GO:0090332	KOG0230-Phosphatidylinositol-4-phosphate 5-kinase and related FYVE finger-containing proteins[T]
Cl028227	7.3266	2.63408	1.47585	0.00255282	0.0103971	up	GO:0016021	-
Cl028841	3.86464	9.12125	-1.2389	0.00254246	0.0103608	down	-	-
Cl011645	2.43059	5.32259	-1.13082	0.00252807	0.0103109	down	GO:0004842,GO:0019005,GO:0031146	-
Cl038794	1.5721	7.45552	-2.24562	0.00251209	0.0102545	down	GO:0016021	-
Cl019193	2.02663	8.36508	-2.04529	0.00250908	0.0102437	down	GO:0003756,GO:0005783,GO:0005788,GO:0006457,GO:0034976,GO:0045454	KOG0190-Protein disulfide isomerase (prolyl 4-hydroxylase beta subunit)[O]
Cl010977	8.854	17.8012	-1.00757	0.00248796	0.0101632	down	GO:0003700,GO:0005634,GO:0006351,GO:0006355,GO:0007165,GO:0008270,GO:0009911,GO:0010228,GO:0031937,GO:0043565,GO:0044030,GO:0050832,GO:0061087,GO:0070829,GO:0090436,GO:1900111,GO:1900363,GO:2000024	-
Cl033068	11.7042	41.4132	-1.82307	0.0024845	0.0101505	down	-	-
Cl035142	1.60317	7.02629	-2.13183	0.00246436	0.0100758	down	GO:0016021	-
Cl000052	20.8607	49.6729	-1.25167	0.00245668	0.0100526	down	GO:0005634,GO:0006511,GO:0016567,GO:0019005	KOG1724-SCF ubiquitin ligase, Skp1 component[O]
Cl018996	90.61	204.387	-1.17356	0.00245268	0.0100377	down	-	-
Cl017289	9.65078	36.3596	-1.91362	0.0024525	0.0100377	down	GO:0004674,GO:0004683,GO:0005516,GO:0005524,GO:0005634,GO:0005737,GO:0005886,GO:0009416,GO:0009738,GO:0009931,GO:0018105,GO:0035556,GO:0046777,GO:0046898	KOG0032-Ca2+/calmodulin-dependent protein kinase, EF-Hand protein superfamily[T]
Cl011643	4.16721	11.3556	-1.44625	0.00244759	0.0100226	down	GO:0004674,GO:0005524,GO:0005886,GO:0006468,GO:0009506,GO:0016021,GO:0042742	KOG1187-Serine/threonine protein kinase[T]
Cl012886	2.76685	7.46414	-1.43173	0.00244559	0.0100173	down	GO:0002238,GO:0005524,GO:0005634,GO:0005829,GO:0005886,GO:0006950,GO:0009507	-
Cl016742	15.7478	32.6299	-1.05104	0.00242603	0.00994326	down	-	-
Cl032139	7.82305	19.8137	-1.3407	0.00242332	0.00993598	down	-	-
Cl001055	19.4928	59.413	-1.60784	0.00237524	0.00975695	down	GO:0015629,GO:0030042	KOG1735-Actin depolymerizing factor[Z]
Cl030651	1.74644	6.40345	-1.87443	0.00237231	0.00974769	down	-	-
Cl031399	18.2508	8.42866	1.11459	0.00236571	0.00972473	up	-	-
Cl041793	28.7862	9.78132	1.55728	0.00234161	0.00963811	up	GO:0003677,GO:0003700,GO:0005634,GO:0006351	KOG0724-Zuotin and related molecular chaperones (DnaJ superfamily), contains DNA-binding domains[O]
Cl026073	14.9596	34.5775	-1.20877	0.00233795	0.00962443	down	GO:0004970,GO:0005262,GO:0005886,GO:0006816,GO:0008066,GO:0009507,GO:0009536,GO:0009611,GO:0015276,GO:0016021,GO:0019722,GO:0070417,GO:0071230,GO:0071260,GO:0071311	KOG1052-Glutamate-gated kainate-type ion channel receptor subunit GluR5 and related subunits[PET]
Cl040964	6.84	14.1977	-1.05359	0.00232504	0.00957677	down	-	-
Cl013821	4.11352	10.6481	-1.37215	0.00232132	0.00956399	down	GO:0016021	-
Cl030551	2.49225	5.32935	-1.09651	0.00229725	0.00947727	down	GO:0008270,GO:0015031,GO:0016021,GO:0031902,GO:0032586,GO:0043161,GO:0061630	KOG4628-Predicted E3 ubiquitin ligase[O]
Cl013079	19.656	41.6712	-1.08408	0.00227593	0.00939744	down	-	-
Cl020434	9.65987	21.2722	-1.1389	0.00227377	0.00938986	down	GO:0000462,GO:0003723,GO:0005634,GO:0005730,GO:0006364,GO:0032040	KOG2874-rRNA processing protein[JD]
Cl028662	25.053	52.3715	-1.0638	0.00223148	0.00923114	down	GO:0008757,GO:0009507,GO:0009941,GO:0018708	-
Cl031622	4.85829	10.9871	-1.17729	0.00221484	0.0091676	down	GO:0005524,GO:0016021,GO:0016787,GO:0046872	-
Cl005034	25.0306	56.6772	-1.17908	0.00220074	0.00911582	down	GO:0004674,GO:0005524,GO:0005886,GO:0016021	KOG1187-Serine/threonine protein kinase[T]
Cl012624	8.05438	16.3597	-1.0223	0.00218966	0.00907385	down	GO:0000278,GO:0000775,GO:0019888,GO:0022008,GO:0030289,GO:0035304	KOG3175-Protein phosphatase 4 regulatory subunit 2 related protein[R]
Cl025848	17.9607	47.6701	-1.40824	0.00217403	0.00901689	down	GO:0000304,GO:0005524,GO:0005783,GO:0009737,GO:0016021,GO:0016887,GO:0051301	KOG0743-AAA+-type ATPase[O]
Cl034715	3.25541	10.0499	-1.62627	0.00217041	0.00900445	down	GO:0005524,GO:0006952,GO:0043531	KOG4658-Apoptotic ATPase[T]
Cl016360	21.4691	49.5502	-1.20663	0.00217011	0.00900445	down	GO:0005507,GO:0005783,GO:0005789,GO:0010073,GO:0016036,GO:0016491,GO:0016682,GO:0016722,GO:0080167	-
Cl019007	11.3108	23.156	-1.03369	0.00216184	0.00897669	down	GO:0009063,GO:0009234,GO:0016021,GO:0030976,GO:0031969,GO:0042372,GO:0042550,GO:0046872,GO:0070204,GO:0070205	-
Cl010414	20.3853	48.0899	-1.2382	0.0021407	0.00889534	down	-	-
Cl036014	2.74075	8.49972	-1.63285	0.00213864	0.00888936	down	GO:0000502,GO:0043161	-
Cl041157	7.02192	16.8627	-1.2639	0.00212655	0.00885066	down	-	-
Cl030411	9.71433	23.7916	-1.29226	0.00211948	0.00882507	down	GO:0005886,GO:0006810,GO:0016021,GO:0022857	-
Cl035272	3.04224	6.5711	-1.111	0.00211772	0.00881901	down	-	-
[truncated: 4,049 more rows]
