# Supplementary material for: Mythimna separata herbivory primes Coix resistance in systemic leaves
Source: PLoS One. 2024 Nov 4;19(11):e0313015. doi: 10.1371/journal.pone.0313015 (PMC11534230; doi:10.1371/journal.pone.0313015)
Supplement: S9 Table — (XLSX) [file pone.0313015.s010.xlsx]

## Sheet: P6 and NP6 common
S9 Table The comparison of the Mean TPM of common DEGs of P6 and NP6 groups.
Gene id	MeanTPM (P6)	MeanTPM (NP6)
Cl019457	0.630475	4.32864	0.854348
Cl025081	3.321	16.8091	0.802428
Cl040505	0.194009	0.969208	0.799827
Cl028776	0.902202	4.2217	0.786294
Cl012116	0.677407	2.85852	0.763022
Cl010283	2.74847	11.4092	0.759101
Cl017853	1.34751	4.91779	0.725994
Cl004603	5.83101	20.262	0.712219
Cl021542	227.537	682.955	0.666835
Cl021658	5.37478	15.9355	0.662717
Cl022399	11.2066	32.3739	0.653838
Cl043750	6.41803	18.0277	0.64399
Cl018977	0.633479	1.62732	0.610721
Cl041612	2.60661	6.61753	0.606105
Cl026981	1.5126	3.75631	0.597318
Cl028459	23.4205	57.2717	0.591064
Cl020788	24.184	59.0889	0.590719
Cl014149	2.009	4.90804	0.590672
Cl016286	1.00213	2.41113	0.584373
Cl016471	6.92359	16.5271	0.581077
Cl028849	14.9487	35.6395	0.580559
Cl001764	11.514	27.1184	0.575417
Cl018713	6.28039	14.701	0.572793
Cl038272	30.0446	69.5606	0.56808
Cl038714	7.85164	17.8365	0.5598
Cl028461	36.646	83.1337	0.559191
Cl012086	5.36432	11.9765	0.552095
Cl003861	2.74424	6.03129	0.544999
Cl021485	0.584958	1.27328	0.540589
Cl042719	7.72602	16.7601	0.539024
Cl037691	69.0273	149.612	0.538624
Cl018404	1.07662	2.31797	0.535531
Cl041685	5.30385	11.3562	0.532957
Cl023903	19.1253	40.4769	0.527501
Cl005024	0.349984	0.739716	0.526867
Cl012119	0.8092	1.70518	0.525447
Cl016574	6.39325	13.4147	0.523414
Cl017986	188.015	388.846	0.516478
Cl041835	0.721261	1.49146	0.516405
Cl035437	11.8371	24.4002	0.514875
Cl036107	10.1804	20.949	0.514039
Cl021744	0.857234	1.75766	0.512288
Cl037816	0.737958	1.50747	0.510466
Cl021702	1.31224	2.64639	0.504141
Cl033499	9.58267	19.3215	0.504042
Cl001102	7.1378	14.3447	0.502407
Cl036007	3.08418	6.18977	0.501729
Cl039626	1.07965	2.15003	0.497843
Cl014394	4.25946	8.41416	0.493775
Cl039557	11.7636	23.1061	0.49089
Cl017152	2.41609	4.73683	0.489935
Cl005590	31.3505	61.3979	0.489389
Cl008100	33.8048	65.672	0.485248
Cl017707	22.9098	43.8855	0.477965
Cl001487	9.00373	17.219	0.477106
Cl024184	6.21727	11.8413	0.47495
Cl023335	17.578	33.473	0.47486
Cl020623	3.0493	5.80076	0.474327
Cl018975	14.0216	26.4849	0.470583
Cl043834	1.0719	2.02361	0.470303
Cl029061	67.107	126.254	0.468476
Cl022501	20.0398	37.3581	0.463577
Cl006530	9.74026	18.1323	0.462821
Cl023899	52.1882	96.4194	0.458738
Cl004855	15.6202	28.8554	0.458672
Cl028464	15.9448	29.4387	0.458372
Cl043277	9.59979	17.6703	0.456728
Cl016350	5.7445	10.5635	0.456193
Cl018976	24.7858	45.56	0.455974
Cl044035	6.2101	11.3666	0.453655
Cl002427	2.10627	3.84118	0.451659
Cl016979	1.29644	2.35892	0.450412
Cl001313	11.21	20.2476	0.446352
Cl016453	28.13	50.7405	0.445609
Cl004486	44.1451	79.163	0.442352
Cl013953	3.79946	6.79629	0.440951
Cl001334	2.86743	5.12033	0.43999
Cl018237	7.18409	12.8232	0.439758
Cl043256	1.9168	3.4165	0.438957
Cl043138	7.24193	12.8658	0.437116
Cl001591	6.3083	11.2011	0.436815
Cl014748	7.14138	12.612	0.433764
Cl002114	4.57584	8.07929	0.433633
Cl044168	17.2468	30.2491	0.429842
Cl034684	1.16256	2.02766	0.426653
Cl041026	1.0701	1.86363	0.425798
Cl007457	5.51136	9.5884	0.425206
Cl003588	7.48411	13.0202	0.425193
Cl025049	20.3225	35.2868	0.424077
Cl000788	13.3771	23.2109	0.423672
Cl041627	296.157	513.722	0.423507
Cl012703	17.5426	30.3545	0.422076
Cl023906	16.9625	29.3429	0.42192
Cl012575	204.42	353.21	0.42125
Cl012927	19.3365	33.322	0.419709
Cl022079	35.1396	59.7806	0.412191
Cl023108	3.58876	6.09316	0.411018
Cl032868	166.985	280.922	0.40558
Cl037486	0.619378	1.03969	0.404268
Cl021191	227.148	381.244	0.404192
Cl041422	4.81131	8.07364	0.404072
Cl013109	14.3054	24.0045	0.404053
Cl037330	12.5628	21.0771	0.40396
Cl025873	6.42752	10.7763	0.40355
Cl019371	6.12524	10.2671	0.403409
Cl034776	378.865	634.321	0.402723
Cl026895	1.07007	1.79004	0.402207
Cl015951	11.6885	19.421	0.398152
Cl017706	36.455	60.454	0.396979
Cl028137	20.725	34.3485	0.396625
Cl001253	15.0627	24.8852	0.394713
Cl009391	12.993	21.3938	0.392672
Cl042742	6.28086	10.3278	0.39185
Cl013603	26.9227	44.2201	0.391166
Cl023900	0.908127	1.48929	0.390229
Cl011674	5.281	8.65849	0.390078
Cl003227	16.5662	27.1104	0.388937
Cl005984	20.8873	34.1768	0.388846
Cl012814	6.88472	11.2443	0.387715
Cl027609	8.50498	13.8534	0.386072
Cl026916	77.8103	126.411	0.384464
Cl028922	20.4729	33.1597	0.382597
Cl027163	37.8421	60.9022	0.378641
Cl018679	5.46918	8.75751	0.375487
Cl003585	6.00597	9.60585	0.374759
Cl009137	51.0389	81.4182	0.373126
Cl003853	8.58921	13.6774	0.372016
Cl042165	24.1929	37.906	0.361767
Cl007636	8.82111	13.78	0.359861
Cl041702	6.79337	10.5913	0.358586
Cl012858	24.5908	38.2847	0.357685
Cl035935	0.456411	0.710332	0.357468
Cl029440	5.4214	8.42839	0.356769
Cl044132	1.02795	1.59657	0.356153
Cl037988	23.8137	36.9691	0.355848
Cl033510	7.02599	10.8378	0.351714
Cl014534	0.785505	1.21117	0.351448
Cl031865	6.90461	10.638	0.350951
Cl000158	9.96518	15.3484	0.350735
Cl028731	96.2397	147.608	0.348005
Cl003070	2.58181	3.95692	0.34752
Cl020845	7.69612	11.7804	0.346701
Cl019956	173.655	265.727	0.346491
Cl025385	7.36074	11.2571	0.346126
Cl017985	171.423	261.753	0.345095
Cl035040	2.00763	3.06263	0.344475
Cl005477	277.883	422.263	0.341918
Cl015281	5.82587	8.84889	0.341627
Cl033249	0.928983	1.41001	0.341154
Cl009479	14.2332	21.4889	0.337651
Cl004045	21.7323	32.7988	0.337405
Cl000992	62.2893	93.6794	0.33508
Cl026554	7.45273	11.1439	0.331226
Cl001581	5.66372	8.45861	0.33042
Cl005740	79.266	117.508	0.32544
Cl018021	10.0628	14.9006	0.324674
Cl016454	17.5818	26.0127	0.324106
Cl041023	5.53764	8.19138	0.323967
Cl032817	9.37227	13.8629	0.323933
Cl014420	22.5513	33.3543	0.323886
Cl024053	41.9681	61.8802	0.321784
Cl025785	28.5475	42.0279	0.320749
Cl006557	12.1313	17.8291	0.319578
Cl038552	29.7666	43.6793	0.318518
Cl014089	0.736948	1.07776	0.316223
Cl001243	10.6013	15.4901	0.315609
Cl005074	292.094	426.252	0.314738
Cl011455	28.3473	41.1927	0.311836
Cl019508	115.947	168.182	0.310589
Cl000473	4.15342	6.01107	0.309038
Cl025611	15.5454	22.4032	0.306107
Cl002910	9.01436	12.9625	0.30458
Cl028719	49.4428	71.0683	0.304292
Cl040237	32.8715	47.1976	0.303535
Cl000518	8.12394	11.6503	0.302687
Cl008323	5.09335	7.30231	0.302501
Cl006250	52.2437	74.8184	0.301727
Cl012796	20.9327	29.9419	0.30089
Cl003450	91.8781	130.972	0.298489
Cl009243	9.91846	14.1384	0.298474
Cl002316	20.672	29.3595	0.295899
Cl009064	41.1952	58.5045	0.295862
Cl009916	17.217	24.3398	0.292643
Cl037455	1.52829	2.15658	0.291337
Cl018739	402.705	568.037	0.29106
Cl038296	13.1665	18.5523	0.290304
Cl000787	1.65864	2.33507	0.289682
Cl022670	9.67295	13.5962	0.288554
Cl041537	17.961	25.2456	0.288547
Cl020511	9.18598	12.8926	0.287499
Cl007138	7.24512	10.1625	0.287075
Cl023390	23.7655	33.2128	0.284448
Cl014918	10.8575	15.0317	0.277697
Cl010132	55.0926	76.1905	0.276909
Cl002966	19.5134	26.966	0.27637
Cl000092	15.3425	21.1793	0.275591
Cl036458	9.93338	13.6624	0.272942
Cl002745	12.539	17.2131	0.271543
Cl013509	13.7249	18.7872	0.269453
Cl009334	6.4087	8.76895	0.269159
Cl031808	5.08938	6.95089	0.267809
Cl000725	54.4984	74.421	0.267701
Cl001239	34.4105	46.8963	0.266243
Cl019112	2.17996	2.96898	0.265755
Cl018826	71.4822	97.2625	0.265059
Cl012664	306.329	416.646	0.264774
Cl005567	12.1117	16.4613	0.264231
Cl023176	5.93002	8.04649	0.26303
Cl034598	581.71	787.439	0.261264
Cl012712	12.1693	16.4686	0.261061
Cl012838	8.7176	11.7958	0.26096
Cl021634	7.85992	10.6284	0.26048
Cl024204	51.6295	69.8036	0.26036
Cl013365	18.6643	25.2194	0.259922
Cl016067	14.5446	19.642	0.259518
Cl034437	3.85831	5.19809	0.257744
Cl024980	12.8986	17.306	0.254676
Cl016864	7.2969	9.75434	0.251933
Cl021096	43.6643	58.3589	0.251797
Cl009743	10.7063	14.2781	0.250158
Cl004477	702.497	934.301	0.248105
Cl004377	18.0079	23.9107	0.246869
Cl018978	27.1858	36.083	0.246577
Cl023209	41.635	55.2194	0.246008
Cl017258	8.67992	11.5058	0.245607
Cl032867	78.5918	104.102	0.245053
Cl006119	25.351	33.5467	0.244308
Cl032649	55.9264	73.9378	0.243602
Cl020641	7.48668	9.8941	0.243318
Cl033201	67.2159	88.4891	0.240405
Cl033139	6.46427	8.50599	0.240033
Cl016872	4.7675	6.26572	0.239113
Cl015933	6.38082	8.37997	0.238563
Cl001678	2.28195	2.99617	0.238375
Cl025776	11.8335	15.5342	0.238226
Cl000605	43.0003	56.4238	0.237905
Cl000723	11.5085	15.0843	0.237055
Cl008404	36.0698	47.1409	0.234851
Cl009133	10.5202	13.7273	0.233629
Cl000836	193.49	252.218	0.232846
Cl016244	3.34416	4.35665	0.232403
Cl023493	1.30959	1.70521	0.232006
Cl022357	28.7131	37.3822	0.231903
Cl013399	7.76619	10.1044	0.231408
Cl015587	6.25801	8.13881	0.23109
Cl025792	3.675	4.77499	0.230364
Cl001721	16.7742	21.738	0.228346
Cl020643	31.8936	41.3255	0.228235
Cl006507	7.61616	9.86457	0.227927
Cl010838	9.47523	12.2654	0.22748
Cl025910	3.16577	4.09757	0.227403
Cl002504	16.239	21.0035	0.226846
Cl015167	31.4735	40.6512	0.225767
Cl018093	10.1191	13.0671	0.2256
Cl043829	1.28362	1.65637	0.225043
Cl008989	7.34409	9.44674	0.222579
Cl035587	3.63326	4.67066	0.222111
Cl031233	149.764	192.291	0.221157
Cl008878	4.64316	5.9616	0.221154
Cl000554	3.00398	3.85298	0.220349
Cl043284	31.3113	40.0458	0.218113
Cl024022	6.52138	8.30764	0.215014
Cl015349	14.0535	17.8816	0.214079
Cl027979	5.76653	7.33439	0.213769
Cl041583	23.3577	29.6573	0.212415
Cl001610	5.45548	6.91624	0.211207
Cl033763	2.37127	2.99614	0.208558
Cl014689	6.19994	7.8274	0.207917
Cl042720	7.61874	9.60789	0.207033
Cl026943	6.02884	7.59893	0.206619
Cl020167	33.8436	42.5751	0.205084
Cl028563	3.51772	4.42504	0.205042
Cl007866	1.99035	2.49824	0.203302
Cl030229	154.95	194.417	0.203001
Cl026584	5.06485	6.34485	0.201738
Cl024030	108.118	135.438	0.201718
Cl040770	9.09029	11.3778	0.201052
Cl024511	73.7143	92.2349	0.200798
Cl026568	12.4867	15.5827	0.198681
Cl032650	45.3536	56.5012	0.197299
Cl028778	43.6466	54.3659	0.197168
Cl007877	28.3878	35.3548	0.19706
Cl019641	6.3219	7.87163	0.196875
Cl035472	43.9896	54.7032	0.195851
Cl012929	10.9565	13.6075	0.194819
Cl015189	20.7624	25.7452	0.193544
Cl007591	9.77712	12.1037	0.192222
Cl011480	5.48448	6.78	0.191081
Cl021659	2.38587	2.94317	0.189355
Cl034741	3.55741	4.38469	0.188675
Cl043463	8.87069	10.91	0.186923
Cl001069	23.7442	29.1801	0.186289
Cl019645	22.2455	27.2877	0.184781
Cl018508	7.68287	9.42299	0.184668
Cl038082	13.5697	16.618	0.183433
Cl038771	7.7502	9.47812	0.182306
Cl030478	37.0454	45.2988	0.182199
Cl000295	71.6509	87.6051	0.182115
Cl039149	16.0361	19.5804	0.181012
Cl016333	55.2656	67.409	0.180145
Cl023338	10.2542	12.5068	0.180113
Cl004920	18.0679	22.0165	0.179347
Cl037826	79.2012	96.4972	0.179239
Cl000726	30.0837	36.6118	0.178306
Cl011288	25.9238	31.5367	0.17798
Cl016162	122.094	148.477	0.17769
Cl022810	4.06502	4.93956	0.177048
Cl016101	52.5454	63.8258	0.176737
Cl025260	76.2626	92.567	0.176137
Cl007546	6.29299	7.62688	0.174893
Cl014719	13.5496	16.3575	0.171662
Cl021437	17.9829	21.6733	0.170276
Cl023177	8.80624	10.6079	0.169845
Cl006240	13.3211	16.0135	0.168129
Cl044421	12.6603	15.1947	0.166799
Cl027334	91.6649	109.943	0.16625
Cl033701	13.9089	16.6803	0.166145
Cl028985	7.231	8.66881	0.165861
Cl027751	7.14316	8.55342	0.164877
Cl016607	132.883	159.111	0.164843
Cl018155	29.4079	35.2102	0.164791
Cl018447	10.8698	13.0087	0.164423
Cl035450	13.2609	15.8562	0.163675
Cl029482	16.8046	20.0421	0.161534
Cl023126	5.38549	6.42231	0.161439
Cl033262	5.10675	6.08736	0.161089
Cl006547	70.7614	84.3241	0.160841
Cl015575	40.3745	48.0817	0.160295
Cl026624	2.89845	3.44398	0.158403
Cl005566	12.5497	14.9066	0.158108
Cl014668	54.7754	64.7519	0.154073
Cl040850	57.181	67.507	0.152961
Cl000689	328.149	387.172	0.152447
Cl004153	64.7941	76.2974	0.150769
Cl032045	22.4816	26.4478	0.149965
Cl000435	60.7966	71.4524	0.14913
Cl007914	15.1411	17.7807	0.148452
Cl023393	396.394	465.426	0.14832
Cl017970	9.101	10.6859	0.148316
Cl044373	88.2703	103.594	0.147923
Cl004475	39.6634	46.536	0.147682
Cl038120	6.08109	7.12337	0.146318
Cl040998	84.5689	99.0387	0.146103
Cl005339	34.078	39.8982	0.145878
Cl030040	15.4157	18.0178	0.144418
Cl006438	76.4266	89.2848	0.144013
Cl019837	40.6171	47.4422	0.14386
Cl005381	7.76388	9.06497	0.143529
Cl018158	114.348	133.385	0.142727
Cl025990	12.4131	14.4416	0.14046
Cl015441	8.43272	9.80788	0.140209
Cl001031	66.6145	77.4462	0.139861
Cl027666	5.96448	6.93388	0.139806
Cl013710	6.81484	7.92018	0.13956
Cl002463	388.08	450.375	0.138319
Cl003845	7.50558	8.70826	0.138107
Cl002680	27.1642	31.4998	0.137641
Cl002116	54.8009	63.4716	0.136608
Cl018292	1.53431	1.77651	0.136337
Cl006184	18.1782	21.0372	0.135903
Cl015934	52.847	61.1197	0.135352
Cl037415	7.06834	8.1668	0.134502
Cl000102	1062.04	1226.54	0.134112
Cl041207	31.4572	36.3103	0.133657
Cl032771	176.783	204.051	0.133631
Cl011991	8.10192	9.34061	0.132613
Cl023000	12.3791	14.2712	0.132577
Cl023985	10.3034	11.8653	0.13164
Cl033269	1.2517	1.44094	0.131328
Cl032414	112.151	129.102	0.131297
Cl031378	18.0937	20.8207	0.130977
Cl010006	53.0929	61.0008	0.129635
Cl014721	24.3919	28.0229	0.129572
Cl018809	18.7484	21.536	0.12944
Cl026942	16.4459	18.8855	0.129178
Cl004863	4.80666	5.51805	0.128921
Cl005204	21.1314	24.2461	0.12846
Cl041595	16.3916	18.806	0.12838
Cl023591	12.3288	14.1387	0.128008
Cl016039	72.9871	83.6349	0.127313
Cl040773	3.75508	4.30208	0.127149
Cl008581	146.732	168.082	0.127024
Cl037064	36.9381	42.2751	0.126245
Cl028783	7.9144	9.04409	0.124909
Cl043835	44.5592	50.8598	0.123882
Cl010189	28.3165	32.3135	0.123694
Cl026941	8.58445	9.78711	0.122882
Cl033430	103.442	117.887	0.122529
Cl018715	5.65632	6.4422	0.121989
Cl033408	1.87304	2.13306	0.121901
Cl026908	12.2595	13.9532	0.121386
Cl000187	62.63	71.2727	0.121263
Cl002774	4.12965	4.69871	0.12111
Cl036276	16.4279	18.6891	0.120991
Cl018018	32.4226	36.8172	0.119362
Cl020403	37.9131	43.0487	0.119298
Cl040235	131.243	148.957	0.118918
Cl005872	8.25251	9.36555	0.118845
Cl032888	19.348	21.9559	0.11878
Cl018305	131.392	148.958	0.117927
Cl039339	19.2688	21.8415	0.117791
Cl012822	5.34459	6.05649	0.117543
Cl005213	25.9325	29.3458	0.116312
Cl036767	42.2144	47.7679	0.11626
Cl040108	14.433	16.3297	0.116151
Cl028541	333.632	377.219	0.11555
Cl039300	14.5227	16.4196	0.115526
Cl017325	31.228	35.3036	0.115444
Cl012828	19.2719	21.7694	0.114726
Cl024529	10.5743	11.9155	0.112561
Cl012544	24.4154	27.5087	0.112449
Cl013402	5.99773	6.75445	0.112034
Cl005855	73.1625	82.3143	0.111181
Cl013571	30.3799	34.1626	0.110728
Cl036088	210.446	236.635	0.110673
Cl024412	27.4367	30.8342	0.110187
Cl010372	115.519	129.561	0.108386
Cl017590	22.6873	25.4434	0.108322
Cl004497	5.89777	6.61164	0.107971
Cl042699	9.43953	10.5752	0.107391
Cl040869	6.45125	7.22702	0.107342
Cl023305	11.1611	12.5009	0.107172
Cl021177	6.15359	6.88801	0.106622
Cl014967	163.93	183.445	0.106381
Cl020709	6.79091	7.59686	0.106089
Cl043031	7.37396	8.24134	0.105248
Cl012883	21.6862	24.2352	0.105176
Cl027092	26.2419	29.3199	0.10498
Cl023174	33.6502	37.5931	0.104885
Cl000386	7.4656	8.3381	0.10464
Cl005533	9.38913	10.4774	0.103866
Cl004006	9.91076	11.0561	0.103596
Cl041652	42.9754	47.8815	0.102464
Cl005790	35.4267	39.4698	0.102436
Cl018318	18.6299	20.7544	0.102361
Cl020278	27.2939	30.3796	0.10157
Cl028492	55.9375	62.1842	0.100455
Cl009019	20.3437	22.612	0.100314
Cl000650	35.0374	38.8977	0.0992416
Cl024635	22.6548	25.1426	0.0989486
Cl004291	42.4595	47.109	0.0986972
Cl021060	9.90412	10.9832	0.0982481
Cl004699	320.527	355.332	0.0979532
Cl038038	9.1123	10.1017	0.0979421
Cl024904	12.8738	14.2671	0.0976632
Cl007824	8.33182	9.22129	0.0964586
Cl034595	617.507	683.421	0.0964468
Cl018004	51.564	57.036	0.0959392
Cl007425	104.874	115.966	0.0956485
Cl043246	365.244	402.775	0.0931797
Cl030169	11.0651	12.2001	0.0930322
Cl021861	9.79558	10.79	0.0921599
Cl018646	20.6086	22.6942	0.0919038
Cl028176	9.88763	10.882	0.0913757
Cl041762	61.8643	68.0695	0.0911589
Cl013233	7.48612	8.23688	0.0911466
Cl018563	6.42754	7.06872	0.0907066
Cl040769	13.2065	14.5186	0.0903739
Cl022324	7.14079	7.85007	0.0903542
Cl030199	175.329	192.435	0.0888946
Cl022189	0.489824	0.53729	0.0883427
Cl032719	58.6622	64.3156	0.0879004
Cl038416	22.7659	24.9532	0.0876528
Cl006015	33.8455	37.0234	0.0858358
Cl001651	12.3834	13.5448	0.0857443
Cl001663	14.1229	15.4386	0.0852256
Cl012518	60.2889	65.7974	0.0837188
Cl043731	193.335	210.963	0.0835568
Cl008898	33.6402	36.6923	0.083182
Cl027512	792.961	864.888	0.0831635
Cl041551	5.61411	6.11187	0.0814408
Cl033132	15.4217	16.7595	0.0798188
Cl028807	12.7582	13.8505	0.0788677
Cl041069	22.3988	24.2854	0.077683
Cl001141	7.45636	8.05529	0.0743521
Cl006124	11.4255	12.3429	0.0743203
Cl040373	6.67428	7.20288	0.0733866
Cl017488	107.391	115.872	0.0731891
Cl006930	20.1149	21.7007	0.0730749
Cl025779	6.26346	6.74934	0.071989
Cl014148	28.6101	30.8244	0.0718331
Cl027540	7.51643	8.09294	0.0712367
Cl024372	8.683	9.32289	0.0686356
Cl007823	5.39336	5.78959	0.0684392
Cl006402	14.4938	15.5583	0.0684218
Cl012870	2.48235	2.66415	0.0682416
Cl039936	12.9406	13.888	0.0682174
Cl005732	6.42873	6.8974	0.0679496
Cl018674	278.992	299.162	0.0674217
Cl012717	25.4551	27.2348	0.0653466
Cl004507	2.26035	2.41821	0.0652802
Cl010591	35.1221	37.5734	0.0652406
Cl028554	6.91397	7.39218	0.0646912
Cl005168	38.7769	41.4309	0.0640579
Cl043815	4.09447	4.37023	0.0631012
Cl010513	119.729	127.717	0.0625459
Cl037590	16.8432	17.96	0.0621832
Cl006180	285.619	304.379	0.0616342
Cl002043	72.6387	77.3496	0.0609034
Cl020882	4.5525	4.84478	0.0603291
Cl020817	704.038	748.381	0.0592525
Cl024099	33.4189	35.5203	0.0591601
Cl009017	38.8872	41.3204	0.0588859
Cl000273	71.493	75.8517	0.057464
Cl035225	7.2575	7.68957	0.0561889
Cl001077	13.7995	14.6058	0.0552005
Cl027615	3.70275	3.91858	0.0550794
Cl026645	12.8715	13.6184	0.0548426
Cl044145	6.40433	6.77562	0.0547966
Cl031117	196.27	207.623	0.0546777
Cl044131	0.710869	0.750808	0.0531947
Cl029193	13.5187	14.2781	0.0531855
Cl035187	107.197	113.194	0.0529793
Cl020744	3.66343	3.86788	0.052859
Cl011442	2.94251	3.10419	0.0520824
Cl012549	23.1847	24.4499	0.0517466
Cl033198	140.628	148.056	0.0501711
Cl002844	10.2174	10.7537	0.0498702
Cl002756	8.26085	8.68266	0.0485809
Cl041779	6.73985	7.07927	0.0479455
Cl038665	5.98419	6.28112	0.0472744
Cl026288	6.3431	6.65562	0.0469569
Cl016550	5.11426	5.36479	0.0466985
Cl017552	6.7529	7.08333	0.0466493
Cl016404	14.2556	14.9527	0.0466182
Cl012791	25.057	26.2814	0.046589
Cl005451	19.1312	20.0128	0.0440486
Cl028192	13.5867	14.2055	0.0435616
Cl004861	4.25351	4.44529	0.0431423
Cl006012	12.3227	12.8769	0.0430378
Cl003590	24.2078	25.2871	0.0426843
Cl012007	10.9175	11.3948	0.0418864
Cl000480	38.7755	40.4693	0.0418533
Cl022335	18.1904	18.9799	0.0415968
Cl015737	65.0383	67.7998	0.0407298
Cl022210	46.2685	48.2105	0.0402803
Cl012813	54.5765	56.8372	0.039776
Cl007418	5.78009	6.01548	0.039131
Cl005726	27.531	28.6487	0.0390171
Cl013129	10.2605	10.6759	0.0389097
Cl013331	9.11473	9.47141	0.0376584
Cl005874	27.6432	28.7225	0.0375774
Cl027150	67.0117	69.6255	0.0375412
Cl030766	31.9433	33.1837	0.037382
Cl017609	11.3819	11.8206	0.0371091
Cl014341	78.8344	81.7501	0.0356665
Cl000714	6.43509	6.66942	0.035134
Cl022334	41.0517	42.5351	0.0348735
Cl001314	209.197	216.686	0.0345638
Cl042741	54.7792	56.6232	0.0325664
Cl013847	86.9399	89.849	0.0323776
Cl042487	6.04838	6.23799	0.0303965
Cl005222	17.5988	18.1465	0.030182
Cl028099	123.125	126.902	0.0297655
Cl018042	84.2803	86.8517	0.0296068
Cl032445	52.0683	53.6048	0.0286646
Cl014334	25.4055	26.1418	0.0281649
Cl029444	221.463	227.642	0.0271401
Cl005114	36.1902	37.1473	0.0257632
Cl001835	2.8942	2.96982	0.0254635
Cl013568	2.03597	2.08906	0.0254113
Cl013724	144.839	148.587	0.0252273
Cl008564	6.03793	6.19404	0.0252031
Cl000498	46.7114	47.88	0.0244063
Cl011913	10.2649	10.5194	0.0241952
Cl022752	33.791	34.6278	0.0241673
Cl018954	375.625	382.055	0.016831
Cl013292	7.42374	7.53992	0.0154086
Cl024133	40.7913	41.4166	0.0150977
Cl034889	124.956	126.818	0.0146824
Cl008866	14.2757	14.4844	0.0144111
Cl002565	2.11677	2.14623	0.0137245
Cl001664	20.9825	21.2731	0.0136593
Cl017772	25.8632	26.2209	0.0136384
Cl029667	35.4717	35.9267	0.0126624
Cl007579	27.296	27.6435	0.012573
Cl010065	10.2225	10.3436	0.0117079
Cl000155	113.346	114.568	0.0106659
Cl028683	8.22254	8.30992	0.0105151
Cl044093	67.5718	68.2	0.00921185
Cl005410	84.6949	85.461	0.00896403
Cl002455	14.2463	14.3715	0.00871757
Cl008675	29.7353	29.9915	0.00854231
Cl031341	54.1978	54.6398	0.00808853
Cl000871	9.03798	9.10785	0.00767046
Cl035943	39.25	39.5454	0.00746963
Cl003158	29.0926	29.3097	0.00740832
Cl019218	7.46367	7.5183	0.00726707
Cl025711	15.3582	15.4393	0.0052535
Cl031495	46.2268	46.435	0.00448336
Cl012815	7.28356	7.31467	0.00425319
Cl015735	47.2115	47.3305	0.00251387
Cl027749	9.85777	9.87374	0.00161692
Cl007079	6.6478	6.64437	-0.000516477
Cl012682	2.06928	2.06797	-0.00063331
Cl026463	17.7852	17.7662	-0.00106688
Cl027914	13.5313	13.5024	-0.00213687
Cl014165	53.6802	53.5568	-0.00230461
Cl005335	11.9304	11.8916	-0.00326075
Cl033878	22.1819	22.1053	-0.00346762
Cl001742	163.699	163.001	-0.00427865
Cl034254	40.075	39.8922	-0.00458261
Cl018952	51.5608	51.3085	-0.00491641
Cl030112	71.5681	71.2178	-0.00491812
Cl011929	77.2214	76.8205	-0.00521843
Cl028848	5.71349	5.68372	-0.005237
Cl004851	34.3936	34.1988	-0.00569501
Cl006867	104.546	103.9	-0.0062168
Cl034317	13.8054	13.716	-0.00651595
Cl030721	5.19684	5.15848	-0.00743662
Cl016306	32.6113	32.3496	-0.00808957
Cl034389	29.1962	28.9429	-0.00875395
Cl008044	4.9453	4.90219	-0.00879451
Cl005232	148.43	147.079	-0.00918212
Cl037683	5.94044	5.87171	-0.0117062
Cl025068	9.95182	9.83619	-0.0117557
Cl026402	92.9598	91.8406	-0.0121867
Cl000437	133.026	131.407	-0.0123225
Cl011034	159.515	157.537	-0.0125565
Cl001270	1.69522	1.67386	-0.0127627
Cl010950	51.4875	50.8252	-0.01303
Cl001464	18.0558	17.8221	-0.0131133
Cl005298	37.4622	36.9515	-0.0138201
Cl001378	28.7123	28.3145	-0.0140477
Cl014690	34.7668	34.2818	-0.0141486
Cl037491	0.746481	0.735938	-0.0143259
Cl003138	10.5282	10.3785	-0.0144237
Cl004731	16.4018	16.1543	-0.0153219
Cl002765	6.66056	6.5547	-0.0161493
Cl017622	13.9881	13.752	-0.0171701
Cl032836	16.8424	16.5414	-0.0181998
Cl005907	193.234	189.775	-0.018231
Cl008460	87.6975	86.105	-0.0184953
Cl031014	45.5454	44.714	-0.0185932
Cl028188	7.07283	6.93525	-0.0198381
Cl018701	6.00379	5.88405	-0.0203494
Cl042146	6.73147	6.5932	-0.0209728
Cl032865	18.2849	17.859	-0.0238495
Cl007176	17.2528	16.8503	-0.0238878
Cl036152	28.6878	28.0109	-0.0241661
Cl033447	35.114	34.2833	-0.0242303
Cl021102	54.7157	53.4024	-0.0245923
Cl004679	118.663	115.808	-0.0246518
Cl016242	14.778	14.3918	-0.0268385
Cl000381	79.0145	76.9489	-0.0268427
Cl012480	7.91335	7.70175	-0.027474
Cl026533	15.8215	15.3967	-0.0275928
Cl013404	97.2796	94.6137	-0.0281765
Cl015836	99.4814	96.4998	-0.0308978
Cl025567	21.76	21.1066	-0.030959
Cl006721	223.659	216.925	-0.0310442
Cl029887	133.537	129.512	-0.0310768
Cl020939	41.4216	40.1478	-0.0317276
Cl038988	306.712	296.312	-0.0350955
Cl021792	12.811	12.3751	-0.0352231
Cl013837	31.0916	30.03	-0.0353516
Cl023175	45.4104	43.8133	-0.0364516
Cl000338	8.16478	7.87128	-0.0372872
Cl021664	28.7562	27.7119	-0.0376845
Cl000413	7.79265	7.50765	-0.0379615
Cl013189	16.3055	15.7014	-0.0384766
Cl020126	9.53043	9.17261	-0.0390101
Cl032512	17.6621	16.9835	-0.0399565
Cl001051	37.1051	35.6744	-0.0401039
Cl025042	4.92666	4.73296	-0.0409271
Cl019035	8.07541	7.75772	-0.0409513
Cl015832	6.17087	5.92627	-0.0412745
Cl020775	37.1089	35.6366	-0.0413151
Cl023050	40.3877	38.7763	-0.0415571
Cl009087	8.51706	8.17567	-0.0417574
Cl007212	16.2917	15.6256	-0.0426262
Cl028170	3.99206	3.82878	-0.0426462
Cl000590	374.125	358.812	-0.042676
Cl009128	93.2692	89.4	-0.0432797
Cl006517	9.17855	8.7971	-0.0433615
Cl029977	44.6812	42.812	-0.0436615
Cl021581	41.2502	39.4682	-0.0451509
Cl005363	243.985	233.183	-0.0463232
Cl029722	27.9352	26.6912	-0.0466085
Cl017688	10.62	10.1378	-0.0475657
Cl001094	69.2488	66.0336	-0.0486907
Cl016751	28.7303	27.3727	-0.049599
Cl000904	49.1482	46.778	-0.0506691
Cl039054	5.89118	5.60484	-0.0510885
Cl008120	14.1361	13.4402	-0.0517754
Cl015911	26.9234	25.5564	-0.0534899
Cl031296	19.5764	18.5801	-0.0536256
Cl005541	4.17244	3.95943	-0.0537975
Cl006058	5.50212	5.22017	-0.0540125
Cl008705	8.26104	7.81894	-0.0565432
Cl014737	17.3126	16.3845	-0.0566437
Cl029641	20.4045	19.3043	-0.0569924
Cl012981	35.5307	33.5931	-0.057678
Cl006724	28.236	26.6726	-0.0586147
Cl041611	6.26911	5.92149	-0.0587048
Cl009218	29.8736	28.1436	-0.0614706
Cl013022	124.912	117.59	-0.0622667
Cl033429	168.746	158.682	-0.0634214
Cl025867	12.6346	11.8639	-0.0649599
Cl001963	3.69602	3.46852	-0.0655919
Cl013998	1.7183	1.61206	-0.0659027
Cl031961	11.823	11.0778	-0.0672721
Cl010339	339.641	317.652	-0.0692248
Cl008676	182.926	171.045	-0.069462
Cl006134	16.176	15.1226	-0.0696549
Cl021344	101.436	94.7688	-0.0703492
Cl001216	22.8391	21.3295	-0.0707754
Cl033931	223.045	208.206	-0.0712745
Cl016732	12.7558	11.9037	-0.0715834
Cl027814	169.768	158.42	-0.071635
Cl000210	19.7656	18.4249	-0.0727647
Cl029699	13.1633	12.269	-0.0728861
Cl031570	11.3985	10.6147	-0.0738402
Cl015244	4.93016	4.58898	-0.0743491
Cl039340	28.7827	26.7457	-0.0761612
Cl011169	99.4838	92.4325	-0.0762865
Cl031444	1.98401	1.84253	-0.0767865
Cl029513	24.38	22.6405	-0.0768303
Cl027811	6.24535	5.79607	-0.0775135
Cl005876	105.689	98.0755	-0.0776255
Cl013064	8.47448	7.85848	-0.0783862
Cl001675	107.297	99.4539	-0.0788659
Cl029778	7.91436	7.33549	-0.0789134
Cl005998	13.1172	12.1534	-0.079306
Cl020955	27.5357	25.4941	-0.0800802
Cl011077	22.3149	20.6525	-0.0804977
Cl005201	14.057	12.9943	-0.0817843
Cl013636	10.8735	10.0496	-0.0819867
Cl027124	31.4908	29.0867	-0.0826529
Cl015567	79.2271	73.0989	-0.0838345
Cl006037	6.62937	6.10961	-0.0850715
Cl043584	91.861	84.6001	-0.0858261
Cl001836	3.07852	2.83325	-0.0865658
Cl036438	11.0916	10.2031	-0.0870874
Cl036267	407.323	374.238	-0.0884052
Cl014920	228.951	210.095	-0.0897489
Cl007247	211.434	193.89	-0.090485
Cl005215	57.0808	52.3065	-0.0912755
Cl018339	19.9615	18.2886	-0.0914677
Cl016297	5.78244	5.28781	-0.0935415
Cl005371	6.75457	6.17546	-0.0937766
Cl014548	24.6826	22.5489	-0.0946248
Cl000506	226.7	206.945	-0.0954593
Cl013264	74.0213	67.4863	-0.0968331
Cl006499	11.6549	10.6126	-0.0982097
Cl004231	29.6728	27.0172	-0.0982935
Cl001246	17.4079	15.8485	-0.0983976
Cl037574	132.973	120.965	-0.0992748
Cl026826	84.2454	76.5708	-0.100229
Cl011549	24.799	22.5328	-0.100569
Cl033214	12.3017	11.1746	-0.100866
Cl008466	55.4049	50.2447	-0.102701
Cl020613	68.7158	62.2361	-0.104115
Cl012934	18.1062	16.393	-0.10451
Cl023206	5.54937	5.01932	-0.105602
Cl008933	4.94179	4.46872	-0.105863
Cl024125	23.3961	21.1524	-0.106076
Cl022895	65.7276	59.3854	-0.106797
Cl012309	55.9197	50.5113	-0.107074
Cl002161	59.3683	53.6137	-0.107334
Cl026142	27.8627	25.1423	-0.108198
Cl007269	11.5479	10.4017	-0.110193
Cl034473	46.8162	42.1612	-0.11041
Cl025453	2.75473	2.48013	-0.11072
Cl028775	12.3696	11.1325	-0.11113
Cl014404	27.9891	25.1619	-0.112361
Cl024226	7.17026	6.44164	-0.113111
Cl032901	8.00749	7.18848	-0.113933
Cl019070	5.00084	4.48794	-0.114285
Cl000948	339.832	304.149	-0.117321
Cl037031	14.125	12.6402	-0.117466
Cl009130	346.31	309.622	-0.118495
Cl028760	48.5327	43.3594	-0.11931
Cl022902	135.69	121.158	-0.119945
Cl006825	20.4025	18.1944	-0.12136
Cl026503	1.22779	1.09458	-0.121701
Cl013458	7.99288	7.12431	-0.121916
Cl041959	65.6692	58.5301	-0.121973
Cl038822	33.6229	29.9299	-0.12339
Cl008631	42.4006	37.7084	-0.124434
Cl026812	11.7247	10.409	-0.126395
Cl000426	450.429	399.718	-0.126866
Cl000827	6.5444	5.80378	-0.12761
Cl018046	59.4664	52.6355	-0.129776
Cl030411	7.97304	7.05068	-0.130819
Cl023692	33.6249	29.6937	-0.132393
Cl007821	7.44323	6.56362	-0.134012
Cl004011	8.89304	7.84001	-0.134314
Cl002623	30.6428	26.9709	-0.136144
Cl006855	31.7196	27.8992	-0.136935
Cl029473	13.3323	11.7257	-0.137022
Cl002923	11.5445	10.1528	-0.137078
Cl029845	78.1821	68.7103	-0.137851
Cl000402	43.8726	38.4676	-0.140507
Cl000979	21.9795	19.2192	-0.143624
Cl004145	30.2892	26.4764	-0.144007
Cl002064	13.2557	11.581	-0.144603
Cl043748	9.76845	8.52614	-0.145706
Cl023213	1035.21	902.568	-0.146962
Cl018887	42.1169	36.7068	-0.147386
Cl015495	8.21556	7.15974	-0.147466
Cl007288	27.9177	24.3214	-0.147865
Cl005534	43.6595	38.031	-0.147999
Cl000138	15.1723	13.2159	-0.148033
Cl024820	54.9447	47.8383	-0.148551
Cl030391	6.22036	5.40804	-0.150205
Cl022213	115.308	100.195	-0.150844
Cl001540	262.099	227.325	-0.152973
Cl004212	37.1823	32.234	-0.153514
Cl021027	199.629	173.058	-0.153542
Cl013927	1.8362	1.59159	-0.153693
Cl006263	14.8308	12.8502	-0.154126
Cl025738	8.70519	7.54016	-0.15451
Cl033377	8.18506	7.0881	-0.154759
Cl037497	20.3973	17.6617	-0.154888
Cl019253	6.96306	6.02796	-0.155129
Cl001012	13.7089	11.8544	-0.156442
Cl017073	32.1687	27.8006	-0.157125
Cl037709	89.1732	77.0113	-0.157924
Cl011823	4.34857	3.75517	-0.158022
Cl005166	229.295	197.929	-0.158469
Cl020359	1049.55	905.641	-0.158898
Cl029733	56.2669	48.5322	-0.159372
Cl002621	206.077	177.558	-0.160619
Cl038101	1834.24	1578.21	-0.162228
Cl028000	35.6217	30.6239	-0.163201
Cl001620	101.754	87.4558	-0.16349
Cl007303	6.77852	5.82333	-0.164029
Cl019506	13.1885	11.3208	-0.164984
Cl013989	89.1793	76.4667	-0.16625
Cl009395	48.0594	41.2039	-0.16638
Cl030957	23.6284	20.2502	-0.166821
Cl003139	14.6577	12.5544	-0.167538
Cl012721	83.2076	71.1872	-0.168855
Cl041805	3.8823	3.3187	-0.169827
Cl001113	11.3563	9.69475	-0.171387
Cl015047	44.9587	38.3672	-0.171801
Cl018368	654.121	557.997	-0.172266
Cl018462	12.0552	10.278	-0.172905
Cl034387	6.82036	5.8136	-0.173173
Cl026064	69.409	59.1237	-0.173962
Cl031481	7.40783	6.30132	-0.1756
Cl012888	104.153	88.5935	-0.175626
Cl006091	11.3463	9.6502	-0.175761
Cl026248	38.8021	32.9891	-0.176209
Cl007151	9.65212	8.19917	-0.177208
Cl013170	11.0977	9.42273	-0.177757
Cl031130	24.0202	20.394	-0.177811
Cl020040	31.6857	26.8971	-0.178036
Cl026748	504.265	426.885	-0.181264
Cl024003	368.961	312.181	-0.18188
Cl013166	9.17872	7.76533	-0.182014
Cl023581	275.293	232.882	-0.182111
Cl014589	150.87	127.532	-0.182996
Cl002614	21.6052	18.2578	-0.18334
Cl000392	28.4139	24.0079	-0.18352
Cl013543	9.71599	8.2038	-0.184328
Cl032373	15.3178	12.9254	-0.185089
Cl008864	15.3681	12.9323	-0.188352
Cl013828	10.9431	9.20527	-0.188784
Cl009447	34.5341	29.0205	-0.189991
Cl010499	4395.51	3692.48	-0.190393
Cl023971	26.9595	22.6446	-0.190548
Cl014167	35.4807	29.7452	-0.19282
Cl037074	293.233	245.799	-0.192982
Cl041376	13.7981	11.5434	-0.195328
Cl005638	21.2502	17.7495	-0.197224
Cl010697	107.701	89.8802	-0.19827
Cl006162	61.0025	50.8771	-0.199016
Cl023400	44.2721	36.911	-0.199429
Cl006542	79.2205	66.0448	-0.199495
Cl023423	50.433	42.0391	-0.199669
Cl028441	255.8	213.089	-0.200434
Cl000103	823.704	685.556	-0.201512
Cl012228	25.9332	21.5331	-0.204341
Cl024225	14.3621	11.9041	-0.206479
Cl002272	18.7438	15.5354	-0.206524
Cl042335	86.5476	71.6627	-0.207708
Cl041029	219.273	181.349	-0.209118
Cl026571	10.3717	8.56258	-0.211285
Cl042359	67.6926	55.8719	-0.211568
Cl014658	25.2828	20.8611	-0.211958
Cl028557	101.951	84.1004	-0.21226
Cl010514	36.7911	30.291	-0.214588
Cl005136	33.3305	27.4409	-0.214626
Cl001453	11.2909	9.28309	-0.216281
Cl010904	127.359	104.705	-0.21636
Cl000216	29.8129	24.4904	-0.21733
Cl041485	31.5139	25.8869	-0.217369
Cl008507	20.59	16.8898	-0.219078
Cl041287	9.03499	7.40927	-0.219416
Cl000220	68.02	55.6693	-0.221859
Cl005310	98.6903	80.6943	-0.223014
Cl041882	9.70733	7.90733	-0.227637
Cl027983	15.4301	12.5627	-0.228246
Cl032354	16.6188	13.5244	-0.228798
Cl001380	13.1006	10.6482	-0.230311
Cl017642	9.02115	7.32649	-0.231306
Cl015161	10.425	8.45942	-0.232356
Cl010217	238.165	193.124	-0.233224
Cl015500	17.1853	13.9318	-0.233536
Cl021200	16.8955	13.6935	-0.23383
Cl008502	47.1669	38.21	-0.234413
Cl043771	74.7169	60.4938	-0.235117
Cl013770	19.4131	15.7038	-0.236205
Cl012486	32.8748	26.5884	-0.236436
Cl030539	16.3864	13.2446	-0.237216
Cl041091	4.79591	3.87616	-0.237283
Cl004242	19.5324	15.786	-0.237326
Cl011105	19.0887	15.4252	-0.237496
Cl010175	52.2444	42.1823	-0.238538
Cl038755	388.188	312.978	-0.240306
Cl009740	50.0286	40.3177	-0.240859
Cl015662	127.082	102.373	-0.24136
Cl025371	45.7412	36.7658	-0.244123
Cl026598	36.9536	29.6812	-0.245019
Cl008932	8.77136	7.04488	-0.245068
Cl015900	11.9341	9.58353	-0.245271
Cl026622	54.9478	44.096	-0.246095
Cl005669	21.1859	16.9858	-0.247268
Cl012569	10.3394	8.28088	-0.248586
Cl004619	53.0298	42.4336	-0.249711
Cl004633	12.4485	9.95583	-0.250372
Cl015330	16.3312	13.0604	-0.250438
Cl008657	27.435	21.935	-0.250745
Cl037866	21.2727	17.0072	-0.250805
Cl015598	224.856	179.474	-0.252859
Cl016437	33.0071	26.3268	-0.253747
Cl012702	94.7227	75.4871	-0.254821
Cl000594	7.56482	6.02583	-0.255399
Cl043118	456.857	363.898	-0.255451
Cl030554	49.7283	39.6035	-0.255655
Cl029569	15.5777	12.3934	-0.256931
Cl000571	86.2699	68.6273	-0.257077
Cl017171	6.52488	5.18668	-0.258007
Cl010874	8.26316	6.54921	-0.261702
Cl010151	602.948	477.482	-0.262765
Cl027980	57.5701	45.5836	-0.262954
Cl017554	319.478	252.659	-0.264466
Cl000162	70.4985	55.6951	-0.265795
Cl000123	35.0584	27.6689	-0.267066
Cl025922	8.5176	6.72208	-0.267109
Cl023918	326.317	257.268	-0.268392
Cl007405	29.2181	23.0018	-0.270253
Cl032453	33.0761	26.0109	-0.271626
Cl025855	72.8891	57.3122	-0.27179
Cl004353	18.3154	14.3801	-0.273663
Cl000646	31.5611	24.7488	-0.275258
Cl008056	55.6701	43.6176	-0.276323
Cl036363	342.016	267.867	-0.276812
Cl001070	23.9782	18.7367	-0.279744
Cl016528	22.4365	17.5311	-0.279809
Cl006011	7.41523	5.78889	-0.280941
Cl019515	14.7311	11.4866	-0.282459
Cl001512	16.1438	12.5802	-0.283268
Cl020793	19.2725	15.0161	-0.283458
Cl017661	32.3922	25.2367	-0.283539
Cl000127	12.9278	10.0592	-0.285169
Cl011097	12.015	9.32692	-0.288204
Cl022636	12.825	9.94547	-0.289528
Cl012729	9.66558	7.49424	-0.289734
Cl007637	238.124	184.572	-0.290144
Cl039932	180.114	139.313	-0.29287
Cl034411	36.8092	28.4672	-0.293041
Cl020940	7.03476	5.42872	-0.29584
Cl040104	22.1815	17.0767	-0.298928
Cl029170	35.913	27.6402	-0.299303
Cl015910	74.8613	57.5755	-0.300227
Cl003720	11.6699	8.96725	-0.301389
Cl010981	32.7568	25.1238	-0.303815
Cl012546	7.82987	6.00087	-0.304789
Cl003928	56.0945	42.9912	-0.304791
Cl005111	78.7043	60.2597	-0.306085
Cl032876	30.658	23.4685	-0.306347
Cl000366	60.8369	46.375	-0.311846
Cl008680	8.33434	6.35003	-0.312488
Cl012554	8.19206	6.23571	-0.313733
Cl009042	27.2146	20.7074	-0.314246
Cl018206	8.70093	6.61857	-0.314623
Cl031815	183.594	139.639	-0.314772
Cl013967	20.7922	15.8112	-0.315031
Cl043906	34.7159	26.3653	-0.316727
Cl031945	51.7737	39.3111	-0.317024
Cl026576	366.144	277.654	-0.318706
Cl036331	46.0908	34.9232	-0.319775
Cl008443	62.6481	47.4401	-0.320572
Cl032119	40.3241	30.5179	-0.321328
Cl002158	47.1385	35.6278	-0.323083
Cl031455	184.933	139.723	-0.323568
Cl004601	5.26761	3.97819	-0.324123
Cl032130	6659.93	5026.17	-0.325051
Cl005481	76.5544	57.7564	-0.32547
Cl010312	276.16	207.992	-0.327742
Cl030626	76.1183	57.3276	-0.327777
Cl015907	44.136	33.2388	-0.327844
Cl023584	8.6862	6.54128	-0.327907
Cl015150	12.663	9.52007	-0.330135
Cl043631	99.1481	74.5322	-0.330273
Cl021665	27.5839	20.7305	-0.330595
Cl008176	11.9972	8.98331	-0.3355
Cl006847	58.6683	43.9198	-0.335804
Cl035536	219.924	164.575	-0.336314
Cl008084	30.7804	23.0232	-0.33693
Cl007749	7.48883	5.59999	-0.337293
Cl006198	176.476	131.866	-0.338302
Cl042795	721.234	538.893	-0.338362
Cl007334	93.5346	69.8015	-0.340009
Cl017969	190.671	142.127	-0.341551
Cl034779	2.03334	1.51532	-0.34186
Cl009109	7.69175	5.73087	-0.342161
Cl017514	8.7898	6.54815	-0.342334
Cl038078	8.40861	6.26302	-0.34258
Cl008777	26.8717	20.0141	-0.34264
Cl033174	49.1477	36.5832	-0.343451
Cl006823	8.16574	6.07301	-0.344595
Cl000728	3.00789	2.23402	-0.346402
Cl039736	69.1955	51.3086	-0.348614
Cl007403	50.0893	37.1343	-0.348868
Cl024336	14.4735	10.727	-0.349263
Cl011932	36.3566	26.9452	-0.349277
Cl012589	7.42129	5.49722	-0.350009
Cl002254	10.2749	7.60547	-0.350986
Cl029535	12.0645	8.91598	-0.353127
Cl022093	3.58548	2.64783	-0.354121
Cl000830	35.4367	26.1391	-0.355694
Cl013473	70.0249	51.6152	-0.356672
Cl029359	4.84884	3.56957	-0.35838
Cl040630	32.3735	23.831	-0.35846
Cl017649	14.856	10.9239	-0.359954
Cl013744	37.1963	27.3487	-0.360077
Cl000568	74.6715	54.7616	-0.363573
Cl037714	16.1228	11.8218	-0.363816
Cl026277	19.7211	14.4571	-0.364112
Cl001732	35.4219	25.9297	-0.366078
Cl023617	13.2659	9.70308	-0.367182
Cl005228	463.712	338.804	-0.368675
Cl015604	12.9847	9.48417	-0.36909
Cl023381	630.352	460.243	-0.369607
Cl003343	11.3717	8.29786	-0.370442
Cl002278	27.3327	19.9437	-0.370493
Cl036731	55.6584	40.4917	-0.374562
Cl006177	7.50466	5.45699	-0.375237
Cl012479	10.3683	7.5378	-0.375502
Cl005484	7.3601	5.34903	-0.375969
Cl006989	163.428	118.687	-0.37697
Cl018097	15.2499	11.072	-0.377337
Cl036266	221.194	160.54	-0.377808
Cl038098	10.0613	7.29583	-0.379054
Cl036640	79.3679	57.2702	-0.385849
Cl010311	28.2073	20.3496	-0.386135
Cl023995	7.31932	5.27484	-0.38759
Cl000588	82.2679	59.2746	-0.387912
Cl005454	68.0709	48.9157	-0.391596
Cl011046	2.14659	1.54195	-0.39212
Cl041552	288.237	206.799	-0.393801
Cl030012	124.168	89.0251	-0.394757
Cl016899	14.7365	10.5582	-0.395745
Cl039221	8.99657	6.44435	-0.39604
Cl006046	18.6101	13.2895	-0.400354
Cl035443	24.0854	17.1802	-0.401931
Cl012203	9.80909	6.98925	-0.403455
Cl031943	40.558	28.8915	-0.403802
Cl022398	16.0059	11.3991	-0.404143
Cl025045	110.432	78.5711	-0.405501
Cl023841	143.683	102.167	-0.406354
Cl035039	44.7435	31.7851	-0.407688
Cl000583	36.1434	25.6466	-0.409287
Cl019185	3.3722	2.39083	-0.41047
Cl007937	18.8993	13.3908	-0.411363
Cl013553	9.0305	6.37885	-0.415696
Cl038129	180.679	127.622	-0.415739
Cl005004	650.087	458.053	-0.41924
Cl009358	115.726	81.3548	-0.422481
Cl019134	10.113	7.10528	-0.423314
Cl005434	373.593	262.357	-0.423988
Cl012455	81.9154	57.3955	-0.427209
Cl005906	111.875	78.3593	-0.427717
Cl037880	4366.71	3048.44	-0.432443
Cl010080	163.648	113.48	-0.442085
Cl001252	15.2933	10.5813	-0.445314
Cl039266	9.71209	6.69224	-0.451247
Cl028150	30.2738	20.7899	-0.456179
Cl030903	15.9393	10.9251	-0.458963
Cl023682	25.8485	17.6698	-0.462866
Cl032653	20.612	14.0541	-0.466619
Cl008152	37.7945	25.7386	-0.468398
Cl016272	50.7974	34.5212	-0.471485
Cl018657	262.793	178.59	-0.471487
Cl009357	330.676	224.485	-0.473044
Cl043633	7.1129	4.82811	-0.473225
Cl014036	82.5856	55.6163	-0.484918
Cl005460	206.442	138.602	-0.489461
Cl013735	19.1586	12.8563	-0.490209
Cl001886	30.3118	20.2516	-0.496761
Cl009355	207.589	138.644	-0.497278
Cl042584	86.281	57.5685	-0.498754
Cl006222	5.02562	3.3505	-0.499959
Cl032115	14835.6	9887.09	-0.500499
Cl027048	185.168	123.351	-0.501151
Cl026866	12.5762	8.37494	-0.501653
Cl012889	32.9006	21.8942	-0.502704
Cl018010	53.6339	35.6472	-0.504574
Cl022606	40.3415	26.8097	-0.504733
Cl029610	14.2025	9.39708	-0.51137
Cl012654	44.5283	29.4331	-0.512863
Cl026890	14.3638	9.4791	-0.515317
Cl000878	12.5964	8.29127	-0.519237
Cl039158	61.3851	40.3994	-0.519456
Cl010754	19.7552	13.001	-0.519513
Cl024460	17.3315	11.3989	-0.52046
Cl025696	50.9864	33.5301	-0.520616
Cl014549	22.6255	14.8422	-0.524408
Cl002280	20.3519	13.3425	-0.525338
Cl016483	42.6913	27.9739	-0.526115
Cl023134	25.147	16.4729	-0.526565
Cl012068	18.9068	12.3708	-0.528339
Cl026287	9.23864	6.04397	-0.528571
Cl016597	7.73787	5.0474	-0.533042
Cl025445	1.51768	0.987353	-0.537124
Cl001528	113.02	73.498	-0.537731
Cl025697	21.4012	13.8272	-0.547761
Cl018651	10.2456	6.60385	-0.551454
Cl013505	13.2382	8.52205	-0.553411
Cl027081	45.5089	29.1604	-0.560643
Cl008253	99.6935	63.7356	-0.564174
Cl026278	73.1039	46.6796	-0.56608
Cl039183	298.544	190.15	-0.570043
Cl023689	12.4477	7.90838	-0.573991
Cl010906	20.6538	13.1017	-0.576421
Cl004974	26.0311	16.4882	-0.578775
Cl005755	8.35134	5.28169	-0.581186
Cl035015	8.09392	5.11867	-0.581255
Cl029070	53.9869	34.0778	-0.584223
Cl028774	10.1183	6.3815	-0.585561
Cl001061	12.4951	7.858	-0.590117
Cl035548	80.0434	50.1859	-0.594936
Cl044261	167.894	105.203	-0.595899
Cl016168	150.502	94.1986	-0.597711
Cl007395	18.717	11.7143	-0.597793
Cl039185	5.11594	3.19812	-0.599669
Cl005157	13.0016	8.12127	-0.600928
Cl018174	21.2711	13.2567	-0.604548
Cl015660	73.8876	45.9197	-0.60906
Cl006797	129.046	80.1973	-0.609108
Cl000226	242.92	150.035	-0.619092
Cl012293	9.68652	5.98024	-0.619756
Cl008872	170.529	105.19	-0.621154
Cl027947	17.0276	10.4575	-0.628274
Cl010145	71.8891	44.1284	-0.629089
Cl022704	68.5749	41.9985	-0.632791
Cl038560	5051.01	3089.09	-0.635113
Cl000540	38.0101	23.2122	-0.637508
Cl032117	6033.04	3675.68	-0.641339
Cl031534	121.485	73.9501	-0.642794
Cl007308	11.7353	7.12028	-0.648148
Cl005582	12.0321	7.25345	-0.658806
Cl035630	11.6876	7.03732	-0.660807
Cl038753	519.971	312.664	-0.663036
Cl022786	22.5095	13.5335	-0.663243
Cl014366	14.6636	8.81383	-0.663706
Cl024448	62.4203	37.4869	-0.665122
Cl031318	64.694	38.5667	-0.677457
Cl004208	135.955	80.5631	-0.687554
Cl040449	2124.06	1256.49	-0.690475
Cl042468	12.546	7.41087	-0.692914
Cl012901	1256.8	738.045	-0.702875
Cl022893	777.604	456.555	-0.7032
Cl029568	17.2759	10.1406	-0.703628
Cl029053	15.2587	8.95136	-0.704624
Cl032137	1362.77	795.924	-0.71219
Cl026308	15.0293	8.76992	-0.713727
Cl000242	36.6353	21.3628	-0.714914
Cl033231	41.9289	24.4407	-0.71554
Cl010900	27.0371	15.6922	-0.722966
Cl007062	3.71966	2.15494	-0.72611
Cl000423	924.051	533.896	-0.730771
Cl013191	65.3276	37.6808	-0.73371
Cl022922	12.5475	7.2281	-0.73594
Cl015619	40.1798	23.0563	-0.742681
Cl014954	47.3983	27.1859	-0.743493
Cl022043	1248.83	716.235	-0.743601
Cl001062	65.3172	37.2958	-0.751327
Cl039157	237.56	135.505	-0.753148
Cl032136	3810.67	2165.58	-0.759655
Cl025857	27.2566	15.4842	-0.76028
Cl004240	67.4156	38.227	-0.763557
Cl034827	35.4169	20.076	-0.764138
Cl043321	1.05844	0.597903	-0.770249
Cl038369	84.1777	47.5326	-0.770946
Cl002060	10.5343	5.9477	-0.77116
Cl013002	1.38028	0.776099	-0.778491
Cl033533	303.323	169.702	-0.787392
Cl016876	10.8726	6.07678	-0.789205
Cl008122	13.1889	7.36673	-0.790329
Cl041760	180.495	100.779	-0.790996
Cl016072	16.8079	9.32576	-0.80231
Cl002498	32.8826	18.1554	-0.811172
Cl032709	97.1862	53.2875	-0.823809
Cl010932	1120.16	613.91	-0.824631
Cl030066	50.652	27.6965	-0.82882
Cl002236	31.0132	16.9445	-0.830281
Cl022171	139.444	75.7705	-0.840352
Cl034230	53.8053	29.1959	-0.842903
Cl015691	20.127	10.8586	-0.853548
Cl024629	14.1757	7.59258	-0.867044
Cl005172	27.6735	14.7828	-0.872001
Cl030174	54.3412	28.9622	-0.876281
Cl007164	47.0557	24.9555	-0.885587
Cl011758	10.7503	5.64012	-0.906049
Cl005027	111.279	58.3591	-0.906799
Cl004683	34.0232	17.831	-0.908096
Cl032319	24.3392	12.751	-0.908801
Cl036614	101.432	53.1113	-0.9098
Cl029014	28.1332	14.7126	-0.912191
Cl020292	16.6024	8.67428	-0.913975
Cl006764	17.5387	9.08662	-0.930168
Cl032411	16.671	8.57623	-0.943856
Cl040039	19.8311	10.1998	-0.944258
Cl026621	280.872	144.459	-0.944308
Cl005728	41.6359	21.3681	-0.948513
Cl034133	12.0669	6.15294	-0.961163
Cl042255	108.989	55.5216	-0.962995
Cl010565	556.284	281.595	-0.975474
Cl013541	11.9956	6.05939	-0.97968
Cl022517	19.5199	9.82989	-0.985765
Cl021842	12.107	6.09509	-0.986349
Cl000920	12.3861	6.22737	-0.988985
Cl012272	25.1439	12.616	-0.993016
Cl031333	21.5283	10.7267	-1.00699
Cl018402	863.43	428.775	-1.01371
Cl012966	35.762	17.6881	-1.02181
Cl010764	355.395	174.919	-1.03177
Cl034222	38.765	18.8191	-1.05988
Cl032743	159.585	77.2804	-1.06501
Cl014277	54.6778	26.2526	-1.08276
Cl008265	59.0857	28.326	-1.08592
Cl034225	14.3475	6.86962	-1.08854
Cl015353	28.9254	13.6958	-1.112
Cl029837	27.2181	12.8401	-1.11978
Cl012584	161.456	75.7831	-1.1305
Cl038131	15.6441	7.22412	-1.16554
Cl034592	612.176	282.371	-1.16799
Cl001442	17.0459	7.79885	-1.1857
Cl024364	376.215	171.705	-1.19105
Cl030602	33.0093	15.0561	-1.19242
Cl031890	30.9299	14.0663	-1.19886
Cl008397	14.4532	6.53823	-1.21056
Cl014054	89.0974	40.2828	-1.2118
Cl000514	142.675	64.4241	-1.21462
Cl027260	11.4499	5.0275	-1.27746
Cl016343	28.3096	12.3949	-1.28398
Cl022774	104.522	45.4921	-1.29758
Cl012275	14.8184	6.36475	-1.32819
Cl015115	3.72025	1.59201	-1.33682
Cl042577	240.132	101.63	-1.36281
Cl013714	15.451	6.5276	-1.36702
Cl001392	12.8347	5.37301	-1.38873
Cl004453	13.6481	5.70852	-1.39083
Cl003317	16.4708	6.70401	-1.45685
Cl044274	2458.92	993.803	-1.47426
Cl030186	21.3747	8.59795	-1.48602
Cl015347	147.578	59.061	-1.49874
Cl017373	15.1809	6.05851	-1.50572
Cl039182	2920.72	1164.54	-1.50805
Cl044262	4318.79	1702.25	-1.5371
Cl016353	68.0232	26.3544	-1.5811
Cl030613	23.5494	9.11107	-1.58471
Cl036820	57.9645	22.19	-1.61219
Cl017450	74.0226	28.2932	-1.61627
Cl034653	16.1006	6.06399	-1.65512
Cl028048	159.684	59.3831	-1.68905
Cl001533	79.8418	29.2619	-1.72852
Cl016082	306.369	111.406	-1.75003
Cl009265	30.1811	10.9275	-1.76193
Cl030604	95.1681	32.8064	-1.9009
Cl021699	19.1937	6.59867	-1.90873
Cl032423	44.5026	15.0529	-1.95642
Cl033959	40.5138	13.3879	-2.02616
Cl026057	26.5839	8.37946	-2.17251
Cl023597	20.694	6.4294	-2.21864
Cl042963	20.6277	6.21518	-2.31893
Cl020054	94.6455	27.0641	-2.49708
Cl038630	438.209	121.174	-2.61637
Cl044429	70.4002	18.4182	-2.82233
Cl025614	842.871	215.526	-2.91077
Cl003323	134.634	34.2152	-2.93492
Cl040429	27.3428	6.32499	-3.32298
Cl008065	91.7313	21.003	-3.36753
Cl025854	122.906	26.074	-3.71373
Cl010695	218.694	43.9824	-3.97231
Cl040768	42.8626	5.61989	-6.62694
Cl030676	640.411	69.1985	-8.25469
Cl022382	79.3635	8.10599	-8.79073
Cl014663	0.008488	0.0001	-83.88

## Sheet: P6-C
Gene id	MeanTPM (P6)	MeanTPM (C)	log2FoldChange	pValue	qValue	result
Cl034616	5.16591	0.166578	4.95475	7.48817e-06	8.94658e-05	up
Cl018398	5.02862	11.1592	-1.15	0.00376828	0.019418	down
Cl027459	4.89671	16.301	-1.73508	0.000311917	0.00236941	down
Cl018536	5.57131	20.9454	-1.91054	5.00552e-22	5.68501e-20	down
Cl027983	15.4301	5.80113	1.41135	0.00459232	0.022911	up
Cl027980	57.5701	14.6052	1.97884	4.18489e-27	8.26751e-25	up
Cl024184	6.21727	0.785364	2.98485	3.68515e-10	1.04213e-08	up
Cl012281	24.1013	51.0745	-1.08349	1.45096e-09	3.73428e-08	down
Cl032512	17.6621	4.67774	1.91677	7.68308e-22	8.58698e-20	up
Cl031570	11.3985	2.87427	1.98757	2.96277e-10	8.45521e-09	up
Cl031577	15.7929	49.7046	-1.6541	1.60796e-14	7.98373e-13	down
Cl041032	18.5603	7.17696	1.37078	7.87294e-06	9.34262e-05	up
Cl007636	8.82111	1.78535	2.30475	8.80032e-15	4.45623e-13	up
Cl021282	53.8502	112.832	-1.06715	5.77818e-05	0.000548546	down
Cl000151	6.92422	17.3126	-1.3221	1.09794e-08	2.37475e-07	down
Cl041659	155.087	67.6242	1.19747	1.65155e-15	9.10235e-14	up
Cl041652	42.9754	16.0897	1.41737	4.38427e-18	3.26238e-16	up
Cl001988	5.15389	10.7042	-1.05444	0.00804985	0.0359683	down
Cl003853	8.58921	3.41462	1.3308	1.18822e-09	3.10366e-08	up
Cl003858	36.4573	89.3179	-1.29274	1.24242e-06	1.77644e-05	down
Cl036363	342.016	129.867	1.39704	3.72967e-07	6.0409e-06	up
Cl006989	163.428	490.524	-1.58567	5.80483e-05	0.000550517	down
Cl006983	0.541741	7.60311	-3.81091	6.7167e-09	1.52077e-07	down
Cl006984	14.769	5.92656	1.31731	3.89579e-09	9.2097e-08	up
Cl004851	34.3936	10.841	1.66564	5.19796e-18	3.83733e-16	up
Cl004855	15.6202	6.7103	1.21897	0.0041781	0.0211797	up
Cl005728	41.6359	2.60142	4.00046	3.78312e-16	2.24847e-14	up
Cl005721	1.77765	5.56439	-1.64625	7.58141e-07	1.13977e-05	down
Cl018983	52.3079	116.665	-1.15727	0.000293566	0.00225172	down
Cl003070	2.58181	9.84031	-1.93032	1.40013e-08	2.96212e-07	down
Cl003079	8.92613	23.9085	-1.42142	3.6654e-09	8.74367e-08	down
Cl035040	2.00763	13.566	-2.75644	3.94903e-17	2.65029e-15	down
Cl026621	280.872	8.52702	5.04173	1.42282e-24	2.10076e-22	up
Cl026622	54.9478	7.52776	2.86777	7.40136e-23	9.52432e-21	up
Cl001684	23.4752	4.91374	2.25624	1.82571e-07	3.12488e-06	up
Cl039539	6.05242	13.4807	-1.15531	2.01267e-06	2.75975e-05	down
Cl024578	13.2847	6.60418	1.00832	3.47871e-07	5.66714e-06	up
Cl024571	56.2835	134.754	-1.25954	2.28975e-07	3.85561e-06	down
Cl025620	3.29872	11.0498	-1.74404	1.06074e-10	3.24857e-09	down
Cl025626	2.90071	7.97082	-1.45832	8.85641e-10	2.37069e-08	down
Cl016353	68.0232	0.0590093	10.1709	4.77653e-19	3.91801e-17	up
Cl016350	5.7445	23.5471	-2.0353	3.33033e-21	3.46961e-19	down
Cl013189	16.3055	4.22722	1.94758	3.24244e-16	1.93532e-14	up
Cl014861	1.95517	6.87263	-1.81357	1.66439e-09	4.22544e-08	down
Cl015115	3.72025	18.5964	-2.32156	1.51691e-06	2.13089e-05	down
Cl012325	7.61515	17.1894	-1.17458	5.52816e-07	8.56803e-06	down
Cl000111	5.13751	0.0001	15.6488	3.89688e-09	9.2097e-08	up
Cl006615	22.1721	45.9255	-1.05055	9.52724e-11	2.94024e-09	down
Cl009437	53.264	108.64	-1.02832	6.1896e-05	0.000584046	down
Cl001392	12.8347	0.768109	4.06259	0.000141276	0.00119735	up
Cl043696	5.66155	11.5151	-1.02426	0.00492734	0.0242588	down
Cl007563	7.17835	17.7976	-1.30996	1.1231e-07	2.01061e-06	down
Cl043343	62.3473	166.474	-1.4169	1.03754e-05	0.000119927	down
Cl043342	213.667	537.218	-1.33014	1.001e-08	2.17515e-07	down
Cl000937	10.5774	23.6594	-1.16143	1.7949e-05	0.000194782	down
Cl035536	219.924	45.6506	2.2683	3.46845e-22	4.1055e-20	up
Cl026396	5.05798	2.1792	1.21476	3.75803e-06	4.8073e-05	up
Cl018746	1.77593	18.3121	-3.36615	7.56263e-14	3.41634e-12	down
Cl041793	2.22253	9.78132	-2.13783	1.64081e-05	0.000179803	down
Cl007212	16.2917	7.58894	1.10217	1.06677e-07	1.92081e-06	up
Cl022893	777.604	62.9953	3.62572	7.03598e-109	3.9476e-105	up
Cl022895	65.7276	15.1011	2.12184	9.72336e-10	2.57573e-08	up
Cl023276	33.1058	73.4458	-1.14959	0.0120264	0.0495778	down
Cl023859	2.86236	9.01678	-1.65541	3.97165e-06	5.0552e-05	down
Cl040260	46.0996	98.426	-1.09429	1.44008e-05	0.000159931	down
Cl026981	1.5126	11.4484	-2.92005	4.11541e-18	3.07866e-16	down
Cl018887	42.1169	17.4446	1.27162	0.00113135	0.0071756	up
Cl005726	27.531	13.7331	1.0034	3.99225e-09	9.41923e-08	up
Cl027163	37.8421	8.94566	2.08073	2.92976e-35	1.0537e-32	up
Cl012549	23.1847	11.2414	1.04435	0.000206948	0.00166586	up
Cl012546	7.82987	2.26991	1.78635	2.20102e-06	2.98142e-05	up
Cl012544	24.4154	57.3285	-1.23146	3.59342e-09	8.58302e-08	down
Cl029193	13.5187	29.3759	-1.11968	1.49855e-12	5.77458e-11	down
Cl023134	25.147	3.61699	2.79753	3.39903e-09	8.13593e-08	up
Cl011169	99.4838	26.9678	1.88322	2.27501e-23	3.03909e-21	up
Cl011164	17.5433	36.6507	-1.06292	1.85432e-07	3.16805e-06	down
Cl027832	6.00732	18.1592	-1.59591	8.46245e-22	9.38328e-20	down
Cl015096	9.73234	0.328224	4.89003	1.73518e-14	8.58503e-13	up
Cl028176	9.88763	1.21458	3.02516	2.32174e-11	7.80957e-10	up
Cl017258	8.67992	2.84439	1.60956	9.11511e-09	2.00083e-07	up
Cl031809	154.008	316.929	-1.04115	1.61306e-14	7.99491e-13	down
Cl031808	5.08938	15.0772	-1.56681	0.00132546	0.00817035	down
Cl036460	56.2565	171.306	-1.60648	2.94208e-18	2.2367e-16	down
Cl001051	37.1051	17.0663	1.12047	0.000330304	0.00248953	up
Cl006001	7.64523	3.40221	1.16809	0.000110636	0.0009705	up
Cl031117	196.27	83.1613	1.23886	2.24332e-07	3.78423e-06	up
Cl021744	0.857234	16.6879	-4.28297	1.32672e-29	3.1541e-27	down
Cl021743	133.621	291.464	-1.12517	1.15398e-12	4.48997e-11	down
Cl000878	12.5964	2.00541	2.65104	2.41169e-09	5.95032e-08	up
Cl000871	9.03798	3.84436	1.23326	0.000274211	0.00212264	up
Cl034560	12.0904	4.88101	1.30861	0.000155736	0.0013023	up
Cl007062	3.71966	12.7709	-1.77962	8.43332e-05	0.000765384	down
Cl019374	7.2124	2.7682	1.38153	0.000193219	0.00157112	up
Cl006823	8.16574	0.583447	3.80691	4.82579e-22	5.54827e-20	up
Cl006825	20.4025	6.61126	1.62575	9.76612e-06	0.000113727	up
Cl024656	123.079	264.308	-1.10264	2.32054e-08	4.68551e-07	down
Cl039930	69.2302	22.6331	1.61297	3.581e-10	1.01472e-08	up
Cl039932	180.114	390.849	-1.1177	2.23432e-12	8.3796e-11	down
Cl039936	12.9406	5.9396	1.12346	4.83717e-06	6.04172e-05	up
Cl021220	6.08199	23.7491	-1.96526	1.1831e-06	1.7029e-05	down
Cl009042	27.2146	8.94058	1.60594	7.95337e-28	1.70317e-25	up
Cl012997	44.6612	20.4843	1.1245	2.46556e-22	2.99422e-20	up
Cl012913	24.1877	64.1131	-1.40634	7.77557e-06	9.2388e-05	down
Cl012838	8.7176	2.20445	1.98351	2.73646e-14	1.31e-12	up
Cl029785	2.01601	5.60092	-1.47416	0.00133393	0.00821528	down
Cl029789	28.9281	71.9092	-1.31371	5.6261e-08	1.06068e-06	down
Cl016732	12.7558	1.23342	3.37041	3.8499e-12	1.41734e-10	up
Cl016737	2.26365	5.95372	-1.39514	0.00025867	0.00201737	down
Cl011333	0.992691	6.12572	-2.62546	1.99189e-07	3.38863e-06	down
Cl010066	332.58	85.3702	1.9619	0.00018174	0.00148901	up
Cl008056	55.6701	11.2903	2.30182	1.32854e-38	6.10977e-36	up
Cl000689	328.149	128.299	1.35484	1.46712e-12	5.66903e-11	up
Cl003343	11.3717	0.367044	4.95335	2.42253e-19	2.0347e-17	up
Cl020379	5.9457	13.6086	-1.1946	0.00380794	0.0195864	down
Cl020373	16.6264	42.0633	-1.33908	1.48208e-10	4.41835e-09	down
Cl020372	56.1895	216.896	-1.94863	4.11229e-26	7.3479e-24	down
Cl004699	320.527	751.453	-1.22924	8.20513e-09	1.81672e-07	down
Cl039609	8.86661	2.47722	1.83966	0.00946076	0.0409446	up
Cl019508	115.947	57.5301	1.01107	8.48979e-05	0.000769761	up
Cl019506	13.1885	4.03237	1.70958	4.91281e-12	1.79219e-10	up
Cl022789	38.7015	79.3542	-1.03592	0.0097131	0.0418301	down
Cl022786	22.5095	0.127199	7.46731	1.34849e-08	2.86152e-07	up
Cl018679	5.46918	2.56399	1.09293	0.00103938	0.00666157	up
Cl018674	278.992	121.314	1.20147	3.12725e-10	8.90647e-09	up
Cl027666	5.96448	2.96658	1.00759	0.00251711	0.0138919	up
Cl027668	7.51465	3.47412	1.11306	1.58291e-12	6.06631e-11	up
Cl013109	14.3054	6.90384	1.05109	0.000233295	0.00184616	up
Cl019996	6.80832	0.217188	4.97028	2.61376e-18	2.00338e-16	up
Cl015190	3.41248	9.5713	-1.48789	6.98154e-05	0.00064852	down
Cl015193	3.87056	14.3443	-1.88986	9.3037e-10	2.4786e-08	down
Cl008527	5.42494	1.33405	2.02379	0.00319838	0.0169611	up
Cl013927	1.8362	6.10222	-1.73261	0.0103855	0.0442341	down
Cl029845	78.1821	25.3106	1.6271	7.4144e-12	2.6598e-10	up
Cl031432	9.24767	3.7176	1.31472	8.86557e-05	0.000799184	up
Cl040353	668.358	1919.01	-1.52167	4.20916e-14	1.9582e-12	down
Cl041750	7.78094	3.62338	1.10261	0.000295584	0.00226372	up
Cl029061	67.107	314.855	-2.23015	1.01822e-20	9.91807e-19	down
Cl012202	10.0939	4.44777	1.18233	7.29267e-05	0.000673648	up
Cl003955	10.6085	21.6234	-1.02737	1.6071e-05	0.000176454	down
Cl034842	52.508	134.83	-1.36053	0.00188367	0.010945	down
Cl028858	8.22301	37.3073	-2.18172	4.04492e-17	2.70817e-15	down
Cl028857	7.26919	28.4824	-1.97021	9.41765e-20	8.36055e-18	down
Cl022810	4.06502	10.3371	-1.3465	2.81107e-12	1.04449e-10	down
Cl000540	38.0101	11.0742	1.77919	9.07524e-07	1.33782e-05	up
Cl005790	35.4267	15.8304	1.16214	7.55851e-05	0.000695666	up
Cl005448	61.0413	151.077	-1.30742	0.0100507	0.043066	down
Cl006263	14.8308	3.23885	2.19504	2.16231e-13	9.26097e-12	up
Cl003138	10.5282	4.11335	1.35588	0.0021511	0.0122353	up
Cl003139	14.6577	3.12634	2.22911	3.00837e-08	5.95441e-07	up
Cl030174	54.3412	3.29454	4.0439	3.12351e-41	1.86434e-38	up
Cl038369	84.1777	15.224	2.46709	1.62631e-47	1.30351e-44	up
Cl026908	12.2595	1.12243	3.4492	2.01093e-16	1.23171e-14	up
Cl032469	21.9177	45.2759	-1.04665	0.000395436	0.00289412	down
Cl012891	5.54528	17.3034	-1.64172	5.25659e-17	3.46157e-15	down
Cl023423	50.433	12.4447	2.01883	5.77836e-39	2.74746e-36	up
Cl013718	9.73523	37.9025	-1.96101	7.35453e-22	8.25267e-20	down
Cl001836	3.07852	6.53536	-1.08603	0.000261922	0.00203877	down
Cl001917	18.7723	38.3308	-1.0299	0.000683172	0.00463707	down
Cl017707	22.9098	7.1673	1.67646	2.16875e-06	2.94767e-05	up
Cl029473	13.3323	5.06857	1.39528	1.64824e-07	2.84892e-06	up
Cl029478	5.64086	2.57424	1.13177	8.42462e-05	0.000765089	up
Cl014054	89.0974	1.05419	6.40117	5.01318e-06	6.23104e-05	up
Cl015832	6.17087	1.90517	1.69555	1.17581e-06	1.69327e-05	up
Cl035472	43.9896	143.195	-1.70275	1.02383e-15	5.7674e-14	down
Cl033139	6.46427	1.87328	1.78692	3.24692e-05	0.000328711	up
Cl033132	15.4217	5.47875	1.49305	1.69887e-06	2.36752e-05	up
Cl037837	118.604	256.732	-1.11411	0.00539621	0.0261225	down
Cl018021	10.0628	1.95029	2.36727	4.15513e-08	8.00576e-07	up
Cl032260	49.3511	137.951	-1.483	2.24491e-11	7.5693e-10	down
Cl004920	18.0679	6.54387	1.46522	2.50635e-06	3.34654e-05	up
Cl002183	7.24819	22.1658	-1.61264	4.22574e-05	0.000415509	down
Cl002455	14.2463	5.74454	1.31032	4.6805e-06	5.86432e-05	up
Cl014394	4.25946	21.0625	-2.30594	9.82262e-20	8.66522e-18	down
Cl019031	22.8582	5.63395	2.02049	2.3366e-07	3.92742e-06	up
Cl035043	3.16009	10.063	-1.67103	1.7789e-06	2.46559e-05	down
Cl019034	15.2356	40.9576	-1.42669	0.0041703	0.0211439	down
Cl019035	8.07541	30.3296	-1.90912	1.12821e-11	3.9711e-10	down
Cl029440	5.4214	0.124521	5.44421	9.63785e-08	1.76022e-06	up
Cl033670	3.3763	7.91031	-1.22829	0.000723782	0.00487614	down
Cl038665	5.98419	1.0567	2.50159	8.28251e-07	1.23001e-05	up
Cl039221	8.99657	0.154342	5.86517	6.95627e-08	1.29492e-06	up
Cl039224	22.3587	55.8611	-1.32101	2.7676e-14	1.3204e-12	down
Cl039228	1.86466	6.12584	-1.71599	0.000503277	0.00356696	down
Cl023679	150.373	52.3542	1.52217	5.3041e-21	5.35237e-19	up
Cl015934	52.847	15.7193	1.74929	3.95595e-13	1.65143e-11	up
Cl015933	6.38082	2.88018	1.14758	0.00566411	0.0271523	up
Cl027979	5.76653	21.709	-1.91252	1.38563e-13	6.0172e-12	down
Cl027973	8.7931	18.5371	-1.07597	7.38988e-07	1.11396e-05	down
Cl029535	12.0645	2.86027	2.07654	5.18165e-22	5.86133e-20	up
Cl017512	35.1613	17.29	1.02405	0.00111375	0.00708642	up
Cl036090	11.133	23.288	-1.06474	0.00494051	0.0243066	down
Cl026624	2.89845	7.72835	-1.41488	9.46564e-08	1.7299e-06	down
Cl006764	17.5387	1.42297	3.62357	1.20185e-09	3.13634e-08	up
Cl007492	83.9272	30.1844	1.47533	2.60762e-08	5.22139e-07	up
Cl001266	23.1852	96.742	-2.06094	4.96019e-22	5.65643e-20	down
Cl031014	45.5454	15.4332	1.56127	2.93285e-09	7.08659e-08	up
Cl021027	199.629	12.5429	3.99239	4.13814e-75	7.73916e-72	up
Cl002844	10.2174	1.12429	3.18394	9.5473e-10	2.53868e-08	up
Cl026554	7.45273	2.91814	1.35272	5.42976e-05	0.000518981	up
Cl032650	45.3536	8.11822	2.48198	4.60052e-10	1.28289e-08	up
Cl032653	20.612	4.63519	2.15278	3.90196e-07	6.29084e-06	up
Cl022706	6.72755	62.0974	-3.20638	2.46892e-21	2.59403e-19	down
Cl022704	68.5749	0.496307	7.1103	1.02661e-37	4.49991e-35	up
Cl022708	61.1815	26.6118	1.20103	1.14084e-05	0.000130789	up
Cl005176	8.06356	20.4214	-1.3406	0.00799639	0.0357715	down
Cl005172	27.6735	0.452411	5.93472	3.02525e-16	1.81729e-14	up
Cl039300	14.5227	1.57642	3.20359	4.59548e-08	8.79979e-07	up
Cl039308	56.3815	25.3558	1.1529	2.13894e-05	0.000226857	up
Cl025049	20.3225	77.948	-1.93944	3.51402e-23	4.62866e-21	down
Cl025042	4.92666	10.2856	-1.06194	0.0104913	0.0445994	down
Cl002280	20.3519	61.7348	-1.60092	1.59803e-08	3.34049e-07	down
Cl021344	101.436	40.1783	1.33608	4.65346e-06	5.83565e-05	up
Cl022066	9.94619	4.1833	1.2495	1.12419e-05	0.000129038	up
Cl028000	35.6217	11.0371	1.69039	1.64697e-10	4.87367e-09	up
Cl009257	7.3737	2.35115	1.64902	4.24783e-05	0.000417243	up
Cl039535	2.34168	20.6709	-3.14199	1.57512e-23	2.11421e-21	down
Cl029352	12.0245	25.2597	-1.07086	1.14803e-08	2.46976e-07	down
Cl024053	41.9681	190.734	-2.1842	7.57304e-29	1.69957e-26	down
Cl005534	43.6595	3.54598	3.62204	2.34904e-18	1.80541e-16	up
Cl005533	9.38913	1.1621	3.01426	8.97483e-09	1.97313e-07	up
Cl000723	11.5085	43.9249	-1.93234	3.03979e-14	1.4429e-12	down
Cl016475	1.80173	5.61866	-1.64084	0.00268547	0.014691	down
Cl001442	17.0459	2.14247	2.99208	8.53654e-07	1.26372e-05	up
Cl001447	229.954	44.1289	2.38155	0.00474902	0.0235163	up
Cl010145	71.8891	11.2673	2.67363	4.358e-10	1.21889e-08	up
Cl008397	14.4532	0.841891	4.10161	1.82212e-19	1.55841e-17	up
Cl043829	1.28362	6.60077	-2.36242	6.98318e-20	6.31933e-18	down
Cl008641	2.82354	6.90418	-1.28997	8.33316e-07	1.23688e-05	down
Cl005371	6.75457	1.75208	1.9468	2.73778e-07	4.53114e-06	up
Cl041551	5.61411	1.57021	1.8381	1.29837e-07	2.2951e-06	up
Cl041552	288.237	68.1467	2.08054	1.32917e-18	1.04446e-16	up
Cl000473	4.15342	15.3301	-1.88399	2.78717e-06	3.67773e-05	down
Cl009119	250.905	82.28	1.60853	3.75505e-13	1.5699e-11	up
Cl006134	16.176	35.3234	-1.12677	1.33121e-08	2.82913e-07	down
Cl020234	3.17615	11.5952	-1.86818	1.14802e-07	2.04868e-06	down
Cl020235	5.51907	14.7253	-1.4158	3.18803e-08	6.28487e-07	down
Cl020233	2.78385	7.23566	-1.37804	0.000846906	0.00556921	down
Cl007269	11.5479	3.95813	1.54474	7.28919e-06	8.73862e-05	up
Cl007262	42.3249	175.562	-2.0524	7.28025e-11	2.28704e-09	down
Cl007263	66.7093	138.454	-1.05345	0.0016165	0.00965048	down
Cl004402	2.13828	5.60743	-1.39089	5.07775e-06	6.29457e-05	down
Cl035369	5.38449	0.680788	2.98353	8.80475e-06	0.000103607	up
Cl035587	3.63326	10.8406	-1.57712	1.4569e-07	2.54645e-06	down
Cl033408	1.87304	5.38233	-1.52285	6.21026e-08	1.16455e-06	down
Cl037988	23.8137	82.6435	-1.79511	1.45305e-09	3.73624e-08	down
Cl012815	7.28356	2.14472	1.76385	2.75886e-16	1.6644e-14	up
Cl012814	6.88472	1.02381	2.74945	0.000164709	0.00136502	up
Cl012813	54.5765	4.59297	3.57078	3.46502e-24	4.9594e-22	up
Cl019793	7.14995	15.8744	-1.1507	0.00379547	0.0195294	down
Cl026328	12.1287	5.20913	1.21931	8.212e-05	0.00074831	up
Cl027749	9.85777	4.6691	1.07812	1.61431e-05	0.000177162	up
Cl018447	10.8698	2.04435	2.41061	6.06158e-15	3.12584e-13	up
Cl028024	21.9307	7.39744	1.56786	1.10215e-06	1.59703e-05	up
Cl013022	124.912	0.426385	8.19454	4.66282e-11	1.49835e-09	up
Cl013796	7.98071	0.286122	4.80182	5.84223e-27	1.13029e-24	up
Cl036276	16.4279	4.04416	2.02224	3.3062e-06	4.29393e-05	up
Cl040934	4.03682	18.5133	-2.19727	3.25533e-15	1.73946e-13	down
Cl012779	49.9202	278.124	-2.47803	3.31314e-27	6.68659e-25	down
Cl013365	18.6643	6.74737	1.46789	0.00368443	0.01907	up
Cl037064	36.9381	16.5974	1.15415	2.40552e-16	1.46382e-14	up
Cl016876	10.8726	1.18205	3.20134	1.39559e-08	2.95475e-07	up
Cl005636	1.0372	6.05663	-2.54581	1.96966e-14	9.65996e-13	down
Cl013458	7.99288	2.78274	1.52221	3.83662e-07	6.20033e-06	up
Cl025932	1124.74	2530.26	-1.1697	0.00768862	0.0346266	down
Cl027260	11.4499	1.83604	2.64067	5.47499e-06	6.73049e-05	up
Cl042146	6.73147	3.08172	1.12719	0.000107458	0.00094558	up
Cl029146	3.59669	8.73353	-1.2799	1.72001e-06	2.39224e-05	down
Cl030487	379.885	1088.26	-1.51838	7.12546e-06	8.56429e-05	down
Cl000216	29.8129	4.7039	2.66401	4.11106e-11	1.33327e-09	up
Cl000210	19.7656	4.7876	2.04562	1.06627e-07	1.92081e-06	up
Cl031729	16.3767	55.945	-1.77236	0.0002873	0.00221054	down
Cl016574	6.39325	1.48464	2.10644	9.9047e-08	1.80075e-06	up
Cl037709	89.1732	28.8971	1.62569	5.90288e-13	2.39297e-11	up
Cl031702	4.19307	9.40577	-1.16554	1.45064e-08	3.05517e-07	down
Cl026826	84.2454	32.2823	1.38386	9.13729e-13	3.61535e-11	up
Cl020793	19.2725	6.28738	1.61601	1.32741e-12	5.15047e-11	up
Cl038552	29.7666	8.02969	1.89028	2.88935e-25	4.57938e-23	up
Cl004231	29.6728	12.9556	1.19556	7.30341e-20	6.54576e-18	up
Cl022492	3.05468	6.9836	-1.19295	2.43894e-05	0.000255459	down
Cl017134	15.0661	50.4579	-1.74377	1.58693e-11	5.46236e-10	down
Cl016864	7.2969	2.10683	1.79221	4.04311e-05	0.000399512	up
Cl015757	5.72653	0.128824	5.47419	7.52216e-06	8.97572e-05	up
Cl017661	32.3922	6.3538	2.34996	2.20073e-17	1.50946e-15	up
Cl015281	5.82587	0.308199	4.24054	7.61461e-05	0.000699254	up
Cl040471	10.6229	24.1721	-1.18617	0.000273899	0.00212081	down
Cl017590	22.6873	2.87707	2.97921	1.10582e-40	6.08267e-38	up
Cl036010	13.0157	33.0516	-1.34446	9.07118e-10	2.42587e-08	down
Cl014157	91.8211	311.394	-1.76185	7.4683e-05	0.000687588	down
Cl007418	5.78009	0.326236	4.1471	1.20154e-08	2.57349e-07	up
Cl007416	872.02	2211.79	-1.34278	5.73616e-14	2.61653e-12	down
Cl001647	4.84892	10.3906	-1.09954	1.73683e-06	2.41205e-05	down
Cl041627	296.157	1517.66	-2.35741	3.33479e-82	8.50461e-79	down
Cl028420	18.3729	37.1165	-1.01448	4.9449e-07	7.74536e-06	down
Cl005310	98.6903	19.8697	2.31234	5.95745e-10	1.63527e-08	up
Cl001979	5.80338	14.4689	-1.31799	0.00346301	0.0181144	down
Cl018100	5.02033	0.0380013	7.04559	2.44456e-07	4.0844e-06	up
Cl001977	50.0446	139.125	-1.47509	8.493e-11	2.63264e-09	down
Cl032036	27.7786	9.72473	1.51425	0.000160312	0.0013337	up
Cl004809	6.53717	20.8928	-1.67627	1.98336e-06	2.72474e-05	down
Cl028161	6.29303	1.68305	1.90268	5.63181e-09	1.29499e-07	up
Cl006402	14.4938	7.22075	1.00521	5.84172e-06	7.13754e-05	up
Cl007756	240.849	92.0677	1.38736	6.32356e-18	4.60766e-16	up
Cl032868	166.985	77.7468	1.10287	3.80683e-09	9.01967e-08	up
Cl032867	78.5918	26.6162	1.56207	1.91136e-30	4.83057e-28	up
Cl032865	18.2849	6.19518	1.56144	1.59151e-09	4.08103e-08	up
Cl020613	68.7158	24.8615	1.46673	2.2568e-06	3.05109e-05	up
Cl022213	115.308	7.80384	3.88517	1.00159e-22	1.27139e-20	up
Cl000187	62.63	24.242	1.36935	3.03563e-06	3.9738e-05	up
Cl013381	14.8656	30.6898	-1.04578	9.57256e-10	2.54298e-08	down
Cl012479	10.3683	24.2809	-1.22765	1.90186e-06	2.62692e-05	down
Cl024980	12.8986	6.36204	1.01965	8.98214e-08	1.65014e-06	up
Cl042741	54.7792	4.72929	3.53393	1.92165e-24	2.82241e-22	up
Cl013402	5.99773	0.395642	3.92215	7.92069e-25	1.2076e-22	up
Cl013404	97.2796	15.4668	2.65296	2.74443e-31	7.77671e-29	up
Cl014833	4.34048	9.15184	-1.07621	2.16105e-06	2.93862e-05	down
Cl044035	6.2101	52.0083	-3.06606	6.29962e-39	2.94539e-36	down
Cl000162	70.4985	1.5469	5.51014	4.00543e-50	3.62466e-47	up
Cl001692	31.5239	63.7835	-1.01674	0.000719219	0.00484773	down
Cl004486	44.1451	9.9205	2.15377	6.23558e-09	1.42101e-07	up
Cl031353	3.37552	14.531	-2.10595	3.74546e-07	6.06298e-06	down
Cl007591	9.77712	3.89529	1.32768	7.29364e-08	1.35234e-06	up
Cl021102	54.7157	21.309	1.36049	1.62799e-06	2.27553e-05	up
Cl041784	1496.99	3461.32	-1.20926	1.27308e-16	8.08002e-15	down
Cl000904	49.1482	7.81697	2.65246	2.1646e-51	2.02412e-48	up
Cl003450	91.8781	31.2351	1.55655	7.7623e-12	2.77043e-10	up
Cl018739	402.705	1604.58	-1.9944	9.37743e-09	2.04906e-07	down
Cl016907	84.7169	183.301	-1.1135	1.95078e-09	4.90369e-08	down
Cl040256	8.07469	17.3043	-1.09966	5.36667e-07	8.33616e-06	down
Cl013889	0.804055	7.45112	-3.21209	3.85013e-10	1.08403e-08	down
Cl027150	67.0117	17.1088	1.96967	2.51432e-14	1.21401e-12	up
Cl022382	79.3635	0.29586	8.06742	0.00021959	0.00175603	up
Cl013264	74.0213	3.34019	4.46994	1.874e-17	1.29168e-15	up
Cl015868	1.59263	6.48281	-2.02521	1.67017e-10	4.93713e-09	down
Cl009357	330.676	62.2754	2.40868	1.46178e-14	7.29667e-13	up
Cl009355	207.589	38.3791	2.43534	3.05654e-16	1.83216e-14	up
Cl009358	115.726	20.3377	2.50848	5.59568e-13	2.27831e-11	up
Cl000295	71.6509	32.2982	1.14953	9.81272e-06	0.000114223	up
Cl017995	24.6511	10.5312	1.22698	0.00101238	0.00650551	up
Cl016640	10.9173	2.423	2.17175	7.20276e-06	8.64979e-05	up
Cl015598	224.856	30.7656	2.86961	4.75966e-32	1.39086e-29	up
Cl015593	11.1444	4.0272	1.46847	3.55292e-08	6.95049e-07	up
Cl008758	8.9928	3.38602	1.40918	1.35485e-05	0.000151485	up
Cl028719	49.4428	163.273	-1.72346	7.43095e-11	2.32917e-09	down
Cl043906	34.7159	7.5304	2.2048	4.55939e-07	7.21495e-06	up
Cl034437	3.85831	11.813	-1.61433	4.95348e-06	6.17325e-05	down
Cl009087	8.51706	18.3727	-1.10914	4.91549e-07	7.71221e-06	down
Cl008122	13.1889	56.8145	-2.10694	1.98453e-05	0.00021257	down
Cl008120	14.1361	6.04667	1.22517	1.25173e-07	2.21824e-06	up
Cl008126	5.04519	10.3884	-1.042	0.000183702	0.00150288	down
Cl017642	9.02115	0.283294	4.99294	0.000634761	0.00435804	up
Cl036782	1.99686	5.26584	-1.39893	0.00127197	0.0078961	down
Cl017649	14.856	5.11499	1.53824	1.34922e-11	4.67857e-10	up
Cl036438	11.0916	3.60739	1.62044	1.9469e-12	7.39059e-11	up
Cl042742	6.28086	0.824289	2.92974	8.01056e-05	0.000731511	up
Cl001069	23.7442	11.241	1.0788	7.00875e-08	1.30339e-06	up
Cl001060	6.35665	1.5006	2.08273	0.000460661	0.00330764	up
Cl001061	12.4951	0.621432	4.32963	5.69979e-31	1.56761e-28	up
Cl001062	65.3172	2.17333	4.90948	7.5129e-38	3.34539e-35	up
Cl007039	26.2516	59.535	-1.18133	4.75738e-06	5.95001e-05	down
Cl032364	4.4997	13.9467	-1.63203	8.35828e-07	1.2393e-05	down
Cl019342	21.9642	54.6117	-1.31405	0.00175395	0.0103131	down
Cl014170	29.785	7.98496	1.89923	5.81248e-07	8.94446e-06	up
Cl018563	6.42754	1.78995	1.84435	0.00399296	0.0204108	up
Cl015495	8.21556	2.60712	1.6559	0.000352052	0.00262523	up
Cl025567	21.76	4.84098	2.16831	3.45804e-09	8.27011e-08	up
Cl020817	704.038	290.087	1.27917	3.7502e-06	4.80166e-05	up
Cl028128	9.96713	3.22681	1.62707	0.000289498	0.00222562	up
Cl014404	27.9891	1.78005	3.97487	1.04828e-17	7.42608e-16	up
Cl004110	1.09708	21.4159	-4.28694	2.13683e-22	2.62915e-20	down
Cl018952	51.5608	20.5162	1.32951	2.67496e-07	4.4324e-06	up
Cl024904	12.8738	2.58703	2.31506	2.50751e-07	4.18211e-06	up
Cl008728	96.1333	46.5104	1.04748	0.00259043	0.0142489	up
Cl017325	31.228	13.2948	1.23198	2.43799e-13	1.04099e-11	up
Cl028137	20.725	6.69332	1.63058	5.26413e-07	8.1996e-06	up
Cl042359	67.6926	19.6356	1.78553	7.39653e-12	2.65678e-10	up
Cl029778	7.91436	3.44498	1.19998	5.96017e-11	1.8957e-09	up
Cl002060	10.5343	0.906558	3.53856	8.48112e-16	4.81621e-14	up
Cl002064	13.2557	5.74118	1.20719	0.000305781	0.00232595	up
Cl037628	5.63812	2.2621	1.31755	0.00171634	0.0101365	up
Cl025873	6.42752	109.498	-4.0905	4.36238e-19	3.59935e-17	down
Cl005755	8.35134	0.643765	3.6974	2.85708e-30	6.96955e-28	up
Cl006222	5.02562	10.3951	-1.04853	0.00588537	0.027974	down
Cl024292	34.7767	120.048	-1.78742	4.25824e-14	1.97776e-12	down
Cl020697	5.07228	14.6509	-1.53028	0.00269361	0.0147298	down
Cl030040	15.4157	4.52449	1.76857	7.23689e-05	0.00066958	up
Cl033533	303.323	83.0203	1.86932	4.98103e-18	3.68688e-16	up
Cl044145	6.40433	18.6066	-1.53869	2.45245e-05	0.000256429	down
Cl039671	7.87569	40.2259	-2.35265	1.43579e-29	3.38472e-27	down
Cl032373	15.3178	6.24784	1.29378	1.51026e-08	3.16883e-07	up
Cl038988	306.712	73.7271	2.05662	1.25785e-27	2.65312e-25	up
Cl003339	6.30167	1.08639	2.53619	6.5955e-05	0.000617363	up
Cl016305	9.59048	31.2689	-1.70506	0.00100664	0.00647989	down
Cl013483	7.19232	2.73195	1.39653	0.000103717	0.000915824	up
Cl025673	32.7633	12.3523	1.4073	0.000975242	0.00629799	up
Cl012682	2.06928	8.73039	-2.07692	1.00841e-06	1.47415e-05	down
Cl012683	60.6317	22.6416	1.42109	2.55509e-08	5.12351e-07	up
Cl019173	11.6611	28.9159	-1.31016	0.00306077	0.0163519	down
Cl040263	15.7688	108.543	-2.78312	1.45635e-37	6.19015e-35	down
Cl038158	81.6158	173.971	-1.09192	0.000376574	0.00278367	down
Cl042577	240.132	3.08755	6.28122	5.37484e-47	4.18834e-44	up
Cl001610	5.45548	1.32287	2.04404	0.000294929	0.00225994	up
Cl009447	34.5341	5.29522	2.70526	4.85559e-08	9.25366e-07	up
Cl013967	20.7922	5.32522	1.96513	2.59174e-06	3.4507e-05	up
Cl007517	40.7394	150.635	-1.88656	8.82438e-09	1.94462e-07	down
Cl007519	197.853	497.092	-1.32909	0.00340708	0.0178618	down
Cl036578	3.09118	7.68121	-1.31317	6.27832e-05	0.000590432	down
Cl041702	6.79337	35.89	-2.40138	1.25866e-17	8.80527e-16	down
Cl034230	53.8053	8.29177	2.698	5.04859e-17	3.33243e-15	up
Cl043134	20.3079	44.8461	-1.14294	1.93774e-08	3.97365e-07	down
Cl016572	443.62	134.775	1.71877	6.42859e-08	1.20388e-06	up
Cl035622	7.68719	3.60868	1.09099	1.90392e-05	0.000205057	up
Cl019185	3.3722	6.98585	-1.05075	9.75376e-07	1.43033e-05	down
Cl033701	13.9089	74.3659	-2.41863	1.58475e-30	4.07862e-28	down
Cl018275	6.26924	12.5825	-1.00505	9.65835e-05	0.000862061	down
Cl024460	17.3315	3.83139	2.17746	9.88874e-18	7.05875e-16	up
Cl024799	4.11927	9.73797	-1.24123	0.00663418	0.030777	down
Cl001835	2.8942	6.33211	-1.12952	8.53824e-06	0.000100653	down
Cl013724	144.839	57.7053	1.32767	0.000102503	0.000906814	up
Cl013728	23.2054	8.61647	1.42929	0.00226598	0.0127671	up
Cl014390	14.0812	66.7844	-2.24574	1.20758e-19	1.05533e-17	down
Cl041164	3.21553	10.2041	-1.66601	1.35443e-05	0.000151485	down
Cl029444	221.463	58.748	1.91446	7.77579e-09	1.7326e-07	up
Cl000045	21.7951	44.3463	-1.02481	0.00253014	0.0139539	down
Cl000047	25.201	10.9561	1.20175	0.00589159	0.0279893	up
Cl015375	5.55299	0.267732	4.3744	1.79196e-10	5.25836e-09	up
Cl001791	7.36476	2.14087	1.78244	0.000272694	0.00211206	up
Cl006078	16.3598	5.05737	1.69369	2.49922e-05	0.000260732	up
Cl031160	28.6088	57.8707	-1.01637	0.000536614	0.00376623	down
Cl043471	8.27533	18.1758	-1.13513	1.91648e-08	3.94156e-07	down
Cl007303	6.77852	2.73353	1.3102	0.00206337	0.0118202	up
Cl007308	11.7353	0.335562	5.12813	6.43793e-05	0.000604024	up
Cl030411	7.97304	23.7916	-1.57725	0.00148058	0.0089534	down
Cl000827	6.5444	2.09198	1.64539	9.46114e-06	0.000110589	up
Cl000823	156.038	319.232	-1.0327	3.30867e-05	0.00033448	down
Cl026248	38.8021	14.2985	1.44027	1.5476e-10	4.59417e-09	up
Cl037866	21.2727	0.0799843	8.05507	1.07121e-34	3.66473e-32	up
Cl030617	8.19889	2.4632	1.7349	0.00126734	0.00787607	up
Cl023369	7.10669	0.500837	3.82677	2.22396e-07	3.75836e-06	up
Cl033931	223.045	49.9829	2.15783	1.94839e-21	2.07039e-19	up
Cl006530	9.74026	69.5049	-2.83508	9.13802e-11	2.82634e-09	down
Cl020183	32.1696	182.015	-2.50029	7.08989e-13	2.84539e-11	down
Cl020180	1.48398	14.6866	-3.30695	7.49694e-10	2.02808e-08	down
Cl023985	10.3034	2.45627	2.06858	0.000458908	0.00329589	up
Cl038630	438.209	19.9848	4.45464	5.74003e-34	1.85086e-31	up
Cl009017	38.8872	4.62213	3.07267	7.80367e-13	3.11403e-11	up
Cl009019	20.3437	6.01265	1.75851	9.63463e-12	3.41263e-10	up
Cl011077	22.3149	3.06593	2.86361	4.00374e-18	3.00312e-16	up
Cl011078	42.5125	20.3722	1.06129	3.07151e-18	2.32879e-16	up
Cl015942	10.2001	33.2588	-1.70515	5.98152e-18	4.38119e-16	down
Cl017891	181.606	367.278	-1.01606	1.54691e-14	7.69424e-13	down
Cl016761	7.42632	2.07436	1.83998	0.00444073	0.0222935	up
Cl014725	31.734	67.4707	-1.08823	3.90346e-07	6.29084e-06	down
Cl014721	24.3919	5.15622	2.24202	4.06906e-09	9.57628e-08	up
Cl016082	306.369	34.0801	3.16827	2.86897e-10	8.22096e-09	up
Cl005204	21.1314	5.36279	1.97833	2.47119e-12	9.21865e-11	up
Cl005205	12.3877	0.54924	4.49533	3.09143e-10	8.81339e-09	up
Cl005201	14.057	4.30232	1.7081	6.55182e-16	3.78965e-14	up
Cl000583	36.1434	12.1555	1.57212	9.13288e-08	1.67673e-06	up
Cl000588	82.2679	7.49332	3.45665	1.94837e-27	4.01895e-25	up
Cl004640	74.9219	154.417	-1.04338	2.45501e-11	8.21844e-10	down
Cl000092	15.3425	4.97087	1.62596	1.34272e-11	4.66702e-10	up
Cl001239	34.4105	16.9912	1.01806	1.81179e-08	3.73996e-07	up
Cl007176	17.2528	8.35006	1.04697	4.32374e-05	0.000424043	up
Cl002525	39.914	206.341	-2.37007	3.42818e-10	9.72404e-09	down
Cl002526	48.4976	114.526	-1.23969	5.55672e-05	0.000529673	down
Cl005998	13.1172	6.06198	1.1136	2.91473e-05	0.000298419	up
Cl030626	76.1183	2.27087	5.06693	2.00912e-33	6.40475e-31	up
Cl032845	13.8849	27.7846	-1.00077	4.10856e-05	0.000405123	down
Cl015824	1.27816	9.39057	-2.87715	1.67546e-07	2.89419e-06	down
Cl038765	3.13634	7.58464	-1.274	1.31416e-06	1.87327e-05	down
Cl032082	1135.76	409.557	1.47152	6.89739e-11	2.17652e-09	up
Cl022752	33.791	16.5478	1.03	9.93653e-06	0.000115568	up
Cl024364	376.215	5.71998	6.03941	9.39513e-41	5.37881e-38	up
Cl006254	2.09625	39.6576	-4.24171	0.000863707	0.00566773	down
Cl013233	7.48612	3.73601	1.00272	0.000597762	0.00413659	up
Cl008574	115.423	53.3189	1.11421	1.07753e-05	0.00012419	up
Cl017171	6.52488	0.217039	4.90992	6.57388e-05	0.000615544	up
Cl027570	11.8362	32.0345	-1.43642	2.71621e-05	0.000280552	down
Cl027575	27.0402	9.09457	1.57203	0.00527553	0.025649	up
Cl008855	8.36042	37.4653	-2.16391	1.8006e-05	0.000195254	down
Cl042250	23.7449	130.794	-2.4616	4.60172e-27	8.96472e-25	down
Cl042255	108.989	19.366	2.49258	1.84546e-06	2.55154e-05	up
Cl029385	61.4762	25.9674	1.24333	0.00128118	0.00794624	up
Cl024003	368.961	80.9438	2.18848	8.41978e-15	4.29455e-13	up
Cl024006	15.0376	65.2495	-2.1174	6.12948e-13	2.47767e-11	down
Cl003908	7.11352	14.3897	-1.0164	3.96303e-08	7.67252e-07	down
Cl010175	52.2444	12.4575	2.06826	8.54859e-10	2.29487e-08	up
Cl002298	27.4856	13.1246	1.0664	0.0016888	0.0100076	up
Cl008631	42.4006	3.1728	3.74026	4.13423e-25	6.4432e-23	up
Cl037545	5.06007	1.54012	1.71612	2.63894e-06	3.50356e-05	up
Cl041501	30.1095	14.2624	1.078	3.82507e-08	7.43623e-07	up
Cl005410	84.6949	23.5356	1.84743	1.28223e-16	8.11973e-15	up
Cl006148	11.0662	22.4888	-1.02305	2.84825e-11	9.45585e-10	down
Cl038318	2.04282	5.8807	-1.52542	7.52695e-07	1.13219e-05	down
Cl034175	33.3467	115.404	-1.79108	0.00017058	0.00141034	down
Cl012827	6.90684	2.04209	1.75798	1.66233e-05	0.00018202	up
Cl018419	2.70054	5.70659	-1.07938	0.000574872	0.00399675	down
Cl034568	2.52465	6.18837	-1.29347	3.70983e-05	0.000370363	down
Cl013058	11.5518	25.6505	-1.15088	8.08999e-06	9.56781e-05	down
Cl025738	8.70519	3.74062	1.2186	0.00316342	0.016817	up
Cl040902	4.8868	20.824	-2.09128	1.21663e-16	7.75683e-15	down
Cl040903	2.47918	11.6402	-2.23118	6.16359e-17	4.01176e-15	down
Cl015047	44.9587	15.3089	1.55423	2.9288e-08	5.82706e-07	up
Cl019371	6.12524	2.89587	1.08077	0.00101248	0.00650551	up
Cl044374	0.906615	8.14946	-3.16814	5.03294e-08	9.56566e-07	down
Cl044373	88.2703	42.928	1.04001	2.67895e-05	0.000277316	up
Cl029996	3.97284	8.60454	-1.11493	0.000159849	0.00133103	down
Cl010565	556.284	14.0528	5.30689	1.54178e-12	5.91675e-11	up
Cl009387	4.32966	8.696	-1.0061	0.000189565	0.001545	down
Cl043748	9.76845	0.0780273	6.96801	1.13914e-08	2.45251e-07	up
Cl041422	4.81131	17.6024	-1.87127	5.17405e-09	1.19759e-07	down
Cl005087	48.9573	114.758	-1.229	7.9923e-06	9.46425e-05	down
Cl028223	4.65269	13.1089	-1.49441	0.00233154	0.0130604	down
Cl029170	35.913	1.12379	4.99806	3.74625e-24	5.28108e-22	up
Cl016074	82.1491	37.9617	1.1137	9.64149e-07	1.41461e-05	up
Cl016072	16.8079	0.214921	6.28919	1.20941e-15	6.75851e-14	up
Cl025696	50.9864	0.427888	6.89673	6.50701e-49	5.53155e-46	up
Cl000242	36.6353	1.26049	4.86118	3.22497e-08	6.35324e-07	up
Cl028071	10.2257	0.347461	4.8792	9.9835e-12	3.53174e-10	up
Cl005590	31.3505	8.78214	1.83584	2.61446e-06	3.47434e-05	up
Cl036266	221.194	69.0315	1.67998	7.22639e-05	0.000668886	up
Cl036267	407.323	104.283	1.96567	6.41458e-07	9.80111e-06	up
Cl036268	7.45092	1.75591	2.0852	0.00209909	0.0119881	up
Cl004974	26.0311	0.697596	5.2217	2.79427e-29	6.47833e-27	up
Cl005625	8.56712	24.167	-1.49616	0.00305748	0.0163405	down
Cl002481	10.2425	30.6093	-1.57941	0.00905146	0.0395269	down
Cl023903	19.1253	183.754	-3.26422	2.06712e-61	2.76137e-58	down
Cl023900	0.908127	5.21517	-2.52175	4.11896e-05	0.000406006	down
Cl023906	16.9625	140.166	-3.04671	3.9297e-27	7.87427e-25	down
Cl023909	48.3518	111.58	-1.20643	0.00253034	0.0139539	down
Cl007667	1995.73	946.973	1.07552	0.00182016	0.0106266	up
Cl038506	6.04283	13.2131	-1.12868	2.14939e-08	4.37568e-07	down
Cl018339	19.9615	8.42377	1.24468	1.62986e-07	2.81889e-06	up
Cl022261	11.3836	5.4196	1.0707	2.2804e-05	0.000240406	up
Cl027921	2.16078	5.19895	-1.26667	7.9296e-06	9.39793e-05	down
Cl016272	50.7974	12.414	2.03279	2.81076e-06	3.70482e-05	up
Cl010305	13.2412	6.5141	1.0234	0.000900483	0.00587197	up
Cl013571	30.3799	14.6027	1.05688	0.00188682	0.0109565	up
Cl040718	22.9311	53.2094	-1.21438	3.24034e-17	2.19039e-15	down
Cl037330	12.5628	5.27557	1.25176	0.000361938	0.00268966	up
Cl029569	15.5777	0.108188	7.1698	3.85679e-18	2.90846e-16	up
Cl029568	17.2759	1.30591	3.72563	1.16934e-09	3.06287e-08	up
Cl012228	25.9332	6.17487	2.07032	1.07986e-15	6.05865e-14	up
Cl008084	30.7804	8.02919	1.93868	2.82777e-10	8.11118e-09	up
Cl030697	8.86602	22.7968	-1.36247	0.000736042	0.0049433	down
Cl041026	1.0701	5.06003	-2.2414	0.00145999	0.00883837	down
Cl041027	0.972457	6.25046	-2.68426	0.000188273	0.00153759	down
Cl041029	219.273	2.65589	6.36739	2.65886e-12	9.89243e-11	up
Cl007469	82.0326	40.6342	1.0135	2.10104e-12	7.93276e-11	up
Cl026524	3.45518	7.0016	-1.01892	1.2634e-06	1.80552e-05	down
Cl037074	293.233	99.0758	1.56545	2.51383e-19	2.10509e-17	up
Cl005122	23.1535	70.5944	-1.60832	1.24918e-05	0.000141304	down
Cl023002	5.73214	1.04677	2.45313	7.29557e-06	8.74252e-05	up
Cl023000	12.3791	5.86702	1.07721	5.27173e-06	6.49585e-05	up
Cl021338	11.4231	32.9187	-1.52696	9.28286e-10	2.4754e-08	down
Cl001439	17.4889	38.0024	-1.11965	7.87665e-08	1.45658e-06	down
Cl032833	12.7345	29.7716	-1.2252	0.00150768	0.00909376	down
Cl032836	16.8424	7.43985	1.17876	2.15463e-09	5.33956e-08	up
Cl038771	7.7502	2.39072	1.69679	3.90611e-10	1.09688e-08	up
Cl038772	5.49028	63.6092	-3.53428	2.87323e-15	1.54708e-13	down
Cl026649	2.33005	7.77621	-1.73871	1.69261e-07	2.92022e-06	down
Cl026647	22.0923	85.1444	-1.94637	8.69577e-10	2.33215e-08	down
Cl026646	12.6186	43.5565	-1.78734	6.98389e-07	1.05875e-05	down
Cl026645	12.8715	31.0964	-1.27256	5.39062e-05	0.000515874	down
Cl008866	14.2757	6.7185	1.08735	0.000297391	0.00227321	up
Cl008864	15.3681	4.97128	1.62825	1.67459e-11	5.74294e-10	up
Cl013350	12.1227	3.52106	1.78363	5.03968e-06	6.25844e-05	up
Cl039557	11.7636	68.9722	-2.55169	1.97295e-06	2.71176e-05	down
Cl022016	13.1055	6.44221	1.02454	1.02948e-05	0.000119248	up
Cl022014	18.0737	41.3151	-1.19278	2.53889e-05	0.000264378	down
Cl029308	5.18496	11.029	-1.08889	0.00297121	0.0159494	down
Cl015720	11.4491	0.706835	4.01772	6.365e-13	2.5618e-11	up
Cl028552	74.3003	33.0966	1.16669	8.54255e-06	0.000100653	up
Cl028557	101.951	20.3469	2.325	2.91115e-07	4.80391e-06	up
Cl042836	5.21099	1.13387	2.2003	0.00337586	0.017728	up
Cl015171	18.9752	9.27042	1.03341	3.99732e-13	1.66622e-11	up
Cl029683	2.96465	6.62421	-1.15988	0.00222159	0.0125777	down
Cl044069	43.7768	18.8324	1.21695	7.34953e-11	2.30622e-09	up
Cl008323	5.09335	1.69496	1.58736	0.00174707	0.0102812	up
Cl041583	23.3577	10.6054	1.13909	4.49033e-06	5.66366e-05	up
Cl005495	7.82374	61.2084	-2.9678	1.06578e-08	2.30874e-07	down
Cl005498	2.98053	24.1757	-3.01992	7.76966e-11	2.4218e-09	down
Cl009140	12.4348	5.59733	1.15157	8.98174e-07	1.32683e-05	up
Cl042584	86.281	3.7511	4.52366	1.21709e-06	1.74297e-05	up
Cl031945	51.7737	18.85	1.45766	1.369e-07	2.4063e-06	up
Cl031946	2.09548	7.53864	-1.84702	1.73121e-06	2.40543e-05	down
Cl031943	40.558	4.35399	3.21958	1.88999e-13	8.13191e-12	up
Cl010372	115.519	19.0083	2.60343	3.1511e-07	5.16742e-06	up
Cl010499	4395.51	184.438	4.57482	2.96722e-40	1.57055e-37	up
Cl001378	28.7123	9.44273	1.60439	4.01036e-08	7.75881e-07	up
Cl021132	9.98416	55.06	-2.46329	2.59537e-07	4.31838e-06	down
Cl002774	4.12965	13.0926	-1.66466	8.28732e-08	1.5285e-06	down
Cl002779	14.3327	36.3189	-1.34141	0.000608289	0.00419735	down
Cl000959	97.355	43.0631	1.1768	7.40176e-06	8.85087e-05	up
Cl041805	3.8823	12.5462	-1.69227	4.73359e-09	1.10018e-07	down
Cl019457	0.630475	12.929	-4.35803	2.52458e-16	1.52963e-14	down
Cl032709	97.1862	11.1787	3.12	0.000115049	0.00100171	up
Cl021699	19.1937	0.931214	4.36538	7.1471e-15	3.67885e-13	up
Cl000423	924.051	75.9498	3.60486	4.33829e-106	2.02837e-102	up
Cl005414	13.1327	28.5934	-1.12251	0.0111038	0.0465821	down
Cl000426	450.429	120.543	1.90175	2.02915e-10	5.92338e-09	up
Cl012729	9.66558	3.2472	1.57366	0.000380503	0.00280901	up
Cl012721	83.2076	34.2318	1.28138	2.61908e-09	6.39452e-08	up
Cl018826	71.4822	12.3704	2.53069	5.14781e-16	2.99609e-14	up
Cl022606	40.3415	4.80011	3.07112	2.95562e-30	7.14775e-28	up
Cl043246	365.244	178.423	1.03356	2.18516e-12	8.21721e-11	up
Cl017969	190.671	27.4179	2.7979	4.95634e-15	2.59403e-13	up
Cl011491	3.73426	11.0055	-1.55934	1.32027e-08	2.81013e-07	down
Cl011497	5.72536	0.687814	3.05728	5.09418e-06	6.30937e-05	up
Cl001512	16.1438	4.10331	1.97612	4.59328e-13	1.90333e-11	up
Cl044261	167.894	0.527933	8.31298	3.76546e-09	8.9493e-08	up
Cl010720	2.63123	9.68446	-1.87993	9.70467e-06	0.000113106	down
Cl008176	11.9972	1.0804	3.47306	3.89616e-21	3.98902e-19	up
Cl002158	47.1385	8.6057	2.45354	1.67058e-08	3.47662e-07	up
Cl030391	6.22036	0.438813	3.82532	2.64184e-15	1.43073e-13	up
Cl005511	34.9198	86.9743	-1.31654	1.48766e-06	2.094e-05	down
Cl005516	6.66634	0.150816	5.46604	1.5458e-09	3.97108e-08	up
Cl031751	66.769	158.266	-1.2451	2.71721e-09	6.61683e-08	down
Cl007914	15.1411	5.60781	1.43296	1.75999e-16	1.09247e-14	up
Cl011932	36.3566	6.90248	2.39703	5.85876e-15	3.0324e-13	up
Cl007003	4.37882	12.3474	-1.49559	1.1234e-08	2.42421e-07	down
Cl007004	9.11989	25.2937	-1.47169	9.7033e-13	3.82313e-11	down
Cl004269	9.23427	2.35883	1.96893	1.30986e-05	0.000147159	up
Cl035187	107.197	51.0974	1.06894	2.85473e-05	0.000292811	up
Cl002987	243.537	98.2691	1.30933	0.00630557	0.029521	up
Cl002981	12.4419	33.1013	-1.41168	8.22148e-12	2.93059e-10	down
Cl002988	28.3813	62.9947	-1.15029	0.000366984	0.00272282	down
Cl021498	10.0331	20.9655	-1.06325	2.14121e-07	3.62506e-06	down
Cl003588	7.48411	0.70178	3.41474	4.82456e-08	9.20077e-07	up
Cl019645	22.2455	2.23367	3.31602	2.16611e-10	6.31007e-09	up
Cl019641	6.3219	1.1873	2.41267	1.2223e-08	2.60953e-07	up
Cl026146	7.61883	0.446766	4.09198	0.00052355	0.00368839	up
Cl026142	27.8627	1.48525	4.22955	1.77975e-07	3.05593e-06	up
Cl023532	14.257	4.17763	1.77091	5.70146e-11	1.8196e-09	up
Cl018515	15.2428	5.73264	1.41086	1.49335e-07	2.60367e-06	up
Cl023393	396.394	11.6867	5.08399	8.16539e-163	2.29064e-158	up
Cl023390	23.7655	66.5136	-1.48478	1.18514e-14	5.96887e-13	down
Cl020845	7.69612	31.701	-2.04232	7.9295e-07	1.18385e-05	down
Cl040826	3.39007	11.8899	-1.81034	3.09956e-07	5.09384e-06	down
Cl012119	0.8092	5.39405	-2.7368	3.78424e-05	0.000377254	down
Cl008777	26.8717	3.63883	2.88454	8.36087e-09	1.84974e-07	up
Cl034173	1.20926	5.62204	-2.21697	0.000134513	0.00114766	down
Cl012934	18.1062	8.12743	1.15561	3.8565e-10	1.08403e-08	up
Cl017373	15.1809	0.581025	4.70752	2.60428e-16	1.57452e-14	up
Cl007436	62.9459	25.4452	1.30672	1.61318e-09	4.1253e-08	up
Cl028492	55.9375	23.9317	1.22489	2.40876e-07	4.03179e-06	up
Cl043031	7.37396	20.1977	-1.45368	3.35601e-07	5.47999e-06	down
Cl043030	30.3317	78.6993	-1.37553	1.14908e-05	0.000131464	down
Cl029722	27.9352	13.0108	1.10238	4.64233e-06	5.82429e-05	up
Cl034033	8.37022	3.86811	1.11364	0.00532282	0.025843	up
Cl011350	14.4701	40.8751	-1.49815	2.84631e-31	7.98475e-29	down
Cl015441	8.43272	1.97026	2.09761	3.1635e-07	5.18072e-06	up
Cl028938	11.7093	30.7433	-1.39261	0.00167524	0.00993986	down
Cl005708	7.57413	1.82509	2.05311	2.45989e-08	4.94675e-07	up
Cl033878	22.1819	1.29415	4.09931	1.80311e-11	6.16862e-10	up
Cl007705	32.7141	12.9601	1.33583	2.3454e-15	1.28256e-13	up
Cl020395	70.6567	210.606	-1.57565	2.55328e-15	1.38544e-13	down
Cl020641	7.48668	35.5887	-2.24902	2.90579e-10	8.30949e-09	down
Cl020643	31.8936	15.35	1.05502	0.000313717	0.00238115	up
Cl030012	124.168	16.7074	2.89374	6.30383e-25	9.66346e-23	up
Cl034779	2.03334	53.909	-4.7286	1.68059e-16	1.05001e-14	down
Cl034775	18.9829	52.2849	-1.46169	7.5924e-09	1.69713e-07	down
Cl034776	378.865	8.8034	5.42748	1.59992e-06	2.23854e-05	up
Cl021515	5.40532	11.1501	-1.0446	0.00424733	0.0214802	down
Cl022093	3.58548	7.52957	-1.0704	3.36455e-06	4.35962e-05	down
Cl012486	32.8748	12.5146	1.39337	8.64989e-05	0.000782002	up
Cl012480	7.91335	22.0189	-1.47638	1.21824e-08	2.60284e-07	down
Cl016404	14.2556	3.29743	2.11211	1.37926e-10	4.13823e-09	up
Cl027609	8.50498	27.7256	-1.70484	4.55249e-14	2.10744e-12	down
Cl025602	15.6824	31.7907	-1.01945	7.6637e-11	2.39676e-09	down
Cl016333	55.2656	21.0165	1.39486	3.05318e-13	1.29971e-11	up
Cl008055	6.16861	0.500065	3.62476	3.0626e-06	4.00537e-05	up
Cl016483	42.6913	10.9663	1.96086	0.000420905	0.0030566	up
Cl016484	9.26074	46.7992	-2.33728	4.41696e-09	1.03257e-07	down
Cl029606	24.0236	10.04	1.25869	2.17979e-06	2.95838e-05	up
Cl012309	55.9197	19.8708	1.4927	0.000276069	0.00213643	up
Cl014227	15.412	53.6988	-1.80084	9.06939e-14	4.04489e-12	down
Cl014228	10.0297	35.044	-1.80489	7.36359e-07	1.11119e-05	down
Cl000138	15.1723	0.0001	17.2111	3.68181e-20	3.44286e-18	up
Cl001663	14.1229	42.0401	-1.57373	6.85748e-08	1.27993e-06	down
Cl031495	46.2268	21.8726	1.0796	2.79767e-06	3.68984e-05	up
Cl007541	7.31231	25.274	-1.78926	6.56459e-19	5.35338e-17	down
Cl007544	5.73082	11.5172	-1.00698	0.00428614	0.0216491	down
Cl007546	6.29299	0.6627	3.24732	3.65982e-24	5.1853e-22	up
Cl043362	6.32378	14.2823	-1.17537	0.00172471	0.0101788	down
Cl041882	9.70733	22.3984	-1.20625	2.44682e-06	3.27954e-05	down
Cl028350	14.7691	6.86446	1.10537	4.60447e-07	7.27714e-06	up
Cl041888	28.1868	56.4084	-1.00089	1.2726e-06	1.81774e-05	down
Cl026402	92.9598	31.241	1.57317	3.62816e-24	5.16654e-22	up
Cl037957	8.42562	36.3332	-2.10843	1.67321e-16	1.04774e-14	down
Cl004153	64.7941	23.963	1.43506	0.000119231	0.0010333	up
Cl012788	21.0567	7.98818	1.39834	1.04642e-14	5.28921e-13	up
Cl022877	15.083	84.271	-2.48212	1.2896e-60	1.64442e-57	down
Cl022878	5.83764	2.5176	1.21334	0.00411927	0.0209192	up
Cl013837	31.0916	9.5975	1.6958	0.000357509	0.00265956	up
Cl030199	175.329	81.3634	1.10761	6.98588e-07	1.05875e-05	up
Cl020568	38.8691	90.493	-1.21918	1.98814e-07	3.3843e-06	down
Cl018206	8.70093	2.01584	2.10979	1.11854e-10	3.41069e-09	up
Cl012566	67.4184	157.527	-1.22438	2.44576e-15	1.33225e-13	down
Cl012569	10.3394	0.745902	3.79302	8.65768e-15	4.39989e-13	up
Cl012568	4.07084	9.94297	-1.28835	2.62315e-05	0.000272243	down
Cl027811	6.24535	1.92284	1.69955	0.00244851	0.013572	up
Cl027814	169.768	58.619	1.53413	1.25716e-17	8.80527e-16	up
Cl023177	8.80624	1.62797	2.43545	7.09591e-16	4.07079e-14	up
Cl023174	33.6502	10.3413	1.7022	2.90619e-15	1.56183e-13	up
Cl018174	21.2711	1.29429	4.03866	1.9471e-14	9.56601e-13	up
Cl023175	45.4104	10.204	2.15389	5.56705e-35	1.95216e-32	up
Cl001591	6.3083	50.3058	-2.9954	1.307e-47	1.07839e-44	down
Cl010233	5.12356	1.89345	1.43613	3.70452e-05	0.000369964	up
Cl014920	228.951	29.2322	2.96941	2.20167e-26	3.98473e-24	up
Cl015347	147.578	2.83053	5.70426	6.07797e-27	1.16785e-24	up
Cl015343	6.05675	2.63315	1.20175	0.00663351	0.030777	up
Cl015349	14.0535	1.54928	3.18126	1.22404e-17	8.62761e-16	up
Cl014690	34.7668	16.9116	1.0397	2.0224e-08	4.1412e-07	up
Cl037427	19.0097	41.445	-1.12446	5.37168e-08	1.01408e-06	down
Cl043121	76.8716	191.839	-1.31938	1.84156e-08	3.79584e-07	down
Cl043120	244.982	609.493	-1.31493	1.4496e-08	3.05517e-07	down
Cl002336	4.07996	9.3455	-1.19572	0.00164599	0.0097992	down
Cl031865	6.90461	2.5877	1.41589	2.72828e-05	0.000281487	up
Cl042719	7.72602	1.17257	2.72005	5.75139e-17	3.76092e-15	up
Cl001031	66.6145	25.9893	1.35792	1.56652e-16	9.85326e-15	up
Cl004774	9.47246	23.0174	-1.28091	8.43949e-09	1.86567e-07	down
Cl024241	5.1821	0.679482	2.93103	5.8465e-06	7.14027e-05	up
Cl008079	238.54	565.358	-1.24494	0.0015437	0.00927908	down
Cl026236	71.6297	169.431	-1.24206	2.31474e-08	4.67834e-07	down
Cl018042	84.2803	18.6855	2.17327	1.78998e-08	3.70039e-07	up
Cl018046	59.4664	21.4582	1.47055	1.10341e-08	2.38474e-07	up
Cl006847	58.6683	16.6623	1.81599	2.53631e-05	0.000264208	up
Cl001070	23.9782	5.28866	2.18075	1.92656e-08	3.95361e-07	up
Cl005014	16.7234	7.89074	1.08363	8.04241e-09	1.78351e-07	up
Cl025257	1.93286	7.94588	-2.03947	6.67722e-09	1.51305e-07	down
Cl020159	7.95575	17.6906	-1.15291	1.39677e-06	1.98197e-05	down
Cl020155	14.3754	6.52577	1.13938	0.00176509	0.010359	up
Cl021200	16.8955	5.79082	1.5448	3.25494e-13	1.37932e-11	up
Cl038609	116.573	319.643	-1.45523	3.51631e-13	1.48335e-11	down
Cl019056	144.503	429.664	-1.57211	1.57418e-27	3.27115e-25	down
Cl019057	24.4148	56.5651	-1.21215	2.52028e-07	4.20092e-06	down
Cl016595	5.15061	1.88979	1.44652	6.29868e-05	0.000591949	up
Cl028143	7.29857	25.2787	-1.79224	9.10093e-13	3.60605e-11	down
Cl017847	7.71047	32.5337	-2.07704	5.95147e-07	9.14831e-06	down
Cl017846	1.6862	5.87766	-1.80146	0.010916	0.045994	down
Cl017841	10.9201	23.903	-1.13021	0.00375211	0.0193524	down
Cl017840	1.58013	5.09672	-1.68953	0.00013375	0.0011421	down
Cl010006	53.0929	23.4803	1.17707	7.99012e-13	3.17939e-11	up
Cl014719	13.5496	3.60881	1.90865	2.91638e-11	9.64779e-10	up
Cl000554	3.00398	15.0842	-2.32809	1.01811e-36	4.13927e-34	down
Cl006256	0.227525	6.76157	-4.89326	5.64464e-07	8.72928e-06	down
Cl006255	1.11013	31.4185	-4.82282	4.77521e-13	1.97289e-11	down
Cl019292	17.6683	44.6894	-1.33877	0.000218797	0.00175019	down
Cl039629	0.701387	5.96809	-3.08899	3.60952e-08	7.04647e-07	down
Cl026064	69.409	15.4597	2.16661	8.01797e-14	3.5931e-12	up
Cl006046	18.6101	4.15522	2.16309	1.18838e-06	1.70875e-05	up
Cl001012	13.7089	1.75383	2.96653	2.8021e-08	5.59085e-07	up
Cl018651	10.2456	0.350871	4.86792	1.07588e-32	3.27549e-30	up
Cl018657	262.793	27.5805	3.2522	1.23908e-17	8.71175e-16	up
Cl013129	10.2605	1.38198	2.8923	2.62098e-14	1.26117e-12	up
Cl024337	7.82721	0.140785	5.79694	0.00012121	0.00104818	up
Cl024336	14.4735	1.64403	3.1381	9.85339e-25	1.47817e-22	up
Cl038101	1834.24	5776.9	-1.65511	0.00119417	0.00750448	down
Cl031419	9.05634	0.611114	3.88942	1.8136e-07	3.10604e-06	up
Cl025817	5.59614	2.60981	1.10048	1.93066e-06	2.66016e-05	up
Cl039524	0.031626	5.5605	-7.45796	0.00176009	0.0103361	down
Cl042206	59.6059	200.801	-1.75224	6.39603e-11	2.02973e-09	down
Cl035437	11.8371	70.3154	-2.57052	5.2969e-07	8.24605e-06	down
Cl032410	7.28902	0.465278	3.96956	5.50867e-06	6.76005e-05	up
Cl030409	7.42079	25.5757	-1.78513	0.000100527	0.000891308	down
Cl000831	50.1142	22.9585	1.12619	0.00350469	0.0183052	up
Cl000833	22.5893	10.856	1.05715	5.50402e-07	8.54007e-06	up
Cl003216	2.0635	6.7255	-1.70455	7.90091e-11	2.45725e-09	down
Cl034827	35.4169	0.570777	5.95537	2.26802e-27	4.64415e-25	up
Cl033430	103.442	48.765	1.08491	0.00134068	0.00824784	up
Cl020292	16.6024	0.809036	4.35904	3.21859e-14	1.5175e-12	up
Cl030114	12.5758	3.89791	1.68987	2.41109e-12	9.00642e-11	up
Cl030111	107.316	48.5391	1.14464	1.36368e-05	0.000152291	up
Cl030112	71.5681	32.553	1.13653	0.000574686	0.00399645	up
Cl036288	8.64773	19.0753	-1.14131	0.00184279	0.0107342	down
Cl021659	2.38587	9.69391	-2.02256	2.46817e-08	4.95985e-07	down
Cl021658	5.37478	85.4944	-3.99155	8.66439e-26	1.4731e-23	down
Cl030800	7.44319	3.4241	1.12019	0.00207444	0.0118722	up
Cl012870	2.48235	5.36744	-1.11253	0.000216827	0.0017374	down
Cl012876	5.44166	11.8187	-1.11896	0.000119557	0.00103549	down
Cl032402	1.09394	7.38216	-2.7545	1.57981e-18	1.23106e-16	down
Cl023400	44.2721	8.42904	2.39296	1.90593e-06	2.63126e-05	up
Cl014571	4.21133	26.4555	-2.65122	1.37852e-25	2.31566e-23	down
Cl010950	51.4875	8.05854	2.67563	4.57867e-09	1.06594e-07	up
Cl009265	30.1811	1.94524	3.95562	4.63787e-24	6.5053e-22	up
Cl042468	12.546	3.42829	1.87166	2.97043e-14	1.41236e-12	up
Cl009519	54.3223	110.349	-1.02245	0.000831102	0.00547942	down
Cl042795	721.234	59.5442	3.59844	1.84288e-16	1.13623e-14	up
Cl010516	4.38027	9.9608	-1.18524	0.0036509	0.018935	down
Cl010514	36.7911	5.71229	2.68721	4.29582e-08	8.25416e-07	up
Cl040108	14.433	43.9828	-1.60757	1.5449e-13	6.66755e-12	down
Cl040104	22.1815	5.12806	2.11287	3.81427e-07	6.17081e-06	up
Cl035450	13.2609	3.6996	1.84174	5.58124e-14	2.55001e-12	up
Cl029346	37.0876	15.8925	1.22259	0.000739678	0.00496416	up
Cl036899	5.31616	0.347184	3.93661	4.55351e-07	7.21285e-06	up
Cl002470	5.68972	0.669907	3.08632	0.00647569	0.0301665	up
Cl002476	15.3249	34.1717	-1.15692	5.2444e-06	6.47255e-05	down
Cl006542	79.2205	28.8307	1.45827	4.47261e-11	1.44053e-09	up
Cl006547	70.7614	19.8062	1.83701	2.07367e-12	7.83997e-11	up
Cl007637	238.124	26.1582	3.18638	1.91213e-32	5.70648e-30	up
Cl031388	61.4677	131.624	-1.09852	0.000309385	0.00235145	down
Cl041067	64.7554	21.6279	1.58211	4.78567e-07	7.52536e-06	up
Cl037590	16.8432	39.2274	-1.2197	0.000562949	0.00392358	down
Cl020739	63.2145	29.0432	1.12205	2.35974e-10	6.85988e-09	up
Cl018368	654.121	213.01	1.61864	6.15178e-08	1.15435e-06	up
Cl039799	4.52462	11.9977	-1.40689	2.07812e-06	2.8392e-05	down
Cl023617	13.2659	4.00368	1.72832	5.15028e-08	9.75563e-07	up
Cl015911	26.9234	5.12322	2.39374	5.21214e-07	8.12764e-06	up
Cl015910	74.8613	11.5342	2.6983	1.61567e-09	4.1279e-08	up
Cl027914	13.5313	37.5457	-1.47235	4.61402e-11	1.48437e-09	down
Cl027912	13.969	32.6598	-1.22528	0.000665447	0.00453652	down
Cl016242	14.778	6.31294	1.22707	2.60715e-10	7.54005e-09	up
Cl016244	3.34416	13.6993	-2.03439	5.29968e-14	2.42928e-12	down
Cl016796	9.43793	24.4189	-1.37146	1.71579e-05	0.00018707	down
Cl013541	11.9956	0.10997	6.76925	1.72218e-07	2.96576e-06	up
Cl013543	9.71599	0.965159	3.33152	4.15995e-06	5.27572e-05	up
Cl010085	24.4932	49.3834	-1.01165	6.84531e-09	1.5449e-07	down
Cl010080	163.648	22.6543	2.85274	1.08447e-09	2.85123e-08	up
Cl014790	4.36039	16.3894	-1.91023	3.25185e-15	1.73946e-13	down
Cl040727	0.241125	7.50701	-4.96039	3.63371e-13	1.52599e-11	down
Cl017685	96.2942	239.392	-1.31385	0.000142865	0.00120862	down
Cl017688	10.62	1.74448	2.60592	8.90636e-31	2.33505e-28	up
Cl004632	5.06854	0.0598497	6.40408	7.22628e-11	2.27263e-09	up
Cl004633	12.4485	3.79929	1.71217	1.25228e-11	4.364e-10	up
Cl005940	8.33194	1.8775	2.14984	0.000711575	0.00481007	up
Cl005949	6.69148	2.11925	1.65877	0.000101995	0.000902605	up
Cl030676	640.411	4.07783	7.29505	3.05887e-09	7.37838e-08	up
Cl019218	7.46367	2.88013	1.37375	0.000946209	0.00613306	up
Cl003621	11.2106	4.91892	1.18845	9.12005e-06	0.000107003	up
Cl026571	10.3717	0.208835	5.63415	4.98549e-07	7.80022e-06	up
Cl026576	366.144	132.267	1.46896	9.80402e-22	1.07856e-19	up
Cl004394	3.23493	11.7477	-1.86058	3.1922e-07	5.22467e-06	down
Cl005114	36.1902	12.4265	1.54218	5.51315e-13	2.24797e-11	up
Cl005116	23.5945	60.9347	-1.36881	0.000108818	0.000956355	down
Cl005111	78.7043	14.9978	2.39169	4.2166e-13	1.75242e-11	up
Cl023050	40.3877	16.9436	1.25317	1.07391e-06	1.55934e-05	up
Cl025068	9.95182	4.57068	1.12255	0.00235525	0.0131539	up
Cl038187	13.0473	39.3095	-1.59112	6.19404e-06	7.53192e-05	down
Cl038186	36.2879	15.925	1.1882	0.00737986	0.0335158	up
Cl040449	2124.06	11.1474	7.57398	1.51976e-81	3.55282e-78	up
Cl030539	16.3864	5.99094	1.45165	3.08227e-07	5.06841e-06	up
Cl008898	33.6402	84.3354	-1.32595	7.93104e-05	0.000725194	down
Cl008892	60.6998	22.6151	1.42441	3.59014e-16	2.1383e-14	up
Cl022043	1248.83	318.351	1.97188	1.00765e-09	2.66675e-08	up
Cl043356	16.7873	37.0779	-1.14319	8.50215e-09	1.87656e-07	down
Cl024078	8.38262	17.2773	-1.0434	0.000111196	0.000974034	down
Cl016453	28.13	120.053	-2.09348	1.41924e-06	2.01182e-05	down
Cl016455	21.058	48.9607	-1.21726	1.89571e-06	2.61972e-05	down
Cl016454	17.5818	77.29	-2.13619	4.3269e-42	2.81262e-39	down
Cl016457	56.6718	150.588	-1.40991	5.33051e-24	7.43964e-22	down
Cl038622	17.246	68.798	-1.99611	2.09882e-09	5.22897e-08	down
Cl040505	0.194009	22.0964	-6.83154	6.0287e-35	2.08794e-32	down
Cl028561	11.8084	29.3064	-1.3114	1.26115e-13	5.5022e-12	down
Cl015735	47.2115	17.861	1.40232	1.497e-19	1.30016e-17	up
Cl009137	51.0389	18.9023	1.43304	1.19499e-08	2.56365e-07	up
Cl009133	10.5202	2.09446	2.32851	4.06312e-07	6.52449e-06	up
Cl009130	346.31	139.01	1.31688	4.43817e-07	7.06206e-06	up
Cl007866	1.99035	5.15371	-1.37259	0.00111331	0.00708523	down
Cl036640	79.3679	9.45306	3.0697	2.34106e-13	1.00112e-11	up
Cl042006	1.4819	7.65793	-2.36951	1.18891e-08	2.5538e-07	down
Cl042005	33.1491	173.958	-2.3917	2.21853e-25	3.55636e-23	down
Cl006119	25.351	10.1746	1.31707	4.06966e-05	0.000401852	up
Cl007247	211.434	68.0409	1.63574	2.37463e-12	8.88205e-11	up
Cl035346	272.315	616.343	-1.17846	6.54422e-09	1.48652e-07	down
Cl002745	12.539	3.89068	1.68833	0.000142239	0.00120405	up
Cl033429	168.746	2.80358	5.91144	7.2427e-58	8.46581e-55	up
Cl032771	176.783	78.5352	1.17057	3.10261e-06	4.05175e-05	up
Cl026308	15.0293	0.595692	4.65706	7.85033e-14	3.53416e-12	up
Cl018462	12.0552	3.81388	1.66032	6.19218e-09	1.41227e-07	up
Cl001334	2.86743	19.8742	-2.79306	5.22484e-14	2.39889e-12	down
Cl013000	5.50453	1.30348	2.07825	0.00344417	0.0180327	up
Cl013002	1.38028	19.296	-3.80527	9.76966e-16	5.52557e-14	down
Cl012750	18.3727	43.0675	-1.22904	0.00859778	0.0379355	down
Cl012759	30.4852	13.3032	1.19634	0.00181646	0.0106094	up
Cl038078	8.40861	0.543723	3.95092	4.57655e-17	3.02797e-15	up
Cl018978	27.1858	126.627	-2.21965	2.10765e-14	1.02649e-12	down
Cl018975	14.0216	79.7605	-2.50803	7.30265e-19	5.93801e-17	down
Cl018977	0.633479	5.77483	-3.18841	9.20891e-09	2.01826e-07	down
Cl014341	78.8344	29.2631	1.42974	0.000725146	0.00488416	up
Cl008466	55.4049	20.0499	1.46642	1.34696e-05	0.000150964	up
Cl008465	5.27372	10.9105	-1.04882	0.0040519	0.0206444	down
Cl008462	13.9223	6.86023	1.02107	0.0013187	0.00814117	up
Cl008460	87.6975	211.35	-1.26902	1.32861e-09	3.44469e-08	down
Cl043731	193.335	77.5703	1.31753	0.00175739	0.0103246	up
Cl009334	6.4087	38.9105	-2.60205	2.00152e-25	3.22694e-23	down
Cl009339	14.3552	6.25234	1.19911	0.00547773	0.0264578	up
Cl025910	3.16577	9.84676	-1.63709	9.91616e-08	1.80167e-06	down
Cl016081	309.766	43.593	2.82901	2.05341e-09	5.13865e-08	up
Cl011442	2.94251	8.87896	-1.59334	7.85108e-06	9.32062e-05	down
Cl015575	40.3745	20.066	1.00869	5.86748e-09	1.34808e-07	up
Cl001540	262.099	81.3143	1.68853	1.43777e-08	3.03672e-07	up
Cl002168	18.7536	56.0763	-1.58022	6.93506e-09	1.56139e-07	down
Cl002161	59.3683	23.2394	1.35312	0.000252343	0.00197406	up
Cl037491	0.746481	12.325	-4.04534	4.89818e-26	8.64205e-24	down
Cl037495	70.5472	243.119	-1.785	1.68407e-06	2.35041e-05	down
Cl037497	20.3973	8.81727	1.20997	5.52047e-07	8.56085e-06	up
Cl002781	8.47577	17.9376	-1.08157	6.16583e-05	0.000582195	down
Cl031890	30.9299	0.417315	6.21172	8.45876e-21	8.35541e-19	up
Cl031891	6.4094	0.086539	6.21069	1.99324e-06	2.73563e-05	up
Cl023971	26.9595	3.51156	2.94061	3.1664e-14	1.49634e-12	up
Cl006091	11.3463	4.23974	1.42018	9.38018e-07	1.37843e-05	up
Cl031765	25.8301	62.828	-1.28235	0.000203234	0.0016409	down
Cl005670	8.17878	0.228527	5.16145	2.46185e-16	1.49485e-14	up
Cl006329	9.02375	3.73994	1.27071	0.00158473	0.0094911	up
Cl003787	11.6448	50.2007	-2.10802	1.27324e-05	0.000143736	down
Cl003786	59.1839	186.454	-1.65554	1.28139e-05	0.000144423	down
Cl040066	27.1129	8.02981	1.75554	1.95076e-06	2.6839e-05	up
Cl020403	37.9131	12.6177	1.58724	9.13294e-10	2.44006e-08	up
Cl020400	1.26925	5.42777	-2.09638	1.38486e-09	3.58391e-08	down
Cl039715	4.4337	9.30022	-1.06876	0.00354171	0.0184607	down
Cl023692	33.6249	5.02435	2.74252	7.681e-40	3.99028e-37	up
Cl013636	10.8735	4.6053	1.23945	1.6312e-09	4.15623e-08	up
Cl031728	60.9828	174.721	-1.51858	6.1819e-07	9.47655e-06	down
Cl017609	11.3819	76.4787	-2.74832	9.9723e-29	2.22026e-26	down
Cl017600	10.6707	0.176986	5.91387	1.41117e-24	2.09458e-22	up
Cl012275	14.8184	0.019229	9.58989	5.78924e-10	1.59065e-08	up
Cl012272	25.1439	1.45377	4.11233	6.65509e-21	6.6204e-19	up
Cl038038	9.1123	0.65353	3.80149	3.6544e-08	7.12578e-07	up
Cl036030	10.4877	38.1512	-1.86303	1.88599e-16	1.16026e-14	down
Cl016956	45.6648	162.027	-1.82708	7.44497e-07	1.12106e-05	down
Cl016957	12.5985	37.8127	-1.58561	0.000871156	0.00570594	down
Cl042699	9.43953	45.4989	-2.26904	9.5359e-14	4.22608e-12	down
Cl010657	22.583	53.2721	-1.23814	2.08754e-06	2.84972e-05	down
Cl017383	27.5812	78.9597	-1.51743	0.00339662	0.017817	down
Cl028192	13.5867	6.17565	1.13753	1.95362e-05	0.000209739	up
Cl028196	90.9557	193.166	-1.0866	2.39256e-05	0.000251192	down
Cl001102	7.1378	2.50517	1.51057	4.03424e-05	0.000398775	up
Cl028445	8.9078	80.7062	-3.17954	9.33909e-16	5.29272e-14	down
Cl028444	18.8623	38.1867	-1.01757	6.826e-14	3.08854e-12	down
Cl028441	255.8	72.1965	1.82501	2.90725e-07	4.8003e-06	up
Cl034043	98.3092	215.931	-1.13517	1.81031e-09	4.5752e-08	down
Cl016160	2.76294	8.99091	-1.70226	3.62898e-13	1.52599e-11	down
Cl016162	122.094	13.0975	3.22063	1.86123e-19	1.58221e-17	up
Cl016168	150.502	28.8812	2.38158	7.24238e-08	1.34372e-06	up
Cl003845	7.50558	18.4624	-1.29856	0.000517875	0.00365391	down
Cl004863	4.80666	15.1257	-1.65389	2.1186e-09	5.25492e-08	down
Cl004861	4.25351	12.9103	-1.60179	0.00259708	0.0142771	down
Cl022902	135.69	35.8306	1.92105	7.32703e-07	1.10627e-05	up
Cl005732	6.42873	2.75853	1.22064	0.00019541	0.00158664	up
Cl017728	259.288	564.122	-1.12145	1.45466e-05	0.000161358	down
Cl035052	5.44154	2.04931	1.40888	0.00015763	0.00131529	up
Cl032888	19.348	75.8618	-1.97119	5.59433e-10	1.54163e-08	down
Cl039695	8.12338	19.8412	-1.28835	0.000546868	0.00382797	down
Cl039696	15.8718	33.5902	-1.08157	4.46991e-07	7.09848e-06	down
Cl017552	6.7529	2.22224	1.60349	2.50012e-06	3.33981e-05	up
Cl032319	24.3392	4.87266	2.3205	0.000174798	0.00144054	up
Cl012455	81.9154	27.4592	1.57684	7.71948e-07	1.15867e-05	up
Cl025385	7.36074	42.4745	-2.52867	2.20597e-08	4.48434e-07	down
Cl013460	27.1627	58.667	-1.11092	0.00192942	0.0111371	down
Cl027124	31.4908	3.89794	3.01415	8.3395e-19	6.68423e-17	up
Cl041069	22.3988	7.07825	1.66196	5.59023e-12	2.02613e-10	up
Cl014277	54.6778	4.68967	3.5434	8.98958e-20	8.00586e-18	up
Cl000102	1062.04	416.285	1.3512	1.5173e-05	0.000167577	up
Cl000103	823.704	32.6481	4.65705	3.7235e-86	1.04455e-82	up
Cl009423	26.207	10.0321	1.38532	9.71511e-05	0.0008663	up
Cl009426	2.28576	9.40895	-2.04136	4.41646e-07	7.0315e-06	down
Cl006198	176.476	38.8443	2.1837	2.92164e-24	4.22478e-22	up
Cl031333	21.5283	4.92148	2.12907	8.27309e-07	1.22926e-05	up
Cl007578	95.1653	42.5788	1.1603	1.69848e-10	5.01025e-09	up
Cl007579	27.296	60.1243	-1.13926	5.41226e-05	0.000517485	down
Cl000920	12.3861	0.430582	4.84629	8.21285e-16	4.67333e-14	up
Cl033201	67.2159	10.5336	2.6738	2.66691e-14	1.28108e-12	up
Cl013206	869.359	383.67	1.18009	5.16795e-15	2.69473e-13	up
Cl013203	5.04035	11.7062	-1.21568	0.0111638	0.046749	down
Cl002278	27.3327	1.51925	4.1692	2.28881e-14	1.11086e-12	up
Cl002272	18.7438	3.83912	2.28757	5.56304e-09	1.28128e-07	up
Cl023268	28.6567	13.7428	1.06019	2.93066e-06	3.85437e-05	up
Cl025149	3.77007	8.47436	-1.16851	0.000764862	0.00511116	down
Cl013710	6.81484	1.80929	1.91325	5.25682e-06	6.48503e-05	up
Cl034689	16.0518	36.0329	-1.16658	2.64353e-05	0.000274054	down
Cl019837	40.6171	17.7538	1.19396	1.62946e-08	3.39861e-07	up
Cl023841	143.683	41.9266	1.77695	3.13044e-13	1.32857e-11	up
Cl034684	1.16256	8.89886	-2.93632	3.60272e-06	4.64249e-05	down
Cl014252	2.41363	6.06305	-1.32884	2.81522e-10	8.10003e-09	down
Cl016549	11.0069	22.4634	-1.02917	6.56413e-05	0.000614837	down
Cl016548	5.42176	11.3432	-1.06499	0.00239001	0.0133029	down
Cl013714	15.451	2.30507	2.74482	5.01649e-08	9.54086e-07	up
Cl013712	4.53454	10.1952	-1.16886	0.000326407	0.00246413	down
Cl018869	11.8411	5.84241	1.01917	0.000146644	0.00123538	up
Cl016848	183.199	426.111	-1.21782	6.48124e-18	4.69814e-16	down
Cl025990	12.4131	3.21102	1.95076	1.1717e-10	3.55348e-09	up
Cl021060	9.90412	3.0905	1.68019	1.69381e-16	1.05592e-14	up
Cl012554	8.19206	3.04068	1.42983	0.00567805	0.0272005	up
Cl023108	3.58876	25.8944	-2.85108	8.4046e-31	2.22429e-28	down
Cl023103	3.86797	9.59431	-1.3106	0.00310113	0.0165455	down
Cl027824	50.7393	16.9365	1.58297	1.23234e-05	0.000139736	up
Cl001893	2.70591	6.91587	-1.3538	0.000234924	0.001858	down
Cl028731	96.2397	23.7424	2.01916	3.31879e-09	7.95743e-08	up
Cl030613	23.5494	1.00437	4.55133	3.25055e-18	2.45789e-16	up
Cl027282	29.7397	116.761	-1.97309	4.89815e-12	1.78917e-10	down
Cl022675	92.4435	37.2653	1.31074	1.4319e-06	2.02874e-05	up
Cl010796	36.6984	110.539	-1.59076	7.50297e-07	1.12919e-05	down
Cl037415	7.06834	29.4766	-2.06013	5.33704e-08	1.0089e-06	down
Cl031814	43.7815	12.9471	1.7577	2.79011e-07	4.61231e-06	up
Cl031815	183.594	384.424	-1.06618	2.34162e-05	0.000246583	down
Cl000714	6.43509	18.5923	-1.53067	2.66754e-05	0.000276237	down
Cl009675	25.5822	51.2826	-1.00333	4.46674e-13	1.85363e-11	down
Cl007941	12.6382	5.68187	1.15335	0.000548977	0.00383956	up
Cl006011	7.41523	1.05255	2.81661	7.77405e-08	1.43951e-06	up
Cl006012	12.3227	2.14402	2.52293	4.9215e-06	6.13613e-05	up
Cl006015	33.8455	16.8723	1.00431	8.51758e-15	4.33654e-13	up
Cl035225	7.2575	16.0769	-1.14744	2.04942e-06	2.8045e-05	down
Cl017706	36.455	9.15103	1.99411	1.09882e-07	1.96966e-06	up
Cl007052	3.9205	16.6441	-2.0859	1.08996e-06	1.581e-05	down
Cl002669	14.1343	29.1736	-1.04546	0.000248308	0.00194738	down
Cl021752	16.96	8.11673	1.06317	0.000711314	0.00480947	up
Cl030478	37.0454	8.96026	2.04768	9.82576e-11	3.02571e-09	up
Cl041959	65.6692	16.1882	2.02027	5.57018e-14	2.54911e-12	up
Cl037880	4366.71	1385.65	1.65598	1.18502e-10	3.58227e-09	up
Cl019361	8.87642	25.3896	-1.51619	0.00012188	0.001053	down
Cl018097	15.2499	0.720791	4.40307	1.34339e-13	5.84279e-12	up
Cl018093	10.1191	1.95292	2.37338	1.8121e-17	1.26141e-15	up
Cl038849	26.837	10.2297	1.39146	1.24215e-06	1.77644e-05	up
Cl024565	12.2309	30.3552	-1.31142	1.62447e-09	4.14487e-08	down
Cl022478	3.39421	8.26812	-1.28448	0.0106646	0.045179	down
Cl024133	40.7913	101.442	-1.31432	1.06861e-24	1.59456e-22	down
Cl005024	0.349984	6.85437	-4.29166	6.96437e-11	2.19272e-09	down
Cl005027	111.279	13.5558	3.0372	4.94438e-05	0.000478127	up
Cl040850	57.181	0.628679	6.50707	8.83842e-73	1.54965e-69	up
Cl025260	76.2626	37.8302	1.01144	6.54671e-05	0.00061341	up
Cl012148	19.5939	7.36123	1.41239	7.72864e-11	2.41438e-09	up
Cl020167	33.8436	15.5896	1.1183	1.96437e-11	6.67959e-10	up
Cl030066	50.652	0.400028	6.98437	0.000203262	0.0016409	up
Cl014420	22.5513	70.8006	-1.65055	1.98433e-19	1.6767e-17	down
Cl035015	8.09392	0.140824	5.84487	3.63179e-07	5.8994e-06	up
Cl001764	11.514	1.08444	3.40837	1.12908e-12	4.40529e-11	up
Cl008705	8.26104	0.595722	3.79361	1.10841e-10	3.38348e-09	up
Cl011097	12.015	4.1173	1.54506	7.68292e-06	9.14809e-05	up
Cl011327	4.67772	23.1302	-2.3059	2.48669e-09	6.09782e-08	down
Cl014748	7.14138	35.8343	-2.32707	1.14152e-39	5.82236e-37	down
Cl014745	1.44551	8.49838	-2.55561	1.70348e-08	3.53459e-07	down
Cl008067	83.506	39.5852	1.07692	5.2619e-05	0.000505002	up
Cl008064	11.933	0.110252	6.75801	0.00127091	0.00789128	up
Cl006930	20.1149	9.76781	1.04216	2.18748e-06	2.96594e-05	up
Cl014590	15.9408	6.85506	1.21748	0.000243466	0.00191315	up
Cl037609	5.30487	12.7043	-1.25993	3.17698e-06	4.14144e-05	down
Cl041376	13.7981	5.44191	1.34228	1.06652e-07	1.92081e-06	up
Cl002581	23.3696	47.751	-1.0309	5.44787e-05	0.000520535	down
Cl034725	2.37642	6.31813	-1.41071	2.76675e-05	0.000285142	down
Cl021096	43.6643	17.8099	1.29377	8.7413e-15	4.43435e-13	up
Cl021544	13.9342	0.234945	5.89017	3.08114e-07	5.06841e-06	up
Cl021542	227.537	18.8245	3.59541	1.01862e-06	1.48829e-05	up
Cl033510	7.02599	26.6978	-1.92595	1.2451e-05	0.000140956	down
Cl015836	99.4814	26.6719	1.89911	1.38825e-18	1.08784e-16	up
Cl005541	4.17244	19.0515	-2.19094	1.17739e-11	4.12352e-10	down
Cl013179	4.41162	15.3696	-1.8007	1.50922e-06	2.12222e-05	down
Cl013171	6.09145	2.41917	1.33227	0.000197276	0.00159916	up
Cl013170	11.0977	4.57537	1.2783	0.00242318	0.0134476	up
Cl024308	26.0604	52.8736	-1.02069	4.41002e-05	0.00043121	down
Cl015189	20.7624	7.78655	1.41492	2.20051e-12	8.26384e-11	up
Cl014589	150.87	527.357	-1.80547	6.49531e-05	0.000609204	down
Cl044093	67.5718	25.8847	1.38432	7.8149e-26	1.33678e-23	up
Cl013912	34.9995	71.3912	-1.02841	1.51215e-08	3.17043e-07	down
Cl031440	7.7972	3.82332	1.02813	0.00170347	0.0100796	up
Cl031444	1.98401	12.1931	-2.61957	1.52346e-12	5.85448e-11	down
Cl041762	61.8643	24.8685	1.31479	1.72699e-08	3.57808e-07	up
Cl041760	180.495	0.960033	7.55466	2.00773e-14	9.81233e-13	up
Cl028099	123.125	22.4753	2.45371	1.26829e-09	3.30663e-08	up
Cl027512	792.961	106.685	2.8939	2.32793e-29	5.44213e-27	up
Cl042765	6.27568	2.46962	1.34548	1.20175e-08	2.57349e-07	up
Cl000392	28.4139	4.72895	2.587	9.35543e-24	1.27402e-21	up
Cl042760	1.45613	5.06317	-1.7979	0.000654309	0.0044741	down
Cl036458	9.93338	41.2252	-2.05317	2.62855e-33	8.28524e-31	down
Cl001047	1.63038	5.09258	-1.64319	1.13744e-07	2.03239e-06	down
Cl029053	15.2587	2.94683	2.3724	2.24948e-08	4.56287e-07	up
Cl041299	38.6589	14.9385	1.37176	7.51613e-06	8.97235e-05	up
Cl000300	9.64368	26.8921	-1.47953	1.58147e-09	4.05901e-08	down
Cl003967	543.564	1683.03	-1.63054	8.41318e-27	1.58399e-24	down
Cl038129	180.679	10.2061	4.14594	4.58614e-36	1.67084e-33	up
Cl038128	1473.55	594.628	1.30924	0.000385228	0.00283684	up
Cl014534	0.785505	10.3068	-3.71384	2.27678e-30	5.60267e-28	down
Cl005477	277.883	129.792	1.09828	0.000731963	0.00492206	up
Cl005475	1.37726	6.83805	-2.31178	2.13154e-06	2.90413e-05	down
Cl005474	5.82389	0.969382	2.58684	1.48333e-18	1.1591e-16	up
Cl035399	2.05553	17.6551	-3.10251	3.97986e-20	3.7092e-18	down
Cl035648	6.37505	17.4978	-1.45667	4.36474e-09	1.02207e-07	down
Cl020532	34.3679	14.5781	1.23727	0.000951619	0.00616104	up
Cl033499	9.58267	63.73	-2.73347	2.01827e-30	5.01049e-28	down
Cl021664	28.7562	10.6175	1.43743	2.95548e-08	5.87183e-07	up
Cl021665	27.5839	2.42911	3.50533	3.72589e-23	4.88422e-21	up
Cl012889	32.9006	6.76136	2.28273	3.8062e-09	9.01967e-08	up
Cl012883	21.6862	10.2724	1.078	2.43457e-09	5.99622e-08	up
Cl009951	3.21106	7.37961	-1.2005	1.58236e-07	2.74521e-06	down
Cl014954	47.3983	4.69648	3.33519	6.76625e-26	1.17169e-23	up
Cl014958	51.6528	153.626	-1.5725	5.00766e-23	6.5037e-21	down
Cl039182	2920.72	1.82647	10.643	1.00711e-21	1.10361e-19	up
Cl039185	5.11594	29.3494	-2.52026	6.70447e-05	0.000625475	down
Cl041106	15.2231	30.7484	-1.01424	7.70811e-06	9.1711e-05	down
Cl017734	276.511	578.615	-1.06527	1.03264e-07	1.86895e-06	down
Cl011674	5.281	2.29832	1.20023	2.31957e-10	6.75009e-09	up
Cl011670	5.57815	14.4622	-1.37443	0.000839602	0.00552636	down
Cl007323	11.4367	37.6964	-1.72076	0.000145847	0.00123088	down
Cl041485	31.5139	11.8357	1.41284	8.18252e-05	0.000746	up
Cl000808	251.979	602.886	-1.25858	2.8946e-08	5.76312e-07	down
Cl005876	105.689	46.2153	1.19338	4.75798e-15	2.49954e-13	up
Cl035401	43.5697	168.357	-1.95013	2.75043e-10	7.92988e-09	down
Cl035400	36.9375	231.132	-2.64556	1.33048e-08	2.82913e-07	down
Cl035402	23.7199	197.43	-3.05717	1.39872e-21	1.50917e-19	down
Cl018018	32.4226	11.7969	1.4586	0.000341754	0.00255796	up
Cl018017	3.16845	10.496	-1.728	1.49586e-07	2.60642e-06	down
Cl018010	53.6339	6.86452	2.96591	0.000568268	0.00395868	up
Cl004006	9.91076	23.2729	-1.23158	0.00319082	0.0169306	down
Cl023335	17.578	2.46047	2.83677	2.67322e-19	2.22528e-17	up
Cl036847	4.12892	9.16554	-1.15045	0.000303651	0.00231287	down
Cl025445	1.51768	6.73823	-2.1505	4.74053e-07	7.46274e-06	down
Cl002427	2.10627	21.0588	-3.32166	4.53044e-17	3.00455e-15	down
Cl006517	9.17855	3.4533	1.41029	0.000926508	0.00601791	up
Cl028554	6.91397	1.08173	2.67617	1.83895e-07	3.14549e-06	up
Cl030339	5.19662	15.222	-1.55051	8.36844e-05	0.000761219	down
Cl020709	6.79091	15.9795	-1.23455	4.25226e-06	5.38306e-05	down
Cl013953	3.79946	17.4587	-2.20008	1.01666e-09	2.68806e-08	down
Cl013952	45.7004	20.6879	1.14342	2.12927e-05	0.000226173	up
Cl018358	20.1577	8.00959	1.33153	0.000300159	0.00228967	up
Cl010838	9.47523	2.31445	2.03349	7.07331e-20	6.3803e-18	up
Cl022131	130.432	42.7879	1.60802	0.000656275	0.00448271	up
Cl016297	5.78244	0.899459	2.68455	2.65312e-11	8.82894e-10	up
Cl016293	9.25024	36.8543	-1.99427	2.23133e-11	7.53254e-10	down
Cl027947	17.0276	3.45524	2.30102	4.03854e-09	9.51244e-08	up
Cl028671	7.40097	0.132436	5.80434	1.20862e-10	3.64965e-09	up
Cl037683	5.94044	2.7046	1.13515	3.70309e-06	4.75255e-05	up
Cl044168	17.2468	6.83022	1.33632	2.2916e-08	4.64161e-07	up
Cl005222	17.5988	1.89052	3.21862	9.66995e-42	5.8972e-39	up
Cl005228	463.712	116.968	1.98711	2.42357e-08	4.88073e-07	up
Cl036088	210.446	91.3503	1.20397	1.15192e-16	7.36098e-15	up
Cl011823	4.34857	9.73202	-1.1622	0.00270384	0.0147771	down
Cl032537	80.5872	172.23	-1.09571	0.00718361	0.0328051	down
Cl001253	15.0627	0.811951	4.21344	1.03255e-15	5.80485e-14	up
Cl001252	15.2933	4.31199	1.82647	1.41192e-07	2.474e-06	up
Cl002504	16.239	50.3757	-1.63327	4.55206e-06	5.72384e-05	down
Cl002505	74.1856	168.175	-1.18075	1.54501e-11	5.33113e-10	down
Cl003672	18.7916	41.7087	-1.15026	5.65312e-07	8.73757e-06	down
Cl018190	2.30547	5.21518	-1.17766	1.27444e-05	0.000143813	down
Cl032649	55.9264	27.9607	1.00013	5.8573e-05	0.000554556	up
Cl007288	27.9177	1.54415	4.1763	7.9756e-14	3.57983e-12	up
Cl023338	10.2542	2.98445	1.78067	3.88084e-12	1.42686e-10	up
Cl039339	19.2688	71.7017	-1.89574	1.5367e-11	5.30988e-10	down
Cl039332	11.2169	44.6654	-1.99349	1.11572e-14	5.62935e-13	down
Cl020714	5.35319	1.31128	2.02942	0.00783468	0.0351658	up
Cl013998	1.7183	11.9811	-2.80171	4.11035e-22	4.76478e-20	down
Cl013990	12.042	93.3631	-2.95478	4.39518e-36	1.62234e-33	down
Cl022079	35.1396	238.104	-2.76042	3.04143e-29	6.99354e-27	down
Cl009243	9.91846	3.2823	1.59541	0.00370369	0.0191414	up
Cl024022	6.52138	30.9524	-2.2468	1.32211e-18	1.04183e-16	down
Cl024029	6.10389	1.21384	2.33015	9.25221e-07	1.36248e-05	up
Cl016461	6.39597	24.3729	-1.93004	3.95738e-08	7.66687e-07	down
Cl000381	79.0145	26.2435	1.59016	2.01876e-18	1.55583e-16	up
Cl010497	11.7009	4.94469	1.24267	0.00701407	0.0321828	up
Cl010496	9.21616	3.17013	1.53962	0.00626551	0.0293634	up
Cl010151	602.948	123.063	2.29263	1.89408e-14	9.32187e-13	up
Cl002923	11.5445	4.86321	1.24723	1.47937e-05	0.000163905	up
Cl008656	19.1919	0.589686	5.0244	9.64131e-13	3.80405e-11	up
Cl008657	27.435	8.58481	1.67616	3.57061e-08	6.97536e-07	up
Cl005381	7.76388	3.35749	1.2094	0.00598131	0.0283483	up
Cl013603	26.9227	11.2203	1.26272	5.80404e-06	7.09768e-05	up
Cl000402	43.8726	14.0498	1.64277	3.69601e-06	4.7494e-05	up
Cl006124	11.4255	0.84866	3.75093	1.87304e-12	7.11985e-11	up
Cl026916	77.8103	37.5999	1.04923	0.000464039	0.00332678	up
Cl021191	227.148	23.7749	3.25612	1.08588e-32	3.27549e-30	up
Cl002712	26.4004	4.63288	2.51058	6.28286e-05	0.000590661	up
Cl018430	74.0616	23.8734	1.63332	3.83153e-12	1.41243e-10	up
Cl030703	18.5983	8.23066	1.17609	0.00167312	0.00993148	up
Cl030702	64.9397	149.072	-1.19884	2.49574e-07	4.16744e-06	down
Cl000437	133.026	55.8427	1.25227	3.88859e-14	1.81603e-12	up
Cl024225	14.3621	4.97377	1.52985	1.1248e-05	0.000129055	up
Cl020908	2.33688	5.58953	-1.25814	0.000112914	0.000986478	down
Cl006177	7.50466	1.45329	2.36846	8.68479e-21	8.54857e-19	up
Cl040925	4.55428	9.65776	-1.08447	1.72238e-05	0.000187715	down
Cl015067	5.0723	11.4636	-1.17634	0.00788711	0.0353615	down
Cl015062	68.8983	22.7568	1.59817	1.92512e-08	3.95361e-07	up
Cl014334	25.4055	11.5215	1.14081	4.47592e-07	7.09848e-06	up
Cl014335	7.99165	3.61422	1.14481	0.00268139	0.0146716	up
Cl008412	6.45834	1.75774	1.87744	1.2479e-05	0.000141215	up
Cl017612	7.8213	1.12885	2.79256	0.000772551	0.00515347	up
Cl029977	44.6812	180.737	-2.01616	4.73862e-16	2.77521e-14	down
Cl043768	16.2754	70.5982	-2.11693	8.33318e-12	2.96287e-10	down
Cl017013	33.697	68.4983	-1.02345	0.000134692	0.00114884	down
Cl012966	35.762	5.5108	2.69809	3.32751e-11	1.09177e-09	up
Cl042512	1.23773	6.60656	-2.4162	0.000182817	0.00149692	down
Cl017909	4.15569	12.4853	-1.58706	1.84484e-17	1.27471e-15	down
Cl032218	20.8934	45.5176	-1.12338	0.00199353	0.0114764	down
Cl015502	1001.12	2069.56	-1.0477	0.00154649	0.00928988	down
Cl015500	17.1853	4.52136	1.92635	2.65401e-34	8.75917e-32	up
Cl028783	7.9144	1.55472	2.34782	0.000191134	0.00155643	up
Cl036242	5.03118	0.341325	3.88168	7.8084e-07	1.16889e-05	up
Cl023924	2.91558	5.95289	-1.02981	0.00366954	0.0190105	down
Cl028666	7.92244	3.29743	1.2646	0.00320898	0.016998	up
Cl014148	28.6101	11.6654	1.29429	6.16856e-07	9.46128e-06	up
Cl020788	24.184	5.75965	2.07	0.00952388	0.0411733	up
Cl004209	6.599	16.6088	-1.33163	8.35337e-06	9.86268e-05	down
Cl004208	135.955	10.9478	3.63441	2.53858e-22	3.05643e-20	up
Cl002966	19.5134	7.48262	1.38285	2.61145e-06	3.47198e-05	up
Cl002967	11.4763	27.7891	-1.27587	6.83879e-09	1.5449e-07	down
Cl010312	276.16	42.8813	2.68708	1.13655e-17	8.03113e-16	up
Cl021437	17.9829	54.1113	-1.5893	1.39547e-05	0.000155593	down
Cl030957	23.6284	8.08674	1.54689	3.51444e-23	4.62866e-21	up
Cl021842	12.107	0.0511863	7.88586	5.34179e-07	8.31132e-06	up
Cl040773	3.75508	9.11344	-1.27915	1.98852e-09	4.98516e-08	down
Cl040770	9.09029	26.2539	-1.53014	1.15612e-07	2.06051e-06	down
Cl040779	2.2627	5.51964	-1.28653	6.26228e-08	1.17352e-06	down
Cl014167	35.4807	0.726886	5.60916	1.59325e-25	2.61377e-23	up
Cl014165	53.6802	23.1247	1.21495	2.28429e-08	4.63013e-07	up
Cl011538	14.4734	6.79658	1.09052	4.28723e-07	6.84128e-06	up
Cl011535	183.737	389.036	-1.08226	0.00642062	0.0299697	down
Cl036007	3.08418	21.8021	-2.82151	4.30734e-16	2.54924e-14	down
Cl028898	8.11722	2.51033	1.69311	0.00528425	0.025678	up
Cl016987	99.0836	201.493	-1.02401	6.94219e-08	1.29402e-06	down
Cl023213	1035.21	206.67	2.32452	6.7858e-21	6.72658e-19	up
Cl007405	29.2181	1.42073	4.36215	3.07755e-23	4.09168e-21	up
Cl007403	50.0893	10.1385	2.30466	4.21523e-18	3.14495e-16	up
Cl032423	44.5026	3.57103	3.63948	1.33589e-13	5.81922e-12	up
Cl032424	26.5052	53.0189	-1.00023	9.90168e-08	1.80075e-06	down
Cl041613	5.94661	1.63919	1.85908	7.30224e-09	1.6388e-07	up
Cl041612	2.60661	18.4618	-2.8243	3.49032e-19	2.88832e-17	down
Cl041611	6.26911	2.90979	1.10735	4.80337e-05	0.000465775	up
Cl017514	8.7898	2.00993	2.12869	2.4924e-05	0.000260159	up
Cl000605	43.0003	11.8234	1.8627	0.000199813	0.00161864	up
Cl005232	148.43	51.0739	1.53912	1.12805e-07	2.01691e-06	up
Cl033374	2.26839	13.5247	-2.57586	1.8443e-25	3.00803e-23	down
Cl033378	15.1734	37.8644	-1.3193	2.95316e-05	0.000301804	down
Cl022954	18.0791	60.1478	-1.73419	9.46324e-18	6.77225e-16	down
Cl005874	27.6432	88.5117	-1.67894	5.01039e-06	6.23034e-05	down
Cl012090	22.5323	48.0344	-1.09207	0.000266238	0.00206605	down
Cl038285	11.1931	2.93721	1.93009	0.000125124	0.00107688	up
Cl038286	2.6687	6.27839	-1.23426	1.85309e-05	0.000200019	down
Cl020623	3.0493	14.3689	-2.23639	6.3283e-14	2.87727e-12	down
Cl038752	1260.98	535.336	1.23603	4.82992e-15	2.5326e-13	up
Cl038753	519.971	72.104	2.85028	8.22165e-31	2.21771e-28	up
Cl038755	388.188	20.3181	4.25592	6.55264e-18	4.73766e-16	up
Cl018402	863.43	129.384	2.73842	5.57536e-17	3.6629e-15	up
Cl027048	185.168	36.3605	2.34839	1.12164e-06	1.62276e-05	up
Cl029324	5.5217	1.13395	2.28375	4.47129e-05	0.000436745	up
Cl004619	53.0298	11.5147	2.20333	6.19256e-18	4.52395e-16	up
Cl011286	6.20316	13.747	-1.14805	0.00647173	0.030153	down
Cl011288	25.9238	11.0237	1.23367	2.88186e-05	0.000295377	up
Cl025371	45.7412	10.9222	2.06623	4.0247e-08	7.77581e-07	up
Cl008065	91.7313	1.1158	6.36127	8.16093e-27	1.54688e-24	up
Cl028536	32.9854	14.8024	1.15599	3.0574e-08	6.04435e-07	up
Cl013416	23.6747	66.6814	-1.49394	5.82397e-19	4.76326e-17	down
Cl013415	22.4684	53.4681	-1.25078	4.47625e-07	7.09848e-06	down
Cl015151	10.7595	2.91651	1.8833	6.55532e-07	9.9998e-06	up
Cl015150	12.663	3.49305	1.85806	1.66252e-09	4.22451e-08	up
Cl037256	4.05525	8.76983	-1.11276	4.75975e-06	5.95033e-05	down
Cl029662	29.7783	7.38389	2.01181	4.8674e-07	7.64103e-06	up
Cl029667	35.4717	9.98923	1.82823	6.42068e-20	5.84803e-18	up
Cl000155	113.346	37.7717	1.58536	1.12222e-13	4.91133e-12	up
Cl000158	9.96518	4.49056	1.15	5.15476e-05	0.000496247	up
Cl000480	38.7755	8.59481	2.17361	2.38217e-07	3.99444e-06	up
Cl000486	14.103	39.4855	-1.48533	1.70798e-05	0.000186387	down
Cl036614	101.432	3.20299	4.98495	2.10836e-38	9.53965e-36	up
Cl031963	191.742	95.7557	1.00173	0.000129363	0.00110844	up
Cl031961	11.823	1.69772	2.79993	3.82718e-10	1.07903e-08	up
Cl001358	7.56655	0.929518	3.02508	8.62204e-08	1.58814e-06	up
Cl004493	230.058	71.7415	1.68112	0.000139753	0.00118695	up
Cl004490	7.57344	15.4472	-1.02832	0.000874323	0.00572	down
Cl004497	5.89777	1.49329	1.98167	7.41133e-07	1.1166e-05	up
Cl031341	54.1978	119.028	-1.13499	0.000129706	0.00111104	down
Cl021111	14.6369	7.2004	1.02346	0.000205689	0.00165667	up
Cl021114	1.6528	9.11937	-2.46403	1.03689e-22	1.30438e-20	down
Cl043458	5.78993	2.41757	1.25999	0.00740208	0.0336004	up
Cl043306	4.25907	9.57525	-1.16877	1.55432e-07	2.70157e-06	down
Cl030766	31.9433	15.3655	1.05582	4.19126e-05	0.000412697	up
Cl000979	21.9795	5.90279	1.89669	1.34422e-11	4.66702e-10	up
Cl034447	2.38256	5.19323	-1.12412	0.00421837	0.0213568	down
Cl022324	7.14079	2.51536	1.50532	6.04199e-08	1.13527e-06	up
Cl026463	17.7852	5.85938	1.60186	2.01278e-06	2.75975e-05	up
Cl026466	1.39488	5.89017	-2.07817	5.17222e-07	8.06986e-06	down
Cl033231	41.9289	0.58552	6.16208	5.01314e-08	9.54086e-07	up
Cl037939	2.21293	11.4427	-2.3704	7.29885e-05	0.000673978	down
Cl037938	2.38667	14.0162	-2.55402	1.09091e-07	1.95799e-06	down
Cl018701	6.00379	1.97575	1.60347	7.91669e-07	1.18257e-05	up
Cl018705	5.04683	10.1922	-1.01401	0.00549659	0.0265108	down
Cl032045	22.4816	6.48793	1.79291	8.31399e-08	1.53241e-06	up
Cl037031	14.125	5.10063	1.46951	1.37099e-05	0.000153046	up
Cl019235	7.81646	16.9646	-1.11794	4.57504e-09	1.06594e-07	down
Cl012703	17.5426	82.6499	-2.23615	4.92222e-07	7.71844e-06	down
Cl012702	94.7227	17.6711	2.42232	1.18249e-11	4.1362e-10	up
Cl012006	22.8071	49.935	-1.13057	0.00150166	0.00906329	down
Cl012007	10.9175	24.9986	-1.19521	0.0067014	0.0310376	down
Cl040229	6.69073	26.7764	-2.00072	7.17557e-20	6.4518e-18	down
Cl019134	10.113	1.65681	2.60974	9.85821e-07	1.44489e-05	up
Cl029513	24.38	3.26929	2.89865	8.92414e-24	1.2272e-21	up
Cl017985	171.423	58.6405	1.54759	0.000160049	0.0013323	up
Cl017986	188.015	77.8553	1.27198	0.00829263	0.0367916	up
Cl016638	104.04	251.183	-1.2716	0.00734156	0.0333905	down
Cl015587	6.25801	2.40158	1.38172	0.00155529	0.00933674	up
Cl015580	21.8418	45.3187	-1.05301	3.21869e-07	5.26495e-06	down
Cl001533	79.8418	6.01294	3.731	7.32608e-05	0.000675604	up
Cl008117	25.0935	56.9525	-1.18244	1.04984e-08	2.27597e-07	down
Cl041207	31.4572	183.662	-2.54559	2.85702e-14	1.36074e-12	down
Cl000725	54.4984	26.4154	1.04483	2.18816e-07	3.70233e-06	up
Cl000726	30.0837	12.9847	1.21217	5.16448e-05	0.000497012	up
Cl000728	3.00789	7.09776	-1.23861	8.40129e-05	0.000763464	down
Cl003269	3.39623	11.4081	-1.74805	1.9446e-07	3.31219e-06	down
Cl011913	10.2649	2.70524	1.92389	2.29257e-12	8.58659e-11	up
Cl006438	76.4266	36.4828	1.06686	2.51721e-05	0.000262413	up
Cl036424	68.0971	406.494	-2.57757	2.33702e-19	1.96878e-17	down
Cl036425	15.7673	5.66855	1.47588	1.47332e-10	4.39692e-09	up
Cl036422	6.38293	0.719739	3.14867	1.58847e-05	0.000174545	up
Cl013847	86.9399	25.9829	1.74246	1.73038e-07	2.97805e-06	up
Cl016834	7.18399	2.59274	1.47031	0.0108235	0.0457278	up
Cl007395	18.717	0.654697	4.83738	4.26606e-35	1.51488e-32	up
Cl002614	21.6052	2.25641	3.25928	3.18998e-20	3.02326e-18	up
Cl028776	0.902202	12.1863	-3.75566	2.20566e-14	1.07236e-12	down
Cl021702	1.31224	6.86466	-2.38716	1.50467e-10	4.47619e-09	down
Cl014229	7.94991	17.408	-1.13074	3.1517e-07	5.16742e-06	down
Cl018575	46.184	96.7414	-1.06674	1.76757e-08	3.65675e-07	down
Cl031534	121.485	16.2045	2.90631	0.00181236	0.0105917	up
Cl032399	7.2009	17.2478	-1.26016	4.10107e-07	6.57413e-06	down
Cl017825	2.60987	11.0159	-2.07754	0.000145404	0.00122788	down
Cl029299	38.2514	15.5318	1.30029	0.010195	0.0435619	up
Cl035940	3.54891	7.45127	-1.07011	0.00960814	0.0414609	down
Cl035943	39.25	303.543	-2.95113	9.76669e-26	1.65051e-23	down
Cl035944	9.17457	2.85628	1.6835	0.000795881	0.00527697	up
Cl034011	100.627	45.623	1.14118	0.00936874	0.0406341	up
Cl042963	20.6277	0.161575	6.99624	1.31e-20	1.26722e-18	up
Cl015465	7.03908	15.064	-1.09764	0.000351473	0.00262161	down
Cl038620	1.93206	5.08989	-1.3975	1.83555e-05	0.000198584	down
Cl006948	19.4106	9.02027	1.1056	0.000403425	0.00294567	up
Cl006499	11.6549	1.68187	2.79279	1.51523e-14	7.55005e-13	up
Cl003381	3.56358	9.37039	-1.39478	0.00762506	0.034401	down
Cl025045	110.432	35.2671	1.64676	3.46198e-20	3.25902e-18	up
Cl012717	25.4551	11.4157	1.15694	5.94191e-11	1.89204e-09	up
Cl027628	2.69286	6.93627	-1.36502	0.00118212	0.00743541	down
Cl016313	8.37622	18.1923	-1.11896	1.44327e-08	3.04421e-07	down
Cl040630	32.3735	11.898	1.4441	6.45251e-07	9.85369e-06	up
Cl015662	127.082	47.422	1.42213	2.21881e-06	3.00262e-05	up
Cl015660	73.8876	5.41616	3.76999	2.54054e-19	2.12112e-17	up
Cl025081	3.321	64.2351	-4.27367	8.09548e-57	9.0841e-54	down
Cl029887	133.537	303.87	-1.18622	9.55055e-19	7.61674e-17	down
Cl036123	12.9864	29.6523	-1.19115	0.000104611	0.000922561	down
Cl031149	14.1932	35.0194	-1.30295	1.79334e-13	7.72789e-12	down
Cl009479	14.2332	1.23273	3.52933	1.13433e-10	3.4476e-09	up
Cl009472	3.15671	8.97091	-1.50683	0.00154328	0.00927854	down
Cl031471	4.35687	11.0928	-1.34826	4.73329e-06	5.92253e-05	down
Cl009291	25.8728	9.52914	1.44102	3.67766e-11	1.20104e-09	up
Cl007522	5.5753	17.6449	-1.66213	0.000616093	0.00424025	down
Cl034226	5.45612	0.585237	3.22078	1.39662e-05	0.000155598	up
Cl034225	14.3475	0.10717	7.06475	1.95057e-18	1.51158e-16	up
Cl034222	38.765	9.17177	2.07948	8.75093e-08	1.61083e-06	up
Cl004178	2.50393	9.51729	-1.92635	1.7254e-08	3.57744e-07	down
Cl032108	194.248	411.202	-1.08195	0.00815341	0.036329	down
Cl038082	13.5697	3.83626	1.82262	0.00280715	0.0152466	up
Cl022857	38.2219	77.8864	-1.02697	5.04435e-05	0.000486787	down
Cl032958	5.16572	1.23196	2.06801	0.000494334	0.00351077	up
Cl035630	11.6876	1.91044	2.61301	1.67531e-20	1.6095e-18	up
Cl017554	319.478	115.127	1.4725	1.05177e-13	4.63191e-12	up
Cl038416	22.7659	6.5701	1.79289	1.54279e-06	2.16508e-05	up
Cl018264	8.20506	0.077357	6.72884	1.45386e-15	8.04442e-14	up
Cl039433	5.64034	0.103919	5.76226	3.40133e-11	1.11469e-09	up
Cl022334	41.0517	18.8403	1.12362	1.76023e-16	1.09247e-14	up
Cl024473	6.07905	12.568	-1.04783	0.00766177	0.0345389	down
Cl012500	10.1881	4.40747	1.20886	0.000282516	0.00217552	up
Cl025785	28.5475	13.4028	1.09083	2.44367e-05	0.000255792	up
Cl027874	55.5687	111.425	-1.00373	1.81835e-06	2.51653e-05	down
Cl023176	5.93002	1.29485	2.19526	3.38431e-05	0.000341265	up
Cl001827	13.7486	5.76564	1.25374	7.46133e-05	0.000687172	up
Cl013759	7.45839	15.9067	-1.0927	0.0114556	0.0477298	down
Cl010217	238.165	25.488	3.22407	3.85449e-10	1.08403e-08	up
Cl018051	61.7873	28.7587	1.10331	1.50754e-08	3.1655e-07	up
Cl029438	5.75138	19.7764	-1.7818	4.86206e-09	1.12723e-07	down
Cl008265	59.0857	5.88399	3.32794	2.6774e-20	2.56345e-18	up
Cl014019	24.3455	101.421	-2.05863	2.36519e-17	1.61437e-15	down
Cl041287	9.03499	3.09821	1.54409	0.000679604	0.00461509	up
Cl011991	8.10192	1.26427	2.67995	3.56954e-08	6.97536e-07	up
Cl042487	6.04838	1.17599	2.36267	1.53299e-08	3.21172e-07	up
Cl042485	10.7253	32.3971	-1.59484	2.65813e-09	6.48421e-08	down
Cl031840	1.686	5.06034	-1.58562	0.01108	0.0465033	down
Cl031849	9.54438	1.90292	2.32643	7.925e-06	9.39645e-05	up
Cl004758	10.3325	29.4922	-1.51314	7.30229e-05	0.000674074	down
Cl043467	9.68082	19.7078	-1.02557	2.22187e-06	3.00531e-05	down
Cl043463	8.87069	33.3494	-1.91054	0.000226426	0.00180044	down
Cl007316	35.6781	83.1218	-1.22019	1.38853e-11	4.80893e-10	down
Cl001630	7.66587	2.81931	1.44311	7.14688e-05	0.000662343	up
Cl030400	21.1279	43.7344	-1.04962	0.000146137	0.00123209	down
Cl035438	896.026	2299.87	-1.35994	2.92637e-09	7.07702e-08	down
Cl000836	193.49	63.7281	1.60226	1.21954e-11	4.26049e-10	up
Cl000830	35.4367	7.01359	2.33702	9.71925e-10	2.57573e-08	up
Cl033174	49.1477	1.22256	5.32915	3.32026e-06	4.30421e-05	up
Cl034389	29.1962	7.24858	2.01001	1.32229e-07	2.33296e-06	up
Cl018060	14.5362	84.4002	-2.5376	6.8879e-11	2.17597e-09	down
Cl006867	104.546	41.0655	1.34814	9.34601e-12	3.31459e-10	up
Cl029359	4.84884	12.7962	-1.4	3.95742e-07	6.36569e-06	down
Cl005074	292.094	13.8138	4.40225	5.98043e-25	9.21808e-23	up
Cl005072	14.4425	29.0178	-1.00662	0.000336477	0.00252587	down
Cl023379	32.4671	9.00514	1.85016	5.6375e-15	2.92327e-13	up
Cl025236	94.2666	193.497	-1.0375	5.86201e-06	7.15297e-05	down
Cl002415	12.3691	4.50602	1.45682	0.00242961	0.0134753	up
Cl036820	57.9645	1.61794	5.16294	6.46421e-29	1.46242e-26	up
Cl023995	7.31932	0.749361	3.28798	9.97693e-19	7.92869e-17	up
Cl003585	6.00597	0.538937	3.47821	2.49501e-09	6.11288e-08	up
Cl040506	4.86444	10.9769	-1.17413	0.00047213	0.00337443	down
Cl040500	5.5937	2.71229	1.04429	0.0119936	0.0494908	up
Cl019070	5.00084	14.526	-1.5384	5.58335e-07	8.64402e-06	down
Cl009006	1.74775	6.88578	-1.97812	3.19993e-10	9.10422e-09	down
Cl016471	6.92359	53.4676	-2.94907	6.25487e-21	6.26671e-19	down
Cl022100	4.97172	12.6445	-1.3467	0.000296271	0.00226713	down
Cl024624	20.1748	8.4326	1.2585	0.001675	0.00993986	up
Cl024629	14.1757	2.01971	2.8112	1.75748e-15	9.64828e-14	up
Cl011041	11.3665	24.5725	-1.11226	0.00152698	0.00919238	down
Cl011046	2.14659	5.88803	-1.45574	0.000470501	0.00336536	down
Cl011048	38.9173	78.8372	-1.01846	2.13414e-06	2.90627e-05	down
Cl010026	84.9503	174.728	-1.04042	0.0087883	0.0386034	down
Cl014737	17.3126	6.90511	1.32609	1.68322e-05	0.000184091	up
Cl041327	23.308	108.747	-2.22209	2.64467e-34	8.75917e-32	down
Cl005278	11.2105	23.4353	-1.06384	1.02211e-06	1.49185e-05	down
Cl000571	86.2699	28.1573	1.61535	2.88686e-12	1.07123e-10	up
Cl007100	58.1511	21.4152	1.44117	1.17879e-09	3.08188e-08	up
Cl002551	12.8853	5.40106	1.25441	0.00316745	0.0168321	up
Cl030612	7.89162	20.3297	-1.3652	6.16309e-10	1.68676e-08	down
Cl019274	5.89234	2.64999	1.15285	6.79962e-10	1.84656e-08	up
Cl026598	36.9536	8.68452	2.0892	6.61078e-31	1.80051e-28	up
Cl039344	5.26694	12.393	-1.23448	0.000256217	0.00200102	down
Cl039340	28.7827	135.677	-2.2369	4.8925e-23	6.38369e-21	down
Cl038120	6.08109	2.02531	1.58619	0.00156096	0.00936876	up
Cl013641	17.1858	55.3428	-1.68718	1.37312e-15	7.62776e-14	down
Cl014286	16.3985	4.31261	1.92693	8.13574e-07	1.21078e-05	up
Cl008564	6.03793	1.5835	1.93093	0.00137929	0.00843278	up
Cl043651	12.0319	29.2554	-1.28184	1.71901e-06	2.39224e-05	down
Cl009218	29.8736	12.4237	1.26578	2.24347e-05	0.000236876	up
Cl027092	26.2419	4.51036	2.54056	5.17125e-13	2.12089e-11	up
Cl028048	159.684	16.3397	3.28877	2.58302e-31	7.39402e-29	up
Cl027540	7.51643	3.66416	1.03657	0.00130789	0.00808689	up
Cl029397	5.51103	18.2046	-1.72391	7.85341e-18	5.66354e-16	down
Cl038611	17.1923	52.3007	-1.60507	6.63885e-05	0.000620279	down
Cl043138	7.24193	58.2269	-3.00724	1.40784e-39	7.05251e-37	down
Cl035516	26.0768	98.6491	-1.91954	1.54984e-10	4.59594e-09	down
Cl001401	30.4617	1.43207	4.41082	0.00214134	0.0121897	up
Cl012116	0.677407	12.3534	-4.18874	1.17192e-22	1.46115e-20	down
Cl037574	132.973	58.5344	1.18378	3.18746e-05	0.000323158	up
Cl000435	60.7966	17.0829	1.83144	0.000195275	0.001586	up
Cl023893	6.92577	29.5502	-2.09312	7.74594e-05	0.000710353	down
Cl023899	52.1882	724.889	-3.79597	6.07372e-113	4.25965e-109	down
Cl007800	48.4549	151.908	-1.64848	1.24826e-22	1.54944e-20	down
Cl020278	27.2939	9.86482	1.46821	0.00421138	0.0213291	up
Cl004443	13.5605	40.434	-1.57616	1.2512e-05	0.000141475	down
Cl004445	24.4006	78.1963	-1.68019	0.00192375	0.0111134	down
Cl034493	41.3659	89.4852	-1.11321	1.89019e-10	5.53503e-09	down
Cl033445	933.036	2396.8	-1.36111	1.17569e-10	3.55878e-09	down
Cl021634	7.85992	0.850278	3.20851	1.74695e-09	4.42303e-08	up
Cl026941	8.58445	1.51698	2.50053	9.96474e-16	5.62456e-14	up
Cl026942	16.4459	3.18369	2.36896	5.41954e-15	2.81545e-13	up
Cl026943	6.02884	1.27357	2.243	0.00288452	0.0155764	up
Cl012858	24.5908	8.63027	1.51064	2.27883e-09	5.62898e-08	up
Cl012589	7.42129	0.918455	3.01439	5.33788e-15	2.77818e-13	up
Cl012584	161.456	0.011926	13.7247	1.83476e-17	1.27088e-15	up
Cl018404	1.07662	6.7311	-2.64433	5.43771e-24	7.55169e-22	down
Cl018405	4.19521	13.1548	-1.64878	1.17638e-09	3.07845e-08	down
Cl013060	116.808	44.9498	1.37775	2.78206e-06	3.67271e-05	up
Cl013064	8.47448	2.46641	1.78071	1.2162e-07	2.15801e-06	up
Cl020589	17.3299	8.3736	1.04935	1.28987e-05	0.000145146	up
Cl028150	30.2738	6.86767	2.14018	2.09212e-07	3.54839e-06	up
Cl022177	1.20255	6.05613	-2.3323	1.65464e-09	4.20829e-08	down
Cl039633	1.51755	10.5518	-2.79766	4.76501e-18	3.53632e-16	down
Cl017742	17.388	7.28424	1.25524	9.28794e-06	0.000108791	up
Cl044367	5.43544	2.22283	1.29	0.0087	0.0382961	up
Cl001721	16.7742	53.3941	-1.67044	5.4564e-09	1.25879e-07	down
Cl001094	69.2488	11.5895	2.57897	4.67595e-15	2.46106e-13	up
Cl043750	6.41803	3.1647	1.02006	0.000169236	0.00140088	up
Cl009395	48.0594	12.5933	1.93217	3.15479e-21	3.30228e-19	up
Cl009391	12.993	4.30408	1.59396	0.00212781	0.0121275	up
Cl016067	14.5446	6.21491	1.22668	6.28538e-07	9.61941e-06	up
Cl041300	13.7519	6.19401	1.15069	0.00125367	0.00780499	up
Cl002498	32.8826	7.62853	2.10785	3.87686e-16	2.29931e-14	up
Cl023918	326.317	54.8293	2.57326	6.23562e-11	1.98106e-09	up
Cl035392	3.23917	7.37451	-1.18692	8.49468e-05	0.000769956	down
Cl003720	11.6699	3.125	1.90086	9.82405e-08	1.78957e-06	up
Cl008933	4.94179	12.8229	-1.37562	0.000387706	0.00285093	down
Cl008932	8.77136	2.40534	1.86656	2.79232e-05	0.000287566	up
Cl018305	131.392	12.9301	3.34507	7.83809e-14	3.53416e-12	up
Cl014114	5.08694	31.108	-2.61242	8.49124e-09	1.87563e-07	down
Cl028563	3.51772	15.9656	-2.18225	1.88489e-30	4.80698e-28	down
Cl044131	0.710869	7.89778	-3.47379	3.96663e-10	1.11054e-08	down
Cl044132	1.02795	15.122	-3.87882	1.05409e-23	1.42852e-21	down
Cl023584	8.6862	2.85064	1.60744	2.72401e-10	7.86179e-09	up
Cl023581	275.293	18.0641	3.92977	1.53908e-58	1.87721e-55	up
Cl039266	9.71209	0.087781	6.78973	2.39875e-07	4.01744e-06	up
Cl022189	0.489824	5.20105	-3.40847	1.3131e-07	2.31822e-06	down
Cl027379	7.12556	15.9865	-1.16578	7.21919e-05	0.000668603	down
Cl016265	8.67967	3.53153	1.29735	1.15008e-06	1.66048e-05	up
Cl016262	11.052	2.01165	2.45785	6.46456e-06	7.83785e-05	up
Cl010311	28.2073	0.189143	7.22044	1.3274e-05	0.00014895	up
Cl013568	2.03597	6.86307	-1.75313	0.00134691	0.00828072	down
Cl027374	7.83781	20.4244	-1.38177	4.83751e-13	1.99276e-11	down
Cl001467	13.7251	4.97173	1.465	0.000976069	0.00630188	up
Cl015244	4.93016	10.6977	-1.11759	1.36777e-06	1.94574e-05	down
Cl000646	31.5611	0.970727	5.02294	9.16416e-21	8.95757e-19	up
Cl011549	24.799	10.6467	1.21987	4.51023e-05	0.000439936	up
Cl006721	223.659	77.1572	1.53543	9.22017e-25	1.39061e-22	up
Cl006724	28.236	6.3726	2.14758	2.35804e-06	3.17267e-05	up
Cl022517	19.5199	1.2665	3.94602	7.30401e-15	3.74588e-13	up
Cl007457	5.51136	2.66229	1.04974	0.00797491	0.0356981	up
Cl034387	6.82036	1.22371	2.47858	9.41934e-08	1.72262e-06	up
Cl026513	25.6844	12.3855	1.05224	1.21388e-06	1.74096e-05	up
Cl001936	5.73845	0.958652	2.58158	2.58565e-10	7.48557e-09	up
Cl004377	18.0079	1.15603	3.96138	7.24009e-24	1.00052e-21	up
Cl005136	33.3305	5.8451	2.51154	6.32082e-20	5.77583e-18	up
Cl002000	307.684	150.528	1.03142	0.00735877	0.0334363	up
Cl028807	12.7582	5.06302	1.33335	1.12412e-12	4.39205e-11	up
Cl002355	4.01663	13.5424	-1.75343	4.61064e-05	0.000448638	down
Cl006441	2.24412	9.10174	-2.01999	6.15072e-12	2.22067e-10	down
Cl019956	173.655	3.88182	5.48335	1.22109e-06	1.74772e-05	up
Cl030554	49.7283	17.7677	1.48481	7.82516e-19	6.30802e-17	up
Cl040429	27.3428	0.21326	7.00241	8.5478e-05	0.00077352	up
Cl012888	104.153	2.01811	5.68955	5.22604e-55	5.42986e-52	up
Cl008872	170.529	15.55	3.45503	6.47303e-18	4.69814e-16	up
Cl008878	4.64316	11.9504	-1.36388	9.41392e-06	0.0001101	down
Cl012880	43.1051	93.5314	-1.11759	0.00564794	0.0271026	down
Cl013341	32.2274	80.8665	-1.32726	2.32981e-22	2.84165e-20	down
Cl039544	8.40565	19.2705	-1.19696	1.20419e-07	2.1394e-06	down
Cl006797	129.046	22.7941	2.50115	5.01017e-26	8.78439e-24	up
Cl024099	33.4189	135.159	-2.01592	7.64437e-15	3.90615e-13	down
Cl016437	33.0071	7.15831	2.20509	3.95716e-05	0.000391847	up
Cl012775	10.3205	2.52463	2.03137	0.000114276	0.000996207	up
Cl025327	17.9955	41.3289	-1.19951	3.6936e-13	1.54651e-11	down
Cl025326	27.5994	58.9242	-1.09422	1.11891e-06	1.61964e-05	down
Cl028541	333.632	153.349	1.12143	2.00442e-05	0.000214618	up
Cl015161	10.425	3.96231	1.39564	7.80012e-09	1.73664e-07	up
Cl034889	124.956	59.4171	1.07247	1.66648e-11	5.72212e-10	up
Cl015167	31.4735	9.8247	1.67965	2.35407e-08	4.74756e-07	up
Cl001487	9.00373	74.2441	-3.04368	1.16162e-51	1.12368e-48	down
Cl005339	34.078	16.5805	1.03935	0.0040957	0.0208087	up
Cl005335	11.9304	4.89057	1.28657	0.00121701	0.007631	up
Cl017450	74.0226	9.58455	2.94918	0.000413049	0.00300499	up
Cl041595	16.3916	3.49117	2.23118	5.97752e-13	2.41973e-11	up
Cl005481	76.5544	23.3427	1.71352	8.0289e-09	1.78192e-07	up
Cl005484	7.3601	1.36735	2.42835	6.8403e-10	1.85581e-08	up
Cl008680	8.33434	1.0439	2.99708	1.3486e-07	2.3749e-06	up
Cl036629	29.2741	59.2884	-1.01812	0.000368295	0.00273183	down
Cl024993	1.33267	15.1084	-3.50296	1.97654e-30	4.9507e-28	down
Cl002765	6.66056	2.40155	1.47168	2.95494e-06	3.88085e-05	up
Cl034411	36.8092	12.1488	1.59926	2.15315e-22	2.63766e-20	up
Cl041835	0.721261	5.06689	-2.81251	5.1779e-14	2.38124e-12	down
Cl032719	58.6622	8.47964	2.79036	5.70806e-44	4.00321e-41	up
Cl029245	6.24425	15.6234	-1.3231	0.0021897	0.012425	down
Cl018489	57.3343	27.2544	1.07291	0.00135726	0.00832688	up
Cl023206	5.54937	15.7834	-1.50801	6.44131e-10	1.75435e-08	down
Cl023209	41.635	126.751	-1.60612	2.03549e-11	6.90466e-10	down
Cl018144	167.82	388.436	-1.21076	0.000391004	0.00286767	down
Cl020955	27.5357	12.0513	1.19211	1.62105e-07	2.80538e-06	up
Cl037695	15.6437	123.493	-2.98078	3.89061e-14	1.81603e-12	down
Cl001216	22.8391	8.3749	1.44736	1.81759e-16	1.1231e-14	up
Cl040977	1.31106	7.21357	-2.45998	7.49856e-15	3.83863e-13	down
Cl039158	61.3851	1.67613	5.19468	8.93371e-06	0.000104949	up
Cl039157	237.56	11.0978	4.41995	4.39849e-33	1.37101e-30	up
Cl012733	29.0037	58.5517	-1.01347	0.00458752	0.0228911	down
Cl001636	4.38451	11.6151	-1.40551	1.09663e-15	6.14045e-14	down
Cl014366	14.6636	3.72887	1.97543	1.53696e-11	5.30988e-10	up
Cl014362	8.87984	3.01144	1.56008	4.1043e-07	6.57555e-06	up
Cl018815	31.7995	111.349	-1.80801	3.90232e-07	6.29084e-06	down
Cl016550	5.11426	1.18532	2.10925	0.000196475	0.0015939	up
Cl037698	24.5043	53.3348	-1.12204	2.74352e-15	1.48007e-13	down
Cl016872	4.7675	24.6087	-2.36786	8.43915e-17	5.44238e-15	down
Cl016871	15.4479	33.6116	-1.12155	1.46009e-06	2.06139e-05	down
Cl040217	71.0911	368.171	-2.37264	3.18661e-11	1.04677e-09	down
Cl008443	62.6481	10.4117	2.58906	6.0951e-09	1.39239e-07	up
Cl009316	1.92112	7.74742	-2.01176	3.38246e-07	5.51675e-06	down
Cl022613	8.78063	2.95231	1.57248	6.38792e-10	1.74319e-08	up
Cl039183	298.544	0.981279	8.24906	3.60837e-11	1.18116e-09	up
Cl043277	9.59979	0.972936	3.30259	5.94732e-06	7.25392e-05	up
Cl016607	132.883	1.82128	6.18906	1.42266e-36	5.62113e-34	up
Cl002144	276.134	124.565	1.14847	0.000384695	0.00283548	up
Cl008162	2.06444	8.58501	-2.05607	0.00753076	0.0340688	down
Cl008404	36.0698	16.3344	1.14288	0.000655593	0.00447914	up
Cl029480	4.58213	17.2228	-1.91023	8.78988e-12	3.1213e-10	down
Cl029482	16.8046	4.2703	1.97645	8.39347e-05	0.000763	up
Cl003233	19.6085	50.2586	-1.35789	7.44614e-12	2.66777e-10	down
Cl003230	2.4705	14.0278	-2.50541	4.43596e-17	2.94886e-15	down
Cl011929	77.2214	38.3828	1.00854	9.71108e-09	2.11346e-07	up
Cl011924	9.74646	2.17968	2.16077	2.31959e-06	3.12543e-05	up
Cl020422	22.6502	9.44051	1.26258	0.00977077	0.0420462	up
Cl034595	617.507	19.9734	4.95031	2.28418e-36	8.77781e-34	up
Cl034592	612.176	88.7396	2.7863	4.73185e-11	1.51706e-09	up
Cl034598	581.71	60.8456	3.25707	1.06592e-10	3.26088e-09	up
Cl026866	12.5762	2.10117	2.58144	3.68825e-08	7.18019e-07	up
Cl021481	29.7475	101.877	-1.776	6.2307e-13	2.51496e-11	down
Cl021485	0.584958	11.6668	-4.31793	3.66908e-12	1.35611e-10	down
Cl021486	17.7762	35.8202	-1.01083	1.91664e-06	2.64214e-05	down
Cl030903	15.9393	3.06976	2.37639	3.71918e-07	6.0274e-06	up
Cl003590	24.2078	2.60602	3.21555	6.41953e-12	2.31177e-10	up
Cl026288	6.3431	0.787156	3.01047	4.41085e-15	2.33016e-13	up
Cl026287	9.23864	1.26734	2.86588	2.47102e-09	6.06469e-08	up
Cl027424	6.55998	0.911575	2.84726	3.16731e-05	0.000321348	up
Cl038822	33.6229	9.195	1.87052	2.79161e-16	1.68054e-14	up
Cl020851	5.06443	10.8076	-1.09357	0.000124081	0.00106906	down
Cl025453	2.75473	6.02774	-1.1297	0.00555808	0.0267537	down
Cl021816	34.8968	12.7624	1.45119	2.4293e-07	4.06133e-06	up
Cl021814	7.71954	1.25421	2.62173	1.41848e-05	0.000157845	up
Cl017622	13.9881	6.06363	1.20594	4.2108e-08	8.10744e-07	up
Cl012293	9.68652	2.55039	1.92526	6.62775e-07	1.00938e-05	up
Cl022774	104.522	2.42623	5.42895	3.81689e-05	0.0003798	up
Cl016979	1.29644	5.22523	-2.01094	7.93701e-16	4.52555e-14	down
Cl024942	6.62535	2.62854	1.33373	0.00679068	0.0313527	up
Cl012901	1256.8	66.802	4.23372	9.7802e-41	5.48728e-38	up
Cl028464	15.9448	109.406	-2.77853	8.6242e-13	3.42684e-11	down
Cl028461	36.646	277.339	-2.91992	1.01508e-10	3.11555e-09	down
Cl016101	52.5454	11.4016	2.20433	0.000102852	0.000909331	up
Cl029733	56.2669	17.5342	1.68212	2.17471e-28	4.72925e-26	up
Cl003861	2.74424	16.1791	-2.55965	8.75597e-10	2.34605e-08	down
Cl028922	20.4729	107.184	-2.3883	1.06174e-19	9.33695e-18	down
Cl022922	12.5475	25.1792	-1.00483	0.000599468	0.00414719	down
Cl022929	50.9795	25.2305	1.01475	0.00115663	0.00731608	up
Cl004849	11.2531	3.44668	1.70704	2.70211e-06	3.57727e-05	up
Cl004844	4.31192	11.2324	-1.38126	1.36011e-07	2.39217e-06	down
Cl005710	327.661	681.028	-1.05551	0.00437743	0.0220387	down
Cl033846	17.8037	8.44701	1.07567	0.00230271	0.0129351	up
Cl033841	38.1572	18.9398	1.01053	0.000550805	0.00385042	up
Cl007717	2.31372	7.21545	-1.64088	0.00316687	0.0168321	down
Cl007713	16.0266	7.53407	1.08897	0.00130784	0.00808689	up
Cl035039	44.7435	3.6783	3.60457	1.2522e-11	4.364e-10	up
Cl034836	5.9262	17.1361	-1.53186	1.10035e-10	3.36256e-09	down
Cl013801	22.6598	9.27486	1.28874	2.25061e-07	3.79425e-06	up
Cl038259	13.9497	29.456	-1.07832	1.22518e-08	2.61368e-07	down
Cl038789	7.94072	0.822621	3.27097	0.00521209	0.0254072	up
Cl033068	18.5494	41.4132	-1.15872	0.00101563	0.00652172	down
Cl021528	54.8624	23.563	1.21929	0.000615987	0.00424025	up
Cl005872	8.25251	0.903779	3.19079	1.87211e-19	1.58666e-17	up
Cl016348	3.50394	7.41643	-1.08175	2.6348e-06	3.49972e-05	down
Cl016343	28.3096	4.72557	2.58273	2.54187e-10	7.37405e-09	up
Cl016344	308.39	116.426	1.40535	7.01104e-08	1.30339e-06	up
Cl013191	65.3276	9.15057	2.83576	7.88363e-19	6.33695e-17	up
Cl010189	28.3165	12.1551	1.22009	2.74497e-14	1.31184e-12	up
Cl040664	29.0678	82.3735	-1.50276	4.75358e-20	4.35792e-18	down
Cl040666	13.018	31.3471	-1.26783	2.02042e-14	9.85718e-13	down
Cl015691	20.127	0.794464	4.663	1.14463e-09	3.00095e-08	up
Cl041045	101.178	31.2274	1.69602	8.03456e-05	0.000733226	up
Cl014259	5.51651	40.0192	-2.85886	1.11947e-22	1.40198e-20	down
Cl012117	7.52264	36.0555	-2.26091	5.02761e-10	1.38955e-08	down
Cl000123	35.0584	13.4237	1.38498	1.80696e-16	1.119e-14	up
Cl000127	12.9278	3.98568	1.69758	2.21264e-06	2.99572e-05	up
Cl036152	28.6878	6.24793	2.19899	2.93535e-07	4.84099e-06	up
Cl001651	12.3834	3.01193	2.03965	1.07963e-09	2.84385e-08	up
Cl001380	13.1006	0.386554	5.08282	3.66561e-25	5.74477e-23	up
Cl030169	11.0651	2.24434	2.30166	1.56301e-10	4.6301e-09	up
Cl031318	64.694	3.8516	4.0701	1.373e-15	7.62776e-14	up
Cl043371	3.00545	7.18894	-1.2582	0.00662635	0.0307581	down
Cl035548	80.0434	14.1274	2.50229	4.56025e-08	8.74349e-07	up
Cl033269	1.2517	7.47804	-2.57877	4.25105e-09	9.98783e-08	down
Cl033262	5.10675	0.203423	4.64985	0.0018883	0.010962	up
Cl004145	30.2892	8.17123	1.89018	1.45558e-25	2.40196e-23	up
Cl032130	6659.93	331.275	4.3294	1.06647e-36	4.27396e-34	up
Cl032136	3810.67	13.8204	8.1071	5.87708e-91	2.06087e-87	up
Cl032137	1362.77	27.6679	5.62219	3.66118e-13	1.53523e-11	up
Cl024784	2.27585	5.2049	-1.19347	0.00377302	0.0194353	down
Cl038131	15.6441	2.36149	2.72785	2.12344e-08	4.32914e-07	up
Cl002256	5.44278	28.5756	-2.39237	1.92716e-13	8.27912e-12	down
Cl002254	10.2749	0.583707	4.13773	3.64999e-21	3.75067e-19	up
Cl010065	10.2225	4.97477	1.03905	0.000229497	0.0018197	up
Cl032901	8.00749	2.81714	1.50712	8.272e-10	2.22701e-08	up
Cl019143	1.3681	6.45472	-2.23818	1.59837e-12	6.10885e-11	down
Cl018232	6.90938	20.8582	-1.59399	1.64035e-16	1.02946e-14	down
Cl012579	22.6392	51.325	-1.18084	2.94528e-05	0.000301217	down
Cl012575	204.42	860.991	-2.07446	1.45043e-21	1.55897e-19	down
Cl023121	19.0711	40.748	-1.09534	1.26153e-05	0.000142528	down
Cl023126	5.38549	2.48809	1.11404	0.00173572	0.0102295	up
Cl011173	21.3596	10.6178	1.0084	0.0011387	0.00721737	up
Cl011171	520.084	1118.15	-1.1043	2.94072e-09	7.09947e-08	down
Cl025400	5.89336	1.68776	1.80398	0.00112797	0.00716508	up
Cl013760	31.1466	79.2868	-1.34801	2.5749e-08	5.15954e-07	down
Cl015084	3.45568	7.3494	-1.08866	1.52716e-05	0.000168535	down
Cl015330	16.3312	4.12477	1.98525	1.96833e-08	4.03342e-07	up
Cl014689	6.19994	20.4868	-1.72437	6.28611e-14	2.86273e-12	down
Cl029407	4.57737	11.4104	-1.31776	1.04345e-05	0.00012051	down
Cl000086	16.4757	36.2523	-1.13773	0.000228409	0.00181261	down
Cl008253	99.6935	12.0282	3.05108	1.31559e-08	2.80229e-07	up
Cl031875	183.206	423.025	-1.20727	6.01609e-07	9.23751e-06	down
Cl031871	21.5048	9.56498	1.16883	4.00042e-06	5.08952e-05	up
Cl001025	12.9798	4.34181	1.57989	7.97236e-07	1.18899e-05	up
Cl001029	5.63092	2.08052	1.43642	0.00195531	0.0112726	up
Cl004768	3.43936	11.7771	-1.77577	3.2743e-06	4.25446e-05	down
Cl004769	3.83744	11.9177	-1.63489	0.000609048	0.00420104	down
Cl031296	19.5764	5.64046	1.79523	5.20254e-16	3.02167e-14	up
Cl014226	5.75473	2.18007	1.40037	0.000458443	0.00329424	up
Cl031122	35.8992	16.4598	1.12501	0.00285434	0.0154491	up
Cl030451	45.748	96.2998	-1.07382	9.85344e-05	0.000876406	down
Cl000864	13.4299	27.4191	-1.02974	6.96061e-05	0.000647005	down
Cl034513	6.00207	12.1928	-1.02249	0.000117154	0.00101844	down
Cl007079	6.6478	1.72913	1.94283	0.000504447	0.00357265	up
Cl026201	13.4238	1.32576	3.33991	7.7385e-07	1.1609e-05	up
Cl026200	69.4451	5.81616	3.57773	7.56965e-12	2.70857e-10	up
Cl006855	31.7196	12.8762	1.30066	6.68482e-05	0.000624057	up
Cl036805	10.0368	3.26031	1.62222	0.00468551	0.0232642	up
Cl005004	650.087	128.314	2.34095	4.85782e-10	1.34794e-08	up
Cl039054	5.89118	1.09577	2.42661	0.000128202	0.00109983	up
Cl038098	10.0613	3.04251	1.72549	7.41591e-19	5.99535e-17	up
Cl002680	27.1642	9.77525	1.4745	4.89993e-06	6.11467e-05	up
Cl035139	68.3906	146.349	-1.09755	0.000176497	0.00145283	down
Cl044421	12.6603	37.7077	-1.57455	0.000227643	0.001808	down
Cl044429	70.4002	4.78573	3.87877	9.41707e-05	0.000843186	up
Cl018917	8.7023	3.38614	1.36176	0.00849152	0.0375374	up
Cl012981	35.5307	7.12606	2.31789	2.71472e-18	2.0751e-16	up
Cl001664	20.9825	54.482	-1.37659	4.90227e-16	2.85911e-14	down
Cl008989	7.34409	2.13403	1.783	2.09736e-09	5.22897e-08	up
Cl028170	3.99206	8.27285	-1.05125	0.000600697	0.00415365	down
Cl015989	1383.1	2918.67	-1.07741	7.84597e-08	1.45187e-06	down
Cl017853	1.34751	17.2067	-3.6746	3.38149e-62	4.74305e-59	down
Cl017854	3.80614	10.369	-1.44587	1.19228e-06	1.71348e-05	down
Cl017855	8.40485	4.10762	1.03292	1.43137e-05	0.00015909	up
Cl014768	21.2205	54.0018	-1.34755	2.42488e-11	8.13698e-10	down
Cl008044	4.9453	13.8516	-1.48593	3.02158e-06	3.96095e-05	down
Cl031624	9.5195	23.5439	-1.30639	6.92866e-07	1.05122e-05	down
Cl031623	10.3906	28.9896	-1.48026	6.98192e-26	1.20162e-23	down
Cl011842	4.70832	10.9573	-1.21861	7.84073e-05	0.000717638	down
Cl035143	19.3915	40.9548	-1.07861	9.4753e-06	0.000110708	down
Cl004687	8.03899	0.802881	3.32376	6.3928e-09	1.4533e-07	up
Cl004683	34.0232	5.89453	2.52907	2.24652e-05	0.000237101	up
Cl039736	69.1955	21.8725	1.66156	4.02682e-06	5.12078e-05	up
Cl007138	7.24512	0.617112	3.55341	1.11054e-05	0.000127785	up
Cl039735	6.83255	1.20281	2.50602	0.000121949	0.00105308	up
Cl004539	8.46891	3.08558	1.45663	1.16827e-08	2.51138e-07	up
Cl028775	12.3696	2.84896	2.1183	1.11626e-05	0.000128286	up
Cl002565	2.11677	8.26065	-1.96439	1.25832e-07	2.22851e-06	down
Cl028774	10.1183	0.100487	6.6538	2.63329e-11	8.77336e-10	up
Cl033578	2.41763	5.9721	-1.30465	0.00675319	0.0312207	down
Cl019515	14.7311	3.90662	1.91487	0.00105287	0.00673729	up
Cl003928	56.0945	19.9657	1.49033	1.83463e-14	9.06107e-13	up
Cl018646	20.6086	10.0958	1.02948	2.29829e-07	3.86534e-06	up
Cl039396	179.266	74.6459	1.26397	1.0006e-06	1.46349e-05	up
Cl015619	40.1798	5.13006	2.96942	1.46603e-10	4.38191e-09	up
Cl028355	144.971	66.7963	1.11792	4.70023e-05	0.000456722	up
Cl013933	13.4714	30.4999	-1.17891	0.00732765	0.0333327	down
Cl031429	125.394	39.6786	1.66004	1.90264e-08	3.91598e-07	up
Cl031420	5.22541	1.67367	1.64253	1.39009e-09	3.59411e-08	up
Cl043664	11.8754	25.4715	-1.10091	0.000276591	0.0021387	down
Cl017131	6.21438	3.01634	1.04281	1.07579e-05	0.000124041	up
Cl017133	2.46592	6.12411	-1.31238	0.000357439	0.00265956	down
Cl025806	52.4428	139.403	-1.41044	1.92612e-16	1.18235e-14	down
Cl035897	3.67961	13.5022	-1.87557	1.95554e-05	0.000209865	down
Cl029070	53.9869	3.76936	3.84022	3.10894e-72	5.1303e-69	up
Cl000364	6.27951	13.7328	-1.12891	0.00137811	0.00842821	down
Cl000366	60.8369	13.7123	2.14947	1.61012e-08	3.36327e-07	up
Cl028849	14.9487	75.2184	-2.33107	1.36995e-14	6.86274e-13	down
Cl028848	5.71349	15.2086	-1.41244	0.000115116	0.00100197	down
Cl028842	4.90517	11.8018	-1.26664	2.84555e-05	0.000292083	down
Cl022800	45.1482	254.174	-2.49307	4.95505e-22	5.65643e-20	down
Cl022802	20.8353	54.2411	-1.38036	2.12896e-16	1.30117e-14	down
Cl005451	19.1312	2.12968	3.16722	3.24317e-24	4.66567e-22	up
Cl005454	68.0709	13.0956	2.37796	0.0118003	0.0488684	up
Cl020516	10.1066	4.8704	1.05319	3.65522e-08	7.12578e-07	up
Cl020511	9.18598	27.3165	-1.57227	6.00633e-08	1.12933e-06	down
Cl004475	39.6634	16.5177	1.26379	3.79694e-09	9.01147e-08	up
Cl004477	702.497	319.736	1.13561	0.000176749	0.00145449	up
Cl029555	19.6412	44.1206	-1.16757	0.000432855	0.003128	down
Cl030296	5.64493	2.5571	1.14245	0.000117813	0.00102291	up
Cl034134	9.60804	0.101221	6.56866	6.57383e-14	2.97925e-12	up
Cl034133	12.0669	0.123971	6.60491	1.20846e-07	2.14564e-06	up
Cl009972	77.2866	184.424	-1.25474	2.91944e-09	7.06636e-08	down
Cl025776	11.8335	4.35919	1.44075	1.00299e-13	4.42402e-12	up
Cl025779	6.26346	2.52053	1.31323	4.38203e-08	8.41404e-07	up
Cl000948	339.832	82.7527	2.03794	5.47608e-12	1.98733e-10	up
Cl000946	8.96944	20.8083	-1.21407	3.16839e-14	1.49634e-12	down
Cl036747	5.40174	0.210033	4.68474	9.12571e-09	2.00159e-07	up
Cl005855	73.1625	15.0542	2.28094	3.13727e-09	7.56049e-08	up
Cl037826	79.2012	17.8832	2.14692	2.72004e-17	1.84758e-15	up
Cl016039	72.9871	14.3918	2.3424	2.86394e-25	4.5649e-23	up
Cl032278	43.8022	92.386	-1.07667	3.11616e-07	5.11513e-06	down
Cl004935	7.18233	1.65905	2.11409	1.08415e-05	0.00012485	up
Cl027334	91.6649	30.4007	1.59227	0.00128204	0.00794983	up
Cl004453	13.6481	1.25324	3.44496	3.44908e-15	1.836e-13	up
Cl030319	23.246	52.011	-1.16183	0.00127753	0.00792536	down
Cl019028	39.9106	118.883	-1.5747	4.48936e-19	3.69325e-17	down
Cl019027	5.54075	11.4862	-1.05175	7.70879e-06	9.1711e-05	down
Cl019020	34.3029	13.7159	1.32249	1.11216e-05	0.000127919	up
Cl019022	5.24226	2.15715	1.28106	0.00651557	0.0303321	up
Cl026895	1.07007	5.65658	-2.40222	8.70976e-05	0.000786543	down
Cl026890	14.3638	2.42875	2.56416	2.04835e-09	5.13056e-08	up
Cl027385	10.326	4.56434	1.1778	0.00221692	0.0125639	up
Cl011034	159.515	72.2834	1.14195	3.69753e-06	4.7494e-05	up
Cl015900	11.9341	2.3329	2.35489	2.8347e-11	9.42202e-10	up
Cl015907	44.136	7.30109	2.59577	3.58601e-22	4.22682e-20	up
Cl017690	8.93633	20.8487	-1.22221	7.09206e-09	1.59546e-07	down
Cl023204	10.1079	33.4197	-1.72522	2.06772e-06	2.82817e-05	down
Cl004603	5.83101	81.3856	-3.80295	2.53693e-17	1.72739e-15	down
Cl004601	5.26761	13.265	-1.3324	0.00197006	0.0113506	down
Cl001270	1.69522	7.48944	-2.14338	0.00292615	0.0157527	down
Cl021034	14.3296	3.58613	1.9985	5.04644e-06	6.26129e-05	up
Cl005959	3.92223	9.8676	-1.33102	4.39747e-05	0.000430392	down
Cl032416	2.54182	8.86707	-1.8026	6.87387e-05	0.000640002	down
Cl032414	112.151	290.382	-1.3725	0.00067093	0.00456835	down
Cl030229	154.95	12.6206	3.61795	1.69213e-26	3.14366e-24	up
Cl026568	12.4867	5.68606	1.13489	5.56726e-11	1.78082e-09	up
Cl004384	10.1077	3.95559	1.35349	0.000172103	0.00142126	up
Cl022717	79.5082	34.6495	1.19827	2.01468e-07	3.42533e-06	up
Cl005166	229.295	72.0281	1.67057	2.07638e-13	8.90653e-12	up
Cl005168	38.7769	17.0796	1.18293	0.00136026	0.00833902	up
Cl031790	3.25812	12.3214	-1.91906	1.92564e-08	3.95361e-07	down
Cl038192	185.149	396.861	-1.09995	0.000503745	0.00356858	down
Cl012086	5.36432	1.33398	2.00766	0.000240433	0.00189171	up
Cl038737	5.96573	14.1488	-1.24591	1.4414e-05	0.000160014	down
Cl024820	54.9447	10.037	2.45265	3.98409e-15	2.11277e-13	up
Cl027020	20.8519	8.864	1.23415	0.0114001	0.0475266	up
Cl009269	6.64421	3.10892	1.09568	0.000693665	0.00470147	up
Cl024045	13.2129	6.10509	1.11386	0.00364867	0.0189338	up
Cl005298	37.4622	9.55754	1.97072	1.04834e-06	1.52616e-05	up
Cl001453	11.2909	1.95888	2.52705	4.27892e-08	8.22731e-07	up
Cl010132	55.0926	22.2233	1.30979	0.000433081	0.00312842	up
Cl043833	1.53496	6.31326	-2.04018	6.07589e-09	1.38914e-07	down
Cl043832	10.5719	42.9186	-2.02137	4.16289e-27	8.26751e-25	down
Cl043835	44.5592	14.7323	1.59674	7.25746e-10	1.96519e-08	up
Cl043834	1.0719	6.00534	-2.48607	9.55724e-19	7.61674e-17	down
Cl037509	3.77669	8.11022	-1.10262	0.000633121	0.00434921	down
Cl041091	4.79591	14.8265	-1.62831	0.000231771	0.00183617	down
Cl005363	243.985	728.404	-1.57795	1.9552e-06	2.68869e-05	down
Cl008676	182.926	70.2681	1.38032	1.692e-10	4.99638e-09	up
Cl008675	29.7353	10.9644	1.43936	3.30118e-09	7.92199e-08	up
Cl009109	7.69175	1.15901	2.73042	9.42439e-14	4.18327e-12	up
Cl007279	202.87	82.979	1.28974	5.40186e-05	0.000516666	up
Cl021177	6.15359	2.67131	1.20388	8.59499e-05	0.000777541	up
Cl032743	159.585	14.5167	3.45854	1.87718e-11	6.39861e-10	up
Cl042716	3.40915	13.6891	-2.00554	3.67643e-05	0.000367682	down
Cl023487	9.09046	2.07623	2.13038	0.00144104	0.00875008	up
Cl007151	9.65212	2.49957	1.94917	6.80966e-06	8.22348e-05	up
Cl024204	51.6295	23.8542	1.11395	4.67149e-08	8.92706e-07	up
Cl019240	5.88397	0.943785	2.64026	5.59128e-17	3.66477e-15	up
Cl000514	142.675	11.1008	3.68399	5.26271e-16	3.05031e-14	up
Cl014358	7.05196	1.47481	2.2575	3.96577e-07	6.37546e-06	up
Cl029957	12.7289	29.0477	-1.19032	0.000237823	0.00187511	down
Cl029955	7.03567	0.576333	3.60971	1.19186e-05	0.000135476	up
Cl017073	32.1687	12.5993	1.35231	1.76946e-19	1.52265e-17	up
Cl025928	129.068	295.053	-1.19285	2.07782e-08	4.24538e-07	down
Cl025922	8.5176	18.9353	-1.15256	4.90067e-05	0.000474227	down
Cl042153	10.4888	32.2181	-1.61902	1.56091e-05	0.000171719	down
Cl043281	0.926715	5.13816	-2.47105	1.09208e-11	3.84875e-10	down
Cl043284	31.3113	89.8371	-1.52063	2.09223e-11	7.08001e-10	down
Cl011455	28.3473	107.066	-1.91722	6.97897e-41	4.07877e-38	down
Cl011453	4.73799	24.0772	-2.34532	4.34664e-27	8.52701e-25	down
Cl015567	79.2271	9.94535	2.9939	9.13165e-24	1.24961e-21	up
Cl001553	5.62063	1.87433	1.58435	0.000597787	0.00413659	up
Cl002112	8.1303	20.6836	-1.3471	6.18281e-12	2.22939e-10	down
Cl002114	4.57584	17.1211	-1.90367	3.43e-13	1.45131e-11	down
Cl002116	54.8009	5.4489	3.33016	1.07588e-13	4.73066e-12	up
Cl037717	7.24157	0.308089	4.55488	1.73148e-17	1.20829e-15	up
Cl037714	16.1228	3.23303	2.31814	9.73713e-17	6.23643e-15	up
Cl031715	10.4912	26.5467	-1.33935	1.23293e-07	2.18631e-06	down
Cl005669	21.1859	8.07673	1.39126	1.45343e-16	9.16246e-15	up
Cl002316	20.672	6.68076	1.6296	4.93194e-21	5.01289e-19	up
Cl003795	7.8477	18.4865	-1.23613	7.0355e-06	8.46855e-05	down
Cl013770	19.4131	5.8255	1.73658	3.33619e-08	6.55394e-07	up
Cl001732	35.4219	10.3445	1.77578	0.000212931	0.0017096	up
Cl026812	11.7247	0.112352	6.70539	2.97565e-36	1.11301e-33	up
Cl028760	48.5327	20.429	1.24834	0.00238146	0.0132659	up
Cl038540	2.78682	9.16467	-1.71746	6.63941e-07	1.01006e-05	down
Cl023574	21.6868	10.4583	1.05216	1.80209e-07	3.08821e-06	up
Cl020882	4.5525	18.1296	-1.99362	2.13729e-05	0.000226768	down
Cl023689	12.4477	1.47888	3.07331	2.06108e-12	7.80289e-11	up
Cl023682	25.8485	1.29865	4.315	3.29839e-25	5.19829e-23	up
Cl021861	9.79558	2.6481	1.88717	6.7642e-05	0.000630001	up
Cl044274	2458.92	1.63772	10.5521	2.9765e-22	3.55318e-20	up
Cl012267	31.2758	63.1011	-1.01262	0.00326771	0.0172463	down
Cl031233	149.764	12.3172	3.60395	1.8971e-26	3.45581e-24	up
Cl014149	2.009	16.3276	-3.02276	6.95861e-10	1.88609e-08	down
Cl038296	13.1665	42.3761	-1.68638	5.08703e-12	1.85333e-10	down
Cl001143	8.78706	4.06804	1.11105	1.71938e-06	2.39224e-05	up
Cl001141	7.45636	20.4168	-1.45321	8.76433e-08	1.61223e-06	down
Cl040039	19.8311	2.11813	3.2269	0.0044401	0.0222935	up
Cl007425	104.874	50.7167	1.04813	9.55644e-09	2.08142e-07	up
Cl028188	7.07283	1.94706	1.86099	4.41894e-15	2.33016e-13	up
Cl028459	23.4205	203.378	-3.11833	4.35617e-11	1.40788e-09	down
Cl001967	96.3056	21.2712	2.17872	4.18909e-06	5.30788e-05	up
Cl001963	3.69602	9.96855	-1.43141	2.98037e-08	5.90871e-07	down
Cl001634	5.01693	0.0634273	6.30556	1.3041e-09	3.3874e-08	up
Cl033831	24.3573	54.6506	-1.16588	0.000389647	0.00286221	down
Cl007749	7.48883	0.114624	6.02976	1.04624e-55	1.12885e-52	up
Cl032876	30.658	1.3289	4.52796	1.01328e-17	7.19633e-16	up
Cl013399	7.76619	2.47611	1.64913	0.000139893	0.00118742	up
Cl024511	73.7143	23.0426	1.67764	4.91901e-13	2.02336e-11	up
Cl010591	35.1221	14.3559	1.29074	3.33937e-21	3.46961e-19	up
Cl028510	11.1652	31.5796	-1.49999	1.27361e-07	2.25417e-06	down
Cl013473	70.0249	16.8519	2.05495	3.57036e-20	3.34981e-18	up
Cl040656	9.59967	2.56414	1.90451	0.0117573	0.0487191	up
Cl029647	17.7448	37.7001	-1.08717	0.00207606	0.0118784	down
Cl029643	109.428	457.112	-2.06257	4.17722e-22	4.82237e-20	down
Cl029641	20.4045	1.37969	3.88647	0.000108334	0.000952995	up
Cl029649	8.31603	40.4347	-2.28163	7.82594e-13	3.11848e-11	down
Cl008581	146.732	353.3	-1.26772	7.70881e-09	1.72041e-07	down
Cl006180	285.619	61.0838	2.22523	1.85544e-14	9.14772e-13	up
Cl006184	18.1782	4.98577	1.86632	5.34596e-07	8.3132e-06	up
Cl007588	1.11023	5.82919	-2.39243	5.90729e-05	0.0005591	down
Cl033532	10.4362	24.8862	-1.25375	0.000232208	0.00183859	down
Cl007580	150.945	316.269	-1.06713	5.30756e-11	1.69969e-09	down
Cl031130	24.0202	1.47758	4.02295	1.39269e-19	1.21333e-17	up
Cl043321	1.05844	6.94196	-2.71341	6.41351e-10	1.74848e-08	down
Cl017183	45.6243	93.3224	-1.03242	3.42554e-05	0.000344803	down
Cl035518	25.4543	65.422	-1.36187	0.00130914	0.00809283	down
Cl033214	12.3017	5.13272	1.26107	0.00205384	0.0117728	up
Cl033215	7.54602	3.60312	1.06647	0.000114348	0.000996524	up
Cl018729	16.1716	38.4543	-1.24969	5.61954e-06	6.89309e-05	down
Cl029837	27.2181	0.157747	7.43081	4.44365e-42	2.81262e-39	up
Cl007084	6.707	0.242613	4.78894	1.0228e-11	3.61368e-10	up
Cl005502	18.9158	42.9138	-1.18185	7.81985e-07	1.16997e-05	down
Cl030262	14.9121	3.4755	2.1012	3.5299e-08	6.91511e-07	up
Cl019112	2.17996	24.8218	-3.50923	6.10901e-22	6.88257e-20	down
Cl022399	11.2066	4.73317	1.24347	0.000202665	0.00163844	up
Cl022398	16.0059	3.0333	2.39965	6.64486e-16	3.83556e-14	up
Cl013214	32.0302	74.3649	-1.21519	1.07362e-06	1.55934e-05	down
Cl013217	3.71066	9.66817	-1.38157	0.000139091	0.00118169	down
Cl033198	140.628	38.8127	1.85728	1.89062e-09	4.75674e-08	up
Cl011105	19.0887	39.9016	-1.06373	0.000663912	0.00452826	down
Cl016650	5.4839	12.3458	-1.17074	0.000317914	0.00240844	down
Cl001886	30.3118	6.67066	2.18398	1.52826e-07	2.65792e-06	up
Cl010764	355.395	77.3182	2.20055	8.90919e-09	1.96177e-07	up
Cl014658	25.2828	6.76602	1.90177	1.2886e-08	2.7469e-07	up
Cl013331	9.11473	2.4121	1.91791	1.43401e-12	5.55638e-11	up
Cl025867	12.6346	1.27258	3.31155	1.16498e-11	4.08514e-10	up
Cl000709	34.7107	177.719	-2.35615	3.58904e-07	5.83672e-06	down
Cl000707	15.2901	54.343	-1.82949	2.67039e-06	3.53862e-05	down
Cl008130	111.567	249.45	-1.16084	1.10016e-18	8.69374e-17	down
Cl001077	13.7995	6.23628	1.14586	3.54278e-17	2.38908e-15	up
Cl008502	47.1669	10.4554	2.17353	8.02607e-20	7.17056e-18	up
Cl004731	16.4018	7.728	1.08569	1.53335e-15	8.46755e-14	up
Cl007040	4.98043	28.7646	-2.52995	2.89254e-36	1.09655e-33	down
Cl001620	101.754	11.1808	3.18598	1.49099e-62	2.20141e-59	up
Cl019684	12.7128	36.1352	-1.50713	4.68136e-07	7.38202e-06	down
Cl018080	12.8012	5.67987	1.17234	4.18865e-06	5.30788e-05	up
Cl038876	11.8451	3.9203	1.59525	0.00750687	0.0339826	up
Cl022402	13.6854	2.2791	2.58609	3.32803e-05	0.000336074	up
Cl024125	23.3961	8.36761	1.48338	2.83614e-09	6.88255e-08	up
Cl040869	6.45125	15.2819	-1.24417	5.19962e-13	2.12942e-11	down
Cl039912	1.88234	33.3382	-4.14658	5.55904e-21	5.58953e-19	down
Cl016921	3.19963	8.08045	-1.33653	5.01654e-05	0.000484771	down
Cl008735	36.8152	12.7338	1.53164	2.10318e-08	4.29406e-07	up
Cl009064	41.1952	11.4395	1.84846	0.00050339	0.00356696	up
Cl017790	7.54495	37.416	-2.31007	7.26731e-12	2.61372e-10	down
Cl041003	16.8876	0.407674	5.37241	2.06585e-11	6.99919e-10	up
Cl017330	73.1373	154.83	-1.08201	1.04683e-06	1.52555e-05	down
Cl035169	41.5367	11.4101	1.86407	2.41312e-15	1.31703e-13	up
Cl028103	21.2839	197.987	-3.21757	3.99762e-22	4.65333e-20	down
Cl000386	7.4656	2.24336	1.7346	3.38477e-12	1.25268e-10	up
Cl017809	3.29165	14.7683	-2.16563	1.289e-05	0.000145106	down
Cl011311	15.4873	38.985	-1.33183	2.82369e-10	8.10778e-09	down
Cl011319	1.26515	6.45183	-2.3504	2.58319e-06	3.44094e-05	down
Cl028683	8.22254	2.24575	1.87239	6.4598e-07	9.85945e-06	up
Cl028974	14.3579	31.841	-1.14904	1.21788e-12	4.73203e-11	down
Cl000518	8.12394	0.913062	3.1534	4.63435e-09	1.07801e-07	up
Cl005740	79.266	31.7041	1.32203	6.21149e-05	0.000585521	up
Cl006210	9.96579	21.8841	-1.13483	0.00149296	0.0090185	down
Cl020359	1049.55	239.154	2.13375	3.20936e-15	1.72146e-13	up
Cl020689	9.48951	35.7379	-1.91305	3.73044e-09	8.88371e-08	down
Cl004507	2.26035	5.57038	-1.30123	1.69074e-06	2.35772e-05	down
Cl031974	156.554	69.5181	1.1712	4.44677e-11	1.43385e-09	up
Cl001691	122.926	253.217	-1.04258	0.000297704	0.00227437	down
Cl039661	14.0156	5.99079	1.22622	8.32555e-05	0.000757563	up
Cl043815	4.09447	15.9653	-1.9632	9.77324e-08	1.78263e-06	down
Cl013166	9.17872	3.07068	1.57974	9.3593e-09	2.04906e-07	up
Cl012696	97.6436	47.3405	1.04445	0.0013649	0.0083638	up
Cl017488	107.391	32.1471	1.74012	1.62622e-11	5.59072e-10	up
Cl001246	17.4079	7.10526	1.29279	0.000464816	0.0033315	up
Cl036107	10.1804	114.438	-3.4907	4.07581e-12	1.49361e-10	down
Cl008507	20.59	0.681282	4.91754	1.74905e-18	1.35917e-16	up
Cl013906	3.22503	6.77225	-1.07032	4.07129e-06	5.1703e-05	down
Cl013907	6.58722	18.254	-1.47047	1.81697e-11	6.20846e-10	down
Cl022335	18.1904	3.22967	2.49372	5.59352e-39	2.70543e-36	up
Cl013909	3.81571	11.019	-1.52997	2.11533e-11	7.14955e-10	down
Cl009457	8.86552	2.07283	2.0966	4.28185e-05	0.000420436	up
Cl020853	70.8968	25.0111	1.50315	2.29511e-08	4.64317e-07	up
Cl031455	184.933	18.3703	3.33156	5.1996e-06	6.42009e-05	up
Cl040373	6.67428	0.108516	5.94264	7.84442e-11	2.44239e-09	up
Cl043633	7.1129	24.2157	-1.76744	1.39284e-06	1.97739e-05	down
Cl043631	99.1481	9.94474	3.31758	3.07639e-05	0.000313143	up
Cl007504	13.9581	6.7371	1.0509	3.73565e-08	7.26743e-07	up
Cl041779	6.73985	0.835029	3.01282	1.29761e-26	2.42679e-24	up
Cl000992	62.2893	9.0521	2.78266	3.63608e-22	4.2679e-20	up
Cl000338	8.16478	2.53778	1.68584	1.36054e-09	3.52422e-08	up
Cl034866	5.87231	29.3756	-2.32262	6.81001e-16	3.92282e-14	down
Cl022835	17.3378	34.7656	-1.00374	2.42738e-07	4.06054e-06	down
Cl005460	206.442	13.9521	3.88719	2.36805e-07	3.97314e-06	up
Cl003158	29.0926	0.0001	18.1503	3.98573e-12	1.4635e-10	up
Cl034174	22.9713	68.1129	-1.5681	1.10985e-09	2.91251e-08	down
Cl035654	13.6891	40.1368	-1.5519	2.51738e-24	3.65906e-22	down
Cl002780	11.5751	25.8735	-1.16046	0.000241016	0.00189549	down
Cl022670	9.67295	49.8241	-2.36482	5.66639e-31	1.56761e-28	down
Cl002785	4.23221	12.6905	-1.58426	0.000377919	0.00279287	down
Cl033716	5.35352	0.0001	15.7082	1.77797e-10	5.22825e-09	up
Cl019194	5.48742	11.6718	-1.08882	0.00959032	0.0413967	down
Cl013292	7.42374	19.5962	-1.40036	2.46882e-06	3.30586e-05	down
Cl018976	24.7858	177.817	-2.84281	1.44282e-25	2.40196e-23	down
Cl024412	27.4367	6.118	2.16498	1.57042e-08	3.28769e-07	up
Cl008427	7.16883	16.6667	-1.21716	0.000259084	0.00202003	down
Cl012822	5.34459	1.12815	2.24413	2.34644e-05	0.000246997	up
Cl016528	22.4365	5.76446	1.96059	2.76195e-06	3.6496e-05	up
Cl013735	19.1586	2.34508	3.03028	1.38985e-06	1.97415e-05	up
Cl010274	273.306	566.679	-1.05202	1.62527e-09	4.14487e-08	down
Cl014967	163.93	61.6739	1.41035	3.13311e-11	1.0304e-09	up
Cl040998	84.5689	35.9796	1.23295	1.04561e-06	1.52456e-05	up
Cl014444	25.653	9.83603	1.38298	0.00107639	0.00686899	up
Cl044208	3.14749	7.9118	-1.3298	5.64673e-06	6.92341e-05	down
Cl012068	18.9068	0.381872	5.62967	1.34011e-40	7.22962e-38	up
Cl012067	10.0312	3.71486	1.43312	0.00278197	0.0151333	up
Cl008203	9.81417	4.76577	1.04216	0.00821063	0.0365376	up
Cl015384	9.42612	38.7449	-2.03927	8.1263e-17	5.2527e-15	down
Cl014036	82.5856	8.0759	3.3542	1.03344e-18	8.18954e-17	up
Cl000787	1.65864	6.40061	-1.94821	0.00077455	0.0051636	down
Cl036731	55.6584	13.0753	2.08975	1.54515e-21	1.64814e-19	up
Cl036739	26.9755	54.4822	-1.01413	2.02664e-12	7.68288e-11	down
Cl016899	14.7365	0.901526	4.03088	1.85963e-19	1.58221e-17	up
Cl043406	5.80983	2.16526	1.42395	0.00013718	0.00116757	up
Cl007334	93.5346	30.8408	1.60066	3.60976e-21	3.72296e-19	up
Cl026277	19.7211	3.93744	2.32441	5.33271e-09	1.23329e-07	up
Cl026278	73.1039	15.6868	2.2204	1.65277e-28	3.6508e-26	up
[truncated: 474 more rows]

## Sheet: NP6-C
Gene id	MeanTPM (NP6)	MeanTPM (C)	log2FoldChange	pValue	qValue	result
Cl027983	12.5627	5.80113	1.11475	0.000366394	0.0051903	up
Cl027980	45.5836	14.6052	1.64204	3.52122e-08	1.45869e-06	up
Cl024184	11.8413	0.785364	3.91432	8.9957e-06	0.000213761	up
Cl016948	2.40897	6.96617	-1.53195	0.000133825	0.00223209	down
Cl032512	16.9835	4.67774	1.86025	4.56019e-08	1.83465e-06	up
Cl024979	9.22034	4.21003	1.13099	8.49031e-05	0.00149847	up
Cl024978	12.5294	2.6534	2.23941	0.00119493	0.01389	up
Cl031570	10.6147	2.87427	1.88479	7.04896e-13	6.67166e-11	up
Cl007636	13.78	1.78535	2.9483	1.77733e-09	9.59861e-08	up
Cl041652	47.8815	16.0897	1.57333	1.47454e-14	1.93289e-12	up
Cl001980	12.4776	28.0643	-1.1694	1.01742e-05	0.000238919	down
Cl003853	13.6774	3.41462	2.002	4.67299e-05	0.000893661	up
Cl036363	267.867	129.867	1.04449	0.0017039	0.0183828	up
Cl006989	118.687	490.524	-2.04716	2.3156e-06	6.42044e-05	down
Cl004851	34.1988	10.841	1.65745	5.08362e-13	4.89448e-11	up
Cl004855	28.8554	6.7103	2.10439	0.00407727	0.0366994	up
Cl005728	21.3681	2.60142	3.03808	1.55177e-18	3.70316e-16	up
Cl003070	3.95692	9.84031	-1.31433	0.00552794	0.0461698	down
Cl035040	3.06263	13.566	-2.14716	1.64287e-08	7.45861e-07	down
Cl026621	144.459	8.52702	4.08247	4.37827e-24	1.79773e-21	up
Cl026622	44.096	7.52776	2.55035	2.01835e-45	4.6962e-42	up
Cl016353	26.3544	0.0590093	8.80288	3.653e-10	2.20769e-08	up
Cl016350	10.5635	23.5471	-1.15646	0.000793213	0.00993598	down
Cl013189	15.7014	4.22722	1.89311	6.0538e-14	7.10202e-12	up
Cl015115	1.59201	18.5964	-3.5461	2.93484e-06	7.91725e-05	down
Cl015116	4.59641	16.5699	-1.84999	0.000241097	0.0036765	down
Cl001392	5.37301	0.768109	2.80635	0.00191318	0.0202035	up
Cl000933	32.5346	16.1664	1.00897	4.01904e-05	0.000789138	up
Cl035536	164.575	45.6506	1.85004	5.81447e-10	3.3612e-08	up
Cl026397	8.50971	3.49423	1.28414	0.000203444	0.00317339	up
Cl007212	15.6256	7.58894	1.04195	0.000197138	0.00308709	up
Cl022893	456.555	62.9953	2.85747	3.01027e-54	1.20071e-50	up
Cl022895	59.3854	15.1011	1.97545	8.73481e-07	2.67711e-05	up
Cl026981	3.75631	11.4484	-1.60776	0.00406717	0.036649	down
Cl018887	36.7068	17.4446	1.07327	4.85766e-05	0.000923916	up
Cl018882	149.319	60.4185	1.30533	3.2089e-08	1.34125e-06	up
Cl005726	28.6487	13.7331	1.06082	0.00207686	0.0215649	up
Cl027163	60.9022	8.94566	2.76724	4.85728e-10	2.87331e-08	up
Cl012549	24.4499	11.2414	1.12101	3.78024e-08	1.55446e-06	up
Cl012546	6.00087	2.26991	1.40254	0.00259153	0.0257943	up
Cl012544	27.5087	57.3285	-1.05936	0.000831786	0.0103259	down
Cl029193	14.2781	29.3759	-1.04083	5.17675e-08	2.06191e-06	down
Cl023134	16.4729	3.61699	2.18724	3.71591e-05	0.000740028	up
Cl011169	92.4325	26.9678	1.77716	1.03149e-10	6.93982e-09	up
Cl028176	10.882	1.21458	3.16341	3.70754e-16	6.19869e-14	up
Cl010783	7.52935	2.06437	1.86683	0.000754253	0.00950569	up
Cl017258	11.5058	2.84439	2.01618	2.53478e-14	3.2465e-12	up
Cl031808	6.95089	15.0772	-1.1171	0.000409659	0.00569059	down
Cl001051	35.6744	17.0663	1.06374	0.00378031	0.034652	up
Cl031117	207.623	83.1613	1.31998	7.62541e-07	2.36575e-05	up
Cl021744	1.75766	16.6879	-3.24707	1.83415e-09	9.8673e-08	down
Cl000878	8.29127	2.00541	2.0477	0.00025826	0.00389147	up
Cl030447	5.18755	2.01496	1.3643	2.48358e-05	0.000524143	up
Cl000871	9.10785	3.84436	1.24437	0.000247569	0.00376287	up
Cl030449	96.0441	43.5897	1.13971	1.01419e-06	3.06464e-05	up
Cl007062	2.15494	12.7709	-2.56715	2.12306e-06	5.93967e-05	down
Cl006823	6.07301	0.583447	3.37974	5.5408e-35	8.5947e-32	up
Cl006825	18.1944	6.61126	1.4605	3.56456e-08	1.47228e-06	up
Cl039064	15.2671	7.51221	1.02311	0.00602206	0.0493809	up
Cl033968	16.4328	6.81847	1.26906	4.40478e-06	0.000113247	up
Cl039932	139.313	390.849	-1.48828	0.00310413	0.0298864	down
Cl039936	13.888	5.9396	1.2254	2.94697e-07	1.001e-05	up
Cl038088	5.26405	28.7432	-2.44898	3.60743e-06	9.43982e-05	down
Cl009042	20.7074	8.94058	1.2117	2.2671e-05	0.000486547	up
Cl012838	11.7958	2.20445	2.41979	5.54283e-10	3.23093e-08	up
Cl035901	20.4451	55.4871	-1.44039	4.40663e-05	0.000850293	down
Cl016732	11.9037	1.23342	3.27067	2.9888e-06	8.03952e-05	up
Cl008056	43.6176	11.2903	1.94983	8.76127e-10	4.95189e-08	up
Cl000689	387.172	128.299	1.59346	1.93839e-06	5.48902e-05	up
Cl003343	8.29786	0.367044	4.49871	7.44633e-25	3.35337e-22	up
Cl004699	355.332	751.453	-1.08051	0.000114623	0.00195623	down
Cl034719	5.75166	2.36667	1.28112	0.000211169	0.00327377	up
Cl019508	168.182	57.5301	1.54763	0.000637726	0.00827414	up
Cl019506	11.3208	4.03237	1.48927	4.52897e-09	2.26619e-07	up
Cl022786	13.5335	0.127199	6.73331	2.21777e-14	2.88011e-12	up
Cl018679	8.75751	2.56399	1.77213	0.000183384	0.00291089	up
Cl018672	163.539	330.432	-1.01472	2.22984e-05	0.000479288	down
Cl018674	299.162	121.314	1.30217	7.07766e-07	2.22537e-05	up
Cl027666	6.93388	2.96658	1.22486	0.000597772	0.00782851	up
Cl013109	24.0045	6.90384	1.79784	0.00136666	0.0155116	up
Cl013103	7.56506	3.44268	1.13582	3.62033e-05	0.000724091	up
Cl008522	375.841	970.97	-1.3693	0.00185385	0.019699	down
Cl013927	1.59159	6.10222	-1.93887	0.00334955	0.0316062	down
Cl029845	68.7103	25.3106	1.44078	0.00112551	0.0132151	up
Cl031439	3.02159	6.96413	-1.20463	0.00284845	0.027857	down
Cl029061	126.254	314.855	-1.31836	0.00114188	0.0133736	down
Cl000312	54.3139	24.1111	1.17162	4.21586e-10	2.51519e-08	up
Cl022810	4.93956	10.3371	-1.06538	1.00322e-09	5.56879e-08	down
Cl000540	23.2122	11.0742	1.06768	0.000979582	0.0117841	up
Cl005790	39.4698	15.8304	1.31805	0.000801309	0.0100194	up
Cl006263	12.8502	3.23885	1.98824	0.00392804	0.0356991	up
Cl003138	10.3785	4.11335	1.33522	0.00299985	0.0291133	up
Cl003139	12.5544	3.12634	2.00564	7.23685e-08	2.79475e-06	up
Cl030174	28.9622	3.29454	3.13602	1.81158e-10	1.14696e-08	up
Cl038369	47.5326	15.224	1.64257	1.43277e-06	4.19772e-05	up
Cl026908	13.9532	1.12243	3.6359	8.38622e-14	9.4416e-12	up
Cl023423	42.0391	12.4447	1.7562	3.8954e-09	1.97752e-07	up
Cl020995	8.80951	3.97396	1.14848	0.0002643	0.00396535	up
Cl020999	156.858	69.9662	1.16473	0.00328288	0.0311455	up
Cl001836	2.83325	6.53536	-1.20581	8.55886e-08	3.25575e-06	down
Cl017707	43.8855	7.1673	2.61424	0.000752391	0.00948849	up
Cl029473	11.7257	5.06857	1.21002	1.21392e-08	5.59304e-07	up
Cl014054	40.2828	1.05419	5.25595	6.59632e-08	2.57229e-06	up
Cl001765	5.63843	0.669556	3.07402	0.00252961	0.0253152	up
Cl015832	5.92627	1.90517	1.6372	0.00312514	0.0300306	up
Cl035476	5.06154	1.50415	1.75063	1.82497e-10	1.15283e-08	up
Cl035472	54.7032	143.195	-1.38828	0.00112621	0.0132177	down
Cl033139	8.50599	1.87328	2.18291	4.32543e-05	0.00083752	up
Cl033132	16.7595	5.47875	1.61306	1.95432e-06	5.51734e-05	up
Cl018021	14.9006	1.95029	2.93361	3.34738e-06	8.82552e-05	up
Cl004920	22.0165	6.54387	1.75037	9.90441e-05	0.00171658	up
Cl002455	14.3715	5.74454	1.32295	0.00493715	0.0422406	up
Cl014394	8.41416	21.0625	-1.32379	0.00503886	0.0428541	down
Cl019035	7.75772	30.3296	-1.96702	4.8201e-08	1.93088e-06	down
Cl029440	8.42839	0.124521	6.0808	1.30626e-05	0.000299442	up
Cl033169	6.49796	0.521849	3.63828	4.7524e-06	0.00012118	up
Cl026718	11.2206	5.24808	1.09628	4.71486e-07	1.54693e-05	up
Cl038665	6.28112	1.0567	2.57146	1.59624e-09	8.6541e-08	up
Cl039221	6.44435	0.154342	5.38383	7.9641e-06	0.000191365	up
Cl015934	61.1197	15.7193	1.9591	9.09007e-13	8.46013e-11	up
Cl015933	8.37997	2.88018	1.54079	0.000526495	0.00702689	up
Cl027979	7.33439	21.709	-1.56554	1.57821e-12	1.41689e-10	down
Cl037365	2.0043	7.05193	-1.81492	5.29542e-07	1.71723e-05	down
Cl029535	8.91598	2.86027	1.64024	0.000120374	0.00203696	up
Cl026624	3.44398	7.72835	-1.16608	0.00255284	0.0255202	down
Cl006764	9.08662	1.42297	2.67484	1.74269e-07	6.18266e-06	up
Cl034939	7.20082	2.17556	1.72678	0.000387938	0.00545374	up
Cl031014	44.714	15.4332	1.53469	9.00998e-08	3.42269e-06	up
Cl021027	173.058	12.5429	3.78631	1.43354e-18	3.48051e-16	up
Cl002844	10.7537	1.12429	3.25774	1.61048e-12	1.44122e-10	up
Cl026554	11.1439	2.91814	1.93313	1.45926e-06	4.26193e-05	up
Cl032650	56.5012	8.11822	2.79905	1.68133e-11	1.32238e-09	up
Cl032653	14.0541	4.63519	1.60029	0.000299624	0.00439611	up
Cl022704	41.9985	0.496307	6.40296	8.61964e-31	9.2565e-28	up
Cl005172	14.7828	0.452411	5.03014	8.94384e-14	9.98884e-12	up
Cl039300	16.4196	1.57642	3.3807	2.31039e-10	1.44314e-08	up
Cl039305	5.2171	0.398963	3.70892	0.000425073	0.00587257	up
Cl025049	35.2868	77.948	-1.14338	0.00120424	0.0139691	down
Cl025042	4.73296	10.2856	-1.11981	1.00454e-05	0.000236342	down
Cl002280	13.3425	61.7348	-2.21005	0.0026294	0.0260894	down
Cl019913	1.06681	11.8868	-3.47799	0.00328647	0.0311508	down
Cl021344	94.7688	40.1783	1.238	5.01492e-07	1.63386e-05	up
Cl028000	30.6239	11.0371	1.47229	8.50662e-20	2.26203e-17	up
Cl024053	61.8802	190.734	-1.62401	5.32106e-06	0.00013494	down
Cl005534	38.031	3.54598	3.42292	5.49881e-14	6.5056e-12	up
Cl005533	10.4774	1.1621	3.17248	1.23602e-12	1.1315e-10	up
Cl000723	15.0843	43.9249	-1.54199	6.90105e-08	2.67989e-06	down
Cl001442	7.79885	2.14247	1.86399	0.000189101	0.00298131	up
Cl010145	44.1284	11.2673	1.96957	7.16832e-07	2.2438e-05	up
Cl008397	6.53823	0.841891	2.9572	7.66059e-06	0.000185594	up
Cl043829	1.65637	6.60077	-1.99461	1.67334e-18	3.95943e-16	down
Cl005371	6.17546	1.75208	1.81748	0.000162584	0.00264078	up
Cl041555	6.15379	2.37236	1.37515	0.00167289	0.0181182	up
Cl041551	6.11187	1.57021	1.96066	2.61374e-12	2.29614e-10	up
Cl041552	206.799	68.1467	1.60151	2.7481e-06	7.49314e-05	up
Cl000473	6.01107	15.3301	-1.35067	0.00317944	0.0303602	down
Cl006134	15.1226	35.3234	-1.22391	9.76253e-07	2.96282e-05	down
Cl007269	10.4017	3.95813	1.39393	8.72275e-11	6.01353e-09	up
Cl035587	4.67066	10.8406	-1.21475	0.000959882	0.0115821	down
Cl033408	2.13306	5.38233	-1.3353	1.84785e-08	8.3082e-07	down
Cl037988	36.9691	82.6435	-1.16058	6.89647e-06	0.000170404	down
Cl012815	7.31467	2.14472	1.77	2.45156e-06	6.76383e-05	up
Cl012814	11.2443	1.02381	3.45718	1.52439e-07	5.50174e-06	up
Cl012813	56.8372	4.59297	3.62934	4.05585e-14	4.98869e-12	up
Cl027749	9.87374	4.6691	1.08045	0.00102957	0.0122796	up
Cl018447	13.0087	2.04435	2.66976	5.62509e-09	2.75058e-07	up
Cl013022	117.59	0.426385	8.1074	9.57113e-20	2.52109e-17	up
Cl013021	32.0573	131.001	-2.03085	0.00370675	0.0341233	down
Cl036276	18.6891	4.04416	2.20829	0.00163563	0.0177932	up
Cl013365	25.2194	6.74737	1.90214	0.000178531	0.00285338	up
Cl037064	42.2751	16.5974	1.34885	3.11286e-06	8.34912e-05	up
Cl016876	6.07678	1.18205	2.36202	0.000929209	0.0113196	up
Cl013458	7.12431	2.78274	1.35624	4.42106e-05	0.000852427	up
Cl027260	5.0275	1.83604	1.45324	0.000338229	0.00485288	up
Cl042146	6.5932	3.08172	1.09724	0.000135838	0.00226028	up
Cl000216	24.4904	4.7039	2.38029	2.9016e-08	1.24067e-06	up
Cl000210	18.4249	4.7876	1.94429	2.57644e-07	8.87013e-06	up
Cl016574	13.4147	1.48464	3.17563	1.88694e-05	0.000415171	up
Cl037709	77.0113	28.8971	1.41415	0.000339822	0.00487323	up
Cl026826	76.5708	32.2823	1.24605	1.23171e-10	8.09192e-09	up
Cl026825	5.02307	1.05819	2.24697	0.000479566	0.00649999	up
Cl020793	15.0161	6.28738	1.25597	3.39683e-11	2.54271e-09	up
Cl038552	43.6793	8.02969	2.44353	1.5326e-11	1.21223e-09	up
Cl004231	27.0172	12.9556	1.0603	0.000247297	0.00376078	up
Cl016864	9.75434	2.10683	2.21097	2.98439e-05	0.000611351	up
Cl016865	509.458	222.277	1.1966	4.20964e-06	0.000108831	up
Cl015755	282.017	140.295	1.00732	0.000119776	0.00202929	up
Cl017661	25.2367	6.3538	1.98983	1.3565e-13	1.46235e-11	up
Cl015281	8.84889	0.308199	4.84356	4.02121e-08	1.64628e-06	up
Cl017590	25.4434	2.87707	3.14462	6.85024e-22	2.25018e-19	up
Cl007418	6.01548	0.326236	4.20469	4.61703e-06	0.000118377	up
Cl041627	513.722	1517.66	-1.56279	2.91483e-05	0.00059886	down
Cl041620	0.0001	32.7484	-18.3211	5.58199e-11	3.99627e-09	down
Cl005310	80.6943	19.8697	2.0219	1.43226e-14	1.89527e-12	up
Cl004337	54.0499	26.4521	1.03091	2.56717e-05	0.000538797	up
Cl000014	18.2931	37.7055	-1.04348	0.00207544	0.0215581	down
Cl006402	15.5583	7.22075	1.10746	4.36729e-05	0.000843868	up
Cl038291	8.28204	17.0751	-1.04383	0.00319012	0.0304517	down
Cl032868	280.922	77.7468	1.85331	7.70496e-06	0.000186421	up
Cl032861	17.7914	8.45659	1.07304	0.00102238	0.0122095	up
Cl032867	104.102	26.6162	1.96763	1.14362e-08	5.30416e-07	up
Cl032865	17.859	6.19518	1.52743	1.27404e-07	4.68511e-06	up
Cl020613	62.2361	24.8615	1.32384	0.000797097	0.00997209	up
Cl022213	100.195	7.80384	3.68248	1.71889e-13	1.81106e-11	up
Cl000187	71.2727	24.242	1.55584	0.000235133	0.00360129	up
Cl012479	7.5378	24.2809	-1.68761	0.00183465	0.0195293	down
Cl024980	17.306	6.36204	1.44371	1.29501e-10	8.42843e-09	up
Cl042741	56.6232	4.72929	3.5817	9.4344e-14	1.04947e-11	up
Cl013402	6.75445	0.395642	4.09357	6.4998e-17	1.26028e-14	up
Cl013404	94.6137	15.4668	2.61287	3.4673e-17	7.11843e-15	up
Cl044035	11.3666	52.0083	-2.19394	6.98965e-14	8.13159e-12	down
Cl000162	55.6951	1.5469	5.1701	6.33446e-36	1.05866e-32	up
Cl004486	79.163	9.9205	2.99634	8.16791e-13	7.65289e-11	up
Cl007591	12.1037	3.89529	1.63565	4.17153e-05	0.000813362	up
Cl021102	53.4024	21.309	1.32544	3.33907e-06	8.81192e-05	up
Cl000904	46.778	7.81697	2.58115	3.51732e-17	7.16839e-15	up
Cl003450	130.972	31.2351	2.06801	3.23166e-07	1.09106e-05	up
Cl018739	568.037	1604.58	-1.49814	2.93163e-08	1.24777e-06	down
Cl027150	69.6255	17.1088	2.02487	0.000602982	0.00787827	up
Cl022382	8.10599	0.29586	4.776	8.00696e-05	0.00142209	up
Cl013264	67.4863	3.34019	4.3366	1.00281e-25	5.09082e-23	up
Cl009357	224.485	62.2754	1.84988	7.95521e-09	3.81645e-07	up
Cl009355	138.644	38.3791	1.853	2.99065e-08	1.27064e-06	up
Cl009358	81.3548	20.3377	2.00007	1.14276e-07	4.27135e-06	up
Cl000295	87.6051	32.2982	1.43956	7.04043e-10	4.04477e-08	up
Cl015598	179.474	30.7656	2.54439	1.07192e-10	7.16007e-09	up
Cl028719	71.0683	163.273	-1.20001	1.25022e-06	3.7047e-05	down
Cl043906	26.3653	7.5304	1.80784	0.000393782	0.00551393	up
Cl034437	5.19809	11.813	-1.18432	0.000139716	0.00231514	down
Cl009087	8.17567	18.3727	-1.16816	7.03298e-06	0.000173164	down
Cl031839	243.412	508.786	-1.06366	2.33518e-05	0.000498779	down
Cl008122	7.36673	56.8145	-2.94716	5.50577e-06	0.000139119	down
Cl008120	13.4402	6.04667	1.15234	3.41661e-06	8.99953e-05	up
Cl017642	7.32649	0.283294	4.69275	4.93532e-09	2.45194e-07	up
Cl017649	10.9239	5.11499	1.09469	0.0019801	0.020765	up
Cl036438	10.2031	3.60739	1.49997	0.00014497	0.00239085	up
Cl042742	10.3278	0.824289	3.64724	8.24049e-08	3.16482e-06	up
Cl001069	29.1801	11.241	1.37621	3.86325e-05	0.000762302	up
Cl001061	7.858	0.621432	3.66049	3.49359e-09	1.77677e-07	up
Cl001062	37.2958	2.17333	4.10104	2.58887e-13	2.59082e-11	up
Cl030495	2.05369	5.11545	-1.31664	0.000391036	0.0054865	down
Cl005892	6.36658	2.77338	1.19887	0.00051563	0.00690499	up
Cl018563	7.06872	1.78995	1.98153	0.000487538	0.00658565	up
Cl015495	7.15974	2.60712	1.45745	0.00230899	0.0235461	up
Cl025567	21.1066	4.84098	2.12432	2.2287e-08	9.84612e-07	up
Cl020817	748.381	290.087	1.36729	1.76894e-06	5.06569e-05	up
Cl012126	36.9506	18.0318	1.03505	0.00180625	0.0193005	up
Cl014404	25.1619	1.78005	3.82125	1.16073e-17	2.45521e-15	up
Cl018952	51.3085	20.5162	1.32243	0.00135736	0.0154124	up
Cl024904	14.2671	2.58703	2.46333	2.31992e-07	8.05653e-06	up
Cl017325	35.3036	13.2948	1.40895	8.23576e-13	7.69065e-11	up
Cl028137	34.3485	6.69332	2.35945	3.93905e-05	0.000775068	up
Cl042359	55.8719	19.6356	1.50865	6.67128e-10	3.8406e-08	up
Cl029778	7.33549	3.44498	1.0904	7.41668e-12	6.18153e-10	up
Cl002060	5.9477	0.906558	2.71386	6.51304e-12	5.47743e-10	up
Cl002064	11.581	5.74118	1.01234	0.00162826	0.0177519	up
Cl025873	10.7763	109.498	-3.34497	4.72316e-12	4.02059e-10	down
Cl005755	5.28169	0.643765	3.03639	8.83278e-18	1.89708e-15	up
Cl006222	3.3505	10.3951	-1.63345	5.50079e-05	0.00103217	down
Cl030040	18.0178	4.52449	1.9936	0.000418782	0.0058	up
Cl033533	169.702	83.0203	1.03146	0.00172918	0.0186123	up
Cl044145	6.77562	18.6066	-1.45739	0.000361845	0.0051389	down
Cl032373	12.9254	6.24784	1.04879	0.00093981	0.011394	up
Cl026037	5.14592	2.15911	1.25299	0.00224565	0.0229926	up
Cl038988	296.312	73.7271	2.00685	2.63496e-21	8.26637e-19	up
Cl012682	2.06797	8.73039	-2.07783	3.25637e-06	8.65046e-05	down
Cl012357	8.05832	60.9039	-2.91798	0.000111304	0.00190893	down
Cl014210	52.0431	16.2296	1.68108	3.64926e-05	0.000728834	up
Cl042577	101.63	3.08755	5.04072	5.21307e-33	6.6161e-30	up
Cl001610	6.91624	1.32287	2.38632	4.81008e-05	0.000916113	up
Cl009447	29.0205	5.29522	2.45431	1.77133e-06	5.06734e-05	up
Cl013967	15.8112	5.32522	1.57003	1.98275e-09	1.06053e-07	up
Cl041702	10.5913	35.89	-1.76071	1.99648e-06	5.61934e-05	down
Cl034230	29.1959	8.29177	1.81602	4.64834e-05	0.000890167	up
Cl035626	13.8587	34.4284	-1.31281	0.00223362	0.022903	down
Cl019185	2.39083	6.98585	-1.54692	4.6316e-05	0.000887569	down
Cl033701	16.6803	74.3659	-2.1565	1.04483e-16	1.93196e-14	down
Cl024460	11.3989	3.83139	1.57295	0.00555596	0.0463345	up
Cl001835	2.96982	6.33211	-1.09231	0.000241069	0.0036765	down
Cl013724	148.587	57.7053	1.36453	6.83163e-11	4.79261e-09	up
Cl027296	6.13275	1.52926	2.0037	0.00352712	0.0329439	up
Cl029444	227.642	58.748	1.95415	2.62007e-09	1.35723e-07	up
Cl017283	47.8727	20.7185	1.20828	0.000327928	0.00474162	up
Cl006073	26.4413	54.5866	-1.04575	0.00551369	0.0460646	down
Cl006071	15.1554	6.61936	1.19507	0.00472178	0.0408096	up
Cl007303	5.82333	2.73353	1.09108	7.47361e-06	0.000182086	up
Cl007308	7.12028	0.335562	4.40728	1.71851e-16	3.05621e-14	up
Cl035422	10.0323	3.69233	1.44205	8.04184e-12	6.64308e-10	up
Cl030411	7.05068	23.7916	-1.75462	0.00320092	0.0305027	down
Cl000827	5.80378	2.09198	1.47213	2.65392e-06	7.27185e-05	up
Cl026248	32.9891	14.2985	1.20613	0.000754436	0.00950569	up
Cl026241	6.49146	2.58609	1.32777	0.00178297	0.0191176	up
Cl037866	17.0072	0.0799843	7.73221	1.31285e-27	8.14579e-25	up
Cl023361	65.0298	31.571	1.0425	0.00379564	0.0347697	up
Cl033931	208.206	49.9829	2.0585	6.88354e-09	3.32518e-07	up
Cl006530	18.1323	69.5049	-1.93856	0.00408538	0.0367486	down
Cl023985	11.8653	2.45627	2.27221	0.00129122	0.0148116	up
Cl038630	121.174	19.9848	2.6001	6.11778e-08	2.40245e-06	up
Cl009017	41.3204	4.62213	3.16023	1.26306e-07	4.65863e-06	up
Cl009019	22.612	6.01265	1.91102	2.35479e-24	1.01151e-21	up
Cl011077	20.6525	3.06593	2.75191	3.20347e-18	7.28663e-16	up
Cl014721	28.0229	5.15622	2.44222	3.10486e-11	2.34299e-09	up
Cl016082	111.406	34.0801	1.70882	0.00149328	0.0166111	up
Cl005204	24.2461	5.36279	2.1767	1.48631e-27	9.02156e-25	up
Cl005201	12.9943	4.30232	1.59469	0.00127571	0.0146762	up
Cl000583	25.6466	12.1555	1.07716	0.000331169	0.00477808	up
Cl000588	59.2746	7.49332	2.98374	8.39007e-11	5.79849e-09	up
Cl000092	21.1793	4.97087	2.09109	2.40417e-05	0.00051047	up
Cl001233	8.17803	20.8672	-1.35141	6.01087e-08	2.37047e-06	down
Cl001239	46.8963	16.9912	1.46468	8.78903e-09	4.18769e-07	up
Cl007176	16.8503	8.35006	1.01291	0.00415903	0.0372088	up
Cl021072	4.61708	11.3064	-1.29208	1.71779e-05	0.000383394	down
Cl005998	12.1534	6.06198	1.0035	3.63418e-05	0.000726341	up
Cl030626	57.3276	2.27087	4.65791	6.06869e-15	8.47219e-13	up
Cl015827	6.89327	14.5516	-1.07791	0.00399739	0.0361669	down
Cl022752	34.6278	16.5478	1.06529	7.58137e-05	0.00135692	up
Cl023083	115.276	42.4649	1.44075	0.00194843	0.0205121	up
Cl024364	171.705	5.71998	4.90778	1.29704e-27	8.14579e-25	up
Cl013233	8.23688	3.73601	1.1406	0.000297418	0.00437082	up
Cl017171	5.18668	0.217039	4.57878	3.2364e-09	1.65782e-07	up
Cl042255	55.5216	19.366	1.51952	0.00553255	0.0461945	up
Cl024003	312.181	80.9438	1.94739	1.17364e-09	6.43798e-08	up
Cl010175	42.1823	12.4575	1.75962	1.66664e-07	5.92792e-06	up
Cl008631	37.7084	3.1728	3.57106	4.70287e-14	5.65986e-12	up
Cl005410	85.461	23.5356	1.86042	0.000268627	0.00401886	up
Cl006145	12.9753	6.21444	1.06208	1.51405e-05	0.00034425	up
Cl025738	7.54016	3.74062	1.01132	0.000617319	0.00805052	up
Cl015047	38.3672	15.3089	1.32551	1.88458e-05	0.000414979	up
Cl019371	10.2671	2.89587	1.82596	0.00431477	0.0381847	up
Cl044373	103.594	42.928	1.27095	3.57311e-06	9.35881e-05	up
Cl013833	20.0863	7.09008	1.50234	1.08404e-05	0.000253072	up
Cl010565	281.595	14.0528	4.32469	4.47502e-08	1.80924e-06	up
Cl043748	8.52614	0.0780273	6.77177	4.69995e-08	1.88545e-06	up
Cl041422	8.07364	17.6024	-1.12448	0.00189368	0.0200278	down
Cl029170	27.6402	1.12379	4.62032	2.47513e-09	1.29416e-07	up
Cl016072	9.32576	0.214921	5.43934	2.34802e-05	0.000500069	up
Cl025696	33.5301	0.427888	6.29208	7.20631e-20	1.95347e-17	up
Cl000242	21.3628	1.26049	4.08304	3.33861e-24	1.3913e-21	up
Cl011413	17.3589	38.0752	-1.13318	3.98435e-07	1.32753e-05	down
Cl005590	61.3979	8.78214	2.80555	1.23003e-10	8.09192e-09	up
Cl036266	160.54	69.0315	1.21761	0.00258747	0.0257833	up
Cl036267	374.238	104.283	1.84345	0.00294402	0.0286511	up
Cl004974	16.4882	0.697596	4.5629	2.44797e-20	6.90403e-18	up
Cl023903	40.4769	183.754	-2.1826	5.35728e-08	2.12472e-06	down
Cl023900	1.48929	5.21517	-1.80809	0.000585761	0.00769287	down
Cl023906	29.3429	140.166	-2.25605	9.52792e-08	3.60962e-06	down
Cl001602	114.296	51.0071	1.16401	0.000464003	0.00632313	up
Cl018339	18.2886	8.42377	1.11841	6.57784e-05	0.0012067	up
Cl016272	34.5212	12.414	1.47552	0.00459541	0.0400142	up
Cl013571	34.1626	14.6027	1.22618	0.00242214	0.0244588	up
Cl037330	21.0771	5.27557	1.99828	1.4154e-05	0.000322607	up
Cl017653	6.9751	2.07449	1.74946	1.27876e-08	5.85318e-07	up
Cl029569	12.3934	0.108188	6.83989	3.05236e-11	2.30985e-09	up
Cl029568	10.1406	1.30591	2.95702	2.12154e-08	9.4144e-07	up
Cl012228	21.5331	6.17487	1.80208	1.36093e-05	0.000311464	up
Cl000677	13.6967	1.72829	2.98641	1.20092e-05	0.000277572	up
Cl008084	23.0232	8.02919	1.51976	0.000411391	0.00571181	up
Cl041026	1.86363	5.06003	-1.44103	0.00211286	0.0218737	down
Cl041029	181.349	2.65589	6.09343	1.08129e-17	2.30464e-15	up
Cl018139	8.55883	1.34648	2.66823	0.00174346	0.0187371	up
Cl007291	6.97499	14.2263	-1.0283	0.000192097	0.00302171	down
Cl037074	245.799	99.0758	1.31087	1.03995e-05	0.0002438	up
Cl023000	14.2712	5.86702	1.2824	1.06943e-07	4.01338e-06	up
Cl032836	16.5414	7.43985	1.15274	1.41863e-07	5.1508e-06	up
Cl038771	9.47812	2.39072	1.98716	0.000188359	0.00297633	up
Cl026645	13.6184	31.0964	-1.19119	1.29894e-06	3.82956e-05	down
Cl008866	14.4844	6.7185	1.10829	4.72006e-06	0.000120465	up
Cl008864	12.9323	4.97128	1.37929	0.00158396	0.0174049	up
Cl039557	23.1061	68.9722	-1.57774	1.62883e-08	7.40691e-07	down
Cl028557	84.1004	20.3469	2.0473	1.82076e-16	3.21757e-14	up
Cl016401	22.3439	8.85463	1.33538	0.000669586	0.00863533	up
Cl034891	60.7545	29.0324	1.06533	2.59137e-05	0.000542789	up
Cl028880	15.4167	6.65738	1.21147	0.000503474	0.00676878	up
Cl008323	7.30231	1.69496	2.1071	2.8952e-05	0.000595703	up
Cl008324	5.15841	0.617323	3.06283	5.5067e-09	2.70216e-07	up
Cl041583	29.6573	10.6054	1.48359	3.33507e-06	8.8097e-05	up
Cl042584	57.5685	3.7511	3.93989	5.19006e-24	2.10017e-21	up
Cl031945	39.3111	18.85	1.06037	0.00347279	0.0325273	up
Cl031943	28.8915	4.35399	2.73024	5.48064e-09	2.6941e-07	up
Cl010372	129.561	19.0083	2.76893	9.41168e-06	0.000222509	up
Cl010499	3692.48	184.438	4.32338	1.34771e-32	1.63606e-29	up
Cl001378	28.3145	9.44273	1.58427	5.427e-14	6.44797e-12	up
Cl002774	4.69871	13.0926	-1.47841	2.55785e-07	8.82791e-06	down
Cl041805	3.3187	12.5462	-1.91857	1.04924e-30	1.04628e-27	down
Cl019457	4.32864	12.929	-1.57863	0.000262904	0.0039529	down
Cl032709	53.2875	11.1787	2.25304	0.000527236	0.00703342	up
Cl021699	6.59867	0.931214	2.82499	1.74788e-08	7.88879e-07	up
Cl000423	533.896	75.9498	2.81344	1.03868e-55	4.8335e-52	up
Cl000426	399.718	120.543	1.72943	1.18879e-06	3.53483e-05	up
Cl012729	7.49424	3.2472	1.20659	0.00101523	0.0121502	up
Cl012721	71.1872	34.2318	1.05628	0.000507327	0.00680686	up
Cl018826	97.2625	12.3704	2.97499	7.74791e-06	0.000187044	up
Cl022606	26.8097	4.80011	2.48162	9.16299e-16	1.46194e-13	up
Cl042115	10.4227	42.6608	-2.03318	0.00380725	0.0348418	down
Cl042114	10.4016	45.3169	-2.12324	0.00453835	0.0396978	down
Cl042117	17.2141	72.7918	-2.08018	0.00503502	0.0428475	down
Cl042118	18.1487	80.7548	-2.15368	0.00453046	0.0396536	down
Cl043246	402.775	178.423	1.17467	3.04832e-08	1.28958e-06	up
Cl017969	142.127	27.4179	2.37399	2.08803e-09	1.10836e-07	up
Cl001512	12.5802	4.10331	1.6163	4.64891e-06	0.000118975	up
Cl044261	105.203	0.527933	7.63861	1.38053e-05	0.000315432	up
Cl008176	8.98331	1.0804	3.05568	1.4476e-13	1.54269e-11	up
Cl002158	35.6278	8.6057	2.04964	1.00333e-12	9.27613e-11	up
Cl030391	5.40804	0.438813	3.62343	2.33018e-10	1.45225e-08	up
Cl031752	2.81266	10.5168	-1.90269	0.00416523	0.037239	down
Cl007914	17.7807	5.60781	1.6648	1.5728e-06	4.56962e-05	up
Cl011932	26.9452	6.90248	1.96484	4.15714e-14	5.09085e-12	up
Cl035187	113.194	51.0974	1.14747	5.46665e-18	1.21138e-15	up
Cl019390	7.0107	0.360704	4.28067	0.000747955	0.0094539	up
Cl003588	13.0202	0.70178	4.21359	1.04501e-08	4.89558e-07	up
Cl019645	27.2877	2.23367	3.61076	2.55214e-09	1.32697e-07	up
Cl019641	7.87163	1.1873	2.72897	3.83626e-05	0.000758048	up
Cl026142	25.1423	1.48525	4.08134	6.58733e-12	5.52327e-10	up
Cl013645	63.4205	21.9323	1.53189	0.0040934	0.0367971	up
Cl023393	465.426	11.6867	5.31561	6.44047e-31	7.19297e-28	up
Cl023390	33.2128	66.5136	-1.00191	0.000439355	0.00604038	down
Cl020845	11.7804	31.701	-1.42814	1.7685e-05	0.000393139	down
Cl015723	57.4571	12.9286	2.15192	5.60157e-07	1.8064e-05	up
Cl012119	1.70518	5.39405	-1.66144	0.00285685	0.0279293	down
Cl008777	20.0141	3.63883	2.45947	0.00124407	0.0143655	up
Cl012934	16.393	8.12743	1.0122	1.50537e-06	4.38283e-05	up
Cl017373	6.05851	0.581025	3.38229	1.32568e-06	3.90034e-05	up
Cl028492	62.1842	23.9317	1.37763	4.73656e-05	0.000904579	up
Cl043031	8.24134	20.1977	-1.29324	0.000821258	0.0102288	down
Cl029722	26.6912	13.0108	1.03665	0.000186328	0.00294705	up
Cl015441	9.80788	1.97026	2.31555	1.33394e-07	4.875e-06	up
Cl033878	22.1053	1.29415	4.09431	8.94808e-10	5.02136e-08	up
Cl020641	9.8941	35.5887	-1.84678	5.64154e-05	0.00105501	down
Cl020643	41.3255	15.35	1.42879	0.00139911	0.0157836	up
Cl004547	2.87044	12.5914	-2.1331	0.00608344	0.049811	down
Cl030012	89.0251	16.7074	2.41372	1.32545e-13	1.43442e-11	up
Cl034779	1.51532	53.909	-5.15284	4.21557e-11	3.08261e-09	down
Cl034776	634.321	8.8034	6.17101	3.74263e-12	3.20546e-10	up
Cl022093	2.64783	7.52957	-1.50776	1.50744e-07	5.45199e-06	down
Cl012486	26.5884	12.5146	1.08718	1.11728e-07	4.18172e-06	up
Cl012480	7.70175	22.0189	-1.51549	0.00296879	0.0288519	down
Cl016404	14.9527	3.29743	2.18099	2.05899e-05	0.000445998	up
Cl027609	13.8534	27.7256	-1.00098	0.000204889	0.00319235	down
Cl016333	67.409	21.0165	1.68142	1.42635e-07	5.1721e-06	up
Cl016483	27.9739	10.9663	1.351	1.30025e-06	3.82956e-05	up
Cl029600	64.4522	31.9525	1.0123	8.53575e-05	0.00150483	up
Cl012307	28.4741	10.4039	1.45252	0.000931303	0.0113253	up
Cl012309	50.5113	19.8708	1.34595	5.52835e-06	0.000139437	up
Cl000138	13.2159	0.0001	17.0119	3.12086e-18	7.20145e-16	up
Cl042500	8.22209	26.9019	-1.71013	2.09622e-05	0.00045371	down
Cl001663	15.4386	42.0401	-1.44522	7.5722e-11	5.25929e-09	down
Cl031495	46.435	21.8726	1.08609	1.66246e-08	7.53534e-07	up
Cl007546	7.62688	0.6627	3.52466	3.41657e-12	2.94426e-10	up
Cl041882	7.90733	22.3984	-1.50214	2.64446e-08	1.14652e-06	down
Cl026402	91.8406	31.241	1.55569	1.73887e-07	6.17698e-06	up
Cl004153	76.2974	23.963	1.67083	0.00086234	0.0106302	up
Cl032057	153.899	73.034	1.07535	2.44125e-05	0.000515598	up
Cl013837	30.03	9.5975	1.64567	0.000714184	0.00911369	up
Cl030199	192.435	81.3634	1.24192	9.3602e-06	0.000221668	up
Cl018206	6.61857	2.01584	1.71514	0.000403394	0.00562315	up
Cl018200	31.2359	12.9048	1.2753	0.00259159	0.0257943	up
Cl012569	8.28088	0.745902	3.47273	7.96983e-05	0.00141736	up
Cl023157	1.9224	13.3098	-2.79151	0.000405547	0.00564327	down
Cl027811	5.79607	1.92284	1.59184	0.0011524	0.0134741	up
Cl027814	158.42	58.619	1.43431	3.32475e-08	1.3876e-06	up
Cl001840	13.9275	6.04354	1.20447	0.000952216	0.0115085	up
Cl023177	10.6079	1.62797	2.704	7.87494e-11	5.45598e-09	up
Cl023174	37.5931	10.3413	1.86205	8.20691e-09	3.92662e-07	up
Cl018174	13.2567	1.29429	3.3565	6.44576e-36	1.05866e-32	up
Cl023175	43.8133	10.204	2.10223	1.25222e-10	8.18808e-09	up
Cl001591	11.2011	50.3058	-2.16708	3.26052e-05	0.000660645	down
Cl014920	210.095	29.2322	2.84541	3.95239e-13	3.84511e-11	up
Cl015347	59.061	2.83053	4.38306	6.27976e-28	4.27652e-25	up
Cl015349	17.8816	1.54928	3.5288	5.22934e-09	2.5888e-07	up
Cl014690	34.2818	16.9116	1.01943	1.86037e-05	0.000410295	up
Cl016507	5.21266	2.03311	1.35833	3.29463e-06	8.71937e-05	up
Cl031865	10.638	2.5877	2.03949	0.00148866	0.0165795	up
Cl042719	16.7601	1.17257	3.83729	5.1845e-34	6.89317e-31	up
Cl001031	77.4462	25.9893	1.57528	2.88158e-05	0.000593703	up
Cl000854	6.51195	3.01876	1.10914	0.00022613	0.00348443	up
Cl018042	86.8517	18.6855	2.21663	0.00181598	0.0193601	up
Cl018046	52.6355	21.4582	1.29451	4.35402e-09	2.18648e-07	up
Cl006847	43.9198	16.6623	1.39828	0.000315589	0.00459324	up
Cl036819	5.8379	2.86029	1.02929	0.00133157	0.0151936	up
Cl001070	18.7367	5.28866	1.82489	4.36974e-06	0.000112449	up
Cl025252	11.4629	5.46603	1.06841	0.00383963	0.0350233	up
Cl021200	13.6935	5.79082	1.24166	0.000402524	0.00561663	up
Cl010006	61.0008	23.4803	1.37738	0.000532684	0.00709593	up
Cl014719	16.3575	3.60881	2.18036	5.67358e-13	5.40655e-11	up
Cl000554	3.85298	15.0842	-1.96899	2.44427e-13	2.49075e-11	down
Cl026064	59.1237	15.4597	1.93522	0.00011761	0.00199987	up
Cl006046	13.2895	4.15522	1.6773	3.83663e-08	1.57533e-06	up
Cl001012	11.8544	1.75383	2.75684	1.72409e-06	4.95249e-05	up
Cl018651	6.60385	0.350871	4.23429	1.8597e-15	2.86877e-13	up
Cl018657	178.59	27.5805	2.69493	2.7017e-05	0.000563782	up
Cl013129	10.6759	1.38198	2.94955	3.10388e-15	4.56123e-13	up
Cl024336	10.727	1.64403	2.70593	4.79765e-10	2.84406e-08	up
Cl038101	1578.21	5776.9	-1.87201	3.91336e-29	3.31106e-26	down
Cl043678	24.5874	113.178	-2.20261	0.00395466	0.0358643	down
Cl025819	16.4706	8.14858	1.01527	2.54031e-08	1.1104e-06	up
Cl035437	24.4002	70.3154	-1.52695	2.42539e-05	0.000514037	down
Cl034827	20.076	0.570777	5.1364	8.73254e-29	6.96632e-26	up
Cl033430	117.887	48.765	1.27349	0.000150571	0.0024672	up
Cl020292	8.67428	0.809036	3.42247	0.000166685	0.00269157	up
Cl030112	71.2178	32.553	1.12945	5.43505e-06	0.000137581	up
Cl021659	2.94317	9.69391	-1.71971	1.29068e-06	3.81256e-05	down
Cl021658	15.9355	85.4944	-2.42358	0.000346679	0.00495122	down
Cl018282	11.0978	5.30492	1.06487	0.000297876	0.00437506	up
Cl012870	2.66415	5.36744	-1.01056	0.000706238	0.00903815	down
Cl023400	36.911	8.42904	2.13061	1.72797e-06	4.95855e-05	up
Cl010950	50.8252	8.05854	2.65695	8.0567e-20	2.16299e-17	up
Cl009265	10.9275	1.94524	2.48995	0.000161654	0.00262873	up
Cl042468	7.41087	3.42829	1.11215	3.42243e-05	0.000689947	up
Cl042795	538.893	59.5442	3.17797	8.76005e-16	1.40569e-13	up
Cl010514	30.291	5.71229	2.40675	9.10098e-12	7.43007e-10	up
Cl040108	16.3297	43.9828	-1.42944	8.74308e-12	7.17987e-10	down
Cl040104	17.0767	5.12806	1.73555	0.000641626	0.00832088	up
Cl035450	15.8562	3.6996	2.0996	7.64237e-06	0.00018555	up
Cl004944	20.9189	9.33855	1.16354	1.19584e-05	0.000276858	up
Cl006542	66.0448	28.8307	1.19584	4.04322e-05	0.000792216	up
Cl006547	84.3241	19.8062	2.08999	4.51553e-16	7.50465e-14	up
Cl007637	184.572	26.1582	2.81885	7.14892e-12	5.97619e-10	up
Cl026887	59.261	26.722	1.14905	7.34069e-05	0.00132147	up
Cl037590	17.96	39.2274	-1.12707	0.0034052	0.0319907	down
Cl018368	557.997	213.01	1.38934	9.57498e-09	4.54665e-07	up
Cl023617	9.70308	4.00368	1.27711	3.06536e-06	8.22959e-05	up
Cl015916	21.3924	56.1596	-1.39244	4.10075e-10	2.45176e-08	down
Cl015911	25.5564	5.12322	2.31856	1.79915e-11	1.41107e-09	up
Cl015910	57.5755	11.5342	2.31953	1.22149e-13	1.33224e-11	up
Cl027914	13.5024	37.5457	-1.47543	2.75732e-05	0.000572867	down
Cl016242	14.3918	6.31294	1.18886	3.47421e-05	0.00069933	up
Cl016244	4.35665	13.6993	-1.65281	4.1843e-05	0.000815281	down
Cl013541	6.05939	0.10997	5.78399	1.33973e-07	4.88977e-06	up
Cl013543	8.2038	0.965159	3.08745	0.000106281	0.00182839	up
Cl010080	113.48	22.6543	2.32458	6.21599e-16	1.02092e-13	up
Cl017686	16.6505	7.7719	1.09923	2.8828e-06	7.79194e-05	up
Cl017688	10.1378	1.74448	2.53888	1.27057e-19	3.31547e-17	up
Cl004633	9.95583	3.79929	1.38981	0.00120065	0.013939	up
Cl004637	65.3586	29.2299	1.16093	0.00118456	0.0137997	up
Cl030676	69.1985	4.07783	4.08487	3.28794e-13	3.24391e-11	up
Cl019218	7.5183	2.88013	1.38427	0.00109047	0.0129067	up
Cl026571	8.56258	0.208835	5.35761	2.45591e-13	2.49351e-11	up
Cl026576	277.654	132.267	1.06984	2.56692e-07	8.84828e-06	up
Cl005114	37.1473	12.4265	1.57984	2.76257e-08	1.19218e-06	up
Cl005111	60.2597	14.9978	2.00644	5.24409e-15	7.39497e-13	up
Cl023050	38.7763	16.9436	1.19443	5.76059e-06	0.000144772	up
Cl025062	6.46211	14.2019	-1.13601	7.81649e-07	2.42224e-05	down
Cl025068	9.83619	4.57068	1.10569	0.00462511	0.0402298	up
Cl040449	1256.49	11.1474	6.81655	6.84383e-62	6.36955e-58	up
Cl030539	13.2446	5.99094	1.14455	9.80862e-08	3.7009e-06	up
Cl010060	69.2829	33.4689	1.04968	0.0016539	0.0179474	up
Cl008898	36.6923	84.3354	-1.20066	2.11855e-06	5.933e-05	down
Cl022043	716.235	318.351	1.16981	5.8344e-06	0.000146495	up
Cl034261	2.90118	6.04909	-1.06008	0.00181485	0.0193601	down
Cl029376	18.5986	7.91618	1.23232	4.16464e-05	0.000812585	up
Cl029373	71.1877	31.0339	1.19778	6.27864e-07	1.99438e-05	up
Cl016453	50.7405	120.053	-1.24246	0.00431439	0.0381847	down
Cl016454	26.0127	77.29	-1.57106	2.82002e-07	9.62565e-06	down
Cl040505	0.969208	22.0964	-4.51086	2.37244e-05	0.000504501	down
Cl015735	47.3305	17.861	1.40595	5.98246e-10	3.45116e-08	up
Cl009139	15.5972	7.16035	1.12319	2.29269e-08	1.01128e-06	up
Cl009137	81.4182	18.9023	2.10679	0.000406676	0.00565478	up
Cl009133	13.7273	2.09446	2.7124	3.15101e-08	1.31903e-06	up
Cl009130	309.622	139.01	1.15532	1.17682e-08	5.44008e-07	up
Cl007866	2.49824	5.15371	-1.0447	0.00285965	0.0279469	down
Cl036640	57.2702	9.45306	2.59893	6.68269e-08	2.59871e-06	up
Cl042004	15.2685	7.47507	1.0304	1.61663e-05	0.000363429	up
Cl006119	33.5467	10.1746	1.7212	0.00211776	0.0219162	up
Cl007247	193.89	68.0409	1.51077	7.14477e-05	0.00129119	up
Cl007241	7.37181	1.42136	2.37475	8.66921e-07	2.65992e-05	up
Cl002745	17.2131	3.89068	2.14541	1.0398e-11	8.3908e-10	up
Cl033429	158.682	2.80358	5.82273	9.18937e-29	7.12712e-26	up
Cl032771	204.051	78.5352	1.37752	0.00324587	0.0308889	up
Cl026308	8.76992	0.595692	3.87992	6.09915e-08	2.40114e-06	up
Cl018462	10.278	3.81388	1.43023	7.95007e-07	2.45366e-05	up
Cl001334	5.12033	19.8742	-1.95659	1.70671e-05	0.000381529	down
Cl013002	0.776099	19.296	-4.63592	2.94938e-18	6.86248e-16	down
Cl038078	6.26302	0.543723	3.52592	1.4322e-11	1.13603e-09	up
Cl018978	36.083	126.627	-1.81119	2.82519e-05	0.000584745	down
Cl018975	26.4849	79.7605	-1.5905	0.00398853	0.0361038	down
Cl018977	1.62732	5.77483	-1.82728	2.0232e-05	0.000439266	down
Cl014341	81.7501	29.2631	1.48214	0.00429007	0.038036	up
Cl008466	50.2447	20.0499	1.32537	0.000102936	0.0017798	up
Cl008463	12.242	5.67774	1.10844	2.84683e-06	7.70964e-05	up
Cl008460	86.105	211.35	-1.29546	3.91105e-09	1.98186e-07	down
Cl043731	210.963	77.5703	1.44341	0.00475488	0.0409761	up
Cl009334	8.76895	38.9105	-2.14968	4.99712e-17	1.00377e-14	down
Cl025910	4.09757	9.84676	-1.26488	1.04828e-06	3.16079e-05	down
Cl011442	3.10419	8.87896	-1.51618	5.9924e-05	0.00111098	down
Cl015575	48.0817	20.066	1.26074	0.00417339	0.0372762	up
Cl001540	227.325	81.3143	1.48317	0.00158954	0.0174493	up
Cl002161	53.6137	23.2394	1.20603	2.05653e-05	0.000445809	up
Cl037491	0.735938	12.325	-4.06586	7.04382e-08	2.72774e-06	down
Cl037497	17.6617	8.81727	1.00222	0.00594274	0.0487734	up
Cl031890	14.0663	0.417315	5.07496	1.46629e-10	9.38998e-09	up
Cl023971	22.6446	3.51156	2.68898	0.000215376	0.00333343	up
Cl006091	9.6502	4.23974	1.18658	1.73982e-06	4.98744e-05	up
Cl020403	43.0487	12.6177	1.77052	1.09893e-05	0.000256335	up
Cl023692	29.6937	5.02435	2.56315	1.81116e-31	2.10706e-28	up
Cl013636	10.0496	4.6053	1.12576	2.79446e-06	7.58252e-05	up
Cl021874	19.9371	7.56255	1.39851	2.48036e-06	6.83654e-05	up
Cl017609	11.8206	76.4787	-2.69376	9.53074e-25	4.22393e-22	down
Cl017606	22.755	10.5149	1.11375	0.00415919	0.0372088	up
Cl012275	6.36475	0.019229	8.37068	8.17144e-07	2.51826e-05	up
Cl012273	14.481	2.16683	2.74051	0.000298409	0.00438059	up
Cl012272	12.616	1.45377	3.11738	4.34463e-05	0.000840654	up
Cl038038	10.1017	0.65353	3.9502	1.23954e-05	0.000285554	up
Cl042699	10.5752	45.4989	-2.10515	1.08663e-13	1.19448e-11	down
Cl031567	6.18092	2.0082	1.62192	0.00365145	0.0337925	up
Cl028192	14.2055	6.17565	1.20179	7.50093e-06	0.000182593	up
Cl001102	14.3447	2.50517	2.51753	4.45429e-05	0.000856531	up
Cl028441	213.089	72.1965	1.56146	2.40823e-16	4.15063e-14	up
Cl028449	5.76351	1.9656	1.55198	3.00143e-08	1.27167e-06	up
Cl016162	148.477	13.0975	3.50288	5.9266e-20	1.65477e-17	up
Cl016168	94.1986	28.8812	1.70557	4.22768e-06	0.000109196	up
Cl003845	8.70826	18.4624	-1.08414	0.00556742	0.0463886	down
Cl004863	5.51805	15.1257	-1.45477	4.66094e-07	1.53366e-05	down
Cl004861	4.44529	12.9103	-1.53817	0.00126144	0.014536	down
Cl022902	121.158	35.8306	1.75762	0.00126381	0.0145539	up
Cl005732	6.8974	2.75853	1.32216	0.000406888	0.00565492	up
Cl032888	21.9559	75.8618	-1.78876	0.00332062	0.0313756	down
Cl026639	33.8146	67.8228	-1.00413	1.15294e-06	3.44291e-05	down
Cl032465	12.7861	6.25383	1.03177	0.00480813	0.0413324	up
Cl017552	7.08333	2.22224	1.67241	0.00174334	0.0187371	up
Cl032319	12.751	4.87266	1.38783	0.00115358	0.0134822	up
Cl012455	57.3955	27.4592	1.06365	0.00025416	0.0038466	up
Cl025385	11.2571	42.4745	-1.91576	0.000142881	0.00235919	down
Cl027124	29.0867	3.89794	2.89958	5.78435e-16	9.5565e-14	up
Cl041069	24.2854	7.07825	1.77862	5.66395e-30	5.27144e-27	up
Cl014277	26.2526	4.68967	2.4849	1.40159e-10	9.017e-09	up
Cl000102	1226.54	416.285	1.55895	0.000720101	0.0091808	up
Cl000103	685.556	32.6481	4.3922	5.81608e-84	8.11954e-80	up
Cl042083	9.03743	40.7886	-2.17418	0.00482122	0.0414322	down
Cl006198	131.866	38.8443	1.7633	1.12793e-29	1.0159e-26	up
Cl031333	10.7267	4.92148	1.12404	0.000472062	0.00642322	up
Cl007579	27.6435	60.1243	-1.12101	0.000235944	0.00360778	down
Cl000920	6.22737	0.430582	3.85426	2.61514e-12	2.29614e-10	up
Cl033201	88.4891	10.5336	3.0705	8.81231e-12	7.2155e-10	up
Cl018132	15.3003	2.14775	2.83266	0.00134403	0.0152969	up
Cl018133	6.84643	1.13858	2.58812	0.00295596	0.0287472	up
Cl002278	19.9437	1.51925	3.7145	2.79136e-05	0.000579032	up
Cl002272	15.5354	3.83912	2.01671	9.48966e-15	1.29883e-12	up
Cl013710	7.92018	1.80929	2.13011	1.01047e-09	5.58682e-08	up
Cl019837	47.4422	17.7538	1.41804	1.48399e-05	0.00033769	up
Cl023841	102.167	41.9266	1.28499	1.03878e-08	4.8828e-07	up
Cl034684	2.02766	8.89886	-2.1338	0.0015437	0.0170699	down
Cl013714	6.5276	2.30507	1.50175	0.000789681	0.00990062	up
Cl040275	17.2373	8.23755	1.06525	2.23306e-09	1.1764e-07	up
Cl025990	14.4416	3.21102	2.16912	3.20826e-06	8.5475e-05	up
Cl021060	10.9832	3.0905	1.82939	6.04681e-14	7.10202e-12	up
Cl021061	5.56108	1.75845	1.66106	3.75386e-05	0.00074652	up
Cl012554	6.23571	3.04068	1.03616	0.000993264	0.0119281	up
Cl023108	6.09316	25.8944	-2.08738	0.000500963	0.00674091	down
Cl028731	147.608	23.7424	2.63623	3.1814e-05	0.00064649	up
Cl030613	9.11107	1.00437	3.18133	2.80032e-08	1.20474e-06	up
Cl037415	8.1668	29.4766	-1.85173	0.00216296	0.0222767	down
Cl031815	139.639	384.424	-1.46099	0.00187194	0.0198506	down
Cl000714	6.66942	18.5923	-1.47907	0.000386008	0.00543232	down
Cl006011	5.78889	1.05255	2.45941	2.16648e-05	0.000467106	up
Cl006012	12.8769	2.14402	2.5864	5.92966e-09	2.88939e-07	up
Cl006015	37.0234	16.8723	1.13378	1.00475e-05	0.000236342	up
Cl035225	7.68957	16.0769	-1.06401	6.116e-05	0.00113089	down
Cl017706	60.454	9.15103	2.72383	0.000270925	0.00404086	up
Cl030478	45.2988	8.96026	2.33786	2.56851e-08	1.11881e-06	up
Cl041959	58.5301	16.1882	1.85423	5.88901e-08	2.3257e-06	up
Cl041954	3.8115	9.40336	-1.30282	0.000348489	0.00496944	down
Cl037880	3048.44	1385.65	1.1375	8.36683e-05	0.00148136	up
Cl018097	11.072	0.720791	3.94119	1.02169e-13	1.13201e-11	up
Cl018093	13.0671	1.95292	2.74223	5.14344e-18	1.14888e-15	up
Cl018090	103.242	262.463	-1.34609	0.00356937	0.033198	down
Cl024133	41.4166	101.442	-1.29237	2.65026e-05	0.000554707	down
Cl005024	0.739716	6.85437	-3.21198	2.82833e-08	1.21305e-06	down
Cl005027	58.3591	13.5558	2.10604	8.95611e-10	5.02136e-08	up
Cl040850	67.507	0.628679	6.74657	2.88222e-48	8.04745e-45	up
Cl025260	92.567	37.8302	1.29096	0.00414645	0.0371305	up
Cl004551	7.79808	16.1201	-1.04767	8.84578e-10	4.98956e-08	down
Cl020167	42.5751	15.5896	1.44943	6.0767e-18	1.33597e-15	up
Cl022743	7.52179	2.73052	1.4619	2.86775e-05	0.000591404	up
Cl030066	27.6965	0.400028	6.11346	0.00184852	0.019662	up
Cl014420	33.3543	70.8006	-1.08589	7.45167e-05	0.00133627	down
Cl035015	5.11867	0.140824	5.1838	2.18068e-06	6.08261e-05	up
Cl001764	27.1184	1.08444	4.64426	9.22696e-16	1.46378e-13	up
Cl008705	7.81894	0.595722	3.71426	2.40202e-13	2.46569e-11	up
Cl011097	9.32692	4.1173	1.1797	3.44096e-05	0.000693182	up
Cl014748	12.612	35.8343	-1.50654	0.00556568	0.0463879	down
Cl006930	21.7007	9.76781	1.15164	1.16463e-07	4.3299e-06	up
Cl041376	11.5434	5.44191	1.08488	0.000517921	0.00693193	up
Cl003354	126.767	25.2222	2.32941	0.00270466	0.0267032	up
Cl003356	88.2319	18.2004	2.27733	0.00360453	0.0334581	up
Cl000529	4.50314	12.9251	-1.52118	0.00136805	0.0155147	down
Cl021096	58.3589	17.8099	1.71227	1.04413e-05	0.000244573	up
Cl021543	5.76292	0.0128463	8.8093	7.85887e-12	6.5112e-10	up
Cl021542	682.955	18.8245	5.1811	1.11667e-10	7.44118e-09	up
Cl033510	10.8378	26.6978	-1.30065	0.000190423	0.00299875	down
Cl015836	96.4998	26.6719	1.85521	0.000279626	0.0041529	up
Cl005541	3.95943	19.0515	-2.26654	0.00182468	0.0194379	down
Cl013170	9.42273	4.57537	1.04226	0.0011847	0.0137997	up
Cl015187	20.4362	6.1328	1.73651	7.4682e-12	6.20594e-10	up
Cl015189	25.7452	7.78655	1.72525	3.30632e-15	4.83329e-13	up
Cl014589	127.532	527.357	-2.04792	0.00589757	0.048465	down
Cl044093	68.2	25.8847	1.39767	2.65821e-06	7.27646e-05	up
Cl031444	1.84253	12.1931	-2.7263	4.40872e-14	5.37537e-12	down
Cl043609	13.0551	6.17519	1.08006	4.47757e-08	1.80924e-06	up
Cl041762	68.0695	24.8685	1.45269	1.13541e-08	5.27486e-07	up
Cl041760	100.779	0.960033	6.7139	1.02403e-30	1.04628e-27	up
Cl028099	126.902	22.4753	2.4973	1.27335e-25	6.34877e-23	up
Cl027512	864.888	106.685	3.01916	2.85753e-11	2.17992e-09	up
Cl000392	24.0079	4.72895	2.34392	1.87165e-08	8.39045e-07	up
Cl036458	13.6624	41.2252	-1.59331	9.77201e-35	1.43602e-31	down
Cl029053	8.95136	2.94683	1.60294	2.19817e-05	0.000472844	up
Cl038129	127.622	10.2061	3.64438	6.04667e-07	1.92691e-05	up
Cl014534	1.21117	10.3068	-3.08913	1.98439e-20	5.65368e-18	down
Cl005477	422.263	129.792	1.70194	0.000128273	0.00215624	up
Cl035395	10.3539	3.70132	1.48406	0.004654	0.0404029	up
Cl030148	19.2677	40.4176	-1.0688	0.00026409	0.00396434	down
Cl033499	19.3215	63.73	-1.72176	7.59222e-05	0.00135799	down
Cl021664	27.7119	10.6175	1.38406	5.0257e-11	3.64474e-09	up
Cl021665	20.7305	2.42911	3.09326	2.14142e-13	2.23099e-11	up
Cl012889	21.8942	6.76136	1.69517	4.01942e-08	1.64628e-06	up
Cl012883	24.2352	10.2724	1.23833	1.47999e-06	4.31344e-05	up
Cl016554	80.8728	587.91	-2.86187	1.45038e-09	7.92486e-08	down
Cl014954	27.1859	4.69648	2.53321	5.1775e-12	4.38063e-10	up
Cl039182	1164.54	1.82647	9.31648	4.09161e-21	1.24798e-18	up
Cl039185	3.19812	29.3494	-3.19803	0.000215972	0.00334081	down
Cl011674	8.65849	2.29832	1.91354	0.000427455	0.00589965	up
Cl041485	25.8869	11.8357	1.12907	2.66361e-08	1.15303e-06	up
Cl005876	98.0755	46.2153	1.08552	1.40186e-05	0.000319781	up
Cl037807	3.64535	7.50413	-1.04163	0.00319332	0.0304615	down
Cl018018	36.8172	11.7969	1.64198	0.000145745	0.00240221	up
Cl018010	35.6472	6.86452	2.37656	2.12423e-08	9.4144e-07	up
Cl004006	11.0561	23.2729	-1.0738	0.000193436	0.00303593	down
Cl023335	33.473	2.46047	3.76599	3.12973e-39	6.24179e-36	up
Cl004919	7.64333	20.617	-1.43156	4.68998e-09	2.34256e-07	down
Cl025445	0.987353	6.73823	-2.77073	4.48046e-09	2.24594e-07	down
Cl002422	6.88189	2.68668	1.35698	3.15827e-07	1.06887e-05	up
Cl002427	3.84118	21.0588	-2.4548	0.0014096	0.0158507	down
Cl006517	8.7971	3.4533	1.34905	1.85452e-06	5.27292e-05	up
Cl028554	7.39218	1.08173	2.77265	1.14618e-14	1.54602e-12	up
Cl020709	7.59686	15.9795	-1.07275	7.11318e-05	0.00128715	down
Cl013953	6.79629	17.4587	-1.36113	0.00386226	0.0351493	down
Cl015172	11.0335	4.61749	1.25671	0.000126551	0.00212986	up
Cl022284	5.64203	0.395531	3.83435	1.59353e-05	0.000358815	up
Cl010838	12.2654	2.31445	2.40585	2.52619e-28	1.80856e-25	up
Cl023665	9.66314	22.1876	-1.19919	5.74275e-05	0.0010711	down
Cl016297	5.28781	0.899459	2.55554	5.45737e-11	3.94754e-09	up
Cl027947	10.4575	3.45524	1.59768	0.00226374	0.0231608	up
Cl037359	5.64167	1.75871	1.6816	6.47541e-07	2.04756e-05	up
Cl037683	5.87171	2.7046	1.11836	4.98265e-05	0.000945112	up
Cl044168	30.2491	6.83022	2.14689	7.95439e-10	4.52331e-08	up
Cl005222	18.1465	1.89052	3.26284	3.113e-27	1.84932e-24	up
Cl005228	338.804	116.968	1.53433	0.000135154	0.00225101	up
Cl036088	236.635	91.3503	1.37318	0.000159189	0.00259319	up
Cl011823	3.75517	9.73202	-1.37386	0.000503519	0.00676878	down
Cl001253	24.8852	0.811951	4.93775	1.64365e-23	6.4637e-21	up
Cl001252	10.5813	4.31199	1.29509	0.000266573	0.00399517	up
Cl002504	21.0035	50.3757	-1.26209	3.78302e-06	9.86233e-05	down
Cl042887	19.5239	91.8568	-2.23415	0.00379415	0.0347674	down
Cl032649	73.9378	27.9607	1.40291	2.73108e-06	7.46129e-05	up
Cl007288	24.3214	1.54415	3.97734	1.6331e-07	5.82347e-06	up
Cl023338	12.5068	2.98445	2.06718	1.43493e-10	9.21028e-09	up
Cl039339	21.8415	71.7017	-1.71493	3.0666e-21	9.51362e-19	down
Cl013998	1.61206	11.9811	-2.89378	7.69405e-14	8.76499e-12	down
Cl022079	59.7806	238.104	-1.99384	8.13576e-08	3.12891e-06	down
Cl010970	5.16949	0.545169	3.24525	0.000573565	0.00756472	up
Cl009243	14.1384	3.2823	2.10684	0.000625639	0.00814435	up
Cl024022	8.30764	30.9524	-1.89754	1.90961e-11	1.48519e-09	down
Cl016466	5.02113	10.0955	-1.00762	0.000855936	0.0105668	down
Cl000381	76.9489	26.2435	1.55194	2.08284e-06	5.83884e-05	up
Cl010151	477.482	123.063	1.95605	5.36081e-13	5.126e-11	up
Cl002923	10.1528	4.86321	1.0619	3.46324e-07	1.16362e-05	up
Cl008657	21.935	8.58481	1.35337	8.10082e-17	1.5356e-14	up
Cl005381	9.06497	3.35749	1.43292	0.00503152	0.0428439	up
Cl013603	44.2201	11.2203	1.9786	5.96833e-07	1.91322e-05	up
Cl000402	38.4676	14.0498	1.45309	1.31775e-15	2.07869e-13	up
Cl011781	17.3902	37.7283	-1.11737	0.00234054	0.023807	down
Cl011782	7.25776	1.4636	2.31001	2.77748e-08	1.19676e-06	up
Cl006124	12.3429	0.84866	3.86234	1.16439e-06	3.46969e-05	up
Cl026916	126.411	37.5999	1.74932	6.80471e-05	0.00124098	up
Cl004417	0.0001	10.7638	-16.7158	9.31372e-11	6.35815e-09	down
Cl021191	381.244	23.7749	4.0032	4.96692e-14	5.92656e-12	up
Cl000437	131.407	55.8427	1.2346	7.02409e-05	0.00127185	up
Cl024225	11.9041	4.97377	1.25905	2.78884e-06	7.57462e-05	up
Cl006177	5.45699	1.45329	1.90878	2.19116e-11	1.69004e-09	up
Cl040926	12.9021	3.91613	1.72011	7.92182e-05	0.00140972	up
Cl012787	6.99475	0.0569943	6.93931	7.6421e-06	0.00018555	up
Cl014334	26.1418	11.5215	1.18203	4.03472e-09	2.03345e-07	up
Cl029977	42.812	180.737	-2.07781	3.24202e-05	0.000657852	down
Cl012966	17.6881	5.5108	1.68245	6.75244e-05	0.00123225	up
Cl042176	68.7659	146.292	-1.08909	0.00331481	0.0313314	down
Cl015500	13.9318	4.52136	1.62355	1.75101e-10	1.11367e-08	up
Cl028783	9.04409	1.55472	2.54032	0.00044177	0.00606723	up
Cl035290	1.80536	5.77683	-1.67799	0.000907492	0.011084	down
Cl014148	30.8244	11.6654	1.40184	0.000129047	0.00216403	up
Cl020788	59.0889	5.75965	3.35883	3.95115e-05	0.000776901	up
Cl004208	80.5631	10.9478	2.87948	1.52932e-20	4.40209e-18	up
Cl002966	26.966	7.48262	1.84953	1.07767e-07	4.03886e-06	up
Cl010312	207.992	42.8813	2.27811	2.53072e-09	1.31829e-07	up
Cl021437	21.6733	54.1113	-1.32001	0.00159097	0.01745	down
Cl030957	20.2502	8.08674	1.32431	0.000889857	0.0109164	up
Cl021842	6.09509	0.0511863	6.89574	2.77628e-15	4.1014e-13	up
Cl040773	4.30208	9.11344	-1.08296	7.72246e-14	8.76499e-12	down
Cl040770	11.3778	26.2539	-1.20631	7.09399e-06	0.000174052	down
Cl014167	29.7452	0.726886	5.35479	1.02984e-11	8.33454e-10	up
Cl014165	53.5568	23.1247	1.21163	2.38146e-06	6.58997e-05	up
Cl017587	5.75171	2.35828	1.28626	0.000494363	0.00666174	up
Cl036005	17.0922	8.32589	1.03766	0.00161505	0.0176492	up
Cl036007	6.18977	21.8021	-1.81651	3.70767e-05	0.000738913	down
Cl023213	902.568	206.67	2.1267	1.33846e-22	4.91724e-20	up
Cl007405	23.0018	1.42073	4.01704	2.8406e-28	1.98281e-25	up
Cl007403	37.1343	10.1385	1.87291	9.31905e-17	1.74629e-14	up
Cl032423	15.0529	3.57103	2.07563	1.18153e-12	1.08876e-10	up
Cl041612	6.61753	18.4618	-1.48018	0.00339828	0.0319473	down
Cl041611	5.92149	2.90979	1.02505	6.39079e-05	0.00117625	up
Cl017514	6.54815	2.00993	1.70394	8.46172e-06	0.000201931	up
Cl000605	56.4238	11.8234	2.25465	0.0023474	0.0238507	up
Cl005232	147.079	51.0739	1.52593	3.5075e-08	1.45517e-06	up
Cl005874	28.7225	88.5117	-1.62369	2.70965e-10	1.68124e-08	down
Cl033813	7.89757	3.63629	1.11894	6.93665e-06	0.000171245	up
Cl006412	37.8601	18.7494	1.01384	6.46069e-05	0.00118599	up
Cl020623	5.80076	14.3689	-1.30863	1.56661e-07	5.62156e-06	down
Cl038753	312.664	72.104	2.11646	6.2484e-07	1.98704e-05	up
Cl038755	312.978	20.3181	3.94522	1.71671e-06	4.93637e-05	up
Cl008848	9.26716	1.60527	2.52931	0.000906173	0.0110728	up
Cl018402	428.775	129.384	1.72856	1.23985e-14	1.64847e-12	up
Cl027048	123.351	36.3605	1.76232	0.000609801	0.00795991	up
Cl004619	42.4336	11.5147	1.88173	0.000248909	0.0037798	up
Cl011288	31.5367	11.0237	1.51642	9.50793e-06	0.000224595	up
Cl025371	36.7658	10.9222	1.7511	0.000184727	0.00292888	up
Cl008065	21.003	1.1158	4.23445	2.59546e-15	3.87529e-13	up
Cl015150	9.52007	3.49305	1.44648	0.000124329	0.00210005	up
Cl029667	35.9267	9.98923	1.84661	5.07734e-18	1.14326e-15	up
Cl000155	114.568	37.7717	1.60083	1.53942e-07	5.5318e-06	up
Cl000158	15.3484	4.49056	1.77312	2.59926e-08	1.13032e-06	up
Cl043891	6.96024	3.37249	1.04532	0.000152427	0.00249176	up
Cl000480	40.4693	8.59481	2.23529	0.00254102	0.0254202	up
Cl036614	53.1113	3.20299	4.05153	7.08655e-25	3.24366e-22	up
Cl031961	11.0778	1.69772	2.706	9.66395e-17	1.79885e-14	up
Cl001355	152.039	335.646	-1.1425	4.13657e-05	0.000808238	down
Cl004497	6.61164	1.49329	2.14651	5.64123e-08	2.23417e-06	up
Cl031341	54.6398	119.028	-1.12328	0.000172862	0.00277703	down
Cl030766	33.1837	15.3655	1.11078	0.00259031	0.0257943	up
Cl000979	19.2192	5.90279	1.70308	2.1707e-15	3.29392e-13	up
Cl022324	7.85007	2.51536	1.64194	6.36791e-07	2.02044e-05	up
Cl026463	17.7662	5.85938	1.60032	0.0011395	0.0133582	up
Cl033231	24.4407	0.58552	5.38342	6.31035e-17	1.23211e-14	up
Cl018701	5.88405	1.97575	1.57441	0.00106034	0.0125875	up
Cl032045	26.4478	6.48793	2.02732	3.40575e-05	0.000687577	up
Cl037031	12.6402	5.10063	1.30928	0.000272881	0.00406352	up
Cl012703	30.3545	82.6499	-1.4451	3.68215e-10	2.2205e-08	down
Cl012702	75.4871	17.6711	2.09484	1.85257e-05	0.000409222	up
Cl019668	5.46512	0.608226	3.16757	1.18569e-06	3.5294e-05	up
Cl012007	11.3948	24.9986	-1.13347	3.60528e-05	0.000722116	down
Cl019134	7.10528	1.65681	2.10049	4.32284e-05	0.00083752	up
Cl029513	22.6405	3.26929	2.79186	3.17898e-25	1.50441e-22	up
Cl022622	5.48801	0.653103	3.0709	5.72146e-12	4.82625e-10	up
Cl022628	12.3134	4.62471	1.41279	0.00284399	0.027823	up
Cl009988	56.3442	21.9977	1.35691	0.000804473	0.0100545	up
Cl017985	261.753	58.6405	2.15823	0.000284443	0.00420208	up
Cl017986	388.846	77.8553	2.32033	0.00303706	0.0293418	up
Cl015587	8.13881	2.40158	1.76084	0.000475386	0.00645272	up
Cl001533	29.2619	6.01294	2.28288	3.01501e-14	3.80915e-12	up
Cl041205	11.6859	5.61838	1.05655	0.000290721	0.00428803	up
Cl041207	36.3103	183.662	-2.3386	0.000480967	0.00651581	down
Cl000725	74.421	26.4154	1.49433	0.0036015	0.0334523	up
Cl000726	36.6118	12.9847	1.4955	1.18241e-05	0.000274202	up
Cl000728	2.23402	7.09776	-1.66772	1.15481e-07	4.3033e-06	down
Cl011913	10.5194	2.70524	1.95922	2.21946e-16	3.87309e-14	up
Cl006438	89.2848	36.4828	1.2912	0.00372545	0.0342842	up
Cl013847	89.849	25.9829	1.78994	4.18474e-06	0.000108288	up
Cl007395	11.7143	0.654697	4.1613	1.75196e-22	6.19197e-20	up
Cl002614	18.2578	2.25641	3.01641	1.12108e-09	6.17392e-08	up
Cl028776	4.2217	12.1863	-1.52936	0.00163599	0.0177932	down
Cl021702	2.64639	6.86466	-1.37516	0.00530908	0.0447164	down
Cl024142	6.83709	1.52721	2.16248	9.71778e-06	0.000229164	up
Cl031534	73.9501	16.2045	2.19016	1.96855e-08	8.79422e-07	up
Cl035943	39.5454	303.543	-2.94032	0.000174875	0.00280454	down
Cl042963	6.21518	0.161575	5.26552	5.3706e-10	3.15027e-08	up
Cl006499	10.6126	1.68187	2.65764	2.994e-11	2.27781e-09	up
Cl037638	16.055	32.5224	-1.01841	0.00502722	0.0428203	down
Cl037630	6.34585	2.43621	1.38118	0.000947182	0.0114585	up
Cl025045	78.5711	35.2671	1.15567	1.58288e-05	0.000356991	up
Cl012717	27.2348	11.4157	1.25443	0.000232655	0.00357313	up
Cl038994	5.94532	0.695189	3.09628	8.90985e-05	0.00156068	up
Cl025668	21.675	9.57499	1.17869	1.15438e-06	3.44352e-05	up
Cl040630	23.831	11.898	1.00212	0.000314552	0.00458143	up
Cl015662	102.373	47.422	1.11021	0.00163651	0.0177932	up
Cl015660	45.9197	5.41616	3.08377	1.0914e-13	1.19502e-11	up
Cl025081	16.8091	64.2351	-1.93412	0.00315494	0.030237	down
Cl025087	5.02823	2.45214	1.03601	0.00486393	0.0417434	up
Cl029887	129.512	303.87	-1.23037	0.00488643	0.0419152	down
Cl013968	189.179	525.244	-1.47324	4.36489e-05	0.000843868	down
Cl009479	21.4889	1.23273	4.12367	4.79919e-15	6.83664e-13	up
Cl034225	6.86962	0.10717	6.00225	1.46224e-09	7.97406e-08	up
Cl034222	18.8191	9.17177	1.03692	2.48814e-05	0.000524709	up
Cl038082	16.618	3.83626	2.11497	0.00240303	0.0243098	up
Cl007092	3.29966	12.5995	-1.93298	0.000168716	0.00271824	down
Cl007883	8.99255	4.13421	1.12112	0.000245144	0.00373209	up
Cl035630	7.03732	1.91044	1.88112	4.32686e-07	1.4348e-05	up
Cl017554	252.659	115.127	1.13397	0.000305837	0.00447785	up
Cl038416	24.9532	6.5701	1.92523	1.86038e-07	6.57514e-06	up
Cl022334	42.5351	18.8403	1.17483	6.65809e-17	1.28207e-14	up
Cl025785	42.0279	13.4028	1.64881	0.00170239	0.0183736	up
Cl023176	8.04649	1.29485	2.63558	2.83023e-05	0.000585355	up
Cl010217	193.124	25.488	2.92163	1.13825e-11	9.13248e-10	up
Cl008265	28.326	5.88399	2.26726	1.57937e-09	8.596e-08	up
Cl041287	7.40927	3.09821	1.2579	0.00241399	0.0243942	up
Cl011991	9.34061	1.26427	2.88521	0.000194636	0.00305305	up
Cl042487	6.23799	1.17599	2.4072	9.06408e-06	0.000215202	up
Cl042489	7.81692	16.5395	-1.08125	0.000449344	0.00616518	down
Cl043463	10.91	33.3494	-1.61201	0.00317265	0.0303057	down
Cl000836	252.218	63.7281	1.98467	1.67712e-06	4.8375e-05	up
Cl000830	26.1391	7.01359	1.89799	2.29535e-09	1.20694e-07	up
Cl033174	36.5832	1.22256	4.9032	5.23634e-08	2.08267e-06	up
Cl034389	28.9429	7.24858	1.99744	9.54675e-10	5.32963e-08	up
Cl006867	103.9	41.0655	1.3392	1.3804e-12	1.25545e-10	up
Cl029359	3.56957	12.7962	-1.84189	6.73685e-11	4.73802e-09	down
Cl005074	426.252	13.8138	4.94753	3.64458e-26	1.9953e-23	up
Cl005079	31.1499	12.3891	1.33015	8.33875e-08	3.18616e-06	up
Cl033923	114.855	55.338	1.05347	0.00153398	0.0170029	up
Cl036820	22.19	1.61794	3.77768	1.27837e-11	1.02273e-09	up
Cl023995	5.27484	0.749361	2.8154	1.39546e-06	4.10133e-05	up
Cl003585	9.60585	0.538937	4.15572	1.19305e-10	7.87497e-09	up
Cl019070	4.48794	14.526	-1.69452	6.03391e-06	0.000151097	down
Cl016471	16.5271	53.4676	-1.69383	0.00178667	0.01915	down
Cl024629	7.59258	2.01971	1.91044	2.17309e-05	0.00046817	up
Cl011046	1.54195	5.88803	-1.93303	2.50106e-08	1.09799e-06	down
Cl015970	191.113	93.4539	1.0321	1.5817e-15	2.45347e-13	up
Cl025573	52.8681	24.5604	1.10606	0.000316314	0.00459751	up
Cl014737	16.3845	6.90511	1.2466	0.00011214	0.0019209	up
Cl000571	68.6273	28.1573	1.28528	0.000234884	0.00359945	up
Cl008586	11.8002	33.1235	-1.48904	2.33079e-06	6.45616e-05	down
Cl007109	9.03279	4.27243	1.08012	0.00302063	0.0292539	up
Cl026598	29.6812	8.68452	1.77303	4.55605e-14	5.53085e-12	up
Cl039340	26.7457	135.677	-2.34279	4.44658e-61	3.10383e-57	down
Cl038120	7.12337	2.02531	1.81442	0.000439383	0.00604038	up
Cl008564	6.19404	1.5835	1.96776	0.000482199	0.006523	up
Cl009218	28.1436	12.4237	1.17972	0.00411888	0.0369786	up
Cl027092	29.3199	4.51036	2.70057	3.1883e-06	8.51058e-05	up
Cl028048	59.3831	16.3397	1.86167	7.43773e-10	4.25551e-08	up
Cl027540	8.09294	3.66416	1.14318	0.000843002	0.0104379	up
Cl042888	43.2039	187.619	-2.11857	0.00269246	0.0266016	down
Cl043138	12.8658	58.2269	-2.17815	2.91327e-14	3.69733e-12	down
Cl012116	2.85852	12.3534	-2.11157	4.29532e-11	3.13133e-09	down
Cl037574	120.965	58.5344	1.04723	0.0016246	0.0177259	up
Cl000435	71.4524	17.0829	2.06443	0.00388086	0.0353071	up
Cl023899	96.4194	724.889	-2.91037	8.82983e-23	3.33159e-20	down
Cl020278	30.3796	9.86482	1.62274	0.00423988	0.0377493	up
Cl021634	10.6284	0.850278	3.64385	1.17358e-14	1.57536e-12	up
Cl026949	10.32	3.98171	1.37398	0.000105821	0.00182273	up
Cl026941	9.78711	1.51698	2.68968	7.17612e-05	0.00129518	up
Cl026942	18.8855	3.18369	2.56851	7.75078e-06	0.000187044	up
Cl026943	7.59893	1.27357	2.57692	0.00308723	0.0297647	up
Cl012858	38.2847	8.63027	2.14929	1.19552e-12	1.09803e-10	up
Cl012589	5.49722	0.918455	2.58142	7.34178e-17	1.40404e-14	up
Cl012584	75.7831	0.011926	12.6336	5.30373e-22	1.80592e-19	up
Cl018404	2.31797	6.7311	-1.53798	2.87779e-09	1.48798e-07	down
Cl013064	7.85848	2.46641	1.67184	0.00191087	0.0201867	up
Cl028150	20.7899	6.86767	1.59799	0.000151188	0.00247585	up
Cl001721	21.738	53.3941	-1.29646	3.41604e-14	4.26017e-12	down
Cl001094	66.0336	11.5895	2.51038	6.35583e-16	1.03778e-13	up
Cl031225	6.35546	3.11994	1.02648	0.00180623	0.0193005	up
Cl031227	3.64489	7.36289	-1.0144	0.000279303	0.0041503	down
Cl043750	18.0277	3.1647	2.51007	6.80677e-06	0.000168336	up
Cl009395	41.2039	12.5933	1.71013	4.09168e-08	1.67023e-06	up
Cl009393	37.1565	13.8766	1.42096	0.000146002	0.00240502	up
Cl009391	21.3938	4.30408	2.31341	5.79778e-10	3.3585e-08	up
Cl016067	19.642	6.21491	1.66014	0.000856066	0.0105668	up
Cl002498	18.1554	7.62853	1.25093	0.000192308	0.00302334	up
Cl023918	257.268	54.8293	2.23025	6.23644e-17	1.22625e-14	up
Cl003720	8.96725	3.125	1.52081	0.00146646	0.0164043	up
Cl008933	4.46872	12.8229	-1.52079	4.26618e-05	0.000828345	down
Cl008932	7.04488	2.40534	1.55033	4.84343e-07	1.58223e-05	up
Cl018305	148.958	12.9301	3.5261	7.67153e-14	8.76499e-12	up
Cl028563	4.42504	15.9656	-1.8512	2.93488e-12	2.53699e-10	down
Cl044131	0.750808	7.89778	-3.39493	6.74295e-09	3.26857e-07	down
Cl044132	1.59657	15.122	-3.24361	3.3961e-10	2.07036e-08	down
Cl023584	6.54128	2.85064	1.19829	0.00196994	0.0206773	up
Cl023581	232.882	18.0641	3.68841	2.08994e-12	1.85838e-10	up
Cl039266	6.69224	0.087781	6.25244	7.41511e-06	0.000180973	up
Cl022189	0.53729	5.20105	-3.27503	1.8199e-07	6.44024e-06	down
Cl016260	5.31651	2.50894	1.0834	5.79002e-05	0.00107704	up
Cl010311	20.3496	0.189143	6.74937	0.000451452	0.00617955	up
Cl013568	2.08906	6.86307	-1.716	2.42649e-05	0.000514037	down
Cl015244	4.58898	10.6977	-1.22105	1.52744e-06	4.44246e-05	down
Cl000646	24.7488	0.970727	4.67215	2.59248e-14	3.30523e-12	up
Cl011549	22.5328	10.6467	1.08162	0.00384948	0.0350614	up
Cl006721	216.925	77.1572	1.49132	1.43157e-13	1.53145e-11	up
Cl006724	26.6726	6.3726	2.06541	1.02166e-14	1.39151e-12	up
Cl022510	12.9759	2.44606	2.40731	0.00118535	0.0138015	up
Cl022517	9.82989	1.2665	2.95632	2.58322e-11	1.97606e-09	up
Cl007457	9.5884	2.66229	1.84862	0.00462726	0.040236	up
Cl007455	13.2685	5.94692	1.15779	0.00158657	0.0174267	up
Cl034387	5.8136	1.22371	2.24817	8.34168e-08	3.18616e-06	up
Cl004377	23.9107	1.15603	4.37041	2.32458e-15	3.48949e-13	up
Cl005136	27.4409	5.8451	2.23103	9.87359e-11	6.70755e-09	up
Cl028807	13.8505	5.06302	1.45187	0.00312772	0.0300306	up
Cl023032	152.207	335.456	-1.14009	0.00169384	0.0182883	down
Cl019956	265.727	3.88182	6.09707	2.71957e-12	2.37291e-10	up
Cl030554	39.6035	17.7677	1.15637	4.09738e-11	3.01061e-09	up
Cl040429	6.32499	0.21326	4.89038	6.87847e-05	0.00125035	up
Cl012888	88.5935	2.01811	5.45612	2.02987e-51	7.08452e-48	up
Cl008872	105.19	15.55	2.758	9.89461e-19	2.44484e-16	up
Cl008878	5.9616	11.9504	-1.00329	6.35251e-11	4.51319e-09	down
Cl006797	80.1973	22.7941	1.81489	1.05812e-16	1.94367e-14	up
Cl024099	35.5203	135.159	-1.92794	0.00154508	0.0170784	down
Cl006792	16.403	8.18027	1.00374	0.00180839	0.019316	up
Cl016437	26.3268	7.15831	1.87884	9.07377e-05	0.0015864	up
Cl012773	13.65	6.75138	1.01565	0.00373313	0.0343435	up
Cl028541	377.219	153.349	1.29858	1.59191e-07	5.69844e-06	up
Cl015161	8.45942	3.96231	1.09422	0.000254318	0.0038466	up
Cl034889	126.818	59.4171	1.09381	0.00175841	0.0188906	up
Cl015167	40.6512	9.8247	2.04881	3.59535e-11	2.66983e-09	up
Cl001487	17.219	74.2441	-2.10827	2.00771e-05	0.000436244	down
Cl005339	39.8982	16.5805	1.26684	0.000859606	0.0106029	up
Cl005335	11.8916	4.89057	1.28187	2.84302e-13	2.8249e-11	up
Cl017450	28.2932	9.58455	1.56167	1.79546e-12	1.60163e-10	up
Cl024995	4.09173	9.43746	-1.20569	0.00361747	0.0335448	down
Cl009484	5.5375	2.66663	1.05422	0.00537714	0.0451263	up
Cl041595	18.806	3.49117	2.42941	2.88624e-24	1.22101e-21	up
Cl005481	57.7564	23.3427	1.30701	4.11212e-21	1.24798e-18	up
Cl005484	5.34903	1.36735	1.9679	6.70518e-05	0.00122523	up
Cl008680	6.35003	1.0439	2.60477	2.21899e-06	6.18326e-05	up
Cl002763	6.19375	1.24506	2.3146	7.14796e-07	2.23993e-05	up
Cl002765	6.5547	2.40155	1.44857	0.00224206	0.0229811	up
Cl034411	28.4672	12.1488	1.22849	0.000103077	0.00178094	up
Cl041835	1.49146	5.06689	-1.76438	0.000213292	0.00330485	down
Cl032719	64.3156	8.47964	2.92309	1.34741e-19	3.48343e-17	up
Cl023206	5.01932	15.7834	-1.65284	0.000132322	0.00220939	down
Cl023209	55.2194	126.751	-1.19874	0.000185569	0.0029389	down
Cl020955	25.4941	12.0513	1.08098	2.83493e-05	0.000585893	up
Cl001216	21.3295	8.3749	1.34871	1.68277e-05	0.000376782	up
Cl039158	40.3994	1.67613	4.59113	0.00144715	0.0162142	up
Cl039157	135.505	11.0978	3.61	4.03813e-07	1.34385e-05	up
Cl014366	8.81383	3.72887	1.24103	0.000163174	0.00264729	up
Cl016550	5.36479	1.18532	2.17824	1.78022e-06	5.08757e-05	up
Cl029925	8.29267	0.945748	3.13231	0.00134476	0.0152969	up
Cl016872	6.26572	24.6087	-1.97362	3.9908e-09	2.01496e-07	down
Cl008443	47.4401	10.4117	2.1879	4.38279e-22	1.51076e-19	up
Cl039183	190.15	0.981279	7.59826	9.96972e-07	3.01914e-05	up
Cl043277	17.6703	0.972936	4.18284	8.49469e-06	0.000202545	up
Cl016607	159.111	1.82128	6.44894	3.20997e-18	7.28663e-16	up
Cl019289	16.032	7.92908	1.01573	0.000177977	0.00284773	up
Cl008404	47.1409	16.3344	1.52907	0.000311038	0.00453972	up
Cl029482	20.0421	4.2703	2.23062	6.31628e-18	1.37779e-15	up
Cl036294	6.76463	1.34133	2.33435	2.52928e-08	1.10863e-06	up
Cl011929	76.8205	38.3828	1.00103	0.00100244	0.0120176	up
Cl034595	683.421	19.9734	5.09663	1.77788e-30	1.71173e-27	up
Cl034592	282.371	88.7396	1.66994	1.34493e-07	4.90234e-06	up
Cl034598	787.439	60.8456	3.69394	1.58971e-08	7.24081e-07	up
Cl026866	8.37494	2.10117	1.99488	7.71548e-14	8.76499e-12	up
Cl021485	1.27328	11.6668	-3.19579	0.000321452	0.00466006	down
Cl030903	10.9251	3.06976	1.83145	1.14114e-05	0.000265736	up
Cl003590	25.2871	2.60602	3.27848	1.11166e-08	5.1731e-07	up
Cl026288	6.65562	0.787156	3.07985	2.27364e-14	2.93899e-12	up
Cl026287	6.04397	1.26734	2.25369	1.31034e-12	1.19562e-10	up
Cl038822	29.9299	9.195	1.70266	4.06097e-10	2.43841e-08	up
Cl025453	2.48013	6.02774	-1.2812	0.00165102	0.0179301	down
Cl017622	13.752	6.06363	1.18138	0.000207907	0.00323166	up
Cl012293	5.98024	2.55039	1.22948	0.00157691	0.0173547	up
Cl022774	45.4921	2.42623	4.22883	4.27892e-05	0.000830241	up
Cl016979	2.35892	5.22523	-1.14737	0.00442233	0.03889	down
Cl012901	738.045	66.802	3.46575	6.65749e-28	4.4258e-25	up
Cl028464	29.4387	109.406	-1.89391	6.9888e-06	0.000172228	down
Cl028461	83.1337	277.339	-1.73815	2.73743e-06	7.47135e-05	down
Cl016101	63.8258	11.4016	2.48491	0.00449521	0.0394068	up
Cl029733	48.5322	17.5342	1.46877	1.99935e-05	0.00043507	up
Cl003861	6.03129	16.1791	-1.42359	0.000137041	0.00227673	down
Cl028922	33.1597	107.184	-1.69259	0.000141129	0.00233302	down
Cl022922	7.2281	25.1792	-1.80055	3.24347e-09	1.65782e-07	down
Cl035039	31.7851	3.6783	3.11124	0.000135201	0.00225101	up
Cl033060	3.46345	8.1017	-1.22602	2.26433e-07	7.88308e-06	down
Cl032336	26.7692	11.5142	1.21716	0.00368087	0.0339972	up
Cl005872	9.36555	0.903779	3.37332	3.16555e-26	1.76771e-23	up
Cl016343	12.3949	4.72557	1.39118	4.79807e-09	2.388e-07	up
Cl013191	37.6808	9.15057	2.0419	1.8687e-11	1.45743e-09	up
Cl010189	32.3135	12.1551	1.41058	4.38859e-05	0.000847398	up
Cl015691	10.8586	0.794464	3.77272	2.77088e-07	9.49273e-06	up
Cl000123	27.6689	13.4237	1.04349	9.67381e-08	3.65497e-06	up
Cl000127	10.0592	3.98568	1.33562	1.74892e-08	7.88879e-07	up
Cl036152	28.0109	6.24793	2.16454	2.12901e-05	0.000460094	up
Cl001651	13.5448	3.01193	2.16898	1.04712e-11	8.42555e-10	up
Cl001380	10.6482	0.386554	4.78379	4.70705e-26	2.47973e-23	up
Cl030169	12.2001	2.24434	2.44253	4.04288e-14	4.98869e-12	up
Cl031318	38.5667	3.8516	3.32383	2.48934e-11	1.90947e-09	up
Cl035548	50.1859	14.1274	1.82879	0.000296872	0.00436721	up
Cl033269	1.44094	7.47804	-2.37565	1.92208e-15	2.9487e-13	down
Cl033262	6.08736	0.203423	4.90326	0.00182381	0.0194361	up
Cl004145	26.4764	8.17123	1.69608	2.5497e-08	1.11235e-06	up
Cl032130	5026.17	331.275	3.92336	4.03504e-46	1.0242e-42	up
Cl032136	2165.58	13.8204	7.2918	6.33533e-59	3.53778e-55	up
Cl032137	795.924	27.6679	4.84635	4.94007e-15	7.0016e-13	up
Cl014540	3.7968	8.09915	-1.09299	6.74707e-06	0.000167156	down
Cl038131	7.22412	2.36149	1.61312	2.30856e-05	0.000494304	up
Cl002254	7.60547	0.583707	3.70372	4.45158e-05	0.000856531	up
Cl010065	10.3436	4.97477	1.05604	7.35998e-05	0.00132323	up
Cl032901	7.18848	2.81714	1.35146	9.56322e-10	5.32963e-08	up
Cl012575	353.21	860.991	-1.28547	0.000280311	0.00416057	down
Cl023126	6.42231	2.48809	1.36805	0.00375831	0.0345057	up
Cl015330	13.0604	4.12477	1.66281	0.000225812	0.00348144	up
Cl014688	13.16	6.28167	1.06694	0.000245109	0.00373209	up
Cl014689	7.8274	20.4868	-1.38809	1.73406e-05	0.000386406	down
Cl008253	63.7356	12.0282	2.40568	0.000578345	0.00760979	up
Cl001028	5.60891	1.81393	1.62861	5.39064e-09	2.65922e-07	up
Cl031296	18.5801	5.64046	1.71987	2.82084e-16	4.80247e-14	up
Cl007079	6.64437	1.72913	1.94209	2.82436e-08	1.21305e-06	up
Cl006855	27.8992	12.8762	1.11551	4.35164e-13	4.20423e-11	up
Cl036807	22.3995	91.6491	-2.03265	0.00406905	0.036649	down
Cl005004	458.053	128.314	1.83583	4.00507e-06	0.000103927	up
Cl039054	5.60484	1.09577	2.35473	0.000155499	0.00253603	up
Cl038098	7.29583	3.04251	1.26181	4.90465e-10	2.89519e-08	up
Cl002680	31.4998	9.77525	1.68814	0.00155011	0.0171069	up
Cl044421	15.1947	37.7077	-1.31129	0.00137281	0.015549	down
Cl044429	18.4182	4.78573	1.94432	2.44565e-09	1.28115e-07	up
Cl012981	33.5931	7.12606	2.23699	4.59391e-14	5.55266e-12	up
Cl001664	21.2731	54.482	-1.35675	2.17249e-16	3.81498e-14	down
Cl008989	9.44674	2.13403	2.14624	6.22142e-17	1.22625e-14	up
Cl028170	3.82878	8.27285	-1.1115	0.00057052	0.0075295	down
Cl017853	4.91779	17.2067	-1.80688	0.00428923	0.038036	down
Cl008044	4.90219	13.8516	-1.49856	7.83116e-05	0.00139537	down
Cl005240	11.6277	24.3601	-1.06695	0.00428253	0.0380078	down
Cl004683	17.831	5.89453	1.59694	5.75037e-05	0.0010718	up
Cl039736	51.3086	21.8725	1.23008	1.08967e-08	5.08774e-07	up
Cl007138	10.1625	0.617112	4.04158	0.00022869	0.00351611	up
Cl007131	55.9184	25.4396	1.13625	7.47231e-11	5.22893e-09	up
Cl028775	11.1325	2.84896	1.96627	0.0001414	0.00233611	up
Cl002565	2.14623	8.26065	-1.94445	0.000282051	0.00417337	down
Cl028774	6.3815	0.100487	5.98881	6.87234e-09	3.32518e-07	up
Cl019515	11.4866	3.90662	1.55596	3.55027e-08	1.46855e-06	up
Cl003928	42.9912	19.9657	1.10652	3.06784e-05	0.000626149	up
Cl018646	22.6942	10.0958	1.16857	4.82399e-05	0.000918136	up
Cl015619	23.0563	5.13006	2.16812	1.81187e-08	8.15953e-07	up
Cl029070	34.0778	3.76936	3.17644	1.38199e-18	3.38479e-16	up
Cl000366	46.375	13.7123	1.75788	0.000164409	0.00266114	up
Cl028849	35.6395	75.2184	-1.07761	0.00212972	0.0219911	down
Cl028848	5.68372	15.2086	-1.41998	1.86158e-11	1.45594e-09	down
Cl005451	20.0128	2.12968	3.23221	1.45092e-18	3.49234e-16	up
Cl005454	48.9157	13.0956	1.90122	5.23004e-05	0.000986676	up
Cl020511	12.8926	27.3165	-1.08323	0.000481926	0.00652247	down
Cl020510	6.45128	13.657	-1.08198	0.00178854	0.0191529	down
Cl004475	46.536	16.5177	1.49433	3.81796e-07	1.27514e-05	up
Cl004477	934.301	319.736	1.54701	5.60677e-05	0.00105043	up
Cl034133	6.15294	0.123971	5.6332	2.88295e-07	9.80449e-06	up
Cl021646	92.363	45.6134	1.01786	0.00234891	0.0238574	up
Cl025776	15.5342	4.35919	1.83331	0.000564489	0.00746224	up
Cl025772	103.052	35.5265	1.53641	0.00460862	0.0401114	up
Cl025779	6.74934	2.52053	1.42102	0.000132239	0.00220939	up
Cl000948	304.149	82.7527	1.8779	0.00303198	0.0293232	up
Cl025481	16.1871	8.04245	1.00914	0.00542154	0.0454442	up
Cl012059	6.19772	1.39304	2.1535	0.000365845	0.00518516	up
Cl000008	10.3309	21.6033	-1.06428	0.000138357	0.00229671	down
Cl005855	82.3143	15.0542	2.45098	1.02637e-07	3.86738e-06	up
Cl037826	96.4972	17.8832	2.43188	5.49375e-11	3.96359e-09	up
Cl016039	83.6349	14.3918	2.53886	7.24382e-16	1.1691e-13	up
Cl027334	109.943	30.4007	1.85458	0.0021212	0.0219204	up
Cl004453	5.70852	1.25324	2.18745	1.95447e-09	1.04944e-07	up
Cl026895	1.79004	5.65658	-1.65994	0.00113925	0.0133582	down
Cl026890	9.4791	2.42875	1.96454	2.92097e-05	0.00059968	up
Cl011037	5.87499	1.13998	2.36558	2.84971e-07	9.7151e-06	up
Cl011034	157.537	72.2834	1.12395	4.5567e-08	1.83465e-06	up
Cl015900	9.58353	2.3329	2.03843	1.49727e-12	1.34855e-10	up
Cl015907	33.2388	7.30109	2.18669	1.15593e-07	4.3033e-06	up
Cl042366	22.6157	8.84996	1.35358	0.000996893	0.0119614	up
Cl004603	20.262	81.3856	-2.006	0.00122841	0.0141963	down
Cl004601	3.97819	13.265	-1.73744	2.51804e-13	2.54733e-11	down
Cl001270	1.67386	7.48944	-2.16168	0.00542578	0.0454661	down
Cl032414	129.102	290.382	-1.16944	0.00180088	0.0192614	down
Cl030229	194.417	12.6206	3.9453	5.57551e-15	7.82281e-13	up
Cl026568	15.5827	5.68606	1.45444	4.84897e-14	5.81065e-12	up
Cl012735	16.4306	5.9627	1.46234	2.75976e-06	7.51025e-05	up
Cl005166	197.929	72.0281	1.45835	2.86285e-08	1.22598e-06	up
Cl005168	41.4309	17.0796	1.27844	2.28744e-05	0.000490159	up
Cl012086	11.9765	1.33398	3.16639	1.39282e-07	5.07025e-06	up
Cl024820	47.8383	10.037	2.25283	2.80406e-13	2.79615e-11	up
Cl005298	36.9515	9.55754	1.95092	0.000185904	0.00294253	up
Cl001453	9.28309	1.95888	2.24458	4.28787e-07	1.42526e-05	up
Cl010132	76.1905	22.2233	1.77754	0.000827668	0.0102903	up
Cl043835	50.8598	14.7323	1.78754	1.17469e-05	0.000272639	up
Cl043834	2.02361	6.00534	-1.56931	8.75368e-05	0.00153746	down
Cl018108	67.346	32.1979	1.06463	1.14736e-10	7.60934e-09	up
Cl041091	3.87616	14.8265	-1.93548	0.00272357	0.0268236	down
Cl005363	233.183	728.404	-1.64328	3.17571e-11	2.39e-09	down
Cl008676	171.045	70.2681	1.28343	2.92168e-10	1.8008e-08	up
Cl008675	29.9915	10.9644	1.45173	8.80913e-07	2.69693e-05	up
Cl009109	5.73087	1.15901	2.30586	2.68023e-12	2.34591e-10	up
Cl020222	5.82566	0.043688	7.05904	4.37913e-11	3.18411e-09	up
Cl021177	6.88801	2.67131	1.36654	5.06914e-08	2.02194e-06	up
Cl032743	77.2804	14.5167	2.41239	1.89313e-07	6.68242e-06	up
Cl005216	6.60136	3.06735	1.10577	0.00171851	0.0185189	up
Cl007151	8.19917	2.49957	1.7138	1.7044e-05	0.000381319	up
Cl024204	69.8036	23.8542	1.54905	3.60886e-05	0.000722315	up
Cl000514	64.4241	11.1008	2.53693	8.20687e-07	2.52639e-05	up
Cl017073	27.8006	12.5993	1.14177	3.14991e-06	8.43228e-05	up
Cl025922	6.72208	18.9353	-1.4941	2.23662e-10	1.40334e-08	down
Cl043284	40.0458	89.8371	-1.16566	1.1484e-06	3.43302e-05	down
Cl022969	4.4955	9.79825	-1.12404	0.00566902	0.0470246	down
Cl011455	41.1927	107.066	-1.37804	1.27329e-07	4.68511e-06	down
Cl015567	73.0989	9.94535	2.87776	1.34175e-15	2.09291e-13	up
Cl015563	5.44514	2.60879	1.06159	8.3752e-08	3.19459e-06	up
Cl002114	8.07929	17.1211	-1.08347	0.00178817	0.0191529	down
Cl002116	63.4716	5.4489	3.54207	2.84054e-17	5.87487e-15	up
Cl038226	17.4331	8.28031	1.07407	0.00154738	0.0170944	up
Cl037714	11.8218	3.23303	1.87049	3.59933e-05	0.000721443	up
Cl005669	16.9858	8.07673	1.07249	6.27058e-09	3.04489e-07	up
Cl002316	29.3595	6.68076	2.13574	2.05379e-11	1.58847e-09	up
Cl013770	15.7038	5.8255	1.43066	0.00278652	0.0273663	up
Cl001732	25.9297	10.3445	1.32574	2.70644e-17	5.6393e-15	up
Cl026812	10.409	0.112352	6.53367	1.07886e-28	8.1413e-26	up
Cl028760	43.3594	20.429	1.08573	0.00202111	0.0211163	up
Cl019608	16.1898	70.9066	-2.13083	0.00475744	0.0409851	down
Cl020882	4.84478	18.1296	-1.90385	1.9723e-28	1.44917e-25	down
Cl023689	7.90838	1.47888	2.41888	3.89026e-11	2.87355e-09	up
Cl023682	17.6698	1.29865	3.7662	3.17769e-10	1.94999e-08	up
Cl021861	10.79	2.6481	2.02666	4.16199e-05	0.000812585	up
Cl044274	993.803	1.63772	9.24513	2.53736e-21	8.05065e-19	up
Cl044272	18.7122	6.64472	1.4937	7.23696e-06	0.000177404	up
Cl031233	192.291	12.3172	3.96455	3.49946e-15	5.06262e-13	up
Cl014149	4.90804	16.3276	-1.73409	1.66852e-06	4.82265e-05	down
Cl038296	18.5523	42.3761	-1.19165	2.2988e-16	3.98664e-14	down
Cl001141	8.05529	20.4168	-1.34175	9.05474e-23	3.3709e-20	down
Cl040039	10.1998	2.11813	2.26768	7.02745e-08	2.72519e-06	up
Cl007425	115.966	50.7167	1.19317	3.83937e-05	0.000758126	up
Cl028188	6.93525	1.94706	1.83265	3.66852e-13	3.58143e-11	up
Cl028459	57.2717	203.378	-1.82827	8.92981e-07	2.73088e-05	down
Cl001963	3.46852	9.96855	-1.52306	1.65408e-07	5.89076e-06	down
Cl007749	5.59999	0.114624	5.61045	3.36412e-13	3.30738e-11	up
Cl032876	23.4685	1.3289	4.14242	8.89334e-11	6.08605e-09	up
Cl033058	2.62585	6.16236	-1.2307	2.25879e-05	0.000485137	down
Cl013399	10.1044	2.47611	2.02884	0.00257869	0.0257234	up
Cl023721	17.085	44.0399	-1.36608	0.00325904	0.0309825	down
Cl024511	92.2349	23.0426	2.00101	6.30237e-20	1.74226e-17	up
Cl010591	37.5734	14.3559	1.38807	6.75731e-07	2.13187e-05	up
Cl013473	51.6152	16.8519	1.61488	0.000925947	0.0112848	up
Cl029641	19.3043	1.37969	3.8065	8.89748e-10	5.0086e-08	up
Cl008581	168.082	353.3	-1.07173	0.00129173	0.0148116	down
Cl006180	304.379	61.0838	2.31701	3.55562e-06	9.32175e-05	up
Cl006184	21.0372	4.98577	2.07705	0.000122836	0.00207734	up
Cl031130	20.394	1.47758	3.78684	1.34268e-16	2.43435e-14	up
Cl043321	0.597903	6.94196	-3.53736	8.74556e-11	6.01441e-09	down
Cl033214	11.1746	5.13272	1.12243	0.000953158	0.0115086	up
Cl029837	12.8401	0.157747	6.3469	1.58067e-22	5.6582e-20	up
Cl030266	12.4371	5.88425	1.07972	1.23135e-08	5.65469e-07	up
Cl019112	2.96898	24.8218	-3.06357	9.59792e-05	0.00167072	down
Cl022399	32.3739	4.73317	2.77395	0.00128095	0.0147243	up
Cl022398	11.3991	3.0333	1.90996	2.07287e-07	7.24361e-06	up
Cl000606	5.13744	1.27195	2.01401	0.00163979	0.0178219	up
Cl033198	148.056	38.8127	1.93154	3.33348e-14	4.19253e-12	up
Cl011105	15.4252	39.9016	-1.37115	2.56846e-05	0.000538797	down
Cl001886	20.2516	6.67066	1.60213	0.000126069	0.00212431	up
Cl010764	174.919	77.3182	1.17781	0.00195718	0.0205902	up
Cl014658	20.8611	6.76602	1.62443	3.8175e-05	0.000755947	up
Cl013331	9.47141	2.4121	1.97329	4.32353e-07	1.4348e-05	up
Cl025867	11.8639	1.27258	3.22075	2.06248e-08	9.19914e-07	up
Cl001077	14.6058	6.23628	1.22778	1.42186e-16	2.56128e-14	up
Cl008502	38.21	10.4554	1.86971	2.42712e-06	6.70303e-05	up
Cl004731	16.1543	7.728	1.06375	2.35988e-05	0.000502211	up
Cl007044	6.43514	1.33278	2.27153	0.00207808	0.0215696	up
Cl001620	87.4558	11.1808	2.96752	2.4318e-13	2.48712e-11	up
Cl038871	2.63563	11.6237	-2.14085	0.000885854	0.0108816	down
Cl024125	21.1524	8.36761	1.33793	5.62933e-05	0.00105346	up
Cl040869	7.22702	15.2819	-1.08035	0.000310009	0.00452945	down
Cl018948	23.6866	10.9381	1.1147	0.000348003	0.00496505	up
Cl009064	58.5045	11.4395	2.35453	3.3789e-05	0.000683144	up
Cl000386	8.3381	2.24336	1.89406	4.62827e-17	9.3642e-15	up
Cl008316	91.0413	37.3015	1.28729	0.00429451	0.0380507	up
Cl015405	35.7838	16.5763	1.11018	8.27137e-06	0.000197558	up
Cl028683	8.30992	2.24575	1.88764	0.00369336	0.0340353	up
Cl006929	11.6322	5.35804	1.11835	5.66695e-05	0.00105837	up
Cl037612	13.3289	6.16865	1.11154	4.84511e-07	1.58223e-05	up
Cl000518	11.6503	0.913062	3.67352	1.60398e-06	4.65054e-05	up
Cl005740	117.508	31.7041	1.89001	0.00311868	0.0300002	up
Cl020359	905.641	239.154	1.921	3.28832e-09	1.67542e-07	up
Cl004507	2.41821	5.57038	-1.20384	0.00189917	0.0200771	down
Cl027644	43.0656	19.0562	1.17627	0.00454252	0.0397218	up
Cl043815	4.37023	15.9653	-1.86916	4.33626e-06	0.000111691	down
Cl013166	7.76533	3.07068	1.33849	0.000322272	0.00466952	up
Cl017488	115.872	32.1471	1.84977	1.08785e-14	1.47446e-12	up
Cl001246	15.8485	7.10526	1.15739	0.000925927	0.0112848	up
Cl036107	20.949	114.438	-2.44961	3.83045e-05	0.000757437	down
Cl008507	16.8898	0.681282	4.63175	7.09904e-13	6.67382e-11	up
Cl022335	18.9799	3.22967	2.55502	1.44385e-25	7.07259e-23	up
Cl031455	139.723	18.3703	2.92712	7.882e-14	8.90986e-12	up
Cl040373	7.20288	0.108516	6.0526	3.81428e-15	5.48962e-13	up
Cl043633	4.82811	24.2157	-2.32641	0.00171493	0.0184874	down
Cl043631	74.5322	9.94474	2.90586	1.73137e-19	4.435e-17	up
Cl041779	7.07927	0.835029	3.0837	3.92589e-26	2.10798e-23	up
Cl000992	93.6794	9.0521	3.37141	6.19144e-27	3.52798e-24	up
Cl000338	7.87128	2.53778	1.63303	1.54861e-08	7.06514e-07	up
Cl005460	138.602	13.9521	3.3124	5.51013e-22	1.85146e-19	up
Cl005461	18.5617	6.90862	1.42586	0.000972969	0.0117273	up
Cl002205	9.83777	4.90256	1.0048	0.00064763	0.00838316	up
Cl003158	29.3097	0.0001	18.161	2.12329e-18	4.98189e-16	up
Cl022670	13.5962	49.8241	-1.87364	6.97689e-20	1.90982e-17	down
Cl013292	7.53992	19.5962	-1.37795	3.31409e-16	5.60804e-14	down
Cl018976	45.56	177.817	-1.96455	7.72429e-05	0.00137985	down
Cl024412	30.8342	6.118	2.3334	5.96797e-17	1.19023e-14	up
Cl012822	6.05649	1.12815	2.42453	0.000185287	0.0029361	up
Cl016528	17.5311	5.76446	1.60466	0.00135604	0.0154036	up
Cl013735	12.8563	2.34508	2.45477	5.56431e-06	0.000140218	up
Cl014967	183.445	61.6739	1.57262	1.47194e-12	1.33003e-10	up
Cl014440	36.5984	16.3174	1.16537	1.83018e-06	5.21432e-05	up
Cl040998	99.0387	35.9796	1.46082	0.00473448	0.0408503	up
Cl012068	12.3708	0.381872	5.0177	1.503e-22	5.45003e-20	up
Cl014036	55.6163	8.0759	2.78381	1.59524e-13	1.68715e-11	up
Cl000787	2.33507	6.40061	-1.45475	0.000371258	0.00525122	down
Cl036731	40.4917	13.0753	1.63078	2.64836e-15	3.93323e-13	up
Cl016899	10.5582	0.901526	3.54984	4.23075e-21	1.27018e-18	up
Cl007334	69.8015	30.8408	1.17842	8.16935e-15	1.12363e-12	up
Cl003547	1.73734	5.22688	-1.58907	0.00442403	0.0388928	down
Cl026277	14.4571	3.93744	1.87645	3.8857e-07	1.29621e-05	up
Cl026278	46.6796	15.6868	1.57324	8.67271e-14	9.72493e-12	up
Cl037816	1.50747	5.68649	-1.91541	0.00140287	0.0158197	down
Cl018004	57.036	9.80893	2.5397	3.94204e-09	1.99395e-07	up
Cl006884	6.20425	2.65869	1.22254	5.46219e-06	0.000138143	up
Cl004011	7.84001	3.55735	1.14005	5.02549e-06	0.000127909	up
Cl006507	9.86457	2.95658	1.73833	2.19092e-07	7.6466e-06	up
Cl016286	2.41113	6.81864	-1.49977	0.0042778	0.0379779	down
Cl015951	19.421	64.4336	-1.7302	0.0023952	0.0242482	down
Cl013509	18.7872	2.86233	2.71448	3.16966e-25	1.50441e-22	up
Cl016751	27.3727	5.2033	2.39524	3.53964e-11	2.63547e-09	up
Cl037691	149.612	533.962	-1.83552	0.0001864	0.00294705	down
Cl005215	52.3065	25.2728	1.0494	1.62608e-06	4.70974e-05	up
Cl005213	29.3458	5.52733	2.4085	1.29298e-11	1.03147e-09	up
Cl009743	14.2781	34.1519	-1.25816	0.000105218	0.00181458	down
Cl000594	6.02583	2.50847	1.26435	5.72202e-07	1.8406e-05	up
Cl022501	37.3581	160.788	-2.10567	1.25958e-10	8.21702e-09	down
Cl004679	115.808	57.789	1.00287	3.7686e-05	0.000748386	up
Cl001243	15.4901	4.72525	1.71288	0.00173964	0.0187105	up
Cl007164	24.9555	0.174574	7.15937	1.36375e-13	1.46451e-11	up
Cl005984	34.1768	6.13252	2.47847	1.42604e-06	4.1824e-05	up
Cl041685	11.3562	53.7435	-2.24261	3.48128e-07	1.16828e-05	down
Cl030639	18.9331	101.013	-2.41556	1.36951e-05	0.00031317	down
Cl019253	6.02796	1.35192	2.15666	3.355e-11	2.51815e-09	up
Cl005157	8.12127	2.27891	1.83336	0.000254189	0.0038466	up
Cl024372	9.32289	1.70665	2.44961	1.08317e-13	1.19448e-11	up
Cl039327	6.3574	1.50642	2.07731	5.25814e-05	0.000990639	up
Cl024226	6.44164	2.25108	1.51681	0.000283679	0.00419301	up
Cl013989	76.4667	17.5798	2.12092	7.34552e-10	4.21138e-08	up
Cl032442	8.52748	29.1999	-1.77577	0.00129129	0.0148116	down
Cl032445	53.6048	16.111	1.73432	3.60899e-13	3.53567e-11	up
Cl025857	15.4842	1.77355	3.12608	8.21004e-19	2.04672e-16	up
Cl025855	57.3122	13.8	2.05418	0.000746916	0.00944931	up
Cl025854	26.074	0.370081	6.13863	6.6948e-11	4.72034e-09	up
Cl010981	25.1238	10.7517	1.22448	3.47935e-08	1.44564e-06	up
Cl024030	135.438	9.46023	3.83961	1.59269e-09	8.65167e-08	up
Cl009923	4.23648	11.5039	-1.44118	0.00301906	0.0292539	down
Cl043118	363.898	114.329	1.67034	0.000193333	0.00303593	up
Cl001464	17.8221	8.7581	1.02498	0.00111175	0.0130778	up
Cl041537	25.2456	8.80296	1.51997	9.89985e-10	5.50625e-08	up
Cl000413	7.50765	2.96793	1.3389	8.47551e-05	0.0014968	up
Cl007824	9.22129	2.34535	1.97516	1.71073e-05	0.000382121	up
Cl007823	5.78959	1.79478	1.68966	6.19251e-06	0.000154791	up
Cl007821	6.56362	2.85691	1.20004	0.000612525	0.00799174	up
Cl026503	1.09458	9.87485	-3.17338	5.8144e-24	2.3192e-21	down
Cl026966	5.71035	1.62216	1.81566	0.000548164	0.00727437	up
Cl006250	74.8184	14.0097	2.41697	4.71981e-09	2.35325e-07	up
Cl018155	35.2102	3.33817	3.39887	3.31139e-23	1.28413e-20	up
Cl020939	40.1478	115.846	-1.52882	3.05767e-09	1.57515e-07	down
Cl012791	26.2814	8.55645	1.61896	1.03256e-07	3.88546e-06	up
Cl012796	29.9419	75.7285	-1.33867	0.000550704	0.00730461	down
Cl018158	133.385	14.5591	3.19561	3.69864e-14	4.58977e-12	up
Cl008425	24.0746	11.4928	1.06678	6.78544e-13	6.44409e-11	up
Cl013828	9.20527	2.86508	1.68388	0.00128196	0.0147299	up
Cl043771	60.4938	16.8161	1.84694	6.7203e-18	1.45456e-15	up
Cl015894	7.08059	18.2987	-1.3698	4.76132e-05	0.000908686	down
Cl042165	37.906	5.05027	2.908	1.30207e-07	4.76476e-06	up
Cl042166	91.6018	44.6709	1.03604	0.00301959	0.0292539	up
Cl000273	75.8517	24.1092	1.6536	3.40002e-05	0.000686916	up
Cl005582	7.25345	1.33974	2.43671	1.25198e-08	5.73998e-07	up
Cl005638	17.7495	6.99386	1.34362	5.08412e-09	2.52138e-07	up
Cl039626	2.15003	6.87336	-1.67666	0.00373466	0.0343463	down
Cl044262	1702.25	2.3065	9.52753	5.57009e-22	1.85146e-19	up
Cl020775	35.6366	13.0558	1.44866	4.5063e-07	1.48847e-05	up
Cl004212	32.234	13.0938	1.2997	3.20126e-06	8.537e-05	up
Cl021792	12.3751	4.49489	1.46108	4.57757e-05	0.000878422	up
Cl002910	12.9625	1.83356	2.82162	8.4206e-09	4.019e-07	up
Cl019093	19.1654	9.36752	1.03277	0.000208415	0.00323645	up
Cl022210	48.2105	10.173	2.2446	4.47305e-10	2.65728e-08	up
Cl000788	23.2109	65.9817	-1.50726	6.53444e-08	2.55172e-06	down
Cl010339	317.652	131.248	1.27515	8.15454e-06	0.000195268	up
Cl040768	5.61989	1.27906	2.13546	0.00232066	0.0236478	up
Cl040769	14.5186	31.3849	-1.11217	8.30524e-10	4.71322e-08	down
Cl023381	460.243	220.558	1.06124	3.68074e-05	0.000734408	up
Cl010695	43.9824	8.32081	2.40213	4.79274e-12	4.06742e-10	up
Cl010697	89.8802	17.2666	2.38002	3.36234e-15	4.88957e-13	up
Cl016898	6.01828	2.3509	1.35614	4.42379e-05	0.000852427	up
Cl001528	73.498	22.1836	1.72821	2.02402e-06	5.6911e-05	up
Cl005907	189.775	74.8502	1.34221	5.20761e-05	0.000983108	up
Cl005906	78.3593	28.7265	1.44772	3.94291e-12	3.36666e-10	up
Cl026536	5.29467	0.491349	3.42972	3.67158e-11	2.71921e-09	up
Cl026533	15.3967	58.9932	-1.93793	1.4807e-13	1.57196e-11	down
Cl004353	14.3801	0.76332	4.23564	1.18989e-07	4.40712e-06	up
Cl004354	4.89591	9.80461	-1.00188	0.0022948	0.0234271	down
Cl010904	104.705	0.562138	7.5412	1.94827e-22	6.79971e-20	up
Cl010906	13.1017	6.47364	1.01711	0.000225056	0.0034717	up
Cl010900	15.6922	4.08723	1.94085	0.000115745	0.00197055	up
Cl024529	11.9155	0.859384	3.7934	1.24829e-13	1.35617e-11	up
Cl027690	5.35787	15.1049	-1.49528	0.000213431	0.00330516	down
Cl025697	13.8272	0.784556	4.13949	6.37825e-19	1.61897e-16	up
Cl015604	9.48417	1.67799	2.49879	8.44642e-05	0.00149261	up
Cl012654	29.4331	5.7939	2.34483	1.44533e-06	4.22565e-05	up
Cl029699	12.269	2.18694	2.48804	7.55078e-14	8.71179e-12	up
Cl041023	8.19138	37.2488	-2.18502	5.69693e-10	3.31383e-08	down
Cl005315	6.42785	15.1764	-1.23942	0.000770033	0.00968472	down
Cl000498	47.88	14.0451	1.76936	2.62697e-07	9.02186e-06	up
Cl042047	7.88034	17.1632	-1.12299	0.000587606	0.00770984	down
Cl020054	27.0641	0.872402	4.95525	2.56374e-13	2.5749e-11	up
Cl031378	20.8207	3.49632	2.57411	1.09322e-09	6.03238e-08	up
Cl007203	18.1157	6.30368	1.52298	0.000191579	0.00301526	up
Cl034473	42.1612	6.12396	2.78338	4.31624e-08	1.75165e-06	up
Cl037929	0.952475	6.89027	-2.85481	0.000329351	0.00475727	down
Cl018713	14.701	84.086	-2.51595	2.56333e-06	7.05129e-05	down
Cl018715	6.4422	1.03685	2.63535	7.29168e-07	2.27222e-05	up
Cl012712	16.4686	57.8333	-1.81218	1.42461e-06	4.1824e-05	down
Cl040237	47.1976	106.07	-1.16823	0.000343843	0.00491911	down
Cl040235	148.957	345.441	-1.21355	0.00234176	0.0238107	down
Cl040233	15.7809	70.0472	-2.15014	4.80971e-07	1.5762e-05	down
Cl022636	9.94547	0.594642	4.06395	8.81992e-09	4.19524e-07	up
Cl032453	26.0109	2.26745	3.51998	7.49741e-14	8.68611e-12	up
Cl016597	5.0474	0.750056	2.75047	6.5598e-11	4.63687e-09	up
Cl043256	3.4165	7.37995	-1.11109	0.00463876	0.0402983	down
Cl017970	10.6859	4.54103	1.23461	1.42747e-09	7.81499e-08	up
Cl011480	6.78	17.5013	-1.3681	3.44627e-10	2.09637e-08	down
Cl010283	11.4092	34.9966	-1.61702	0.00414195	0.037114	down
Cl010754	13.001	0.239914	5.75996	4.8093e-23	1.83946e-20	up
Cl014663	0.0001	12.4997	-16.9315	1.95801e-05	0.000428347	down
Cl014668	64.7519	3.36147	4.26776	2.40548e-12	2.12543e-10	up
Cl008100	65.672	8.87795	2.88698	2.45399e-07	8.50098e-06	up
Cl004291	47.109	3.21931	3.87118	1.43293e-16	2.56467e-14	up
Cl002623	26.9709	5.8774	2.19815	9.34236e-11	6.36215e-09	up
Cl002621	177.558	2.47231	6.16629	8.15827e-140	2.27787e-135	up
Cl030927	8.01567	3.52381	1.18569	0.00526186	0.0444259	up
Cl018508	9.42299	0.121837	6.27316	1.63543e-11	1.28991e-09	up
Cl011758	5.64012	0.469701	3.58591	4.47949e-15	6.41393e-13	up
Cl015737	67.7998	16.8649	2.00726	1.04225e-08	4.89087e-07	up
Cl020126	9.17261	28.0056	-1.61031	0.000317293	0.00460693	down
Cl034653	6.06399	0.038543	7.29765	3.51448e-16	5.91131e-14	up
Cl012927	33.322	6.5492	2.34709	1.7597e-10	1.11665e-08	up
Cl012929	13.6075	2.79862	2.28162	3.24783e-09	1.65782e-07	up
Cl033447	34.2833	15.6121	1.13484	7.41394e-07	2.30774e-05	up
Cl042335	71.6627	17.6823	2.01892	1.4627e-14	1.92642e-12	up
Cl036331	34.9232	2.86743	3.60635	8.02798e-26	4.15091e-23	up
Cl002043	77.3496	33.976	1.18688	1.70396e-06	4.90982e-05	up
Cl038272	69.5606	8.67392	3.00351	1.82283e-05	0.00040361	up
Cl032354	13.5244	3.8533	1.8114	3.1495e-08	1.31903e-06	up
Cl027615	3.91858	10.4033	-1.40864	7.83094e-05	0.00139537	down
Cl001113	9.69475	3.34094	1.53695	5.7878e-10	3.3585e-08	up
Cl025611	22.4032	103.742	-2.21123	3.63891e-06	9.5044e-05	down
Cl025614	215.526	23.6187	3.18986	1.11189e-21	3.60988e-19	up
Cl029610	9.39708	3.34376	1.49074	1.30024e-07	4.76429e-06	up
Cl001678	2.99617	25.7109	-3.10119	1.17315e-09	6.43798e-08	down
Cl001675	99.4539	46.1603	1.10737	0.00434613	0.0383716	up
Cl031481	6.30132	2.56547	1.29643	0.000684385	0.0088018	up
Cl033249	1.41001	5.88746	-2.06194	0.000146523	0.00241218	down
Cl032117	3675.68	22.8832	7.32758	2.18455e-50	6.77721e-47	up
Cl032115	9887.09	283.673	5.12324	9.9028e-42	2.12689e-38	up
Cl032119	30.5179	5.14323	2.56891	3.28707e-06	8.70762e-05	up
Cl002236	16.9445	2.85368	2.56992	9.16697e-07	2.79118e-05	up
Cl040533	1.62156	5.21109	-1.6842	0.00608843	0.0498373	down
Cl018954	382.055	59.7876	2.67586	1.08088e-27	7.01846e-25	up
Cl030186	8.59795	0.027714	8.27723	2.82369e-12	2.45608e-10	up
Cl033763	2.99614	8.39352	-1.48617	0.00212209	0.0219204	down
Cl027131	11.8437	5.68773	1.05819	4.05145e-08	1.65623e-06	up
Cl023493	1.70521	6.7176	-1.978	0.000444598	0.00610306	down
Cl024448	37.4869	11.5384	1.69995	5.52136e-06	0.000139387	up
Cl009916	24.3398	4.41589	2.46254	1.44994e-17	3.0439e-15	up
Cl027751	8.55342	20.0211	-1.22695	2.35882e-12	2.09081e-10	down
Cl012518	65.7974	165.839	-1.33368	0.00539024	0.0452091	down
Cl027790	15.928	6.68288	1.25302	0.00100725	0.0120649	up
Cl011158	5.49658	0.91953	2.57957	5.93547e-11	4.23847e-09	up
Cl025792	4.77499	21.7137	-2.18504	1.56842e-07	5.62156e-06	down
Cl013744	27.3487	5.27777	2.37347	2.68297e-05	0.000560293	up
Cl001581	8.45861	1.25725	2.75015	6.4823e-11	4.59371e-09	up
Cl028778	54.3659	167.374	-1.6223	3.46041e-10	2.10039e-08	down
Cl014918	15.0317	35.3581	-1.23403	0.000164052	0.0026569	down
Cl015353	13.6958	1.12852	3.60122	4.19008e-25	1.94985e-22	up
Cl037455	2.15658	5.66487	-1.3933	0.00388533	0.0353363	down
Cl042499	14.2993	7.11383	1.00725	8.6832e-06	0.000206863	up
Cl042720	9.60789	0.0181593	9.04737	9.34501e-13	8.6685e-11	up
Cl042721	3.50868	9.06094	-1.36873	7.95303e-07	2.45366e-05	down
Cl006058	5.22017	2.49335	1.06601	0.000403385	0.00562315	up
Cl043584	84.6001	234.805	-1.47273	5.62264e-09	2.75058e-07	down
Cl030434	71.8169	31.0137	1.21142	0.000504344	0.0067766	up
Cl023305	12.5009	3.49487	1.83872	0.000931164	0.0113253	up
Cl027089	71.9177	33.1864	1.11575	1.04714e-06	3.16077e-05	up
Cl033959	13.3879	1.15826	3.5309	1.06824e-10	7.1526e-09	up
Cl044404	2.96306	6.7096	-1.17914	0.00357378	0.0332279	down
Cl013505	8.52205	0.28441	4.90515	8.07278e-29	6.62941e-26	up
Cl022171	75.7705	31.5741	1.26289	4.51004e-07	1.48847e-05	up
Cl010874	6.54921	0.639583	3.35612	7.95064e-08	3.06193e-06	up
Cl024635	25.1426	56.5474	-1.16933	9.54969e-10	5.32963e-08	down
Cl035935	0.710332	5.9445	-3.06499	5.13126e-07	1.66787e-05	down
Cl028985	8.66881	2.65384	1.70775	5.94993e-06	0.000149128	up
Cl003317	6.70401	3.0379	1.14195	0.000431717	0.00595258	up
Cl000568	54.7616	12.2939	2.15522	1.84259e-10	1.16133e-08	up
Cl006240	16.0135	2.67775	2.58019	1.29285e-16	2.35933e-14	up
Cl021581	39.4682	12.663	1.64007	7.91297e-19	1.99043e-16	up
Cl030602	15.0561	1.16244	3.69512	2.28346e-15	3.44629e-13	up
Cl030604	32.8064	6.05191	2.43852	4.21746e-11	3.08261e-09	up
Cl022357	37.3822	13.466	1.47303	7.76948e-08	2.99629e-06	up
Cl026584	6.34485	0.32053	4.30705	2.73599e-05	0.000569238	up
Cl026583	5.5907	0.588228	3.24858	0.004194	0.0374243	up
Cl026057	8.37946	0.383304	4.4503	3.21157e-09	1.64835e-07	up
Cl022776	42.9518	21.4009	1.00505	1.98003e-14	2.58339e-12	up
Cl009740	40.3177	5.69213	2.82437	1.43368e-12	1.29967e-10	up
Cl003323	34.2152	0.487607	6.13277	1.39705e-34	1.95035e-31	up
Cl000590	358.812	176.49	1.02364	9.12139e-08	3.4603e-06	up
Cl012664	416.646	136.617	1.60869	8.21298e-09	3.92662e-07	up
Cl012663	16.377	6.9181	1.24322	0.000403992	0.00562867	up
Cl012668	12.9241	50.0753	-1.95403	0.000509507	0.0068314	down
Cl020040	26.8971	9.47081	1.50589	8.71548e-12	7.17831e-10	up
Cl014549	14.8422	4.11588	1.85043	0.00237548	0.0240659	up
Cl014548	22.5489	7.97804	1.49895	8.4254e-05	0.00149078	up
Cl029879	18.8157	49.4849	-1.39505	0.000665075	0.00858907	down
Cl017152	4.73683	17.7303	-1.90422	7.08459e-13	6.67382e-11	down
Cl027081	29.1604	5.32521	2.4531	2.58291e-07	8.88147e-06	up
Cl029014	14.7126	3.44503	2.09446	1.99228e-05	0.000434922	up
Cl042892	22.3037	94.1216	-2.07724	0.00406898	0.036649	down
Cl042895	11.88	47.6153	-2.00289	0.0045494	0.0397695	down
Cl033377	7.0881	1.8439	1.94264	6.71591e-06	0.000166532	up
Cl018237	12.8232	36.2749	-1.50021	6.4796e-06	0.000161677	down
Cl005434	262.357	105.432	1.31521	4.66343e-07	1.53366e-05	up
Cl006168	40.5144	14.0141	1.53156	0.000129862	0.00217639	up
Cl006162	50.8771	17.2596	1.55962	1.31109e-11	1.04293e-09	up
Cl034254	39.8922	19.8382	1.00782	2.54761e-07	8.80344e-06	up
Cl032413	7.98214	3.21803	1.3106	0.00566177	0.046991	up
Cl032411	8.57623	0.690667	3.63428	1.33404e-15	2.09257e-13	up
Cl018292	1.77651	5.22678	-1.55687	0.000257412	0.00388397	down
Cl025714	6.93876	3.29673	1.07364	4.22474e-05	0.000821441	up
Cl025711	15.4393	2.02746	2.92886	2.03839e-09	1.08614e-07	up
Cl000506	206.945	85.8525	1.26932	3.28564e-06	8.70762e-05	up
Cl017772	26.2209	6.70221	1.96801	2.54859e-13	2.56892e-11	up
Cl036767	47.7679	10.8752	2.135	5.26049e-08	2.0893e-06	up
Cl014089	1.07776	5.74516	-2.41431	0.00322397	0.0307014	down
Cl012828	21.7694	1.62586	3.74303	3.14713e-08	1.31903e-06	up
Cl035443	17.1802	8.20445	1.06627	3.2593e-06	8.65046e-05	up
Cl034317	13.716	4.92436	1.47786	1.53324e-10	9.77385e-09	up
Cl027809	25.8021	10.5149	1.29505	0.00472393	0.0408096	up
Cl004045	32.7988	69.5916	-1.08527	0.0020751	0.0215581	down
Cl002463	450.375	160.813	1.48575	1.08908e-08	5.08774e-07	up
Cl006557	17.8291	2.18258	3.03013	0.00267621	0.0264598	up
Cl034741	4.38469	10.3997	-1.246	0.000128741	0.00216079	down
Cl001742	163.001	387.898	-1.25079	1.8606e-06	5.28482e-05	down
Cl020744	3.86788	17.9147	-2.21153	1.94284e-24	8.47594e-22	down
Cl026748	426.885	207.542	1.04045	0.000198334	0.00310408	up
Cl018318	20.7544	107.305	-2.37023	0.000528123	0.00704189	down
Cl023597	6.4294	1.30429	2.30142	9.65726e-08	3.65366e-06	up
Cl023591	14.1387	2.48639	2.50752	5.52325e-10	3.22625e-08	up
Cl010513	127.717	36.0738	1.82393	0.000265141	0.00397584	up
Cl013553	6.37885	24.9886	-1.9699	0.000237643	0.00363176	down
Cl012203	6.98925	2.06713	1.7575	0.0015353	0.0170108	up
Cl000658	22.2946	10.8738	1.03584	0.000514905	0.00689859	up
Cl000650	38.8977	16.0284	1.27905	0.00505186	0.0429515	up
Cl006710	78.4871	32.0115	1.29386	2.3884e-10	1.48523e-08	up
Cl003636	28.5281	76.7477	-1.42774	1.44721e-07	5.24093e-06	down
Cl005567	16.4613	1.02886	3.99996	1.35844e-08	6.20771e-07	up
Cl005566	14.9066	2.95032	2.33701	3.11628e-08	1.31236e-06	up
Cl022996	7.21097	2.98677	1.27161	0.000226972	0.00349546	up
Cl021318	97.8869	44.4134	1.14012	0.000947023	0.0114585	up
Cl032817	13.8629	29.4989	-1.08943	1.62864e-05	0.000365835	down
Cl038714	17.8365	142.019	-2.99318	9.98914e-11	6.76958e-09	down
Cl010932	613.91	271.288	1.1782	1.71305e-06	4.93095e-05	up
Cl006037	6.10961	0.848934	2.84736	5.30014e-06	0.000134532	up
Cl016425	29.7105	9.41768	1.65753	0.000566821	0.00748638	up
Cl008159	5.48705	1.40172	1.96883	0.0026272	0.0260829	up
Cl008152	25.7386	7.20217	1.83743	7.91265e-06	0.000190292	up
Cl016306	32.3496	15.4032	1.07051	0.000657744	0.00850226	up
Cl009129	34.7084	12.9331	1.42421	0.000841036	0.0104274	up
Cl009128	89.4	38.8187	1.20352	2.70557e-05	0.00056417	up
Cl007877	35.3548	5.82832	2.60076	0.00338822	0.0318749	up
Cl001314	216.686	99.834	1.118	2.10672e-05	0.000455629	up
Cl001313	20.2476	2.91828	2.79456	0.000102947	0.0017798	up
Cl007253	68.1588	26.1152	1.38401	0.00130964	0.0149801	up
Cl007255	5.29796	1.93727	1.45141	1.7638e-05	0.00039272	up
Cl002756	8.68266	23.4687	-1.43453	1.02918e-05	0.000241477	down
Cl030721	5.15848	10.9576	-1.08692	6.56434e-07	2.07334e-05	down
Cl041249	28.5341	6.83544	2.06158	0.00120509	0.0139694	up
Cl029825	24.4863	12.1878	1.00654	0.00316876	0.0302928	up
Cl020940	5.42872	0.547144	3.31062	1.9591e-05	0.000428347	up
Cl039149	19.5804	7.23729	1.43589	0.0037973	0.0347735	up
Cl018809	21.536	5.54034	1.95871	8.33635e-05	0.00147695	up
Cl000226	150.035	71.1266	1.07684	2.57421e-05	0.000539599	up
Cl000220	55.6693	20.7081	1.42669	1.19785e-05	0.000277094	up
Cl008153	18.5605	8.09464	1.1972	7.0123e-05	0.00127054	up
Cl037486	1.03969	19.3963	-4.22156	2.62475e-06	7.19899e-05	down
Cl041242	992.204	82.2269	3.59295	1.06345e-07	3.99631e-06	up
Cl003227	27.1104	86.8409	-1.67953	8.81558e-05	0.00154513	down
Cl007937	13.3908	3.18567	2.07157	7.95031e-07	2.45366e-05	up
Cl004242	15.786	4.3772	1.85057	1.97231e-09	1.05698e-07	up
Cl038560	3089.09	197.717	3.96567	2.00276e-29	1.74747e-26	up
Cl004240	38.227	3.10934	3.61991	2.88544e-36	5.37096e-33	up
Cl004248	32.6177	74.2991	-1.18769	6.39671e-05	0.00117657	down
