# Supplementary material for: Mythimna separata herbivory primes Coix resistance in systemic leaves
Source: PLoS One. 2024 Nov 4;19(11):e0313015. doi: 10.1371/journal.pone.0313015 (PMC11534230; doi:10.1371/journal.pone.0313015)
Supplement: S10 Table — (XLSX) [file pone.0313015.s011.xlsx]

## Sheet: Sheet1
S10 Table The enriched biological processes from the common DEGs of P1-C & NP1-C
Biological process	DEGs	P value
Response to stimulus	6490	1.1e-21
Response to stress	4005	6.1e-12
Cellular response to stimulus	3036	2.5e-07
Response to chemical	2756	1.9e-15
Cell communication	2127	7.6e-11
Defense response	1934	5.8e-16
Response to organic substance	1923	6.5e-13
Signaling	1832	8.5e-13
Signal transduction	1800	1.3e-12
Response to endogenous stimulus	1592	1.9e-12
Response to hormone	1550	9.3e-12
Response to external stimulus	1516	8.1e-08
Response to oxygen-containing compound	1491	4.2e-14
Cellular response to chemical stimulus	1323	3.8e-06
Response to acid chemical	1133	3.2e-12

## Sheet: P1-C GO
GO.ID	Term	Ontology	Significant	Annotated	Pvalue	Qvalue	Signi_id
GO:0050896	response to stimulus	biological process	1096/2708	6490	1.1e-21	7.92e-18	Cl000007(-1.11640370201),Cl000026(-1.21499501203),Cl000068(-1.48830551203),Cl000099(-1.16051988647),Cl000104(-1.21433934125),Cl000187(3.52651510871),Cl000226(2.48091137003),Cl000292(-1.3843766343),Cl000304(1.58639108465),Cl000318(-1.07690661443),Cl000354(-1.42773689417),Cl000355(-1.63026950819),Cl000381(2.74768456219),Cl000392(2.45160913184),Cl000422(3.15431011669),Cl000426(1.79210148831),Cl00045…
GO:0006950	response to stress	biological process	676/2708	4005	6.1e-12	4.392e-09	Cl000007(-1.11640370201),Cl000026(-1.21499501203),Cl000068(-1.48830551203),Cl000099(-1.16051988647),Cl000187(3.52651510871),Cl000304(1.58639108465),Cl000318(-1.07690661443),Cl000354(-1.42773689417),Cl000381(2.74768456219),Cl000392(2.45160913184),Cl000426(1.79210148831),Cl000459(-1.65558066473),Cl000563(5.15708579971),Cl000564(3.23287919731),Cl000568(6.10828542939),Cl000571(1.37409169607),Cl000894…
GO:0051716	cellular response to stimulus	biological process	500/2708	3036	2.5e-07	7.82609e-05	Cl000007(-1.11640370201),Cl000026(-1.21499501203),Cl000068(-1.48830551203),Cl000104(-1.21433934125),Cl000226(2.48091137003),Cl000392(2.45160913184),Cl000422(3.15431011669),Cl000459(-1.65558066473),Cl000563(5.15708579971),Cl000564(3.23287919731),Cl000568(6.10828542939),Cl000658(1.15326948505),Cl000672(1.79921654249),Cl000673(1.64463817516),Cl000677(3.98142190321),Cl000871(2.22342896282),Cl000900(-…
GO:0042221	response to chemical	biological process	509/2708	2756	1.9e-15	4.56e-12	Cl000026(-1.21499501203),Cl000104(-1.21433934125),Cl000187(3.52651510871),Cl000318(-1.07690661443),Cl000354(-1.42773689417),Cl000381(2.74768456219),Cl000392(2.45160913184),Cl000459(-1.65558066473),Cl000498(2.46796710959),Cl000563(5.15708579971),Cl000564(3.23287919731),Cl000568(6.10828542939),Cl000643(2.08463672959),Cl000677(3.98142190321),Cl000841(1.32649007077),Cl000894(2.88413956877),Cl000937(-…
GO:0007154	cell communication	biological process	387/2708	2127	7.6e-11	4.56e-08	Cl000026(-1.21499501203),Cl000068(-1.48830551203),Cl000104(-1.21433934125),Cl000226(2.48091137003),Cl000392(2.45160913184),Cl000422(3.15431011669),Cl000563(5.15708579971),Cl000564(3.23287919731),Cl000568(6.10828542939),Cl000658(1.15326948505),Cl000672(1.79921654249),Cl000673(1.64463817516),Cl000677(3.98142190321),Cl000871(2.22342896282),Cl000937(-1.8237286386),Cl000979(4.10525635038),Cl000992(2.4…
GO:0006952	defense response	biological process	382/2708	1934	5.8e-16	2.088e-12	Cl000099(-1.16051988647),Cl000187(3.52651510871),Cl000304(1.58639108465),Cl000354(-1.42773689417),Cl000426(1.79210148831),Cl000459(-1.65558066473),Cl000563(5.15708579971),Cl000564(3.23287919731),Cl000568(6.10828542939),Cl000937(-1.8237286386),Cl000979(4.10525635038),Cl001061(6.01234641025),Cl001141(-2.56047359964),Cl001290(3.20612317365),Cl001581(4.71885970699),Cl001689(1.54643153475),Cl002175(6.…
GO:0010033	response to organic substance	biological process	366/2708	1923	6.5e-13	9.36e-10	Cl000026(-1.21499501203),Cl000104(-1.21433934125),Cl000187(3.52651510871),Cl000354(-1.42773689417),Cl000392(2.45160913184),Cl000459(-1.65558066473),Cl000498(2.46796710959),Cl000563(5.15708579971),Cl000564(3.23287919731),Cl000568(6.10828542939),Cl000677(3.98142190321),Cl000841(1.32649007077),Cl000894(2.88413956877),Cl000937(-1.8237286386),Cl000979(4.10525635038),Cl000992(2.47488864089),Cl001038(3.…
GO:0023052	signaling	biological process	351/2708	1832	8.5e-13	1.02e-09	Cl000026(-1.21499501203),Cl000068(-1.48830551203),Cl000104(-1.21433934125),Cl000226(2.48091137003),Cl000392(2.45160913184),Cl000422(3.15431011669),Cl000563(5.15708579971),Cl000564(3.23287919731),Cl000568(6.10828542939),Cl000658(1.15326948505),Cl000672(1.79921654249),Cl000673(1.64463817516),Cl000677(3.98142190321),Cl000871(2.22342896282),Cl000937(-1.8237286386),Cl000979(4.10525635038),Cl000992(2.4…
GO:0007165	signal transduction	biological process	345/2708	1800	1.3e-12	1.33714e-09	Cl000026(-1.21499501203),Cl000068(-1.48830551203),Cl000104(-1.21433934125),Cl000226(2.48091137003),Cl000392(2.45160913184),Cl000422(3.15431011669),Cl000563(5.15708579971),Cl000564(3.23287919731),Cl000568(6.10828542939),Cl000658(1.15326948505),Cl000672(1.79921654249),Cl000673(1.64463817516),Cl000677(3.98142190321),Cl000871(2.22342896282),Cl000937(-1.8237286386),Cl000979(4.10525635038),Cl000992(2.4…
GO:0009719	response to endogenous stimulus	biological process	311/2708	1592	1.9e-12	1.71e-09	Cl000026(-1.21499501203),Cl000104(-1.21433934125),Cl000187(3.52651510871),Cl000354(-1.42773689417),Cl000392(2.45160913184),Cl000498(2.46796710959),Cl000563(5.15708579971),Cl000564(3.23287919731),Cl000568(6.10828542939),Cl000677(3.98142190321),Cl000841(1.32649007077),Cl000894(2.88413956877),Cl000937(-1.8237286386),Cl000979(4.10525635038),Cl000992(2.47488864089),Cl001077(3.45157716986),Cl001315(3.9…
GO:0009725	response to hormone	biological process	301/2708	1550	9.3e-12	6.08727e-09	Cl000026(-1.21499501203),Cl000104(-1.21433934125),Cl000187(3.52651510871),Cl000354(-1.42773689417),Cl000392(2.45160913184),Cl000498(2.46796710959),Cl000563(5.15708579971),Cl000564(3.23287919731),Cl000568(6.10828542939),Cl000677(3.98142190321),Cl000841(1.32649007077),Cl000894(2.88413956877),Cl000937(-1.8237286386),Cl000979(4.10525635038),Cl000992(2.47488864089),Cl001077(3.45157716986),Cl001315(3.9…
GO:0009605	response to external stimulus	biological process	275/2708	1516	8.1e-08	3.24e-05	Cl000099(-1.16051988647),Cl000187(3.52651510871),Cl000354(-1.42773689417),Cl000355(-1.63026950819),Cl000426(1.79210148831),Cl000459(-1.65558066473),Cl000786(2.18536394367),Cl000841(1.32649007077),Cl000937(-1.8237286386),Cl000979(4.10525635038),Cl001141(-2.56047359964),Cl001162(10.0429485184),Cl001217(1.37917623908),Cl001290(3.20612317365),Cl001581(4.71885970699),Cl001689(1.54643153475),Cl002365(3…
GO:1901700	response to oxygen-containing compound	biological process	302/2708	1491	4.2e-14	7.56e-11	Cl000104(-1.21433934125),Cl000187(3.52651510871),Cl000354(-1.42773689417),Cl000381(2.74768456219),Cl000392(2.45160913184),Cl000563(5.15708579971),Cl000564(3.23287919731),Cl000568(6.10828542939),Cl000841(1.32649007077),Cl000894(2.88413956877),Cl000937(-1.8237286386),Cl000979(4.10525635038),Cl000992(2.47488864089),Cl001038(3.61112391772),Cl001077(3.45157716986),Cl001540(1.9377312398),Cl001581(4.718…
GO:0070887	cellular response to chemical stimulus	biological process	235/2708	1323	3.8e-06	0.000850909	Cl000026(-1.21499501203),Cl000104(-1.21433934125),Cl000392(2.45160913184),Cl000459(-1.65558066473),Cl000563(5.15708579971),Cl000564(3.23287919731),Cl000568(6.10828542939),Cl000677(3.98142190321),Cl000937(-1.8237286386),Cl000979(4.10525635038),Cl000992(2.47488864089),Cl001315(3.92802196657),Cl001649(-1.28271695353),Cl001689(1.54643153475),Cl002161(1.89770049732),Cl002216(3.48238558286),Cl002540(2.…
GO:0001101	response to acid chemical	biological process	235/2708	1133	3.2e-12	2.56e-09	Cl000187(3.52651510871),Cl000354(-1.42773689417),Cl000381(2.74768456219),Cl000392(2.45160913184),Cl000563(5.15708579971),Cl000564(3.23287919731),Cl000568(6.10828542939),Cl000841(1.32649007077),Cl000894(2.88413956877),Cl000937(-1.8237286386),Cl000979(4.10525635038),Cl000992(2.47488864089),Cl001077(3.45157716986),Cl001581(4.71885970699),Cl001606(3.2702033292),Cl001689(1.54643153475),Cl001836(-1.135…
GO:0071310	cellular response to organic substance	biological process	215/2708	1129	5.7e-08	2.41412e-05	Cl000026(-1.21499501203),Cl000104(-1.21433934125),Cl000392(2.45160913184),Cl000459(-1.65558066473),Cl000563(5.15708579971),Cl000564(3.23287919731),Cl000568(6.10828542939),Cl000677(3.98142190321),Cl000937(-1.8237286386),Cl000979(4.10525635038),Cl000992(2.47488864089),Cl001315(3.92802196657),Cl001689(1.54643153475),Cl002161(1.89770049732),Cl002216(3.48238558286),Cl002540(2.90503501325),Cl003337(7.6…
GO:0009607	response to biotic stimulus	biological process	199/2708	1088	3.2e-06	0.000743226	Cl000099(-1.16051988647),Cl000187(3.52651510871),Cl000354(-1.42773689417),Cl000355(-1.63026950819),Cl000426(1.79210148831),Cl000459(-1.65558066473),Cl000841(1.32649007077),Cl000937(-1.8237286386),Cl000979(4.10525635038),Cl001141(-2.56047359964),Cl001217(1.37917623908),Cl001290(3.20612317365),Cl001581(4.71885970699),Cl001689(1.54643153475),Cl002365(3.8865999063),Cl002525(1.25618193523),Cl002543(1.…
GO:0043207	response to external biotic stimulus	biological process	196/2708	1059	1.7e-06	0.000422069	Cl000099(-1.16051988647),Cl000187(3.52651510871),Cl000354(-1.42773689417),Cl000355(-1.63026950819),Cl000426(1.79210148831),Cl000459(-1.65558066473),Cl000841(1.32649007077),Cl000937(-1.8237286386),Cl000979(4.10525635038),Cl001141(-2.56047359964),Cl001217(1.37917623908),Cl001290(3.20612317365),Cl001581(4.71885970699),Cl001689(1.54643153475),Cl002365(3.8865999063),Cl002525(1.25618193523),Cl002826(-1…
GO:0051707	response to other organism	biological process	196/2708	1059	1.7e-06	0.000422069	Cl000099(-1.16051988647),Cl000187(3.52651510871),Cl000354(-1.42773689417),Cl000355(-1.63026950819),Cl000426(1.79210148831),Cl000459(-1.65558066473),Cl000841(1.32649007077),Cl000937(-1.8237286386),Cl000979(4.10525635038),Cl001141(-2.56047359964),Cl001217(1.37917623908),Cl001290(3.20612317365),Cl001581(4.71885970699),Cl001689(1.54643153475),Cl002365(3.8865999063),Cl002525(1.25618193523),Cl002826(-1…
GO:0071495	cellular response to endogenous stimulus	biological process	202/2708	1013	3.7e-09	2.04923e-06	Cl000026(-1.21499501203),Cl000104(-1.21433934125),Cl000392(2.45160913184),Cl000563(5.15708579971),Cl000564(3.23287919731),Cl000568(6.10828542939),Cl000677(3.98142190321),Cl000937(-1.8237286386),Cl000979(4.10525635038),Cl000992(2.47488864089),Cl001315(3.92802196657),Cl001689(1.54643153475),Cl002161(1.89770049732),Cl002216(3.48238558286),Cl002540(2.90503501325),Cl003337(7.69585057289),Cl003339(7.96…
GO:0032870	cellular response to hormone stimulus	biological process	192/2708	971	1.8e-08	8.1e-06	Cl000026(-1.21499501203),Cl000104(-1.21433934125),Cl000392(2.45160913184),Cl000563(5.15708579971),Cl000564(3.23287919731),Cl000568(6.10828542939),Cl000677(3.98142190321),Cl000937(-1.8237286386),Cl000979(4.10525635038),Cl000992(2.47488864089),Cl001315(3.92802196657),Cl001689(1.54643153475),Cl002161(1.89770049732),Cl002216(3.48238558286),Cl002540(2.90503501325),Cl003337(7.69585057289),Cl003339(7.96…
GO:0009755	hormone-mediated signaling pathway	biological process	174/2708	884	1.2e-07	4.32e-05	Cl000026(-1.21499501203),Cl000392(2.45160913184),Cl000563(5.15708579971),Cl000564(3.23287919731),Cl000568(6.10828542939),Cl000677(3.98142190321),Cl000979(4.10525635038),Cl000992(2.47488864089),Cl001315(3.92802196657),Cl001689(1.54643153475),Cl002161(1.89770049732),Cl002216(3.48238558286),Cl002540(2.90503501325),Cl003337(7.69585057289),Cl003339(7.96225358882),Cl003341(20.57839327),Cl003343(5.06834…
GO:0033993	response to lipid	biological process	139/2708	695	8.9e-07	0.000246462	Cl000026(-1.21499501203),Cl000354(-1.42773689417),Cl000392(2.45160913184),Cl000841(1.32649007077),Cl000894(2.88413956877),Cl000992(2.47488864089),Cl001077(3.45157716986),Cl001581(4.71885970699),Cl001689(1.54643153475),Cl002161(1.89770049732),Cl002459(17.4140946162),Cl002526(-1.40612412578),Cl002540(2.90503501325),Cl003774(2.04680263784),Cl003858(-2.36189559724),Cl004215(2.42496769002),Cl004646(-1…
GO:0042493	response to drug	biological process	132/2708	600	5.5e-09	2.82857e-06	Cl000187(3.52651510871),Cl000354(-1.42773689417),Cl000643(2.08463672959),Cl000937(-1.8237286386),Cl000979(4.10525635038),Cl001038(3.61112391772),Cl002183(-2.07999472528),Cl002459(17.4140946162),Cl002525(1.25618193523),Cl003858(-2.36189559724),Cl004353(4.55106500051),Cl004601(-2.02823885464),Cl004635(-1.48269646164),Cl004872(-1.33459002844),Cl005036(1.65937796475),Cl005166(2.2649727602),Cl005187(-…
GO:0009617	response to bacterium	biological process	111/2708	539	2.8e-06	0.000672	Cl000187(3.52651510871),Cl000354(-1.42773689417),Cl000426(1.79210148831),Cl000937(-1.8237286386),Cl000979(4.10525635038),Cl001290(3.20612317365),Cl002525(1.25618193523),Cl003070(-1.37392265317),Cl003450(3.02074456079),Cl003767(-1.20422250968),Cl003858(-2.36189559724),Cl004402(-2.44846614676),Cl004809(1.96412381318),Cl004811(1.78416221492),Cl005187(-1.75517104678),Cl005313(-2.36414424162),Cl005703…
GO:0042742	defense response to bacterium	biological process	93/2708	436	3.9e-06	0.000850909	Cl000187(3.52651510871),Cl000354(-1.42773689417),Cl000426(1.79210148831),Cl000937(-1.8237286386),Cl000979(4.10525635038),Cl001290(3.20612317365),Cl002525(1.25618193523),Cl003070(-1.37392265317),Cl003450(3.02074456079),Cl003767(-1.20422250968),Cl003858(-2.36189559724),Cl004809(1.96412381318),Cl004811(1.78416221492),Cl005187(-1.75517104678),Cl005313(-2.36414424162),Cl005703(1.40157746929),Cl006580(…
GO:0031347	regulation of defense response	biological process	67/2708	290	5.7e-06	0.00120706	Cl000563(5.15708579971),Cl000564(3.23287919731),Cl000568(6.10828542939),Cl001141(-2.56047359964),Cl002216(3.48238558286),Cl002815(1.45915723706),Cl003337(7.69585057289),Cl003339(7.96225358882),Cl003341(20.57839327),Cl003343(5.06834457359),Cl003767(-1.20422250968),Cl004402(-2.44846614676),Cl005176(-1.61633335844),Cl005718(1.10760541199),Cl005720(-1.31054667808),Cl006499(2.7786632697),Cl007022(1.82…
GO:0098656	anion transmembrane transport	biological process	57/2708	212	1.7e-07	5.56364e-05	Cl000151(-1.72715523256),Cl003636(-1.67108085154),Cl004402(-2.44846614676),Cl005720(-1.31054667808),Cl007253(1.89243354523),Cl007602(1.53641347163),Cl010698(1.2712226838),Cl011588(-1.0551064045),Cl011592(-1.00981892213),Cl012480(-1.99058545459),Cl013544(1.11961021382),Cl014425(2.52478974209),Cl014548(2.95888525725),Cl014549(2.32707827672),Cl014607(1.95392334566),Cl014608(10.0008926701),Cl015942(-…
GO:0009611	response to wounding	biological process	60/2708	211	8.6e-09	4.128e-06	Cl000354(-1.42773689417),Cl000563(5.15708579971),Cl000564(3.23287919731),Cl000568(6.10828542939),Cl002216(3.48238558286),Cl003337(7.69585057289),Cl003339(7.96225358882),Cl003341(20.57839327),Cl003343(5.06834457359),Cl003774(2.04680263784),Cl003858(-2.36189559724),Cl005036(1.65937796475),Cl005166(2.2649727602),Cl006011(5.14723474905),Cl007022(1.82362834342),Cl007650(-1.53156821453),Cl007724(-1.662…
GO:0010200	response to chitin	biological process	46/2708	155	1.1e-07	4.16842e-05	Cl001038(3.61112391772),Cl005187(-1.75517104678),Cl005949(1.94644890539),Cl006011(5.14723474905),Cl006012(5.35635967984),Cl008325(-1.21806505989),Cl008574(1.92326923976),Cl009429(1.30366921782),Cl009916(2.80511426962),Cl012787(8.41550496339),Cl012819(17.4583365179),Cl014149(-2.63696977596),Cl014380(-2.39723050204),Cl014411(3.21831518488),Cl014748(-2.32064286585),Cl015147(5.07310325393),Cl015486(1…
GO:2000022	regulation of jasmonic acid mediated signaling pathway	biological process	20/2708	43	1.6e-07	5.48571e-05	Cl000563(5.15708579971),Cl000564(3.23287919731),Cl000568(6.10828542939),Cl002216(3.48238558286),Cl003337(7.69585057289),Cl003339(7.96225358882),Cl003341(20.57839327),Cl003343(5.06834457359),Cl005187(-1.75517104678),Cl007022(1.82362834342),Cl008872(6.17724381336),Cl009119(2.78373997265),Cl009916(2.80511426962),Cl011152(5.35599592913),Cl013416(1.08845449007),Cl020940(5.39956960819),Cl022250(1.06342…
GO:0009696	salicylic acid metabolic process	biological process	17/2708	36	1.1e-06	0.000293333	Cl000187(3.52651510871),Cl001606(3.2702033292),Cl002409(2.37297853609),Cl002525(1.25618193523),Cl004547(-2.42989705144),Cl006467(5.62823398231),Cl006580(2.07558632546),Cl008443(1.70352000017),Cl009335(-1.47351915008),Cl009743(-1.85137065716),Cl013552(1.19407524528),Cl014918(-1.85953865815),Cl022994(5.81421605736),Cl022995(-1.60990135203),Cl027825(2.00485986576),Cl032536(-1.24547738831),Cl041459(-…
GO:0042616	paclitaxel metabolic process	biological process	11/2708	16	6.1e-07	0.00017568	Cl005410(2.20489344202),Cl007619(-1.09170552644),Cl015836(2.18320041133),Cl015900(2.49764318637),Cl026866(1.54899336948),Cl028653(1.79578971664),Cl031875(-2.07826292516),Cl037486(-3.22432674986),Cl037491(-3.74283803017),Cl037495(-1.76113379425),Cl043436(1.78679380231)
GO:0042617	paclitaxel biosynthetic process	biological process	11/2708	16	6.1e-07	0.00017568	Cl005410(2.20489344202),Cl007619(-1.09170552644),Cl015836(2.18320041133),Cl015900(2.49764318637),Cl026866(1.54899336948),Cl028653(1.79578971664),Cl031875(-2.07826292516),Cl037486(-3.22432674986),Cl037491(-3.74283803017),Cl037495(-1.76113379425),Cl043436(1.78679380231)

## Sheet: NP1-C GO
GO.ID	Term	Ontology	Significant	Annotated	Pvalue	Qvalue	Signi_id	Signi_symbol
GO:0050896	response to stimulus	biological process	1030/2566	6490	5.3e-19	2.52e-15	Cl000007(-1.16867149856),Cl000008(-1.18871867525),Cl000187(3.06063737787),Cl000226(1.78944772073),Cl000304(1.96213307129),Cl000318(-1.02968972153),Cl000381(1.90013112377),Cl000392(1.27661003627),Cl000458(3.42187618773),Cl000459(-2.02142627277),Cl000465(-2.72836633179),Cl000498(3.22427319978),Cl000563(5.25352665838),Cl000564(3.07784333691),Cl000568(6.59629985081),Cl000583(1.72027657357),Cl000615(-…	Cl000007(-1.16867149856),Cl000008(-1.18871867525),Cl000187(3.06063737787),Cl000226(1.78944772073),Cl000304(1.96213307129),Cl000318(-1.02968972153),Cl000381(1.90013112377),Cl000392(1.27661003627),Cl000458(3.42187618773),Cl000459(-2.02142627277),Cl000465(-2.72836633179),Cl000498(3.22427319978),Cl000563(5.25352665838),Cl000564(3.07784333691),Cl000568(6.59629985081),Cl000583(1.72027657357),Cl000615(-…
GO:0006950	response to stress	biological process	652/2566	4005	4.5e-13	3.6e-10	Cl000007(-1.16867149856),Cl000008(-1.18871867525),Cl000187(3.06063737787),Cl000304(1.96213307129),Cl000318(-1.02968972153),Cl000381(1.90013112377),Cl000392(1.27661003627),Cl000458(3.42187618773),Cl000459(-2.02142627277),Cl000465(-2.72836633179),Cl000563(5.25352665838),Cl000564(3.07784333691),Cl000568(6.59629985081),Cl000583(1.72027657357),Cl000894(2.3250334956),Cl000900(-1.24767138842),Cl000904(1…	Cl000007(-1.16867149856),Cl000008(-1.18871867525),Cl000187(3.06063737787),Cl000304(1.96213307129),Cl000318(-1.02968972153),Cl000381(1.90013112377),Cl000392(1.27661003627),Cl000458(3.42187618773),Cl000459(-2.02142627277),Cl000465(-2.72836633179),Cl000563(5.25352665838),Cl000564(3.07784333691),Cl000568(6.59629985081),Cl000583(1.72027657357),Cl000894(2.3250334956),Cl000900(-1.24767138842),Cl000904(1…
GO:0051716	cellular response to stimulus	biological process	483/2566	3036	3.5e-08	1.32632e-05	Cl000007(-1.16867149856),Cl000226(1.78944772073),Cl000392(1.27661003627),Cl000458(3.42187618773),Cl000459(-2.02142627277),Cl000465(-2.72836633179),Cl000563(5.25352665838),Cl000564(3.07784333691),Cl000568(6.59629985081),Cl000583(1.72027657357),Cl000615(-1.23474867795),Cl000658(1.22048327393),Cl000672(2.01830892195),Cl000673(1.9436185239),Cl000677(4.63965660546),Cl000871(1.47662183726),Cl000900(-1.…	Cl000007(-1.16867149856),Cl000226(1.78944772073),Cl000392(1.27661003627),Cl000458(3.42187618773),Cl000459(-2.02142627277),Cl000465(-2.72836633179),Cl000563(5.25352665838),Cl000564(3.07784333691),Cl000568(6.59629985081),Cl000583(1.72027657357),Cl000615(-1.23474867795),Cl000658(1.22048327393),Cl000672(2.01830892195),Cl000673(1.9436185239),Cl000677(4.63965660546),Cl000871(1.47662183726),Cl000900(-1.…
GO:0042221	response to chemical	biological process	486/2566	2756	2.4e-15	4.32e-12	Cl000187(3.06063737787),Cl000318(-1.02968972153),Cl000381(1.90013112377),Cl000392(1.27661003627),Cl000458(3.42187618773),Cl000459(-2.02142627277),Cl000498(3.22427319978),Cl000563(5.25352665838),Cl000564(3.07784333691),Cl000568(6.59629985081),Cl000583(1.72027657357),Cl000643(2.16084622025),Cl000677(4.63965660546),Cl000894(2.3250334956),Cl000937(-1.41783043953),Cl000979(4.14779389167),Cl000992(2.33…	Cl000187(3.06063737787),Cl000318(-1.02968972153),Cl000381(1.90013112377),Cl000392(1.27661003627),Cl000458(3.42187618773),Cl000459(-2.02142627277),Cl000498(3.22427319978),Cl000563(5.25352665838),Cl000564(3.07784333691),Cl000568(6.59629985081),Cl000583(1.72027657357),Cl000643(2.16084622025),Cl000677(4.63965660546),Cl000894(2.3250334956),Cl000937(-1.41783043953),Cl000979(4.14779389167),Cl000992(2.33…
GO:0007154	cell communication	biological process	374/2566	2127	1.3e-11	7.8e-09	Cl000226(1.78944772073),Cl000392(1.27661003627),Cl000458(3.42187618773),Cl000465(-2.72836633179),Cl000563(5.25352665838),Cl000564(3.07784333691),Cl000568(6.59629985081),Cl000583(1.72027657357),Cl000615(-1.23474867795),Cl000658(1.22048327393),Cl000672(2.01830892195),Cl000673(1.9436185239),Cl000677(4.63965660546),Cl000871(1.47662183726),Cl000913(-2.27339712522),Cl000914(1.40558801726),Cl000937(-1.4…	Cl000226(1.78944772073),Cl000392(1.27661003627),Cl000458(3.42187618773),Cl000465(-2.72836633179),Cl000563(5.25352665838),Cl000564(3.07784333691),Cl000568(6.59629985081),Cl000583(1.72027657357),Cl000615(-1.23474867795),Cl000658(1.22048327393),Cl000672(2.01830892195),Cl000673(1.9436185239),Cl000677(4.63965660546),Cl000871(1.47662183726),Cl000913(-2.27339712522),Cl000914(1.40558801726),Cl000937(-1.4…
GO:0006952	defense response	biological process	378/2566	1934	7e-19	2.52e-15	Cl000187(3.06063737787),Cl000304(1.96213307129),Cl000459(-2.02142627277),Cl000563(5.25352665838),Cl000564(3.07784333691),Cl000568(6.59629985081),Cl000937(-1.41783043953),Cl000979(4.14779389167),Cl001061(5.1442618294),Cl001141(-2.94500255915),Cl001230(-1.04278695939),Cl001290(2.98505447393),Cl001373(1.17393109747),Cl001581(4.7088620308),Cl001689(1.8293832076),Cl001750(-1.26107330375),Cl001896(1.36…	Cl000187(3.06063737787),Cl000304(1.96213307129),Cl000459(-2.02142627277),Cl000563(5.25352665838),Cl000564(3.07784333691),Cl000568(6.59629985081),Cl000937(-1.41783043953),Cl000979(4.14779389167),Cl001061(5.1442618294),Cl001141(-2.94500255915),Cl001230(-1.04278695939),Cl001290(2.98505447393),Cl001373(1.17393109747),Cl001581(4.7088620308),Cl001689(1.8293832076),Cl001750(-1.26107330375),Cl001896(1.36…
GO:0010033	response to organic substance	biological process	364/2566	1923	6.2e-16	1.488e-12	Cl000187(3.06063737787),Cl000392(1.27661003627),Cl000458(3.42187618773),Cl000459(-2.02142627277),Cl000498(3.22427319978),Cl000563(5.25352665838),Cl000564(3.07784333691),Cl000568(6.59629985081),Cl000583(1.72027657357),Cl000677(4.63965660546),Cl000894(2.3250334956),Cl000937(-1.41783043953),Cl000979(4.14779389167),Cl000992(2.33504450714),Cl001038(2.97078739876),Cl001077(3.60733215022),Cl001217(1.890…	Cl000187(3.06063737787),Cl000392(1.27661003627),Cl000458(3.42187618773),Cl000459(-2.02142627277),Cl000498(3.22427319978),Cl000563(5.25352665838),Cl000564(3.07784333691),Cl000568(6.59629985081),Cl000583(1.72027657357),Cl000677(4.63965660546),Cl000894(2.3250334956),Cl000937(-1.41783043953),Cl000979(4.14779389167),Cl000992(2.33504450714),Cl001038(2.97078739876),Cl001077(3.60733215022),Cl001217(1.890…
GO:0023052	signaling	biological process	339/2566	1832	1.9e-13	2.16e-10	Cl000226(1.78944772073),Cl000392(1.27661003627),Cl000458(3.42187618773),Cl000563(5.25352665838),Cl000564(3.07784333691),Cl000568(6.59629985081),Cl000583(1.72027657357),Cl000615(-1.23474867795),Cl000658(1.22048327393),Cl000672(2.01830892195),Cl000673(1.9436185239),Cl000677(4.63965660546),Cl000871(1.47662183726),Cl000914(1.40558801726),Cl000937(-1.41783043953),Cl000979(4.14779389167),Cl000992(2.335…	Cl000226(1.78944772073),Cl000392(1.27661003627),Cl000458(3.42187618773),Cl000563(5.25352665838),Cl000564(3.07784333691),Cl000568(6.59629985081),Cl000583(1.72027657357),Cl000615(-1.23474867795),Cl000658(1.22048327393),Cl000672(2.01830892195),Cl000673(1.9436185239),Cl000677(4.63965660546),Cl000871(1.47662183726),Cl000914(1.40558801726),Cl000937(-1.41783043953),Cl000979(4.14779389167),Cl000992(2.335…
GO:0007165	signal transduction	biological process	332/2566	1800	5.3e-13	3.816e-10	Cl000226(1.78944772073),Cl000392(1.27661003627),Cl000458(3.42187618773),Cl000563(5.25352665838),Cl000564(3.07784333691),Cl000568(6.59629985081),Cl000583(1.72027657357),Cl000615(-1.23474867795),Cl000658(1.22048327393),Cl000672(2.01830892195),Cl000673(1.9436185239),Cl000677(4.63965660546),Cl000871(1.47662183726),Cl000914(1.40558801726),Cl000937(-1.41783043953),Cl000979(4.14779389167),Cl000992(2.335…	Cl000226(1.78944772073),Cl000392(1.27661003627),Cl000458(3.42187618773),Cl000563(5.25352665838),Cl000564(3.07784333691),Cl000568(6.59629985081),Cl000583(1.72027657357),Cl000615(-1.23474867795),Cl000658(1.22048327393),Cl000672(2.01830892195),Cl000673(1.9436185239),Cl000677(4.63965660546),Cl000871(1.47662183726),Cl000914(1.40558801726),Cl000937(-1.41783043953),Cl000979(4.14779389167),Cl000992(2.335…
GO:0009719	response to endogenous stimulus	biological process	302/2566	1592	2.1e-13	2.16e-10	Cl000187(3.06063737787),Cl000392(1.27661003627),Cl000458(3.42187618773),Cl000498(3.22427319978),Cl000563(5.25352665838),Cl000564(3.07784333691),Cl000568(6.59629985081),Cl000583(1.72027657357),Cl000677(4.63965660546),Cl000894(2.3250334956),Cl000937(-1.41783043953),Cl000979(4.14779389167),Cl000992(2.33504450714),Cl001077(3.60733215022),Cl001315(4.38720867516),Cl001581(4.7088620308),Cl001689(1.82938…	Cl000187(3.06063737787),Cl000392(1.27661003627),Cl000458(3.42187618773),Cl000498(3.22427319978),Cl000563(5.25352665838),Cl000564(3.07784333691),Cl000568(6.59629985081),Cl000583(1.72027657357),Cl000677(4.63965660546),Cl000894(2.3250334956),Cl000937(-1.41783043953),Cl000979(4.14779389167),Cl000992(2.33504450714),Cl001077(3.60733215022),Cl001315(4.38720867516),Cl001581(4.7088620308),Cl001689(1.82938…
GO:0009725	response to hormone	biological process	293/2566	1550	8e-13	5.23636e-10	Cl000187(3.06063737787),Cl000392(1.27661003627),Cl000458(3.42187618773),Cl000498(3.22427319978),Cl000563(5.25352665838),Cl000564(3.07784333691),Cl000568(6.59629985081),Cl000583(1.72027657357),Cl000677(4.63965660546),Cl000894(2.3250334956),Cl000937(-1.41783043953),Cl000979(4.14779389167),Cl000992(2.33504450714),Cl001077(3.60733215022),Cl001315(4.38720867516),Cl001581(4.7088620308),Cl001689(1.82938…	Cl000187(3.06063737787),Cl000392(1.27661003627),Cl000458(3.42187618773),Cl000498(3.22427319978),Cl000563(5.25352665838),Cl000564(3.07784333691),Cl000568(6.59629985081),Cl000583(1.72027657357),Cl000677(4.63965660546),Cl000894(2.3250334956),Cl000937(-1.41783043953),Cl000979(4.14779389167),Cl000992(2.33504450714),Cl001077(3.60733215022),Cl001315(4.38720867516),Cl001581(4.7088620308),Cl001689(1.82938…
GO:0009605	response to external stimulus	biological process	257/2566	1516	7.6e-07	0.000176516	Cl000187(3.06063737787),Cl000459(-2.02142627277),Cl000465(-2.72836633179),Cl000583(1.72027657357),Cl000937(-1.41783043953),Cl000979(4.14779389167),Cl001141(-2.94500255915),Cl001162(10.5914719441),Cl001217(1.89076389553),Cl001290(2.98505447393),Cl001581(4.7088620308),Cl001689(1.8293832076),Cl002113(16.7561191826),Cl002365(3.63846858025),Cl002525(1.62979338641),Cl003070(-1.69446952675),Cl003450(2.9…	Cl000187(3.06063737787),Cl000459(-2.02142627277),Cl000465(-2.72836633179),Cl000583(1.72027657357),Cl000937(-1.41783043953),Cl000979(4.14779389167),Cl001141(-2.94500255915),Cl001162(10.5914719441),Cl001217(1.89076389553),Cl001290(2.98505447393),Cl001581(4.7088620308),Cl001689(1.8293832076),Cl002113(16.7561191826),Cl002365(3.63846858025),Cl002525(1.62979338641),Cl003070(-1.69446952675),Cl003450(2.9…
GO:1901700	response to oxygen-containing compound	biological process	289/2566	1491	5.2e-14	7.488e-11	Cl000187(3.06063737787),Cl000381(1.90013112377),Cl000392(1.27661003627),Cl000458(3.42187618773),Cl000563(5.25352665838),Cl000564(3.07784333691),Cl000568(6.59629985081),Cl000583(1.72027657357),Cl000894(2.3250334956),Cl000937(-1.41783043953),Cl000979(4.14779389167),Cl000992(2.33504450714),Cl001038(2.97078739876),Cl001077(3.60733215022),Cl001581(4.7088620308),Cl001606(3.30852046227),Cl001689(1.82938…	Cl000187(3.06063737787),Cl000381(1.90013112377),Cl000392(1.27661003627),Cl000458(3.42187618773),Cl000563(5.25352665838),Cl000564(3.07784333691),Cl000568(6.59629985081),Cl000583(1.72027657357),Cl000894(2.3250334956),Cl000937(-1.41783043953),Cl000979(4.14779389167),Cl000992(2.33504450714),Cl001038(2.97078739876),Cl001077(3.60733215022),Cl001581(4.7088620308),Cl001606(3.30852046227),Cl001689(1.82938…
GO:0070887	cellular response to chemical stimulus	biological process	235/2566	1323	5.6e-08	2.016e-05	Cl000392(1.27661003627),Cl000458(3.42187618773),Cl000459(-2.02142627277),Cl000563(5.25352665838),Cl000564(3.07784333691),Cl000568(6.59629985081),Cl000583(1.72027657357),Cl000677(4.63965660546),Cl000937(-1.41783043953),Cl000979(4.14779389167),Cl000992(2.33504450714),Cl001315(4.38720867516),Cl001649(-2.25271959277),Cl001689(1.8293832076),Cl002113(16.7561191826),Cl002216(3.43527338436),Cl002517(-1.2…	Cl000392(1.27661003627),Cl000458(3.42187618773),Cl000459(-2.02142627277),Cl000563(5.25352665838),Cl000564(3.07784333691),Cl000568(6.59629985081),Cl000583(1.72027657357),Cl000677(4.63965660546),Cl000937(-1.41783043953),Cl000979(4.14779389167),Cl000992(2.33504450714),Cl001315(4.38720867516),Cl001649(-2.25271959277),Cl001689(1.8293832076),Cl002113(16.7561191826),Cl002216(3.43527338436),Cl002517(-1.2…
GO:0001101	response to acid chemical	biological process	221/2566	1133	3.5e-11	1.93846e-08	Cl000187(3.06063737787),Cl000381(1.90013112377),Cl000392(1.27661003627),Cl000458(3.42187618773),Cl000563(5.25352665838),Cl000564(3.07784333691),Cl000568(6.59629985081),Cl000583(1.72027657357),Cl000894(2.3250334956),Cl000937(-1.41783043953),Cl000979(4.14779389167),Cl000992(2.33504450714),Cl001077(3.60733215022),Cl001581(4.7088620308),Cl001606(3.30852046227),Cl001689(1.8293832076),Cl001836(-1.12812…	Cl000187(3.06063737787),Cl000381(1.90013112377),Cl000392(1.27661003627),Cl000458(3.42187618773),Cl000563(5.25352665838),Cl000564(3.07784333691),Cl000568(6.59629985081),Cl000583(1.72027657357),Cl000894(2.3250334956),Cl000937(-1.41783043953),Cl000979(4.14779389167),Cl000992(2.33504450714),Cl001077(3.60733215022),Cl001581(4.7088620308),Cl001606(3.30852046227),Cl001689(1.8293832076),Cl001836(-1.12812…
GO:0071310	cellular response to organic substance	biological process	214/2566	1129	1e-09	4.5e-07	Cl000392(1.27661003627),Cl000458(3.42187618773),Cl000459(-2.02142627277),Cl000563(5.25352665838),Cl000564(3.07784333691),Cl000568(6.59629985081),Cl000583(1.72027657357),Cl000677(4.63965660546),Cl000937(-1.41783043953),Cl000979(4.14779389167),Cl000992(2.33504450714),Cl001315(4.38720867516),Cl001689(1.8293832076),Cl002113(16.7561191826),Cl002216(3.43527338436),Cl002762(-1.52796068373),Cl002805(-1.0…	Cl000392(1.27661003627),Cl000458(3.42187618773),Cl000459(-2.02142627277),Cl000563(5.25352665838),Cl000564(3.07784333691),Cl000568(6.59629985081),Cl000583(1.72027657357),Cl000677(4.63965660546),Cl000937(-1.41783043953),Cl000979(4.14779389167),Cl000992(2.33504450714),Cl001315(4.38720867516),Cl001689(1.8293832076),Cl002113(16.7561191826),Cl002216(3.43527338436),Cl002762(-1.52796068373),Cl002805(-1.0…
GO:0009607	response to biotic stimulus	biological process	197/2566	1088	1.8e-07	5.89091e-05	Cl000187(3.06063737787),Cl000459(-2.02142627277),Cl000583(1.72027657357),Cl000937(-1.41783043953),Cl000979(4.14779389167),Cl001141(-2.94500255915),Cl001217(1.89076389553),Cl001290(2.98505447393),Cl001581(4.7088620308),Cl001689(1.8293832076),Cl002113(16.7561191826),Cl002365(3.63846858025),Cl002525(1.62979338641),Cl002543(1.04195985021),Cl003070(-1.69446952675),Cl003450(2.92432341607),Cl003657(-1.4…	Cl000187(3.06063737787),Cl000459(-2.02142627277),Cl000583(1.72027657357),Cl000937(-1.41783043953),Cl000979(4.14779389167),Cl001141(-2.94500255915),Cl001217(1.89076389553),Cl001290(2.98505447393),Cl001581(4.7088620308),Cl001689(1.8293832076),Cl002113(16.7561191826),Cl002365(3.63846858025),Cl002525(1.62979338641),Cl002543(1.04195985021),Cl003070(-1.69446952675),Cl003450(2.92432341607),Cl003657(-1.4…
GO:0043207	response to external biotic stimulus	biological process	192/2566	1059	2.3e-07	6.9e-05	Cl000187(3.06063737787),Cl000459(-2.02142627277),Cl000583(1.72027657357),Cl000937(-1.41783043953),Cl000979(4.14779389167),Cl001141(-2.94500255915),Cl001217(1.89076389553),Cl001290(2.98505447393),Cl001581(4.7088620308),Cl001689(1.8293832076),Cl002113(16.7561191826),Cl002365(3.63846858025),Cl002525(1.62979338641),Cl003070(-1.69446952675),Cl003450(2.92432341607),Cl003657(-1.43953942111),Cl003767(-1.…	Cl000187(3.06063737787),Cl000459(-2.02142627277),Cl000583(1.72027657357),Cl000937(-1.41783043953),Cl000979(4.14779389167),Cl001141(-2.94500255915),Cl001217(1.89076389553),Cl001290(2.98505447393),Cl001581(4.7088620308),Cl001689(1.8293832076),Cl002113(16.7561191826),Cl002365(3.63846858025),Cl002525(1.62979338641),Cl003070(-1.69446952675),Cl003450(2.92432341607),Cl003657(-1.43953942111),Cl003767(-1.…
GO:0051707	response to other organism	biological process	192/2566	1059	2.3e-07	6.9e-05	Cl000187(3.06063737787),Cl000459(-2.02142627277),Cl000583(1.72027657357),Cl000937(-1.41783043953),Cl000979(4.14779389167),Cl001141(-2.94500255915),Cl001217(1.89076389553),Cl001290(2.98505447393),Cl001581(4.7088620308),Cl001689(1.8293832076),Cl002113(16.7561191826),Cl002365(3.63846858025),Cl002525(1.62979338641),Cl003070(-1.69446952675),Cl003450(2.92432341607),Cl003657(-1.43953942111),Cl003767(-1.…	Cl000187(3.06063737787),Cl000459(-2.02142627277),Cl000583(1.72027657357),Cl000937(-1.41783043953),Cl000979(4.14779389167),Cl001141(-2.94500255915),Cl001217(1.89076389553),Cl001290(2.98505447393),Cl001581(4.7088620308),Cl001689(1.8293832076),Cl002113(16.7561191826),Cl002365(3.63846858025),Cl002525(1.62979338641),Cl003070(-1.69446952675),Cl003450(2.92432341607),Cl003657(-1.43953942111),Cl003767(-1.…
GO:0071495	cellular response to endogenous stimulus	biological process	196/2566	1013	9.8e-10	4.5e-07	Cl000392(1.27661003627),Cl000458(3.42187618773),Cl000563(5.25352665838),Cl000564(3.07784333691),Cl000568(6.59629985081),Cl000583(1.72027657357),Cl000677(4.63965660546),Cl000937(-1.41783043953),Cl000979(4.14779389167),Cl000992(2.33504450714),Cl001315(4.38720867516),Cl001689(1.8293832076),Cl002113(16.7561191826),Cl002216(3.43527338436),Cl002762(-1.52796068373),Cl002805(-1.03127108851),Cl003337(7.97…	Cl000392(1.27661003627),Cl000458(3.42187618773),Cl000563(5.25352665838),Cl000564(3.07784333691),Cl000568(6.59629985081),Cl000583(1.72027657357),Cl000677(4.63965660546),Cl000937(-1.41783043953),Cl000979(4.14779389167),Cl000992(2.33504450714),Cl001315(4.38720867516),Cl001689(1.8293832076),Cl002113(16.7561191826),Cl002216(3.43527338436),Cl002762(-1.52796068373),Cl002805(-1.03127108851),Cl003337(7.97…
GO:0032870	cellular response to hormone stimulus	biological process	187/2566	971	3.5e-09	1.48235e-06	Cl000392(1.27661003627),Cl000458(3.42187618773),Cl000563(5.25352665838),Cl000564(3.07784333691),Cl000568(6.59629985081),Cl000583(1.72027657357),Cl000677(4.63965660546),Cl000937(-1.41783043953),Cl000979(4.14779389167),Cl000992(2.33504450714),Cl001315(4.38720867516),Cl001689(1.8293832076),Cl002113(16.7561191826),Cl002216(3.43527338436),Cl002762(-1.52796068373),Cl002805(-1.03127108851),Cl003337(7.97…	Cl000392(1.27661003627),Cl000458(3.42187618773),Cl000563(5.25352665838),Cl000564(3.07784333691),Cl000568(6.59629985081),Cl000583(1.72027657357),Cl000677(4.63965660546),Cl000937(-1.41783043953),Cl000979(4.14779389167),Cl000992(2.33504450714),Cl001315(4.38720867516),Cl001689(1.8293832076),Cl002113(16.7561191826),Cl002216(3.43527338436),Cl002762(-1.52796068373),Cl002805(-1.03127108851),Cl003337(7.97…
GO:0009755	hormone-mediated signaling pathway	biological process	171/2566	884	1.2e-08	4.8e-06	Cl000392(1.27661003627),Cl000458(3.42187618773),Cl000563(5.25352665838),Cl000564(3.07784333691),Cl000568(6.59629985081),Cl000583(1.72027657357),Cl000677(4.63965660546),Cl000979(4.14779389167),Cl000992(2.33504450714),Cl001315(4.38720867516),Cl001689(1.8293832076),Cl002113(16.7561191826),Cl002216(3.43527338436),Cl002762(-1.52796068373),Cl002805(-1.03127108851),Cl003337(7.97198440183),Cl003339(8.680…	Cl000392(1.27661003627),Cl000458(3.42187618773),Cl000563(5.25352665838),Cl000564(3.07784333691),Cl000568(6.59629985081),Cl000583(1.72027657357),Cl000677(4.63965660546),Cl000979(4.14779389167),Cl000992(2.33504450714),Cl001315(4.38720867516),Cl001689(1.8293832076),Cl002113(16.7561191826),Cl002216(3.43527338436),Cl002762(-1.52796068373),Cl002805(-1.03127108851),Cl003337(7.97198440183),Cl003339(8.680…
GO:0098542	defense response to other organism	biological process	146/2566	770	5e-07	0.000128571	Cl000187(3.06063737787),Cl000459(-2.02142627277),Cl000937(-1.41783043953),Cl000979(4.14779389167),Cl001141(-2.94500255915),Cl001290(2.98505447393),Cl001689(1.8293832076),Cl002113(16.7561191826),Cl002525(1.62979338641),Cl003070(-1.69446952675),Cl003450(2.92432341607),Cl003767(-1.63463180401),Cl003771(3.50691275849),Cl003858(-2.06590012254),Cl004547(-2.03412747738),Cl004809(2.26464130673),Cl004811(…	Cl000187(3.06063737787),Cl000459(-2.02142627277),Cl000937(-1.41783043953),Cl000979(4.14779389167),Cl001141(-2.94500255915),Cl001290(2.98505447393),Cl001689(1.8293832076),Cl002113(16.7561191826),Cl002525(1.62979338641),Cl003070(-1.69446952675),Cl003450(2.92432341607),Cl003767(-1.63463180401),Cl003771(3.50691275849),Cl003858(-2.06590012254),Cl004547(-2.03412747738),Cl004809(2.26464130673),Cl004811(…
GO:0048583	regulation of response to stimulus	biological process	138/2566	723	7.1e-07	0.0001704	Cl000563(5.25352665838),Cl000564(3.07784333691),Cl000568(6.59629985081),Cl000615(-1.23474867795),Cl000960(-1.44179901809),Cl000978(-1.2502099305),Cl001141(-2.94500255915),Cl001315(4.38720867516),Cl001689(1.8293832076),Cl002057(2.11736052175),Cl002113(16.7561191826),Cl002216(3.43527338436),Cl002459(17.4228527854),Cl002815(1.21694119837),Cl003337(7.97198440183),Cl003339(8.68008096547),Cl003341(21.1…	Cl000563(5.25352665838),Cl000564(3.07784333691),Cl000568(6.59629985081),Cl000615(-1.23474867795),Cl000960(-1.44179901809),Cl000978(-1.2502099305),Cl001141(-2.94500255915),Cl001315(4.38720867516),Cl001689(1.8293832076),Cl002057(2.11736052175),Cl002113(16.7561191826),Cl002216(3.43527338436),Cl002459(17.4228527854),Cl002815(1.21694119837),Cl003337(7.97198440183),Cl003339(8.68008096547),Cl003341(21.1…
GO:0042493	response to drug	biological process	132/2566	600	1.7e-10	8.74286e-08	Cl000187(3.06063737787),Cl000458(3.42187618773),Cl000643(2.16084622025),Cl000937(-1.41783043953),Cl000979(4.14779389167),Cl001038(2.97078739876),Cl002183(-2.15034941176),Cl002459(17.4228527854),Cl002525(1.62979338641),Cl003656(1.20066157424),Cl003858(-2.06590012254),Cl004353(2.73508587278),Cl004601(-2.21362440426),Cl004635(-1.70219303523),Cl005036(2.2805010266),Cl005166(2.39356795902),Cl005179(6.…	Cl000187(3.06063737787),Cl000458(3.42187618773),Cl000643(2.16084622025),Cl000937(-1.41783043953),Cl000979(4.14779389167),Cl001038(2.97078739876),Cl002183(-2.15034941176),Cl002459(17.4228527854),Cl002525(1.62979338641),Cl003656(1.20066157424),Cl003858(-2.06590012254),Cl004353(2.73508587278),Cl004601(-2.21362440426),Cl004635(-1.70219303523),Cl005036(2.2805010266),Cl005166(2.39356795902),Cl005179(6.…
GO:0010243	response to organonitrogen compound	biological process	63/2566	264	5.6e-07	0.000139034	Cl001038(2.97078739876),Cl003858(-2.06590012254),Cl005036(2.2805010266),Cl005187(-2.45467203682),Cl005949(1.79336507101),Cl006011(5.47440181652),Cl006012(5.7432688668),Cl006530(-2.68665951309),Cl007278(1.67667899976),Cl008574(1.64860368156),Cl008914(2.70187815054),Cl008926(-1.70216518183),Cl009429(1.71263346151),Cl009439(-1.28761191046),Cl009916(1.78839092966),Cl012787(8.96901619767),Cl012819(17.…	Cl001038(2.97078739876),Cl003858(-2.06590012254),Cl005036(2.2805010266),Cl005187(-2.45467203682),Cl005949(1.79336507101),Cl006011(5.47440181652),Cl006012(5.7432688668),Cl006530(-2.68665951309),Cl007278(1.67667899976),Cl008574(1.64860368156),Cl008914(2.70187815054),Cl008926(-1.70216518183),Cl009429(1.71263346151),Cl009439(-1.28761191046),Cl009916(1.78839092966),Cl012787(8.96901619767),Cl012819(17.…
GO:0010200	response to chitin	biological process	55/2566	155	3.8e-13	3.42e-10	Cl001038(2.97078739876),Cl005187(-2.45467203682),Cl005949(1.79336507101),Cl006011(5.47440181652),Cl006012(5.7432688668),Cl006530(-2.68665951309),Cl008574(1.64860368156),Cl009429(1.71263346151),Cl009439(-1.28761191046),Cl009916(1.78839092966),Cl012787(8.96901619767),Cl012819(17.1133159799),Cl013058(1.7825242898),Cl013072(1.30586676861),Cl014149(-2.21772049276),Cl014380(-2.19134041613),Cl014411(3.6…	Cl001038(2.97078739876),Cl005187(-2.45467203682),Cl005949(1.79336507101),Cl006011(5.47440181652),Cl006012(5.7432688668),Cl006530(-2.68665951309),Cl008574(1.64860368156),Cl009429(1.71263346151),Cl009439(-1.28761191046),Cl009916(1.78839092966),Cl012787(8.96901619767),Cl012819(17.1133159799),Cl013058(1.7825242898),Cl013072(1.30586676861),Cl014149(-2.21772049276),Cl014380(-2.19134041613),Cl014411(3.6…
GO:0010359	regulation of anion channel activity	biological process	24/2566	59	8e-08	2.74286e-05	Cl004402(-2.47594084272),Cl005720(-1.5726810979),Cl010698(1.29988994983),Cl014425(2.96324816463),Cl018739(-3.3329251868),Cl018743(-2.8413728013),Cl018746(-4.18299786754),Cl019078(-1.72092991055),Cl020511(-3.17393653582),Cl021485(-4.61306664331),Cl022622(5.85420197102),Cl024025(-1.27708190152),Cl035711(1.6996318719),Cl036149(-2.60269377358),Cl038318(-1.9621000879),Cl038462(1.23164879274),Cl039222(…	Cl004402(-2.47594084272),Cl005720(-1.5726810979),Cl010698(1.29988994983),Cl014425(2.96324816463),Cl018739(-3.3329251868),Cl018743(-2.8413728013),Cl018746(-4.18299786754),Cl019078(-1.72092991055),Cl020511(-3.17393653582),Cl021485(-4.61306664331),Cl022622(5.85420197102),Cl024025(-1.27708190152),Cl035711(1.6996318719),Cl036149(-2.60269377358),Cl038318(-1.9621000879),Cl038462(1.23164879274),Cl039222(…
GO:2000022	regulation of jasmonic acid mediated signaling pathway	biological process	19/2566	43	3.8e-07	0.000101333	Cl000563(5.25352665838),Cl000564(3.07784333691),Cl000568(6.59629985081),Cl002216(3.43527338436),Cl003337(7.97198440183),Cl003339(8.68008096547),Cl003341(21.1633556909),Cl003343(5.61591241938),Cl005187(-2.45467203682),Cl007022(1.97750290978),Cl008872(6.04284552961),Cl009119(2.82185344229),Cl009916(1.78839092966),Cl011152(6.02991085931),Cl013416(1.20014909808),Cl017882(5.81568816209),Cl020940(4.494…	Cl000563(5.25352665838),Cl000564(3.07784333691),Cl000568(6.59629985081),Cl002216(3.43527338436),Cl003337(7.97198440183),Cl003339(8.68008096547),Cl003341(21.1633556909),Cl003343(5.61591241938),Cl005187(-2.45467203682),Cl007022(1.97750290978),Cl008872(6.04284552961),Cl009119(2.82185344229),Cl009916(1.78839092966),Cl011152(6.02991085931),Cl013416(1.20014909808),Cl017882(5.81568816209),Cl020940(4.494…
GO:0042616	paclitaxel metabolic process	biological process	11/2566	16	3.5e-07	9.69231e-05	Cl005410(1.73638688985),Cl015836(1.7148618722),Cl015900(2.78040016876),Cl026866(1.38424348837),Cl028653(1.78326699058),Cl031429(-1.7108717711),Cl031875(-2.10650018664),Cl037486(-4.00966862866),Cl037491(-4.25219760367),Cl037495(-2.45744088846),Cl043436(1.79856998035)	Cl005410(1.73638688985),Cl015836(1.7148618722),Cl015900(2.78040016876),Cl026866(1.38424348837),Cl028653(1.78326699058),Cl031429(-1.7108717711),Cl031875(-2.10650018664),Cl037486(-4.00966862866),Cl037491(-4.25219760367),Cl037495(-2.45744088846),Cl043436(1.79856998035)
GO:0042617	paclitaxel biosynthetic process	biological process	11/2566	16	3.5e-07	9.69231e-05	Cl005410(1.73638688985),Cl015836(1.7148618722),Cl015900(2.78040016876),Cl026866(1.38424348837),Cl028653(1.78326699058),Cl031429(-1.7108717711),Cl031875(-2.10650018664),Cl037486(-4.00966862866),Cl037491(-4.25219760367),Cl037495(-2.45744088846),Cl043436(1.79856998035)	Cl005410(1.73638688985),Cl015836(1.7148618722),Cl015900(2.78040016876),Cl026866(1.38424348837),Cl028653(1.78326699058),Cl031429(-1.7108717711),Cl031875(-2.10650018664),Cl037486(-4.00966862866),Cl037491(-4.25219760367),Cl037495(-2.45744088846),Cl043436(1.79856998035)
	Biological process	DEGs	P value
	Response to stimulus	6490	5.3e-19
	Response to stress	4005	4.5e-13
	Cellular response to stimulus	3036	3.5e-08
	Response to chemical	2756	2.4e-15
	Cell communication	2127	1.3e-11
	Defense response	1934	7e-19
	Response to organic substance	1923	6.2e-16
	Signaling	1832	1.9e-13
	Signal transduction	1800	5.3e-13
	Response to endogenous stimulus	1592	2.1e-13
	Response to hormone	1550	8e-13
	Response to external stimulus	1516	7.6e-07
	Response to oxygen-containing compound	1491	5.2e-14
	Cellular response to chemical stimulus	1323	5.6e-08
	Response to acid chemical	1133	3.5e-11
