# Supplementary material for: Mythimna separata herbivory primes Coix resistance in systemic leaves
Source: PLoS One. 2024 Nov 4;19(11):e0313015. doi: 10.1371/journal.pone.0313015 (PMC11534230; doi:10.1371/journal.pone.0313015)
Supplement: S11 Table — (XLSX) [file pone.0313015.s012.xlsx]

## Sheet: Top 15 P1-NP1 GO
S11 Table. The enriched biological processes from the unique DEGs of P1- NP1.
Biological process	DEGs	P value
Small molecule metabolic process	2315	0.00048
Organic acid metabolic process	1611	5.2e-05
Oxoacid metabolic process	1602	4.8e-05
Carboxylic acid metabolic process	1538	8.3e-05
Cellular lipid metabolic process	945	0.00308
Small molecule biosynthetic process	941	0.00297
Monocarboxylic acid metabolic process	800	0.00021
Generation of precursor metabolites and energy	437	0.00176
Monocarboxylic acid biosynthetic process	431	0.00036
Fatty acid metabolic process	353	0.00045
Photosynthesis	308	0.00493
Fatty acid biosynthetic process	256	0.00199
Pyruvate metabolic process	97	0.00153
Fatty acid derivative metabolic process	69	0.00042
Fatty acid derivative biosynthetic process	40	0.0011

## Sheet: P1-NP1 GO all
GO.ID	Term	Ontology	Significant	Annotated	Pvalue	Qvalue	Signi_id	Signi_symbol
GO:0044281	small molecule metabolic process	biological process	24/102	2315	0.00048	0.2544	Cl001672(3.87423797411),Cl001677(3.74053979127),Cl002623(2.06165138516),Cl005004(2.06998316263),Cl005111(1.63456283133),Cl011913(2.09688662854),Cl012539(-1.09634384282),Cl013402(3.50176085071),Cl013587(6.02158587603),Cl014905(1.73206545101),Cl015025(3.37199050066),Cl016609(1.65373433135),Cl017450(2.35458564306),Cl018578(1.02351727854),Cl019020(1.30622912777),Cl020194(1.15055364359),Cl023010(-1.92…	Cl001672(3.87423797411),Cl001677(3.74053979127),Cl002623(2.06165138516),Cl005004(2.06998316263),Cl005111(1.63456283133),Cl011913(2.09688662854),Cl012539(-1.09634384282),Cl013402(3.50176085071),Cl013587(6.02158587603),Cl014905(1.73206545101),Cl015025(3.37199050066),Cl016609(1.65373433135),Cl017450(2.35458564306),Cl018578(1.02351727854),Cl019020(1.30622912777),Cl020194(1.15055364359),Cl023010(-1.92…
GO:0006082	organic acid metabolic process	biological process	21/102	1611	5.2e-05	0.1872	Cl001672(3.87423797411),Cl001677(3.74053979127),Cl002623(2.06165138516),Cl005004(2.06998316263),Cl005111(1.63456283133),Cl012539(-1.09634384282),Cl013402(3.50176085071),Cl013587(6.02158587603),Cl014905(1.73206545101),Cl015025(3.37199050066),Cl016609(1.65373433135),Cl017450(2.35458564306),Cl019020(1.30622912777),Cl020194(1.15055364359),Cl023010(-1.92442983591),Cl026308(3.37453750199),Cl027869(3.87…	Cl001672(3.87423797411),Cl001677(3.74053979127),Cl002623(2.06165138516),Cl005004(2.06998316263),Cl005111(1.63456283133),Cl012539(-1.09634384282),Cl013402(3.50176085071),Cl013587(6.02158587603),Cl014905(1.73206545101),Cl015025(3.37199050066),Cl016609(1.65373433135),Cl017450(2.35458564306),Cl019020(1.30622912777),Cl020194(1.15055364359),Cl023010(-1.92442983591),Cl026308(3.37453750199),Cl027869(3.87…
GO:0043436	oxoacid metabolic process	biological process	21/102	1602	4.8e-05	0.1872	Cl001672(3.87423797411),Cl001677(3.74053979127),Cl002623(2.06165138516),Cl005004(2.06998316263),Cl005111(1.63456283133),Cl012539(-1.09634384282),Cl013402(3.50176085071),Cl013587(6.02158587603),Cl014905(1.73206545101),Cl015025(3.37199050066),Cl016609(1.65373433135),Cl017450(2.35458564306),Cl019020(1.30622912777),Cl020194(1.15055364359),Cl023010(-1.92442983591),Cl026308(3.37453750199),Cl027869(3.87…	Cl001672(3.87423797411),Cl001677(3.74053979127),Cl002623(2.06165138516),Cl005004(2.06998316263),Cl005111(1.63456283133),Cl012539(-1.09634384282),Cl013402(3.50176085071),Cl013587(6.02158587603),Cl014905(1.73206545101),Cl015025(3.37199050066),Cl016609(1.65373433135),Cl017450(2.35458564306),Cl019020(1.30622912777),Cl020194(1.15055364359),Cl023010(-1.92442983591),Cl026308(3.37453750199),Cl027869(3.87…
GO:0019752	carboxylic acid metabolic process	biological process	20/102	1538	8.3e-05	0.1992	Cl001672(3.87423797411),Cl001677(3.74053979127),Cl002623(2.06165138516),Cl005004(2.06998316263),Cl005111(1.63456283133),Cl012539(-1.09634384282),Cl013402(3.50176085071),Cl013587(6.02158587603),Cl014905(1.73206545101),Cl015025(3.37199050066),Cl016609(1.65373433135),Cl017450(2.35458564306),Cl020194(1.15055364359),Cl023010(-1.92442983591),Cl026308(3.37453750199),Cl027869(3.87841226737),Cl029683(-1.4…	Cl001672(3.87423797411),Cl001677(3.74053979127),Cl002623(2.06165138516),Cl005004(2.06998316263),Cl005111(1.63456283133),Cl012539(-1.09634384282),Cl013402(3.50176085071),Cl013587(6.02158587603),Cl014905(1.73206545101),Cl015025(3.37199050066),Cl016609(1.65373433135),Cl017450(2.35458564306),Cl020194(1.15055364359),Cl023010(-1.92442983591),Cl026308(3.37453750199),Cl027869(3.87841226737),Cl029683(-1.4…
GO:0044255	cellular lipid metabolic process	biological process	12/102	945	0.00308	0.666327	Cl000777(1.69447987196),Cl002623(2.06165138516),Cl005004(2.06998316263),Cl012539(-1.09634384282),Cl013404(2.2649726415),Cl015025(3.37199050066),Cl016609(1.65373433135),Cl020194(1.15055364359),Cl023010(-1.92442983591),Cl026308(3.37453750199),Cl029769(1.09698719701),Cl031014(2.13922868297)	Cl000777(1.69447987196),Cl002623(2.06165138516),Cl005004(2.06998316263),Cl012539(-1.09634384282),Cl013404(2.2649726415),Cl015025(3.37199050066),Cl016609(1.65373433135),Cl020194(1.15055364359),Cl023010(-1.92442983591),Cl026308(3.37453750199),Cl029769(1.09698719701),Cl031014(2.13922868297)
GO:0044283	small molecule biosynthetic process	biological process	12/102	941	0.00297	0.666327	Cl001672(3.87423797411),Cl001677(3.74053979127),Cl002623(2.06165138516),Cl005004(2.06998316263),Cl005111(1.63456283133),Cl015025(3.37199050066),Cl020194(1.15055364359),Cl023010(-1.92442983591),Cl026308(3.37453750199),Cl027869(3.87841226737),Cl029769(1.09698719701),Cl035762(-1.44122869862)	Cl001672(3.87423797411),Cl001677(3.74053979127),Cl002623(2.06165138516),Cl005004(2.06998316263),Cl005111(1.63456283133),Cl015025(3.37199050066),Cl020194(1.15055364359),Cl023010(-1.92442983591),Cl026308(3.37453750199),Cl027869(3.87841226737),Cl029769(1.09698719701),Cl035762(-1.44122869862)
GO:0032787	monocarboxylic acid metabolic process	biological process	13/102	800	0.00021	0.2544	Cl001672(3.87423797411),Cl001677(3.74053979127),Cl002623(2.06165138516),Cl005004(2.06998316263),Cl012539(-1.09634384282),Cl015025(3.37199050066),Cl016609(1.65373433135),Cl020194(1.15055364359),Cl023010(-1.92442983591),Cl026308(3.37453750199),Cl027869(3.87841226737),Cl029769(1.09698719701),Cl031288(-1.02353410453)	Cl001672(3.87423797411),Cl001677(3.74053979127),Cl002623(2.06165138516),Cl005004(2.06998316263),Cl012539(-1.09634384282),Cl015025(3.37199050066),Cl016609(1.65373433135),Cl020194(1.15055364359),Cl023010(-1.92442983591),Cl026308(3.37453750199),Cl027869(3.87841226737),Cl029769(1.09698719701),Cl031288(-1.02353410453)
GO:0006091	generation of precursor metabolites and energy	biological process	8/102	437	0.00176	0.550957	Cl001672(3.87423797411),Cl001677(3.74053979127),Cl022008(-1.48819098876),Cl027869(3.87841226737),Cl030638(-2.24756586624),Cl035424(-1.48605556653),Cl040353(-1.44346835953),Cl042142(-2.17113744829)	Cl001672(3.87423797411),Cl001677(3.74053979127),Cl022008(-1.48819098876),Cl027869(3.87841226737),Cl030638(-2.24756586624),Cl035424(-1.48605556653),Cl040353(-1.44346835953),Cl042142(-2.17113744829)
GO:0072330	monocarboxylic acid biosynthetic process	biological process	9/102	431	0.00036	0.2544	Cl001672(3.87423797411),Cl001677(3.74053979127),Cl002623(2.06165138516),Cl005004(2.06998316263),Cl015025(3.37199050066),Cl023010(-1.92442983591),Cl026308(3.37453750199),Cl027869(3.87841226737),Cl029769(1.09698719701)	Cl001672(3.87423797411),Cl001677(3.74053979127),Cl002623(2.06165138516),Cl005004(2.06998316263),Cl015025(3.37199050066),Cl023010(-1.92442983591),Cl026308(3.37453750199),Cl027869(3.87841226737),Cl029769(1.09698719701)
GO:0006631	fatty acid metabolic process	biological process	8/102	353	0.00045	0.2544	Cl002623(2.06165138516),Cl005004(2.06998316263),Cl012539(-1.09634384282),Cl015025(3.37199050066),Cl020194(1.15055364359),Cl023010(-1.92442983591),Cl026308(3.37453750199),Cl029769(1.09698719701)	Cl002623(2.06165138516),Cl005004(2.06998316263),Cl012539(-1.09634384282),Cl015025(3.37199050066),Cl020194(1.15055364359),Cl023010(-1.92442983591),Cl026308(3.37453750199),Cl029769(1.09698719701)
GO:0015979	photosynthesis	biological process	6/102	308	0.00493	0.666327	Cl001540(2.45308275574),Cl022002(-1.88239744155),Cl022008(-1.48819098876),Cl030638(-2.24756586624),Cl040353(-1.44346835953),Cl042142(-2.17113744829)	Cl001540(2.45308275574),Cl022002(-1.88239744155),Cl022008(-1.48819098876),Cl030638(-2.24756586624),Cl040353(-1.44346835953),Cl042142(-2.17113744829)
GO:0006633	fatty acid biosynthetic process	biological process	6/102	256	0.00199	0.597	Cl002623(2.06165138516),Cl005004(2.06998316263),Cl015025(3.37199050066),Cl023010(-1.92442983591),Cl026308(3.37453750199),Cl029769(1.09698719701)	Cl002623(2.06165138516),Cl005004(2.06998316263),Cl015025(3.37199050066),Cl023010(-1.92442983591),Cl026308(3.37453750199),Cl029769(1.09698719701)
GO:0006090	pyruvate metabolic process	biological process	4/102	97	0.00153	0.524571	Cl001672(3.87423797411),Cl001677(3.74053979127),Cl016609(1.65373433135),Cl027869(3.87841226737)	Cl001672(3.87423797411),Cl001677(3.74053979127),Cl016609(1.65373433135),Cl027869(3.87841226737)
GO:1901568	fatty acid derivative metabolic process	biological process	4/102	69	0.00042	0.2544	Cl012539(-1.09634384282),Cl013404(2.2649726415),Cl015025(3.37199050066),Cl026308(3.37453750199)	Cl012539(-1.09634384282),Cl013404(2.2649726415),Cl015025(3.37199050066),Cl026308(3.37453750199)
GO:1901570	fatty acid derivative biosynthetic process	biological process	3/102	40	0.0011	0.4032	Cl013404(2.2649726415),Cl015025(3.37199050066),Cl026308(3.37453750199)	Cl013404(2.2649726415),Cl015025(3.37199050066),Cl026308(3.37453750199)
GO:0010166	wax metabolic process	biological process	3/102	39	0.00102	0.4032	Cl013404(2.2649726415),Cl015025(3.37199050066),Cl026308(3.37453750199)	Cl013404(2.2649726415),Cl015025(3.37199050066),Cl026308(3.37453750199)
GO:0010025	wax biosynthetic process	biological process	3/102	37	0.00088	0.381176	Cl013404(2.2649726415),Cl015025(3.37199050066),Cl026308(3.37453750199)	Cl013404(2.2649726415),Cl015025(3.37199050066),Cl026308(3.37453750199)
GO:0009895	negative regulation of catabolic process	biological process	2/102	19	0.00415	0.666327	Cl030638(-2.24756586624),Cl042142(-2.17113744829)	Cl030638(-2.24756586624),Cl042142(-2.17113744829)
GO:0043487	regulation of RNA stability	biological process	2/102	19	0.00415	0.666327	Cl030638(-2.24756586624),Cl042142(-2.17113744829)	Cl030638(-2.24756586624),Cl042142(-2.17113744829)
GO:0043488	regulation of mRNA stability	biological process	2/102	19	0.00415	0.666327	Cl030638(-2.24756586624),Cl042142(-2.17113744829)	Cl030638(-2.24756586624),Cl042142(-2.17113744829)
GO:0006775	fat-soluble vitamin metabolic process	biological process	2/102	18	0.00372	0.666327	Cl020194(1.15055364359),Cl035762(-1.44122869862)	Cl020194(1.15055364359),Cl035762(-1.44122869862)
GO:0010189	vitamin E biosynthetic process	biological process	2/102	18	0.00372	0.666327	Cl020194(1.15055364359),Cl035762(-1.44122869862)	Cl020194(1.15055364359),Cl035762(-1.44122869862)
GO:0042360	vitamin E metabolic process	biological process	2/102	18	0.00372	0.666327	Cl020194(1.15055364359),Cl035762(-1.44122869862)	Cl020194(1.15055364359),Cl035762(-1.44122869862)
GO:0042362	fat-soluble vitamin biosynthetic process	biological process	2/102	18	0.00372	0.666327	Cl020194(1.15055364359),Cl035762(-1.44122869862)	Cl020194(1.15055364359),Cl035762(-1.44122869862)
GO:0031330	negative regulation of cellular catabolic process	biological process	2/102	16	0.00294	0.666327	Cl030638(-2.24756586624),Cl042142(-2.17113744829)	Cl030638(-2.24756586624),Cl042142(-2.17113744829)
GO:0009768	photosynthesis, light harvesting in photosystem I	biological process	2/102	14	0.00224	0.64512	Cl022008(-1.48819098876),Cl040353(-1.44346835953)	Cl022008(-1.48819098876),Cl040353(-1.44346835953)
GO:0046365	monosaccharide catabolic process	biological process	2/102	12	0.00164	0.536727	Cl001672(3.87423797411),Cl001677(3.74053979127)	Cl001672(3.87423797411),Cl001677(3.74053979127)
GO:0010190	cytochrome b6f complex assembly	biological process	2/102	10	0.00112	0.4032	Cl030638(-2.24756586624),Cl042142(-2.17113744829)	Cl030638(-2.24756586624),Cl042142(-2.17113744829)
GO:0019320	hexose catabolic process	biological process	2/102	9	0.0009	0.381176	Cl001672(3.87423797411),Cl001677(3.74053979127)	Cl001672(3.87423797411),Cl001677(3.74053979127)
GO:0043489	RNA stabilization	biological process	2/102	7	0.00053	0.2544	Cl030638(-2.24756586624),Cl042142(-2.17113744829)	Cl030638(-2.24756586624),Cl042142(-2.17113744829)
GO:0048255	mRNA stabilization	biological process	2/102	7	0.00053	0.2544	Cl030638(-2.24756586624),Cl042142(-2.17113744829)	Cl030638(-2.24756586624),Cl042142(-2.17113744829)
GO:1902369	negative regulation of RNA catabolic process	biological process	2/102	7	0.00053	0.2544	Cl030638(-2.24756586624),Cl042142(-2.17113744829)	Cl030638(-2.24756586624),Cl042142(-2.17113744829)
GO:1902373	negative regulation of mRNA catabolic process	biological process	2/102	7	0.00053	0.2544	Cl030638(-2.24756586624),Cl042142(-2.17113744829)	Cl030638(-2.24756586624),Cl042142(-2.17113744829)
GO:1903725	regulation of phospholipid metabolic process	biological process	2/102	7	0.00053	0.2544	Cl016609(1.65373433135),Cl031014(2.13922868297)	Cl016609(1.65373433135),Cl031014(2.13922868297)
GO:0006007	glucose catabolic process	biological process	2/102	6	0.00038	0.2544	Cl001672(3.87423797411),Cl001677(3.74053979127)	Cl001672(3.87423797411),Cl001677(3.74053979127)
GO:0071071	regulation of phospholipid biosynthetic process	biological process	2/102	4	0.00015	0.2544	Cl016609(1.65373433135),Cl031014(2.13922868297)	Cl016609(1.65373433135),Cl031014(2.13922868297)
